# Supplementary material for: Stress-induced and epigenetic-mediated maize transcriptome regulation study by means of transcriptome reannotation and differential expression analysis
Source: Sci Rep. 2016 Jul 27;6:30446. doi: 10.1038/srep30446 (PMC4962059; doi:10.1038/srep30446)
Supplement: Supplementary Data S1 [file srep30446-s2.xls]

## Sheet: 01-RNA-Seq summary statistics
			CutAdapt		FastQC	ERNE_FILTER				Tophat_Mapping_E20								MAPQ<1 and PCR Dupl
Library	Sample	Total reads	Reads OK	% Out	Note	Quality Tr.	rRNA Tr.	Clean Reads	% Out	Initial Reads	Discarded	Kept reads	Mapped	Align. Multiple	Unmapped	% Mapped	% Multiple	Reads_Filtered
1-varotto-120803_ep_ATCACG_L003_R1_001-merge.fastq.gz	01-B73:C_T0	58002105	55515053	4.28787		70935	773019	54671099	1.52023	54671099	7043	54664056	53553029	28279767	1111027	97.9549	52.807	42434329
2-varotto-120803_ep_ACTTGA_L003_R1_001.fastq.gz	02-B73:D_T0	33145406	33016552	0.388754		60053	511598	32444901	1.73141	32444901	3955	32440946	31993507	17987917	447439	98.6087	56.2236	24416713			Summary	Total clean read	Mapped Reads	Filtered Reads
3-varotto-120803_ep_TAGCTT_L003_R1_001-merge.fastq.gz	03-B73:S_T0	69113262	68772794	0.492623	rRNA	115711	21023386	47633697	30.7376	47633697	4074	47629623	46825037	25762515	804586	98.3023	55.0187	36127140			R1-Not-directional	589747869	577560567	433125553
4-varotto-120803_ep_GGCTAC_L003_R1_001.fastq.gz	04-B73:D+S_T0	24831177	24733805	0.392136		37904	435321	24260580	1.91327	24260580	3328	24257252	23931336	14418654	325916	98.6429	60.2501	18154639			B73	282227233	277102278	212545639
5-varotto-120803_ep_CGATGT_L004_R1_001.fastq.gz	05-B73:C_T7	33200280	32232989	2.9135		61255	653422	31518312	2.21722	31518312	5044	31513268	30968200	18755672	545068	98.2546	60.5643	22742179			rmr6	307520636	300458289	220579914
6-varotto-120803_ep_TGACCA_L004_R1_001-merge.fastq.gz	06-B73:D_T7	70570638	70314956	0.362306	rRNA	151125	47108185	23055646	67.2109	23055646	2025	23053621	22473854	13577443	579767	97.4766	60.4144	16303799			R2-Directional	617597121	609264774	463578769
7-varotto-120803_ep_ACAGTG_L004_R1_001.fastq.gz	07-B73:S_T7	30831676	30367401	1.50584		55948	994735	29316718	3.4599	29316718	3649	29313069	28773990	14631935	539079	98.1487	50.8513	23030056			B73	302169747	299108987	225729599
8-varotto-120803_ep_AGTCAA_L004_R1_001-merge.fastq.gz	08-B73:D+S_T7	71636335	70989664	0.902714	rRNA	115626	31547758	39326280	44.6028	39326280	2833	39323447	38583325	21285814	740122	98.1108	55.1684	29336784			rmr6	315427374	310155787	237849170
9-varotto-120803_ep_GTCCGC_L005_R1_001.fastq.gz	09-rmr6:C_T0	40796488	40627660	0.41383		61645	539633	40026382	1.47997	40026382	4694	40021688	39245648	24610918	776040	98.0495	62.7099	27974109			TOTAL	1207344990	1186825341	896704322
10-varotto-120803_ep_GTGAAA_L005_R1_001.fastq.gz	10-rmr6:D_T0	41969097	41708070	0.62195		56107	858439	40793524	2.19273	40793524	4586	40788938	39920750	24778217	868188	97.8605	62.0685	28803656			B73	584396980	576211265	438275238
11-varotto-120803_ep_CGTACG_L005_R1_001.fastq.gz	11-rmr6:S_T0	34288651	34083126	0.599397		55893	665126	33362107	2.11547	33362107	5510	33356597	32670973	19472080	685624	97.9284	59.6006	24340858			rmr6	622948010	610614076	458429084
12-varotto-120803_ep_ACTGAT_L005_R1_001.fastq.gz	12-rmr6:D+S_T0	36787143	36478107	0.840065		62046	679171	35736890	2.03195	35736890	4464	35732426	35037598	22122845	694828	98.0432	63.1403	24829744
13-varotto-120803_ep_TTAGGC_L006_R1_001.fastq.gz	13-rmr6:C_T7	31987994	31302054	2.14437		47467	302706	30951881	1.11869	30951881	6004	30945877	30170267	18326233	775610	97.4747	60.7427	22255817
14-varotto-120803_ep_GCCAAT_L006_R1_001.fastq.gz	14-rmr6:D_T7	37305263	37223844	0.218251		38672	321473	36863699	0.967512	36863699	4032	36859667	36017976	22573891	841691	97.7058	62.674	25523401
15-varotto-120803_ep_ATGTCA_L006_R1_001.fastq.gz	15-rmr6:S_T7	44551012	44382044	0.379269		57017	883114	43441913	2.11827	43441913	5325	43436588	42263395	23737224	1173193	97.2871	56.165	32001193
16-varotto-120803_ep_CCGTCC_L006_R1_001.fastq.gz	16-rmr6:D+S_T7	47247681	47125946	0.257653		58230	723476	46344240	1.65876	46344240	4294	46339946	45131682	24591414	1208264	97.3836	54.4881	34851136
1-varotto-120803_ep_ATCACG_L003_R1_001.fastq.gz	01-B73:C_T0-R2	39033244	38974432	0.150672		33628	392330	38548474	1.09292	38548474	4338	38544136	38171244	20148291	372892	99.0214	52.784	30688755
2-varotto-120803_ep_ACTTGA_L003_R1_001.fastq.gz	02-B73:D_T0-R2	39341341	39309349	0.081319		30317	395670	38883362	1.08368	38883362	4821	38878541	38508430	21620270	370111	99.0358	56.1443	29545777
3-varotto-120803_ep_TAGCTT_L003_R1_001.fastq.gz	03-B73:S_T0-R2	39917520	39884832	0.0818889		33871	497789	39353172	1.33299	39353172	5213	39347959	38975795	21518827	372164	99.0411	55.2107	30760182
4-varotto-120803_ep_GGCTAC_L003_R1_001.fastq.gz	04-B73:D+S_T0-R2	45730038	45646817	0.181983		30970	486578	45129269	1.13381	45129269	5525	45123744	44684180	24321525	439564	99.0137	54.4298	35143953
5-varotto-120803_ep_CGATGT_L004_R1_001.fastq.gz	05-B73:C_T7-R2	38749498	38732963	0.0426715		24054	364186	38344723	1.00235	38344723	4584	38340139	37885921	19632928	454218	98.8035	51.8212	30429918
6-varotto-120803_ep_TGACCA_L004_R1_001.fastq.gz	06-B73:D_T7-R2	36545273	36519398	0.0708026		23899	542199	35953300	1.55013	35953300	5222	35948078	35593544	19857939	354534	98.9994	55.7908	24568731
7-varotto-120803_ep_ACAGTG_L004_R1_001.fastq.gz	07-B73:S_T7-R2	33528863	33511952	0.0504371		21984	432453	33057515	1.35604	33057515	4357	33053158	32727846	17666988	325312	99.0027	53.9815	22271236
8-varotto-120803_ep_AGTCAA_L004_R1_001.fastq.gz	08-B73:D+S_T7-R2	33656291	33635095	0.0629778		24239	710924	32899932	2.1857	32899932	3972	32895960	32562027	17440274	333933	98.9729	53.5602	22321047
9-varotto-120803_ep_GTCCGC_L005_R1_001.fastq.gz	09-rmr6:C_T0-R2	36451221	36420660	0.0838408		26670	619093	35774897	1.77307	35774897	2716	35772181	35231301	19651190	540880	98.4805	55.7776	27583284
10-varotto-120803_ep_GTGAAA_L005_R1_001.fastq.gz	10-rmr6:D_T0-R2	33185435	33144472	0.123437		18888	419463	32706121	1.32255	32706121	2627	32703494	32170563	18377424	532931	98.3625	57.125	24469987
11-varotto-120803_ep_CGTACG_L005_R1_001.fastq.gz	11-rmr6:S_T0-R2	37955891	37919221	0.0966121		21121	491655	37406445	1.35229	37406445	2711	37403734	36807965	20227941	595769	98.4001	54.9553	28730061
12-varotto-120803_ep_ACTGAT_L005_R1_001.fastq.gz	12-rmr6:D+S_T0-R2	38164047	38138423	0.0671417		18123	367580	37752720	1.01132	37752720	3233	37749487	37087025	21150905	662462	98.2367	57.0305	28399276
13-varotto-120803_ep_TTAGGC_L006_R1_001.fastq.gz	13-rmr6:C_T7-R2	38052598	38047262	0.0140227		32372	427018	37587872	1.20742	37587872	4401	37583471	36981933	21286186	601538	98.3879	57.5583	28139420
14-varotto-120803_ep_GCCAAT_L006_R1_001.fastq.gz	14-rmr6:D_T7-R2	44349697	44298493	0.115455		38033	480863	43779597	1.17136	43779597	3449	43776148	42796580	25329399	979568	97.7546	59.1856	32438758
15-varotto-120803_ep_ATGTCA_L006_R1_001.fastq.gz	15-rmr6:S_T7-R2	47999827	47917643	0.171217		32446	435229	47449968	0.975998	47449968	2852	47447116	46778507	27708274	668609	98.5849	59.2329	34515100
16-varotto-120803_ep_CCGTCC_L006_R1_001.fastq.gz	16-rmr6:D+S_T7-R2	43629896	43596314	0.0769702		33912	592648	42969754	1.43719	42969754	4927	42964827	42301913	22556863	662914	98.4458	53.3235	33573284
