# Supplementary material for: Stress-induced and epigenetic-mediated maize transcriptome regulation study by means of transcriptome reannotation and differential expression analysis
Source: Sci Rep. 2016 Jul 27;6:30446. doi: 10.1038/srep30446 (PMC4962059; doi:10.1038/srep30446)
Supplement: Supplementary Data S2 [file srep30446-s3.zip]

Archive with 1 entries (1 files):
- Additional_file_2_GO_annotation5b_FINAL.txt
