# Supplementary material for: Stress-induced and epigenetic-mediated maize transcriptome regulation study by means of transcriptome reannotation and differential expression analysis
Source: Sci Rep. 2016 Jul 27;6:30446. doi: 10.1038/srep30446 (PMC4962059; doi:10.1038/srep30446)
Supplement: Supplementary Data S2 [file srep30446-s3.zip › Additional_file_2_GO_annotation5b_FINAL.txt]

AC148152.3_FGT001	GO:0016020
AC148152.3_FGT005	GO:0001101,GO:0005737,GO:0006950,GO:0009628,GO:0044699,GO:0051213,GO:1901700
AC148152.3_FGT006	GO:0009813,GO:0016746,GO:0042802,GO:0043231,GO:0050896
AC148152.3_FGT008	GO:0000023,GO:0005739,GO:0009707,GO:0016023,GO:0019252,GO:0019761,GO:0050826,GO:0080079
AC148152.3_FGT008_j_1	GO:0000023,GO:0005739,GO:0009707,GO:0016023,GO:0019252,GO:0019761,GO:0050826,GO:0080079
AC148152.3_FGT008_j_2	GO:0000023,GO:0005739,GO:0009707,GO:0016023,GO:0019252,GO:0019761,GO:0050826,GO:0080079
AC148167.6_FGT001	GO:0005739,GO:0009536
AC149475.2_FGT002	GO:0005783,GO:0005794,GO:0006457,GO:0009408,GO:0009507,GO:0009627,GO:0009644,GO:0034976,GO:0042542
AC149475.2_FGT003	EC:3.4.25,GO:0004298,GO:0004540,GO:0005634,GO:0005774,GO:0005886,GO:0006094,GO:0006096,GO:0006635,GO:0009640,GO:0009651,GO:0009853,GO:0010388,GO:0019773,GO:0022626,GO:0043161,GO:0043248,GO:0046686,GO:0051252,GO:0051788,GO:0090501
AC149475.2_FGT004	EC:6.1.1,GO:0004812,GO:0005524,GO:0005829,GO:0006094,GO:0006096,GO:0006418,GO:0007010,GO:0009651,GO:0010498,GO:0046686
AC149475.2_FGT005	GO:0005515,GO:0005634,GO:0006355,GO:0009741,GO:0009826,GO:0033169,GO:0044707,GO:0048577,GO:0048579
AC149475.2_FGT005_j_1	GO:0005515,GO:0005634,GO:0006355,GO:0009741,GO:0009826,GO:0033169,GO:0044707,GO:0048577,GO:0048579
AC149475.2_FGT005_j_2	GO:0005515,GO:0005634,GO:0006355,GO:0009741,GO:0009826,GO:0033169,GO:0048577,GO:0048579
AC149475.2_FGT005_j_3	GO:0005515,GO:0005634,GO:0006355,GO:0009741,GO:0009826,GO:0033169,GO:0048577,GO:0048579
AC149475.2_FGT005_j_4	GO:0005515,GO:0005634,GO:0006355,GO:0009741,GO:0009826,GO:0033169,GO:0048577,GO:0048579
AC149475.2_FGT007	EC:2.3.1,GO:0006591,GO:0008080,GO:0009507,GO:0009753
AC149810.2_FGT003	GO:0006511,GO:0046872
AC149810.2_FGT004	GO:0005634,GO:0006098,GO:0006796,GO:0009535,GO:0010155,GO:0010207,GO:0016556,GO:0046777
AC149810.2_FGT008	EC:2.7.11,GO:0004674,GO:0005524,GO:0005886,GO:0006468,GO:0009069
AC149810.2_FGT008_j_1	EC:2.7.11,GO:0004674,GO:0005524,GO:0006468,GO:0009069
AC149818.2_FGT001	GO:0005525,GO:0005777,GO:0005794,GO:0005886,GO:0006886,GO:0007264,GO:0009414,GO:0009631,GO:0009737,GO:0009961,GO:0016023,GO:0030742,GO:0080115
AC149818.2_FGT004_j_1	EC:2.7.11,EC:2.7.11.22,GO:0000278,GO:0001708,GO:0004693,GO:0005515,GO:0005634,GO:0005737,GO:0006661,GO:0010440,GO:0042023,GO:0045736
AC149818.2_FGT006	GO:0004842,GO:0005634,GO:0005829,GO:0006301,GO:0006511,GO:0009408,GO:0016567,GO:0016881
AC149818.2_FGT008	GO:0005488,GO:0044767,GO:0048519,GO:0048856
AC149818.2_FGT009	GO:0003677,GO:0005634,GO:0005739,GO:0007155,GO:0009733,GO:0009741,GO:0009855,GO:0009867,GO:0009944,GO:0009965,GO:0010014,GO:0010075,GO:0010089,GO:0010090,GO:0010199,GO:0010311,GO:0010583,GO:0044036,GO:0045010,GO:0048765,GO:0071555,GO:1900150
AC149828.2_FGT002	EC:3.4.25,GO:0004298,GO:0005375,GO:0005634,GO:0005774,GO:0005886,GO:0006511,GO:0009535,GO:0009570,GO:0009767,GO:0009941,GO:0010043,GO:0015662,GO:0019773,GO:0022626,GO:0035434
AC149829.2_FGT003_j_1	GO:0000394,GO:0005515,GO:0005643,GO:0006406,GO:0006606,GO:0009086,GO:0009733,GO:0009870,GO:0009910,GO:0010074,GO:0015288,GO:0031965
AC149829.2_FGT004	GO:0003677,GO:0003700,GO:0005515,GO:0005634,GO:0005773,GO:0009640,GO:0009742,GO:0009826,GO:0010086,GO:0048510
AC149829.2_FGT006_O_1	GO:0005634,GO:0005777
AC150739.3_FGT001	GO:0005730,GO:0005739,GO:0006355,GO:0009886,GO:0010016,GO:0044763
AC152495.1_FGT002	GO:0016023
AC152495.1_FGT002_O_1	GO:0016023
AC152495.1_FGT003	GO:0016023
AC152495.1_FGT005	GO:0005215,GO:0005739,GO:0006810,GO:0009536,GO:0016020,GO:0046786
AC152495.1_FGT006	GO:0003677,GO:0004386,GO:0005524,GO:0005634,GO:0007062,GO:0008270,GO:0009294,GO:0031048,GO:0033044,GO:0045003,GO:0045132
AC152495.1_FGT007	GO:0005488,GO:0006952,GO:0016567,GO:0016740
AC152495.1_FGT010	GO:0016023
AC152495.1_FGT012	GO:0005524,GO:0005783,GO:0006812,GO:0010038,GO:0015662,GO:0016021,GO:0044446,GO:0098588
AC152495.1_FGT012_j_1	GO:0005524,GO:0005783,GO:0006812,GO:0009640,GO:0009723,GO:0009734,GO:0009826,GO:0010038,GO:0015662,GO:0016021,GO:0044446,GO:0098588
AC152495.1_FGT015	GO:0005524,GO:0006915,GO:0016023
AC152495.1_FGT016	EC:3.4,GO:0006508,GO:0008234
AC152495.1_FGT017	GO:0016023
AC155352.2_FGT001	GO:0009507
AC155352.2_FGT008	GO:0009536
AC155352.2_FGT010	EC:3.2.1.14,GO:0000038,GO:0004568,GO:0005794,GO:0006096,GO:0006612,GO:0006816,GO:0006833,GO:0006865,GO:0006869,GO:0006972,GO:0007030,GO:0007389,GO:0008289,GO:0008361,GO:0009269,GO:0009408,GO:0009409,GO:0009505,GO:0009506,GO:0009535,GO:0009611,GO:0009627,GO:0009651,GO:0009697,GO:0009733,GO:0009735,GO:0009737,GO:0009750,GO:0009805,GO:0009809,GO:0009825,GO:0009863,GO:0009926,GO:0009932,GO:0010075,GO…
AC155376.2_FGT004	GO:0000271,GO:0005618,GO:0005634,GO:0005739,GO:0005886,GO:0009825,GO:0009932,GO:0010817,GO:0016021,GO:0016023,GO:0043481,GO:0045010,GO:0048767,GO:0051015,GO:0051016,GO:0071555
AC155376.2_FGT005	EC:3.2.1.23,EC:3.2.1.38,EC:3.2.1.39,GO:0004565,GO:0005829,GO:0005982,GO:0005985,GO:0006012,GO:0006027,GO:0006687,GO:0009341,GO:0009507,GO:0030245,GO:0033907,GO:0042973,GO:0046486,GO:0071281,GO:0071369,GO:0071732,GO:0080079,GO:0080083
AC155376.2_FGT005_j_1	EC:3.2.1.117,EC:3.2.1.118,EC:3.2.1.21,EC:3.2.1.23,EC:3.2.1.25,EC:3.2.1.38,EC:3.2.1.39,EC:3.2.1.88,GO:0004565,GO:0004567,GO:0005618,GO:0005829,GO:0005982,GO:0005985,GO:0006012,GO:0006027,GO:0006687,GO:0008270,GO:0008422,GO:0009341,GO:0009507,GO:0016023,GO:0030245,GO:0033907,GO:0042803,GO:0042973,GO:0046486,GO:0047668,GO:0047701,GO:0050224,GO:0071281,GO:0071369,GO:0071732,GO:0080079,GO:0080083
AC155376.2_FGT005_j_2	GO:0004553,GO:0005576
AC155377.1_FGT001	GO:0003774,GO:0003779,GO:0004871,GO:0005524,GO:0007165,GO:0008152,GO:0009506,GO:0010091,GO:0010154,GO:0016021,GO:0016459,GO:0030048,GO:0042802,GO:0048467,GO:0048768,GO:0051301,GO:0051645,GO:0051646,GO:0060151,GO:0090436
AC155377.1_FGT001_j_1	GO:0003774,GO:0003779,GO:0004871,GO:0005524,GO:0007165,GO:0008152,GO:0009506,GO:0010091,GO:0010154,GO:0016021,GO:0016459,GO:0030048,GO:0042802,GO:0048467,GO:0048768,GO:0051301,GO:0051645,GO:0051646,GO:0060151,GO:0090436
AC155377.1_FGT002	EC:3.4.23,GO:0000303,GO:0004190,GO:0006301,GO:0006499,GO:0006511,GO:0006635,GO:0006869,GO:0006891,GO:0008219,GO:0009506,GO:0009863,GO:0009873,GO:0010351,GO:0016023,GO:0016558,GO:0046658,GO:0048573
AC155377.1_FGT002_j_1	EC:3.4.23,GO:0000303,GO:0004190,GO:0006301,GO:0006499,GO:0006511,GO:0006635,GO:0006869,GO:0006891,GO:0008219,GO:0009506,GO:0009863,GO:0009873,GO:0010351,GO:0016023,GO:0016558,GO:0046658,GO:0048573
AC155377.1_FGT002_j_2	EC:3.4,EC:3.4.23,GO:0004190,GO:0005739,GO:0006508,GO:0008234,GO:0009506,GO:0016023,GO:0046658
AC155390.2_FGT002	GO:0000963,GO:0005739,GO:0009507,GO:0009793,GO:0016554,GO:0031425,GO:0080156
AC155434.2_FGT001	GO:0016023,GO:0016787
AC155434.2_FGT001_j_1	GO:0016023
AC155434.2_FGT003	EC:3.4.23,GO:0003779,GO:0004190,GO:0005773,GO:0006508,GO:0006629,GO:0016023
AC155434.2_FGT005	GO:0043231
AC155434.2_FGT006	GO:0003700,GO:0005515,GO:0005576,GO:0005634,GO:0005768,GO:0005802,GO:0005886,GO:0006355,GO:0006649,GO:0009414,GO:0012501,GO:0044212,GO:0048510
AC155496.2_FGT009	GO:0000209,GO:0000278,GO:0005634,GO:0005829,GO:0006281,GO:0006396,GO:0006511,GO:0007062,GO:0009536,GO:0009640,GO:0009755,GO:0009845,GO:0009880,GO:0009908,GO:0009909,GO:0010072,GO:0010100,GO:0010162,GO:0010182,GO:0010564,GO:0019915,GO:0031625,GO:0045595,GO:0048575,GO:0048825,GO:0050826,GO:0051301,GO:0080008
AC155610.2_FGT007	GO:0005829,GO:0010143,GO:0010167,GO:0010345,GO:0015706,GO:0033494,GO:0042967,GO:0050734,GO:0052325,GO:0090430,GO:0090431
AC155622.2_FGT001	GO:0005198,GO:0005739,GO:0005829,GO:0005886,GO:0006886,GO:0016192,GO:0030126
AC155622.2_FGT004	GO:0005488,GO:0005634,GO:0006996,GO:0022402,GO:0044424,GO:0044763,GO:0090304,GO:1902494
AC155622.2_FGT004_j_1	GO:0000226,GO:0000911,GO:0005198,GO:0005215,GO:0005739,GO:0005829,GO:0005886,GO:0006511,GO:0006886,GO:0006888,GO:0009630,GO:0009853,GO:0030126,GO:0030244,GO:0051788,GO:0080008,GO:0080129
AC155624.2_FGT006	GO:0004722,GO:0005739,GO:0005886,GO:0006470,GO:0008287,GO:0016021,GO:0046872
AC155624.2_FGT006_j_1	GO:0004722,GO:0005739,GO:0005886,GO:0006470,GO:0008287,GO:0016021,GO:0046872
AC155624.2_FGT006_j_2	GO:0004722,GO:0005886,GO:0006470,GO:0008287,GO:0016021,GO:0046872
AC155624.2_FGT006_j_3	GO:0004722,GO:0005739,GO:0005886,GO:0006470,GO:0008287,GO:0016021,GO:0046872
AC155624.2_FGT011	GO:0009507,GO:0015996,GO:0016020
AC159612.1_FGT007	GO:0004553,GO:0005886,GO:0005975,GO:0016023,GO:0031225
AC159612.1_FGT007_j_1	GO:0004553,GO:0005886,GO:0005975,GO:0016023,GO:0031225
AC165171.2_FGT002	GO:0003700,GO:0005667,GO:0006355,GO:0043565,GO:0045449
AC165178.2_FGT001	GO:0005886,GO:0009536
AC165178.2_FGT002	GO:0006259
AC165178.2_FGT004	GO:0000785,GO:0003677,GO:0003682,GO:0005515,GO:0005634,GO:0009617,GO:0009626,GO:0009628,GO:0009723,GO:0009733,GO:0009739,GO:0009751,GO:0009753,GO:0042761
AC166636.1_FGT008	EC:3.6.1,EC:3.6.1.15,GO:0000139,GO:0003677,GO:0003700,GO:0003924,GO:0005525,GO:0005634,GO:0005739,GO:0005769,GO:0005774,GO:0005783,GO:0005829,GO:0005886,GO:0006499,GO:0006623,GO:0006888,GO:0006891,GO:0009407,GO:0009408,GO:0009414,GO:0009506,GO:0009507,GO:0009697,GO:0009723,GO:0009733,GO:0009738,GO:0009753,GO:0009827,GO:0009855,GO:0009860,GO:0009862,GO:0009944,GO:0009958,GO:0010009,GO:0010014,GO:0…
AC166636.1_FGT009	GO:0003729,GO:0005737
AC177816.2_FGT002	EC:2.4.1.12,GO:0000902,GO:0005768,GO:0005802,GO:0005886,GO:0005982,GO:0005985,GO:0006011,GO:0006096,GO:0006816,GO:0006833,GO:0007030,GO:0008270,GO:0009266,GO:0009507,GO:0009750,GO:0009825,GO:0009833,GO:0009834,GO:0010400,GO:0016021,GO:0016760,GO:0030244,GO:0042538,GO:0046686,GO:0048193,GO:0048767
AC177821.2_FGT005	GO:0016023
AC177833.2_FGT001	GO:0005634
AC177838.2_FGT012	EC:1.1.1.133,EC:4.2.1.46,EC:4.2.1.76,GO:0005829,GO:0008460,GO:0008831,GO:0009506,GO:0009507,GO:0009744,GO:0010192,GO:0010214,GO:0010224,GO:0010253,GO:0010280,GO:0010315,GO:0019872,GO:0030639,GO:0045226,GO:0050377,GO:0050662,GO:0051555,GO:0055114
AC177838.2_FGT013	GO:0000079,GO:0005634,GO:0007049,GO:0019901,GO:0051301
AC177838.2_FGT018	EC:3.4,GO:0006508,GO:0008234,GO:0008270,GO:0016491,GO:0055114
AC177849.3_FGT004	EC:3.4,GO:0006508,GO:0008234
AC177850.2_FGT005	GO:0003006,GO:0005507,GO:0005634,GO:0009308,GO:0009790,GO:0009791,GO:0017126,GO:0044702,GO:0044763,GO:0048038,GO:0051302
AC177850.2_FGT005_O_1	GO:0000741,GO:0005507,GO:0005634,GO:0006606,GO:0009308,GO:0009507,GO:0009560,GO:0009640,GO:0010388,GO:0017126,GO:0048038,GO:0048825,GO:0051301,GO:0051302
AC177860.4_FGT002	GO:0043231,GO:0044444
AC177893.3_FGT003	GO:0005634
AC177893.3_FGT005	GO:0005886,GO:0006813,GO:0009987
AC177897.2_FGT002	GO:0005634,GO:0006817,GO:0008270,GO:0009062,GO:0009626,GO:0009627,GO:0009697,GO:0009751,GO:0010167,GO:0010337,GO:0016036,GO:0016567,GO:0016874,GO:0042742,GO:0080021
AC177897.2_FGT002_j_1	GO:0005634,GO:0006817,GO:0008270,GO:0009062,GO:0009626,GO:0009627,GO:0009697,GO:0009751,GO:0010167,GO:0010337,GO:0016036,GO:0016567,GO:0016874,GO:0042742,GO:0080021
AC177897.2_FGT020	GO:0005739,GO:0005773,GO:0009407,GO:0010583
AC177897.2_FGT021	GO:0005737
AC177897.2_FGT022	GO:0005507,GO:0005576,GO:0009505,GO:0016023,GO:0016491,GO:0055114,GO:0080167
AC177897.2_FGT025	GO:0005488
AC177897.2_FGT025_j_1	GO:0005488
AC177897.2_FGT025_j_2	GO:0005488
AC177899.2_FGT009	GO:0005739
AC177899.2_FGT012	EC:3.4,GO:0005634,GO:0009506,GO:0009507,GO:0009911,GO:0016926,GO:0016929,GO:0044763
AC177904.2_FGT007	GO:0005242,GO:0005886,GO:0006826,GO:0007155,GO:0009414,GO:0009651,GO:0010014,GO:0010090,GO:0010106,GO:0010107,GO:0010167,GO:0015706,GO:0030551,GO:0042802,GO:0045010,GO:0045595,GO:0048767,GO:0071555,GO:0090333
AC177908.3_FGT002	EC:2.4.1.43,GO:0005739,GO:0005768,GO:0005802,GO:0005982,GO:0005985,GO:0009117,GO:0016051,GO:0047262
AC177908.3_FGT002_j_1	EC:2.4.1.43,GO:0005739,GO:0005794,GO:0005982,GO:0005985,GO:0009117,GO:0047262
AC177921.2_FGT003	GO:0000166,GO:0003676
AC177924.2_FGT001	GO:0005634,GO:0005739,GO:0009536,GO:0046983
AC177936.6_FGT008	GO:0000209,GO:0000278,GO:0005634,GO:0005829,GO:0006281,GO:0006396,GO:0006511,GO:0007062,GO:0009536,GO:0009640,GO:0009755,GO:0009845,GO:0009880,GO:0009908,GO:0009909,GO:0010072,GO:0010100,GO:0010162,GO:0010182,GO:0010564,GO:0019915,GO:0031625,GO:0045595,GO:0048575,GO:0048825,GO:0050826,GO:0051301,GO:0080008
AC177941.3_FGT001	GO:0003676,GO:0008270
AC177946.2_FGT005	EC:2.1.1.77,GO:0004719,GO:0005634,GO:0005829,GO:0006479,GO:0007568,GO:0009536,GO:0009651,GO:0009737,GO:0009845,GO:0046500
AC182101.3_FGT005	EC:3.1.3.2,GO:0003993,GO:0006771,GO:0016023,GO:0016311,GO:0019497,GO:0046872
AC182102.5_FGT001	EC:2.7.4.3,GO:0004017,GO:0005524,GO:0006144,GO:0009570,GO:0046034,GO:0046939
AC182413.4_FGT002	GO:0016023
AC182439.4_FGT004	GO:0005739,GO:0016021,GO:0016126,GO:0019745
AC182482.3_FGT003	GO:0005384,GO:0005634,GO:0005774,GO:0005886,GO:0006828,GO:0009718,GO:0009744,GO:0010038,GO:0010224,GO:0016021,GO:0055085,GO:1990267
AC182482.3_FGT003_j_1	GO:0005384,GO:0005634,GO:0005774,GO:0005886,GO:0006828,GO:0009718,GO:0009744,GO:0010038,GO:0010224,GO:0016021,GO:0055085,GO:1990267
AC182482.3_FGT003_j_2	GO:0005634,GO:0005774,GO:0005886,GO:0006812,GO:0008324,GO:0009718,GO:0009744,GO:0010224,GO:0016021,GO:0055085
AC182482.3_FGT003_j_3	GO:0005774,GO:0005886,GO:0006812,GO:0008324,GO:0009718,GO:0009744,GO:0010224,GO:0016021,GO:0055085
AC182482.3_FGT003_j_4	GO:0005384,GO:0005634,GO:0005774,GO:0005886,GO:0006828,GO:0009718,GO:0009744,GO:0010038,GO:0010224,GO:0016021,GO:0055085,GO:1990267
AC182482.3_FGT003_j_5	GO:0005634,GO:0005774,GO:0005886,GO:0006812,GO:0008324,GO:0016021,GO:0042221,GO:0055085
AC182617.3_FGT001_j_1	EC:5.1.1.7,GO:0005739,GO:0006744,GO:0008837,GO:0009089,GO:0009570
AC182617.3_FGT001_j_2	EC:5.1.1.7,GO:0005739,GO:0006744,GO:0008837,GO:0009089,GO:0009570
AC182617.3_FGT001_j_3	EC:5.1.1.7,GO:0005739,GO:0006744,GO:0008837,GO:0009089,GO:0009570
AC182617.3_FGT001_j_4	EC:5.1.1.7,GO:0005739,GO:0006744,GO:0008837,GO:0009089,GO:0009570
AC182617.3_FGT001_j_5	EC:5.1.1.7,GO:0005739,GO:0006744,GO:0008837,GO:0009089,GO:0009570
AC182617.3_FGT001_j_6	EC:5.1.1.7,GO:0005739,GO:0006744,GO:0008837,GO:0009089,GO:0009570
AC182826.4_FGT003	EC:3.1,GO:0004519,GO:0006281,GO:0090305
AC182827.3_FGT004	GO:0005739
AC182830.3_FGT004	EC:2.7.11,GO:0004674,GO:0005524,GO:0005886,GO:0006468,GO:0007169,GO:0009069,GO:0009791,GO:0016021,GO:0048367,GO:0048513
AC182833.3_FGT013	GO:0005777
AC183314.3_FGT004	EC:2.7.11.17,GO:0004683,GO:0005509,GO:0005516,GO:0005524,GO:0005634,GO:0005739,GO:0005886,GO:0006468,GO:0009069,GO:0016021
AC183315.4_FGT006	GO:0009507
AC183372.4_FGT006	GO:0003676,GO:0003824,GO:0008152,GO:0008270
AC183508.3_FGT004	GO:0003735,GO:0005730,GO:0005783,GO:0005886,GO:0006412,GO:0009506,GO:0009507,GO:0022625,GO:0042254
AC183514.3_FGT005	EC:2.7.11,GO:0004674,GO:0005524,GO:0005737,GO:0009069,GO:0046777
AC183518.2_FGT001	GO:0009536
AC183590.4_FGT001	EC:6.3.2.2,GO:0002213,GO:0003676,GO:0004357,GO:0005524,GO:0005739,GO:0006750,GO:0008270,GO:0009408,GO:0009570,GO:0009700,GO:0009753,GO:0009816,GO:0009908,GO:0010193,GO:0017109,GO:0019761,GO:0046686,GO:0050832,GO:0052544
AC183654.3_FGT001	GO:0005488,GO:0005739
AC183655.3_FGT008	EC:2.4.1,GO:0005634,GO:0006612,GO:0009611,GO:0009636,GO:0009651,GO:0009805,GO:0009963,GO:0010363,GO:0035251,GO:0042178
AC183656.2_FGT005	GO:0006259
AC183756.3_FGT009	GO:0008152,GO:0016021,GO:0016758
AC183780.3_FGT005	EC:2.7.4.3,GO:0004017,GO:0005524,GO:0006144,GO:0009570,GO:0046034,GO:0046939
AC183782.3_FGT002	GO:0005488
AC183888.4_FGT008	GO:0000785,GO:0003677,GO:0003682,GO:0005515,GO:0005634,GO:0005829,GO:0010199,GO:0016818,GO:0040029
AC183917.3_FGT004	EC:1.13.12.16,GO:0005829,GO:0006807,GO:0009610,GO:0018580,GO:0046686,GO:0055114
AC183917.3_FGT005	GO:0003676,GO:0005525,GO:0005774,GO:0005794,GO:0007264,GO:0008270,GO:0015031
AC183924.4_FGT005	GO:0005739,GO:0006457,GO:0009220,GO:0009408,GO:0009507,GO:0009644,GO:0016301,GO:0034976,GO:0042542
AC183927.3_FGT002	GO:0006885,GO:0015299,GO:0016021,GO:1902600
AC183932.3_FGT007	EC:2.4.1,GO:0000139,GO:0009506,GO:0016021,GO:0016759,GO:0030244
AC183934.4_FGT007	GO:0005737
AC183938.4_FGT011	GO:0008270
AC183950.2_FGT002	GO:0002679,GO:0003700,GO:0005515,GO:0005634,GO:0006979,GO:0008270,GO:0009409,GO:0009414,GO:0009605,GO:0009611,GO:0009644,GO:0009693,GO:0009723,GO:0009737,GO:0009755,GO:0009791,GO:0009793,GO:0010117,GO:0010200,GO:0015979,GO:0035264,GO:0035556,GO:0042538,GO:0043565,GO:0044212,GO:0044249,GO:0044710,GO:0045892,GO:0048608,GO:0055062,GO:1901576,GO:2000280
AC183950.2_FGT003	EC:3.5.1,GO:0000118,GO:0000478,GO:0001101,GO:0001510,GO:0003676,GO:0004407,GO:0005730,GO:0006164,GO:0006950,GO:0008270,GO:0009220,GO:0009294,GO:0009628,GO:0009944,GO:0010162,GO:1901700
AC183950.2_FGT004	GO:0009791,GO:0009987,GO:0044464,GO:0044702,GO:0048608,GO:0050789,GO:0050896
AC183950.2_FGT005	GO:0009791,GO:0043231,GO:0044444,GO:0044702,GO:0048608
AC183950.2_FGT006	GO:0003676,GO:0005794,GO:0005886,GO:0009506,GO:0016491,GO:0019013,GO:0030529,GO:0050660,GO:0055114
AC183950.2_FGT006_j_1	GO:0000166,GO:0003676,GO:0005794,GO:0005886,GO:0006118,GO:0009055,GO:0009407,GO:0009506,GO:0010200,GO:0010583,GO:0016491,GO:0019013,GO:0030529,GO:0042744,GO:0046482,GO:0050660,GO:0055114
AC184049.3_FGT005	GO:0005488
AC184112.4_FGT010	GO:0044424
AC184129.2_FGT002	GO:0005737
AC184130.4_FGT005	GO:0009505,GO:0016043,GO:0044699,GO:0046658,GO:0048046,GO:0071669
AC184130.4_FGT012	GO:0006310,GO:0006950,GO:0007126,GO:0016570,GO:0032501,GO:0043231,GO:0045892,GO:1903046
AC184130.4_FGT012_j_1	GO:0006310,GO:0006950,GO:0007126,GO:0016570,GO:0032501,GO:0045892,GO:1903046
AC184130.4_FGT012_j_2	GO:0005634,GO:0006950,GO:0007126,GO:0010113,GO:0016444,GO:0016570,GO:0032501,GO:0044212,GO:0045892,GO:1903046
AC184133.3_FGT004	GO:0005488
AC184164.2_FGT006	EC:3.1,GO:0005515,GO:0005634,GO:0008408
AC184172.3_FGT001	EC:3.4,GO:0006508,GO:0008234
AC184699.3_FGT005	GO:0009507,GO:0009765,GO:0010103,GO:0016120,GO:0016123,GO:0016705,GO:0045435,GO:0055114
AC184794.2_FGT003	GO:0005886
AC184831.3_FGT003	EC:2.4.1,GO:0005783,GO:0005829,GO:0009636,GO:0009651,GO:0009737,GO:0010294,GO:0016020,GO:0042178,GO:0044710,GO:0044763,GO:0044765,GO:0050789,GO:0050794,GO:0071704,GO:0080043,GO:0080044,GO:0080045,GO:0080046
AC184834.3_FGT007	GO:0005634
AC184835.3_FGT003	GO:0006865,GO:0015171,GO:0016021
AC184840.4_FGT002	EC:3.1.1.1,EC:3.1.1.11,GO:0005774,GO:0005829,GO:0009409,GO:0009505,GO:0009620,GO:0009741,GO:0030599,GO:0044699,GO:0050829,GO:0071555
AC184840.4_FGT010	GO:0044464,GO:0044763
AC184850.4_FGT006	GO:0003676,GO:0003824,GO:0005739,GO:0006259
AC184854.4_FGT003	EC:2.7.11,GO:0004674,GO:0005524,GO:0006468,GO:0006629,GO:0009069,GO:0017069
AC184866.3_FGT007	GO:0003700,GO:0005634,GO:0005667,GO:0006355,GO:0008289,GO:0009855,GO:0009944,GO:0009956,GO:0010014,GO:0010051,GO:0043565,GO:0045449
AC185108.3_FGT007	GO:0003676,GO:0046983
AC185108.3_FGT008	GO:0005886,GO:0006814,GO:0008508,GO:0009611,GO:0009753,GO:0009941,GO:0015721,GO:0016021,GO:0016023,GO:0033506
AC185108.3_FGT011	GO:0005515,GO:0005634,GO:0006979,GO:0007165,GO:0009409,GO:0009414,GO:0009605,GO:0009611,GO:0009644,GO:0009723,GO:0009737,GO:0009755,GO:0009793,GO:0010117,GO:0010200,GO:0015979,GO:0035264,GO:0035556,GO:0042538,GO:0043565,GO:0044212,GO:0044249,GO:0044710,GO:0045892,GO:0055062,GO:1901576,GO:2000280
AC185121.3_FGT001	EC:2.4.1.12,GO:0000902,GO:0005768,GO:0005802,GO:0005886,GO:0005982,GO:0005985,GO:0006011,GO:0006096,GO:0006816,GO:0006833,GO:0007030,GO:0008270,GO:0009266,GO:0009507,GO:0009750,GO:0009825,GO:0009833,GO:0009834,GO:0010400,GO:0016021,GO:0016760,GO:0030244,GO:0042538,GO:0045491,GO:0046686,GO:0048193,GO:0048767,GO:0052386
AC185122.3_FGT008	GO:0015074
AC185122.3_FGT009	EC:3.5.1.46,GO:0008152,GO:0019875
AC185126.3_FGT006	GO:0008270
AC185130.2_FGT004	EC:3.4.24,GO:0004222,GO:0005886,GO:0006508,GO:0009536
AC185130.2_FGT005	GO:0006950,GO:0009628,GO:0071704
AC185131.2_FGT001	GO:0003676,GO:0003824,GO:0005739,GO:0006259
AC185217.3_FGT007	GO:0005634
AC185223.3_FGT005	GO:0005634,GO:0005829,GO:0031396,GO:0042631,GO:0042802,GO:0044238,GO:0044260,GO:0071472
AC185226.4_FGT001	GO:0005829,GO:0005886,GO:0007005,GO:0009507,GO:0044267,GO:0044699,GO:1901576
AC185226.4_FGT001_j_1	GO:0003743,GO:0005634,GO:0005829,GO:0005840,GO:0005886,GO:0006094,GO:0006446,GO:0007010,GO:0009507,GO:0009987,GO:0010498,GO:0048312
AC185226.4_FGT001_j_2	GO:0003743,GO:0005634,GO:0005829,GO:0005840,GO:0005886,GO:0006094,GO:0006446,GO:0007010,GO:0009507,GO:0010498,GO:0048312
AC185234.4_FGT005	GO:0004553
AC185251.3_FGT005	GO:0005488
AC185252.4_FGT003	GO:0006885,GO:0015299,GO:0016021,GO:1902600
AC185260.3_FGT002	GO:0003676,GO:0003824,GO:0005739,GO:0006259
AC185300.4_FGT002	GO:0005634
AC185302.4_FGT003	EC:2.7.7.49,GO:0003723,GO:0003964,GO:0005739,GO:0006278
AC185318.3_FGT004	GO:0016301,GO:0043170,GO:0044237,GO:0044238
AC185322.3_FGT011	GO:0016020
AC185415.3_FGT005	GO:0000166,GO:0003676,GO:0008270
AC185415.3_FGT005_j_1	GO:0003676
AC185415.3_FGT005_j_2	GO:0000166,GO:0003676,GO:0008270
AC185417.3_FGT003	GO:0005488
AC185422.3_FGT005	GO:0009506,GO:0042742
AC185426.3_FGT005	GO:0000166,GO:0003676
AC185449.3_FGT003	GO:0008270
AC185460.3_FGT004	GO:0004842,GO:0009987,GO:0050896
AC185466.3_FGT001	GO:0000145,GO:0005515,GO:0005829,GO:0005886,GO:0009506,GO:0009846,GO:0009860
AC185468.3_FGT003	GO:0003743,GO:0005634,GO:0006413
AC185468.3_FGT004	EC:2.7.7.49,GO:0003723,GO:0003964,GO:0005739,GO:0006278
AC185469.2_FGT003	EC:3.4,GO:0006351,GO:0006508,GO:0008234,GO:0043565
AC185469.2_FGT006	EC:3.4,GO:0006508,GO:0008234
AC185471.3_FGT005	GO:0003777,GO:0005737,GO:0005874,GO:0005875,GO:0007017
AC185475.3_FGT001	EC:1.1.1.38,EC:1.1.1.39,GO:0004471,GO:0006090,GO:0006099,GO:0006108,GO:0015976,GO:0016020,GO:0043167,GO:0097159,GO:1901363
AC185489.3_FGT002	GO:0005886,GO:0016021
AC185501.3_FGT001	GO:0003777,GO:0005524,GO:0005871,GO:0005874,GO:0007018,GO:0008017,GO:0008152,GO:0045298
AC185501.3_FGT006	GO:0005634,GO:0006396
AC185512.3_FGT001	GO:0005488,GO:0016772
AC185588.2_FGT002	EC:3.1,GO:0000902,GO:0004540,GO:0005737,GO:0007030,GO:0007033,GO:0009451,GO:0010228,GO:0016049,GO:0048193
AC185628.3_FGT010	GO:0008152,GO:0016740
AC185631.4_FGT001	GO:0005525
AC185645.4_FGT006	GO:0000159,GO:0000902,GO:0005618,GO:0005634,GO:0005829,GO:0005886,GO:0006499,GO:0008601,GO:0009723,GO:0009789,GO:0009926,GO:0010119,GO:0016049,GO:0035304,GO:0042325,GO:0046686,GO:0048193,GO:0050790
AC185648.3_FGT007	GO:0005739,GO:0009506,GO:0009536,GO:0016020
AC185649.2_FGT003	GO:0016023
AC185655.3_FGT004	GO:0009987,GO:0044699,GO:0050896
AC185655.3_FGT005	GO:0003676,GO:0050896
AC185660.3_FGT003	GO:0016023
AC185662.2_FGT007	GO:0006812
AC185668.3_FGT001	EC:2.7.7.8,EC:3.1.13,GO:0000175,GO:0003723,GO:0004654,GO:0006144,GO:0006206,GO:0006401,GO:0009570,GO:0010323,GO:0015995,GO:0016036,GO:0016071,GO:0016120,GO:0016123,GO:0031425,GO:0034470,GO:0051252,GO:0071840,GO:0090305
AC186009.3_FGT001	GO:0016740
AC186020.3_FGT001	GO:0003676
AC186142.3_FGT001	GO:0000785,GO:0003677,GO:0003682,GO:0003824,GO:0006351,GO:0007049,GO:0017053
AC186143.3_FGT001	EC:3.1.3.12,GO:0004805,GO:0005982,GO:0005985,GO:0005992
AC186145.3_FGT002	GO:0009536
AC186147.3_FGT006	GO:0004722,GO:0005634,GO:0006470,GO:0008287,GO:0009408,GO:0009536,GO:0009785
AC186147.3_FGT008	EC:2.4.2.39,GO:0000139,GO:0005515,GO:0005739,GO:0005768,GO:0005802,GO:0008152,GO:0010411,GO:0016021,GO:0016758,GO:0033843,GO:0048767
AC186165.2_FGT002	EC:3.1,GO:0003677,GO:0004518,GO:0005634,GO:0005739,GO:0006281,GO:0008270,GO:0016818,GO:0090305
AC186166.3_FGT015	GO:0005739,GO:0005886,GO:0008152,GO:0016772
AC186223.3_FGT008	EC:3.1,EC:3.1.3.41,GO:0016311,GO:0016791
AC186226.5_FGT001	EC:2.7.11,EC:3.2.1.55,GO:0004674,GO:0005524,GO:0006468,GO:0008430,GO:0009069,GO:0009117,GO:0046373,GO:0046556
AC186227.3_FGT010	GO:0016772,GO:0043231,GO:0044444,GO:0097159,GO:1901363
AC186231.4_FGT002	GO:0043229
AC186233.3_FGT007	GO:0003676,GO:0008270
AC186283.4_FGT002	GO:0005215,GO:0006810,GO:0016021
AC186287.7_FGT005	GO:0005634,GO:0008022,GO:0009651
AC186288.3_FGT004	GO:0003676,GO:0003824,GO:0005739,GO:0006259
AC186310.4_FGT004	GO:0005198
AC186317.3_FGT001	GO:0005829,GO:0005886,GO:0006950,GO:0009628,GO:0048046
AC186339.3_FGT008	GO:0016023
AC186406.4_FGT007	GO:0006885,GO:0015299,GO:0016021,GO:1902600
AC186406.4_FGT008	GO:0045491
AC186412.4_FGT012	GO:0003700,GO:0005634,GO:0005667,GO:0005739,GO:0006355,GO:0043565,GO:0045449
AC186414.3_FGT009	GO:0005516,GO:0005634,GO:0005739,GO:0005886,GO:0009409,GO:0009507,GO:0009733,GO:0009741,GO:0010114,GO:0010200,GO:0010218,GO:0015995,GO:0042742
AC186417.3_FGT005	GO:0005622
AC186417.3_FGT011	GO:0043231,GO:0097159,GO:1901363
AC186419.4_FGT002	EC:2.3.1.1,GO:0000051,GO:0004042,GO:0005739,GO:0006526,GO:0009536,GO:0042967
AC186420.3_FGT002	GO:0004842,GO:0005634,GO:0005737,GO:0016874,GO:0042787
AC186431.5_FGT001	GO:0003824,GO:0009058,GO:0030170
AC186497.3_FGT004	GO:0003676,GO:0005739
AC186499.3_FGT003	GO:0005488
AC186500.3_FGT001	GO:0005488,GO:0005777
AC186505.4_FGT002	GO:0003676,GO:0006259,GO:0043231,GO:0044444,GO:0046872
AC186510.3_FGT004	GO:0008270,GO:0009506
AC186510.3_FGT004_O_1	GO:0008270,GO:0009506
AC186519.4_FGT002	GO:0009733,GO:0009958,GO:0016049,GO:0043231,GO:0044444,GO:0060918,GO:0090057
AC186524.3_FGT005	GO:0000785,GO:0003677,GO:0003682,GO:0005634,GO:0005737,GO:0006333,GO:0006793,GO:0016570,GO:0030527
AC186529.4_FGT014	GO:0009535,GO:0009773,GO:0009965,GO:0030154,GO:0045893,GO:0046872
AC186569.4_FGT001	GO:0016772,GO:0043231,GO:0044444,GO:0097159,GO:1901363
AC186570.3_FGT001	GO:0000785,GO:0003677,GO:0003682
AC186573.3_FGT002	GO:0005739
AC186577.3_FGT006	GO:0043231,GO:0044444
AC186579.3_FGT007	GO:0005634,GO:0008270
AC186580.4_FGT001	GO:0016023
AC186585.4_FGT002	EC:3.1.1.1,EC:3.1.1.29,GO:0004045,GO:0006412,GO:0006783,GO:0009507,GO:0009965,GO:0016556,GO:0030154
AC186587.3_FGT003	GO:0006885,GO:0015299,GO:0016021,GO:1902600
AC186592.3_FGT002	GO:0003676,GO:0008270
AC186598.3_FGT001	EC:1.4.1.14,GO:0006118,GO:0006537,GO:0008643,GO:0009570,GO:0009941,GO:0015036,GO:0015144,GO:0016020,GO:0016040,GO:0019676,GO:0022900,GO:0042128,GO:0043167,GO:0044723,GO:0046686,GO:0048589,GO:0060359
AC186603.6_FGT003	GO:0004497,GO:0005506,GO:0016023,GO:0016705,GO:0020037,GO:0022900
AC186606.4_FGT003	GO:0003677,GO:0005739,GO:0046983
AC186607.3_FGT003	GO:0003700,GO:0006355
AC186615.3_FGT002	GO:0097159,GO:1901363
AC186684.4_FGT001	GO:0000166,GO:0005622
AC186781.4_FGT006	GO:0005525,GO:0009536
AC186785.4_FGT003	GO:0005488
AC186793.2_FGT008	EC:2.7.11,EC:3.2.1.55,GO:0004674,GO:0005524,GO:0006468,GO:0009069,GO:0009117,GO:0046373,GO:0046556
AC186802.4_FGT002	GO:0006568,GO:0006732,GO:0009639,GO:0016020,GO:0019761,GO:0042435,GO:0042742,GO:0043231,GO:0044444,GO:0044712,GO:0072330,GO:1901575,GO:1901607
AC186815.3_FGT003	GO:0000166,GO:0000932,GO:0003723,GO:0005634,GO:0006397,GO:0006417,GO:0043484
AC186884.3_FGT005	GO:0016020
AC186885.3_FGT003	GO:0006886
AC186902.4_FGT011	GO:0000166,GO:0003676,GO:0003824,GO:0044238,GO:0071704
AC187032.5_FGT003	GO:0005739,GO:0050794
AC187037.4_FGT001	EC:3.4,GO:0006508,GO:0008234
AC187051.4_FGT001	GO:0003824,GO:0008152,GO:0048037,GO:0097159,GO:1901363
AC187051.4_FGT005	GO:0003824
AC187054.4_FGT001	GO:0003676,GO:0003824,GO:0005739,GO:0006259
AC187055.3_FGT004	GO:0003824,GO:0019538
AC187055.3_FGT006	GO:0003824,GO:0009058,GO:0009570,GO:0009987,GO:0048481
AC187072.4_FGT002	EC:3.1,GO:0005488,GO:0005515,GO:0005622,GO:0005634,GO:0008408
AC187080.3_FGT006	GO:0005198
AC187080.3_FGT007	GO:0003676
AC187082.3_FGT002	GO:0000184,GO:0000932,GO:0005634,GO:0090306
AC187082.3_FGT003	GO:0005488
AC187088.3_FGT002	EC:2.7.4.8,GO:0004385,GO:0005739,GO:0006144,GO:0009117,GO:0016310
AC187094.4_FGT002	GO:0010264
AC187098.4_FGT011_O_1	GO:0005634,GO:0044444
AC187157.4_FGT001	GO:0003700,GO:0005634,GO:0005667,GO:0009825,GO:0043565,GO:0045449,GO:0045893
AC187157.4_FGT002	GO:0005643,GO:0015031,GO:0031965,GO:0051028,GO:0055085
AC187157.4_FGT005	GO:0003700,GO:0005634,GO:0005667,GO:0006355,GO:0006995,GO:0007062,GO:0007155,GO:0008284,GO:0008289,GO:0009733,GO:0009880,GO:0009944,GO:0009965,GO:0010051,GO:0010067,GO:0010072,GO:0010075,GO:0010089,GO:0010090,GO:0010228,GO:0010431,GO:0016049,GO:0033044,GO:0042546,GO:0043565,GO:0044036,GO:0045010,GO:0045449,GO:0045597,GO:0048263,GO:0048439,GO:0048519,GO:0048589,GO:0048765,GO:0051301,GO:0071555,GO:…
AC187157.4_FGT005_j_1	GO:0003700,GO:0005634,GO:0005667,GO:0006355,GO:0006995,GO:0007062,GO:0007155,GO:0008284,GO:0008289,GO:0009733,GO:0009880,GO:0009944,GO:0009965,GO:0010051,GO:0010067,GO:0010072,GO:0010075,GO:0010089,GO:0010090,GO:0010228,GO:0010431,GO:0016049,GO:0033044,GO:0042546,GO:0043565,GO:0044036,GO:0045010,GO:0045449,GO:0045597,GO:0048263,GO:0048439,GO:0048519,GO:0048589,GO:0048765,GO:0051301,GO:0071555,GO:…
AC187157.4_FGT007	GO:0005351,GO:0005794,GO:0005886,GO:0008643,GO:0009694,GO:0009705,GO:0009753,GO:0010030,GO:0016021,GO:0042593,GO:0055085
AC187207.3_FGT006	GO:0003676,GO:0005096,GO:0005622,GO:0007165,GO:0008270,GO:0043547
AC187212.3_FGT004	EC:3.6.1.15,GO:0005524,GO:0008152,GO:0009536,GO:0017111,GO:0044699
AC187212.3_FGT004_j_2	EC:3.6.1.15,GO:0005524,GO:0008152,GO:0009536,GO:0017111,GO:0044699
AC187212.3_FGT004_j_4	EC:3.6.1.15,GO:0005524,GO:0008152,GO:0009536,GO:0017111,GO:0044699
AC187212.3_FGT004_j_8	EC:3.6.1.15,GO:0005524,GO:0008152,GO:0009536,GO:0017111,GO:0044699
AC187212.3_FGT005	GO:0043229,GO:0044444
AC187216.4_FGT011	EC:3.1,GO:0000289,GO:0002213,GO:0008408,GO:0009611,GO:0009719,GO:0010033,GO:0016043,GO:0035556,GO:0042742,GO:0044424,GO:0044767,GO:0048856
AC187217.4_FGT007	GO:0005488
AC187284.4_FGT004	GO:0006885,GO:0015299,GO:0016021,GO:1902600
AC187285.5_FGT004	EC:2.4.1.13,GO:0005982,GO:0005985,GO:0009058,GO:0010037,GO:0016157
AC187393.3_FGT001	GO:0016023
AC187393.3_FGT003	GO:0008152,GO:0016740
AC187409.4_FGT008	GO:0006865,GO:0009267,GO:0009628,GO:0015171,GO:0016020,GO:0042542,GO:0044248,GO:0044434,GO:0044712,GO:0046872,GO:0071944
AC187476.3_FGT004	GO:0003676,GO:0003824,GO:0005739,GO:0006259
AC187551.3_FGT002	GO:0005739
AC187559.2_FGT008	GO:0005488
AC187788.3_FGT008	GO:0030154,GO:0048831
AC187792.3_FGT008	GO:0005886,GO:0006468,GO:0009311,GO:0009751,GO:0009791,GO:0009826,GO:0009992,GO:0016301,GO:0048608
AC187793.3_FGT001	EC:3.6.1.15,GO:0003677,GO:0005524,GO:0005634,GO:0006260,GO:0017111
AC187800.4_FGT004	GO:0008270
AC187805.3_FGT001	GO:0003676,GO:0003824,GO:0005739,GO:0006259
AC187806.6_FGT002	GO:0000166,GO:0004672,GO:0016787,GO:0019538,GO:0043168,GO:0044260,GO:0044699
AC187809.3_FGT005	GO:0043231,GO:0044444
AC187821.3_FGT010	EC:2.7.11.17,GO:0004683,GO:0005509,GO:0005516,GO:0005524,GO:0005634,GO:0005739,GO:0005886,GO:0006468,GO:0009069,GO:0016021
AC187826.3_FGT002	GO:0005488
AC187843.3_FGT001	GO:0003677,GO:0006355,GO:0006508,GO:0008236
AC187843.3_FGT010	GO:0003677,GO:0006355,GO:0006508,GO:0008236
AC187875.3_FGT006	EC:3.1.4.4,GO:0004630,GO:0005515,GO:0005546,GO:0005634,GO:0005739,GO:0005829,GO:0005886,GO:0006094,GO:0006096,GO:0006631,GO:0006643,GO:0006833,GO:0006972,GO:0007030,GO:0009266,GO:0009395,GO:0009506,GO:0009507,GO:0009651,GO:0009737,GO:0009789,GO:0009845,GO:0010119,GO:0030136,GO:0046686,GO:0048767
AC187875.3_FGT009	EC:3.6.3.8,GO:0005388,GO:0005516,GO:0005524,GO:0005886,GO:0006882,GO:0007338,GO:0008152,GO:0009506,GO:0009624,GO:0009827,GO:0009860,GO:0010584,GO:0016021,GO:0016529,GO:0043621,GO:0046872,GO:0070588
AC187877.3_FGT003	GO:0000166,GO:0003676
AC187891.3_FGT006	GO:0005634,GO:0045892
AC187910.5_FGT002	GO:0005215,GO:0005783,GO:0005794,GO:0005886,GO:0006457,GO:0009408,GO:0009644,GO:0016021,GO:0016192,GO:0034976,GO:0042542
AC187910.5_FGT006	GO:0005634,GO:0009911,GO:0010228,GO:0016491,GO:0016575,GO:0048364,GO:0051568
AC187917.3_FGT001	GO:0005634,GO:0005737,GO:0006606,GO:0008565
AC188001.3_FGT009	GO:0005681,GO:0005739,GO:0008380
AC188003.3_FGT011	GO:0009536,GO:0046872
AC188003.3_FGT012	GO:0016023
AC188010.3_FGT002	GO:0003777,GO:0005524,GO:0005871,GO:0005874,GO:0007018,GO:0008017,GO:0008152,GO:0009524,GO:0009536,GO:0045298
AC188023.3_FGT005	GO:0009073,GO:0009507,GO:0010207,GO:0016226,GO:0045893
AC188027.3_FGT005	GO:0003723,GO:0009615,GO:0009737
AC188129.4_FGT002	GO:0005488,GO:0043170,GO:0044238
AC188133.3_FGT001	GO:0003676,GO:0003824,GO:0005739,GO:0006259
AC188134.2_FGT012	GO:0005506,GO:0009534,GO:0009941,GO:0010223,GO:0016859,GO:1901601
AC188134.2_FGT012_j_1	GO:0005506,GO:0009534,GO:0009941,GO:0010223,GO:0016859,GO:1901601
AC188144.2_FGT006	GO:0009536,GO:0097159,GO:1901363
AC188296.3_FGT005	GO:0008430
AC188612.3_FGT002	GO:0005488
AC188709.3_FGT006	GO:0005739
AC188713.2_FGT005	EC:3.1.3.16,GO:0004721,GO:0005737,GO:0006470
AC188720.3_FGT002	EC:3.4.21,GO:0004252,GO:0006508
AC188720.3_FGT004	GO:0003676,GO:0003824,GO:0005739,GO:0006259
AC188720.3_FGT006	GO:0005739
AC188749.4_FGT001	GO:0003700,GO:0005634,GO:0009409,GO:0009414,GO:0009737,GO:0009793,GO:0009825,GO:0009834,GO:0043565,GO:0044212,GO:0045893
AC188752.3_FGT006	GO:0009506,GO:0009507
AC188752.3_FGT008	GO:0003676,GO:0008270
AC188752.3_FGT011	GO:0005773,GO:0005794,GO:0007165,GO:0009506,GO:0009507,GO:0009653,GO:0009913,GO:0016043,GO:0035091,GO:0048468
AC188752.3_FGT011_j_1	GO:0005773,GO:0005794,GO:0007165,GO:0009506,GO:0009507,GO:0016043,GO:0035091
AC188757.4_FGT004	GO:0003677,GO:0003682
AC188759.3_FGT008	GO:0006508,GO:0008237,GO:0008270
AC188759.3_FGT010	GO:0046983
AC188827.4_FGT001	GO:0005750,GO:0005753,GO:0005794,GO:0009853
AC188827.4_FGT012	EC:2.4.1.43,GO:0005783,GO:0005794,GO:0006569,GO:0006612,GO:0006979,GO:0009611,GO:0009620,GO:0009684,GO:0009695,GO:0009863,GO:0009867,GO:0010051,GO:0010363,GO:0010417,GO:0019344,GO:0032504,GO:0047262,GO:0048354,GO:0048363,GO:0048366,GO:0052386,GO:0071668,GO:0090406
AC188832.5_FGT005	GO:0003677,GO:0003700,GO:0005634,GO:0005667,GO:0006355,GO:0030154,GO:0045449,GO:0046983,GO:0048283,GO:0048481
AC188838.3_FGT005	EC:2.4.2.14,GO:0004044,GO:0005618,GO:0005829,GO:0006189,GO:0006536,GO:0006541,GO:0009113,GO:0009116,GO:0009560,GO:0009570,GO:0009658,GO:0046872,GO:0051536
AC188965.3_FGT003	GO:0005488
AC188980.3_FGT014	GO:0005488
AC188982.3_FGT010	GO:0005739
AC188988.3_FGT002	GO:0000166,GO:0004672,GO:0044238,GO:0071704
AC189694.3_FGT003	EC:3.4,GO:0006508,GO:0008234
AC189750.4_FGT004	EC:1.8.4.8,EC:1.8.4.9,EC:1.8.99.2,GO:0004604,GO:0006950,GO:0009534,GO:0009570,GO:0009684,GO:0009973,GO:0019344,GO:0019379,GO:0019761,GO:0033741,GO:0045454,GO:0046872,GO:0051539
AC189750.4_FGT004_j_1	EC:1.8.4.8,EC:1.8.4.9,EC:1.8.99.2,GO:0004604,GO:0006950,GO:0009534,GO:0009570,GO:0009684,GO:0009973,GO:0019344,GO:0019379,GO:0019761,GO:0033741,GO:0045454,GO:0046872,GO:0051539
AC189753.3_FGT004	EC:3.4,GO:0005525,GO:0006508,GO:0008234
AC189754.3_FGT004	GO:0005730,GO:0005794,GO:0005829,GO:0006606,GO:0008565,GO:0009407,GO:0009506
AC189762.3_FGT003	GO:0008152,GO:0016740
AC189766.3_FGT001	GO:0005829,GO:0005886,GO:0006007,GO:0006487,GO:0006886,GO:0009506,GO:0016192,GO:0030117,GO:0030276
AC189792.3_FGT001	GO:0005488,GO:0016023
AC189795.3_FGT001	GO:0016023
AC189800.3_FGT001	EC:3.6.3.1,GO:0000287,GO:0004012,GO:0005524,GO:0006812,GO:0015917,GO:0016021,GO:0045332
AC189879.3_FGT003	GO:0003743,GO:0005739,GO:0005840,GO:0006346,GO:0006446,GO:0007267,GO:0009616,GO:0009855,GO:0009887,GO:0009944,GO:0010014,GO:0010050,GO:0010051,GO:0010073,GO:0010267,GO:0010586,GO:0035019,GO:0035196,GO:0035198,GO:0048366,GO:0048439,GO:1902183
AC189879.3_FGT003_j_1	GO:0003743,GO:0005739,GO:0005840,GO:0006346,GO:0006446,GO:0007267,GO:0009616,GO:0009855,GO:0009887,GO:0009944,GO:0010014,GO:0010050,GO:0010051,GO:0010073,GO:0010267,GO:0010586,GO:0035019,GO:0035196,GO:0035198,GO:0048366,GO:0048439,GO:1902183
AC189879.3_FGT003_j_2	GO:0003743,GO:0005739,GO:0005840,GO:0006346,GO:0006446,GO:0007267,GO:0009616,GO:0009855,GO:0009887,GO:0009944,GO:0010014,GO:0010050,GO:0010051,GO:0010073,GO:0010267,GO:0010586,GO:0035019,GO:0035196,GO:0035198,GO:0048366,GO:0048439,GO:1902183
AC189879.3_FGT003_j_3	GO:0003743,GO:0005739,GO:0005840,GO:0006346,GO:0006446,GO:0007267,GO:0009616,GO:0009855,GO:0009887,GO:0009944,GO:0010014,GO:0010050,GO:0010051,GO:0010073,GO:0010267,GO:0010586,GO:0035019,GO:0035196,GO:0035198,GO:0048366,GO:0048439,GO:1902183
AC189933.2_FGT004	GO:0005488
AC190480.1_FGT007	GO:0006888,GO:0009506,GO:0009507,GO:0009627,GO:0016020,GO:0034976,GO:0043090,GO:0050832
AC190485.1_FGT004	GO:0003677,GO:0006355
AC190498.1_FGT009	GO:0005739
AC190499.1_FGT003	EC:3.4.21,GO:0004252,GO:0005634,GO:0005739,GO:0006098,GO:0006508,GO:0009535,GO:0009543,GO:0010206,GO:0010304,GO:0015996,GO:0019761
AC190507.1_FGT007	GO:0005739,GO:0016301,GO:0043167,GO:0044237
AC190516.1_FGT001	GO:0004842,GO:0005634,GO:0005737,GO:0010152,GO:0035556,GO:0042787
AC190526.3_FGT004	GO:0012505,GO:0043231,GO:0044444
AC190528.3_FGT008	GO:0003824,GO:0005488,GO:0009987,GO:0043170,GO:0044238
AC190549.3_FGT003	GO:0003676,GO:0005634
AC190554.3_FGT008	GO:0003824,GO:0008152
AC190560.2_FGT002	EC:4.1.2.25,GO:0004150,GO:0005739,GO:0005829,GO:0009507,GO:0010304,GO:0046656
AC190561.3_FGT002	GO:0005777,GO:0016491,GO:0031314,GO:0043167
AC190561.3_FGT007	GO:0005198,GO:0005488
AC190563.3_FGT003	GO:0005488
AC190579.4_FGT011_X_1	GO:0000775,GO:0005634
AC190582.4_FGT011	GO:0005634,GO:0009693,GO:0055046
AC190587.3_FGT005	GO:0003676,GO:0008270
AC190588.3_FGT003	GO:0000932,GO:0005829,GO:0006487,GO:0009536,GO:0010606,GO:0017148,GO:0031087,GO:0033962,GO:0042803
AC190608.3_FGT008	GO:0008152,GO:0016740
AC190609.3_FGT001	GO:0003677,GO:0006355,GO:0009987,GO:0042221
AC190609.3_FGT002	GO:0001510,GO:0003735,GO:0006412,GO:0022625,GO:0042254
AC190609.3_FGT003	GO:0001510,GO:0003735,GO:0005618,GO:0005730,GO:0005774,GO:0005794,GO:0005886,GO:0006412,GO:0009506,GO:0009507,GO:0022625
AC190609.3_FGT004	EC:3.4.23,GO:0004190,GO:0006508,GO:0009506,GO:0016023,GO:0046658
AC190613.3_FGT001	GO:0003676,GO:0003824,GO:0008152,GO:0008270
AC190618.4_FGT002	GO:0003723
AC190620.3_FGT004	EC:3.6.3.6,GO:0000287,GO:0005515,GO:0005524,GO:0005774,GO:0005794,GO:0005829,GO:0005886,GO:0006119,GO:0006200,GO:0006754,GO:0006857,GO:0006888,GO:0008553,GO:0009506,GO:0010167,GO:0015706,GO:0015991,GO:0016021,GO:0043090,GO:0052541,GO:0052546
AC190623.3_FGT001	GO:0006364,GO:0009535,GO:0009657,GO:0010207,GO:0042549
AC190628.4_FGT007	EC:3.6.1.3,GO:0005524,GO:0005739,GO:0005886,GO:0007062,GO:0007129,GO:0007131,GO:0009887,GO:0009888,GO:0010332,GO:0010638,GO:0016887,GO:0016926,GO:0032204,GO:0032504,GO:0042138,GO:0043247,GO:0045132
AC190628.4_FGT007_j_1	EC:3.6.1.3,GO:0005524,GO:0005739,GO:0005886,GO:0007062,GO:0007129,GO:0007131,GO:0009630,GO:0009887,GO:0009888,GO:0010332,GO:0010638,GO:0016887,GO:0016926,GO:0032204,GO:0032504,GO:0042138,GO:0043247,GO:0045132
AC190628.4_FGT007_j_2	EC:3.6.1.3,GO:0005524,GO:0005739,GO:0005886,GO:0007062,GO:0007129,GO:0007131,GO:0009630,GO:0009887,GO:0009888,GO:0010332,GO:0010638,GO:0016887,GO:0016926,GO:0032204,GO:0032504,GO:0042138,GO:0043247,GO:0045132
AC190628.4_FGT007_j_3	EC:3.6.1.3,GO:0005524,GO:0005739,GO:0005886,GO:0007062,GO:0007129,GO:0007131,GO:0009630,GO:0009887,GO:0009888,GO:0010332,GO:0010638,GO:0016887,GO:0016926,GO:0032204,GO:0032504,GO:0042138,GO:0043247,GO:0045132
AC190628.4_FGT007_j_4	EC:3.6.1.3,GO:0005524,GO:0005739,GO:0005886,GO:0007062,GO:0007129,GO:0007131,GO:0009630,GO:0009887,GO:0009888,GO:0010332,GO:0010638,GO:0016887,GO:0016926,GO:0032204,GO:0032504,GO:0042138,GO:0043247,GO:0045132
AC190628.4_FGT007_j_5	EC:3.6.1.3,GO:0005524,GO:0005739,GO:0005886,GO:0007062,GO:0007129,GO:0007131,GO:0009630,GO:0009887,GO:0009888,GO:0010332,GO:0010638,GO:0016887,GO:0016926,GO:0032204,GO:0032504,GO:0042138,GO:0043247,GO:0045132
AC190628.4_FGT007_j_6	EC:3.6.1.3,GO:0005524,GO:0005739,GO:0005886,GO:0007062,GO:0007129,GO:0007131,GO:0009630,GO:0009887,GO:0009888,GO:0010332,GO:0010638,GO:0016887,GO:0016926,GO:0032204,GO:0032504,GO:0042138,GO:0043247,GO:0045132
AC190630.2_FGT001	GO:0046872
AC190632.2_FGT004	GO:0000139,GO:0005525,GO:0005773,GO:0005829,GO:0005886,GO:0006499,GO:0006888,GO:0009506,GO:0009555,GO:0009860,GO:0010200,GO:0030742,GO:0032588,GO:0046686,GO:0080115
AC190636.3_FGT005	GO:0051213
AC190638.3_FGT001	GO:0016023
AC190643.4_FGT011	GO:0001510,GO:0003677,GO:0005515,GO:0005618,GO:0005730,GO:0005773,GO:0006333,GO:0006338,GO:0006816,GO:0007030,GO:0008283,GO:0009294,GO:0009506,GO:0009611,GO:0009651,GO:0009908,GO:0009909,GO:0010468,GO:0016048,GO:0016570,GO:0034968,GO:0042742,GO:0044030,GO:0048449
AC190652.3_FGT001	GO:0000275,GO:0005507,GO:0005524,GO:0005730,GO:0005747,GO:0006200,GO:0008266,GO:0009941,GO:0015986,GO:0015991,GO:0046686,GO:0046933
AC190682.3_FGT014	GO:0005576
AC190688.3_FGT006	GO:0012505,GO:0043231,GO:0044444,GO:0044699,GO:0071944
AC190704.3_FGT001	EC:2.7.11,GO:0000280,GO:0000911,GO:0005634,GO:0005829,GO:0005886,GO:0006521,GO:0007000,GO:0008356,GO:0009507,GO:0009640,GO:0009735,GO:0009737,GO:0009786,GO:0009845,GO:0009909,GO:0009933,GO:0009986,GO:0010162,GO:0010182,GO:0010228,GO:0010311,GO:0016567,GO:0016597,GO:0019199,GO:0019243,GO:0019344,GO:0019408,GO:0019915,GO:0030139,GO:0042803,GO:0048825,GO:0048829,GO:0050826
AC190713.3_FGT004	GO:0004872,GO:0005739,GO:0007165,GO:0009725,GO:0009744,GO:0016020
AC190734.2_FGT003	GO:0048831
AC190740.2_FGT004	GO:0003676,GO:0005524,GO:0005634,GO:0005739,GO:0006200,GO:0008026,GO:0009630,GO:0045454
AC190743.3_FGT005	GO:0003677,GO:0004386,GO:0005524,GO:0008152
AC190743.3_FGT007	GO:0003676,GO:0005525,GO:0005774,GO:0005794,GO:0007264,GO:0008270,GO:0015031
AC190743.3_FGT012_j_1	GO:0000166,GO:0000381,GO:0000932,GO:0003723,GO:0005634,GO:0006417,GO:0009845,GO:0009846
AC190744.2_FGT004	GO:0003676,GO:0003824,GO:0005739,GO:0006259
AC190749.3_FGT006	GO:0000902,GO:0005634,GO:0005739,GO:0006816,GO:0007030,GO:0009507,GO:0009524,GO:0009554,GO:0009556,GO:0009651,GO:0016049,GO:0048193
AC190750.2_FGT014	GO:0005739
AC190752.2_FGT003	GO:0003676,GO:0046983
AC190752.2_FGT007	GO:0005488
AC190762.3_FGT003	GO:0043231,GO:0044444
AC190766.2_FGT003	GO:0000785,GO:0003677,GO:0003682,GO:0003824,GO:0006351,GO:0007049,GO:0017053
AC190767.2_FGT001	GO:0005488
AC190771.2_FGT003	GO:0031347
AC190772.4_FGT007	GO:0005488
AC190772.4_FGT011	GO:0016023,GO:0030145,GO:0045735,GO:0048046
AC190788.2_FGT005	GO:0000404,GO:0000795,GO:0000911,GO:0003684,GO:0005515,GO:0005524,GO:0006200,GO:0006302,GO:0006312,GO:0007062,GO:0007067,GO:0008094,GO:0009410,GO:0009506,GO:0010332,GO:0010564,GO:0010777,GO:0032204,GO:0032300,GO:0032504,GO:0042138,GO:0043073,GO:0043247,GO:0043570,GO:0045143,GO:0048522,GO:0051026
AC190788.2_FGT005_j_8	GO:0000795,GO:0000911,GO:0003684,GO:0005515,GO:0005524,GO:0006200,GO:0006302,GO:0006312,GO:0007062,GO:0007067,GO:0008094,GO:0009506,GO:0010332,GO:0010564,GO:0010777,GO:0030983,GO:0032204,GO:0032300,GO:0032504,GO:0042138,GO:0043073,GO:0043247,GO:0045143,GO:0051026
AC190799.2_FGT010	GO:0001944,GO:0003677,GO:0003700,GO:0005634,GO:0006950,GO:0009628,GO:0009737,GO:0009873,GO:0010200,GO:0045893,GO:0051301
AC190803.2_FGT001	EC:2.7.11,GO:0000159,GO:0004674,GO:0005524,GO:0005634,GO:0005886,GO:0006468,GO:0007165,GO:0008601,GO:0009069,GO:0009536,GO:0050790
AC190813.3_FGT014	GO:0097159,GO:1901363
AC190816.3_FGT007	GO:0016021,GO:0051205
AC190822.2_FGT003	GO:0016043,GO:0044763,GO:0045491
AC190829.3_FGT002	GO:0003677,GO:0005515,GO:0009855,GO:0009880,GO:0009913,GO:0009944,GO:0010072,GO:0010073,GO:0016043,GO:0048468,GO:0050794,GO:0080060
AC190834.3_FGT005	GO:0005737,GO:0048438,GO:0048449,GO:0048827
AC190835.3_FGT001	EC:1.10.3,GO:0009916,GO:0016021,GO:0046872,GO:0055114,GO:0070469
AC190837.3_FGT009	GO:0006396,GO:0009451,GO:0016772,GO:0019538,GO:0097159,GO:1901363
AC190842.3_FGT004	GO:0005768,GO:0005802
AC190853.3_FGT004	GO:0046983
AC190858.3_FGT005	EC:3.4,GO:0006508,GO:0008234
AC190860.2_FGT008	EC:3.6.1.3,EC:6.6.1.1,GO:0005618,GO:0006364,GO:0006636,GO:0006655,GO:0009570,GO:0010007,GO:0010103,GO:0015995,GO:0016117,GO:0016851,GO:0016887,GO:0019288,GO:0019684,GO:0019761,GO:0032550,GO:0032559,GO:0043168
AC190885.4_FGT006	GO:0005634,GO:0009507
AC190888.2_FGT002	GO:0000785,GO:0003677,GO:0003682,GO:0006351,GO:0007049,GO:0017053
AC190888.2_FGT003	GO:0009451,GO:0016866
AC190902.2_FGT006	GO:0006812
AC190909.3_FGT003	EC:2.4.1.34,GO:0000148,GO:0000226,GO:0000911,GO:0003843,GO:0005982,GO:0005985,GO:0006075,GO:0006346,GO:0007267,GO:0009504,GO:0009506,GO:0009556,GO:0009616,GO:0010267,GO:0031048,GO:0035196,GO:0051567,GO:0052543
AC190909.3_FGT003_j_1	EC:2.4.1.34,GO:0000148,GO:0000226,GO:0000911,GO:0003843,GO:0005982,GO:0005985,GO:0006075,GO:0006346,GO:0007267,GO:0009504,GO:0009506,GO:0009556,GO:0009616,GO:0010228,GO:0010267,GO:0016926,GO:0031048,GO:0035196,GO:0050665,GO:0051567,GO:0052543
AC190909.3_FGT004	EC:2.4.1.34,GO:0000148,GO:0003843,GO:0005982,GO:0005985,GO:0006075,GO:0009504,GO:0009506
AC190915.3_FGT007	GO:0004842,GO:0005634,GO:0005737,GO:0006306,GO:0006346,GO:0007267,GO:0009616,GO:0009640,GO:0009793,GO:0009845,GO:0009909,GO:0009933,GO:0010162,GO:0010182,GO:0010228,GO:0010267,GO:0010388,GO:0016567,GO:0016571,GO:0016579,GO:0016874,GO:0019915,GO:0035196,GO:0043687,GO:0045893,GO:0050826
AC190933.3_FGT004	GO:0002238,GO:0005634,GO:0005773,GO:0005794,GO:0005886,GO:0006623,GO:0006811,GO:0009409
AC190958.3_FGT001	GO:0000166,GO:0003676,GO:0005829
AC190958.3_FGT006	EC:2.7.4.3,GO:0004017,GO:0005524,GO:0006144,GO:0009570,GO:0046034,GO:0046939
AC190981.2_FGT007	GO:0006473,GO:0016568,GO:0016746,GO:0044699,GO:0046872
AC190984.3_FGT002	GO:0005488,GO:0043231,GO:0044444
AC190985.3_FGT006	GO:0008266
AC190985.3_FGT006_j_5	GO:0008266
AC190986.3_FGT006	GO:0005488
AC190996.4_FGT001	GO:0005543,GO:0016020,GO:0016023
AC190999.2_FGT004_j_1	GO:0005634,GO:0007062,GO:0008152,GO:0009579,GO:0009630,GO:0016787,GO:0031048,GO:0043167,GO:0044434,GO:0045132,GO:0050896
AC190999.2_FGT004_j_2	GO:0005634,GO:0007062,GO:0009630,GO:0031048,GO:0045132
AC190999.2_FGT004_j_3	GO:0005634,GO:0007062,GO:0009630,GO:0031048,GO:0045132
AC190999.2_FGT004_j_4	GO:0005507,GO:0005516,GO:0005524,GO:0005634,GO:0005739,GO:0005829,GO:0006094,GO:0006096,GO:0006457,GO:0007062,GO:0008152,GO:0009409,GO:0009535,GO:0009570,GO:0009630,GO:0009651,GO:0009658,GO:0009941,GO:0016787,GO:0019288,GO:0019344,GO:0031048,GO:0045132,GO:0046686,GO:0048046,GO:0048481,GO:1901671
AC190999.2_FGT004_j_5	GO:0005634,GO:0007062,GO:0008152,GO:0009579,GO:0009630,GO:0016787,GO:0031048,GO:0043167,GO:0044434,GO:0045132,GO:0050896
AC190999.2_FGT004_j_6	GO:0005634,GO:0007062,GO:0008152,GO:0009630,GO:0016787,GO:0031048,GO:0045132
AC191021.3_FGT001	GO:0003676,GO:0003824,GO:0005739,GO:0006259
AC191027.3_FGT001	GO:0003676,GO:0005739
AC191045.3_FGT006	GO:0005199,GO:0005515,GO:0005576,GO:0005634,GO:0007165,GO:0009505,GO:0009506,GO:0009507,GO:0009860,GO:0009927,GO:0048527,GO:0048767
AC191048.2_FGT006	GO:0005783,GO:0005794,GO:0009536,GO:0016020,GO:0016192
AC191050.3_FGT003	GO:0005739,GO:0016023,GO:0045735
AC191067.3_FGT005	GO:0006139
AC191069.3_FGT004	GO:0006333,GO:0009507
AC191070.3_FGT006	GO:0009908,GO:0016772,GO:0048364
AC191070.3_FGT008	GO:0003777,GO:0005524,GO:0005871,GO:0005874,GO:0007018,GO:0008017,GO:0008152,GO:0045298
AC191071.3_FGT001	EC:1.14.13.8,GO:0004499,GO:0009507,GO:0009626,GO:0009627,GO:0009870,GO:0010204,GO:0042742,GO:0050660,GO:0050661,GO:0050832,GO:0055114,GO:0071456
AC191082.3_FGT006	GO:0016023
AC191083.2_FGT001	GO:0005634
AC191097.3_FGT007	EC:1.2.2.4,GO:0000271,GO:0005515,GO:0005576,GO:0005773,GO:0005794,GO:0008805,GO:0009507,GO:0009744,GO:0009749,GO:0009750,GO:0009825,GO:0009932,GO:0010817,GO:0016021,GO:0019344,GO:0043481,GO:0048767,GO:0071555
AC191102.3_FGT005	GO:0005506,GO:0016705,GO:0016772,GO:0020037,GO:0055114
AC191113.2_FGT002_O_1	GO:0005576,GO:0005634
AC191113.2_FGT002_O_2	GO:0005576,GO:0005634
AC191115.3_FGT002	GO:0004672,GO:0006464
AC191117.2_FGT002	GO:0003676,GO:0005739,GO:0006259
AC191135.3_FGT001	GO:0005829,GO:0005886,GO:0006950,GO:0009628,GO:0048046
AC191177.4_FGT002	GO:0016772
AC191246.3_FGT006	GO:0005739,GO:0010182,GO:0080156
AC191249.2_FGT006	GO:0005488
AC191251.3_FGT005	GO:0005634,GO:0007275,GO:0009536
AC191251.3_FGT005_j_1	GO:0005634,GO:0007275,GO:0009536
AC191253.3_FGT004	GO:0000785,GO:0003677,GO:0003682,GO:0005634,GO:0006457
AC191254.3_FGT001	EC:1.4.3.5,GO:0004733,GO:0008615,GO:0009443,GO:0009536,GO:0010181,GO:0055114
AC191254.3_FGT003	GO:0003676,GO:0005515,GO:0005662,GO:0006259,GO:0006974,GO:0044763
AC191257.3_FGT002	GO:0005739,GO:0005783,GO:0016020
AC191258.3_FGT006	GO:0016023
AC191267.3_FGT002	GO:0009536,GO:0016020
AC191273.3_FGT003	GO:0005739,GO:0051260
AC191276.2_FGT005	EC:3.4,GO:0004672,GO:0006508,GO:0008234,GO:0016310
AC191277.3_FGT002	GO:0097159,GO:1901363
AC191279.2_FGT001	GO:0003677,GO:0006355,GO:0006508,GO:0008236
AC191279.2_FGT003	GO:0003677,GO:0006355,GO:0006508,GO:0008236
AC191281.3_FGT003	GO:0005777
AC191283.3_FGT004	EC:2.7.11,GO:0004674,GO:0005524,GO:0005576,GO:0005886,GO:0006468,GO:0007169,GO:0009069,GO:0016021,GO:0016023
AC191321.3_FGT001	GO:0003824,GO:0009058,GO:0030170
AC191325.3_FGT005	GO:0004672,GO:0005488,GO:0005789,GO:0016310
AC191337.4_FGT006	GO:0016772
AC191342.2_FGT009	GO:0003677
AC191359.3_FGT003	GO:0003676
AC191379.3_FGT002	GO:0005242,GO:0005509,GO:0008076,GO:0009705,GO:0010029,GO:0010119,GO:0015269,GO:0015271,GO:0030007,GO:0031004,GO:0051260,GO:0070838,GO:0071805
AC191388.3_FGT002	GO:0008152,GO:0016740
AC191389.3_FGT001	GO:0005737
AC191393.3_FGT004	GO:0016787,GO:0044464
AC191393.3_FGT006	GO:0016787
AC191393.3_FGT011	GO:0016787
AC191393.3_FGT012	GO:0016787
AC191401.3_FGT012	GO:0008152,GO:0016772
AC191412.3_FGT002	GO:0005524,GO:0005618,GO:0005829,GO:0006094,GO:0006364,GO:0007010,GO:0009664,GO:0010498,GO:0042545,GO:0046658
AC191419.3_FGT001	GO:0097159,GO:1901363
AC191432.2_FGT001	GO:0003676,GO:0003824,GO:0005739,GO:0006259
AC191432.2_FGT002	GO:0003676,GO:0005739,GO:0006259
AC191523.3_FGT001	GO:0000791,GO:0000795,GO:0004519,GO:0004527,GO:0004722,GO:0006302,GO:0006470,GO:0007126,GO:0008287,GO:0016023,GO:0030145,GO:0090305
AC191524.3_FGT007	GO:0004672,GO:0005215,GO:0006810,GO:0009507,GO:0016020,GO:0016132,GO:0016310
AC191534.3_FGT003	GO:0000280,GO:0000724,GO:0000785,GO:0000911,GO:0003682,GO:0004842,GO:0005634,GO:0006270,GO:0006275,GO:0006342,GO:0007000,GO:0008283,GO:0008327,GO:0009555,GO:0010369,GO:0010385,GO:0010424,GO:0010428,GO:0010429,GO:0016444,GO:0016567,GO:0016572,GO:0031047,GO:0031508,GO:0042393,GO:0046872,GO:0051567,GO:0051726,GO:0090309
AC191541.4_FGT005	GO:0004175,GO:0005839,GO:0006094,GO:0006096,GO:0006635,GO:0009407,GO:0009651,GO:0022626,GO:0043161,GO:0046686,GO:0051788,GO:0080129
AC191548.3_FGT010	EC:2.3.1.48,GO:0000123,GO:0003676,GO:0003700,GO:0004402,GO:0005667,GO:0005739,GO:0006281,GO:0006355,GO:0007020,GO:0008270,GO:0008284,GO:0010224,GO:0010492,GO:0016568,GO:0042967,GO:0045449,GO:0048768,GO:0051301
AC191551.3_FGT003	GO:0009813,GO:0016746,GO:0042802
AC191572.3_FGT004	GO:0005618,GO:0005773,GO:0005794,GO:0005829,GO:0005856,GO:0005886,GO:0009506,GO:0009651,GO:0043234,GO:0044238,GO:0044446,GO:0044763,GO:0046686,GO:0071704
AC191575.2_FGT001	GO:0005634,GO:0008152,GO:0010167,GO:0015706,GO:0015824,GO:0016787
AC191577.3_FGT005	GO:0003676,GO:0006259
AC191577.3_FGT006	GO:0003676,GO:0005739,GO:0006259
AC191582.3_FGT005	GO:0005488,GO:0005739
AC191595.3_FGT007	GO:0000325,GO:0005774,GO:0005794,GO:0005886,GO:0006996,GO:0044765
AC191598.3_FGT006	GO:0005488
AC191622.3_FGT003	GO:0005634,GO:0005829,GO:0009536,GO:0009691,GO:0010076,GO:0010077,GO:0010083,GO:0016799,GO:0048832
AC191623.3_FGT001	GO:0005488
AC191633.3_FGT003	GO:0016020
AC191640.3_FGT004	GO:0003677,GO:0046983
AC191650.3_FGT003	GO:0002238,GO:0004842,GO:0005886,GO:0006950,GO:0007165,GO:0009617,GO:0010200,GO:0016567,GO:0031323,GO:0043067,GO:0043068,GO:0044464,GO:0044763,GO:0051707,GO:0051716,GO:0051865
AC191670.3_FGT003	GO:0008152
AC191676.3_FGT011	GO:0050896
AC191689.4_FGT006	GO:0003676
AC191691.3_FGT011	GO:0016023,GO:0016491
AC191703.3_FGT006	GO:0005739
AC191708.3_FGT001	GO:0003677,GO:0006355,GO:0006508,GO:0008236
AC191708.3_FGT002	GO:0003677,GO:0006355,GO:0006508,GO:0008236
AC191708.3_FGT004	GO:0003677,GO:0006355
AC191718.3_FGT001	EC:2.7.11,GO:0004674,GO:0005524,GO:0005886,GO:0006468,GO:0007059,GO:0007127,GO:0009069,GO:0009506,GO:0016023,GO:0042546,GO:0045491,GO:0050794,GO:0051128,GO:0090304
AC191750.3_FGT003	GO:0003676,GO:0043231,GO:0044444
AC191759.3_FGT007	GO:0046983
AC191775.4_FGT003	GO:0005488
AC191789.3_FGT003	GO:0008270
AC191790.3_FGT001	EC:3.4,GO:0006508,GO:0008234
AC191961.3_FGT009	GO:0044424,GO:0048438,GO:0048449,GO:0048827
AC192147.3_FGT001	GO:0005739
AC192147.3_FGT007	EC:3.6.3.1,GO:0000287,GO:0004012,GO:0005524,GO:0006812,GO:0015917,GO:0016021,GO:0045332
AC192222.3_FGT004	GO:0016020
AC192230.3_FGT001	GO:0003824,GO:0044424,GO:0050896
AC192236.3_FGT007	GO:0003700,GO:0005634,GO:0005667,GO:0005739,GO:0006355,GO:0006952,GO:0016023,GO:0043531,GO:0045449
AC192244.3_FGT007	EC:2.7.7.3,GO:0004595,GO:0005634,GO:0005829,GO:0006629,GO:0008168,GO:0009651,GO:0015937,GO:0015940,GO:0016301,GO:0016310,GO:0019344,GO:0019915,GO:0032259,GO:0040007,GO:0080020
AC192244.3_FGT007_j_1	EC:2.7.7.3,GO:0004595,GO:0005634,GO:0005829,GO:0006629,GO:0008168,GO:0009651,GO:0015937,GO:0015940,GO:0016301,GO:0016310,GO:0019344,GO:0019915,GO:0032259,GO:0040007,GO:0080020
AC192251.3_FGT001	GO:0006259
AC192263.2_FGT006	GO:0003735,GO:0005840,GO:0006412,GO:0042254
AC192362.3_FGT003_j_1	GO:0003735,GO:0005730,GO:0005794,GO:0006412,GO:0022627
AC192367.2_FGT002_j_2	GO:0003779,GO:0009507
AC192451.3_FGT001	GO:0003676,GO:0005634,GO:0005773,GO:0005794,GO:0005886,GO:0009506,GO:0071458,GO:0071782,GO:0071786,GO:0080167
AC192594.3_FGT003	GO:0008152,GO:0016740
AC192595.3_FGT001	GO:0005634,GO:0005829,GO:0009733,GO:0009867,GO:0010051,GO:0010072,GO:0042803,GO:0045892,GO:0051879
AC193324.3_FGT002	GO:0005739,GO:0005774,GO:0005886,GO:0007165,GO:0008158,GO:0009506,GO:0009507,GO:0016021,GO:0030301
AC193355.3_FGT005	GO:0000956,GO:0003924,GO:0005525,GO:0005634,GO:0005789,GO:0006184,GO:0006635,GO:0010048,GO:0016021,GO:0016558
AC193378.3_FGT001	GO:0006885,GO:0015299,GO:0016021,GO:1902600
AC193379.3_FGT001	EC:2.7.11,GO:0004674,GO:0005524,GO:0006468,GO:0009069,GO:0016021,GO:0016023
AC193379.3_FGT001_j_1	EC:2.7.11,GO:0004674,GO:0005524,GO:0005739,GO:0006468,GO:0009069,GO:0016021,GO:0016023
AC193379.3_FGT001_j_2	EC:2.7.11,GO:0004674,GO:0005524,GO:0005739,GO:0006468,GO:0009069,GO:0016021,GO:0016023
AC193382.3_FGT002	GO:0000398,GO:0005634,GO:0009409,GO:0009568,GO:0019252
AC193388.3_FGT003	GO:0009536
AC193391.3_FGT004	GO:0005488
AC193398.3_FGT001	GO:0005739,GO:0097159,GO:1901363
AC193485.3_FGT005	GO:0005773,GO:0016787
AC193500.3_FGT003	GO:0004497,GO:0005773,GO:0009536,GO:0016705,GO:0044710
AC193509.2_FGT008	EC:1.9.3.1,GO:0004129,GO:0005739
AC193510.4_FGT001	GO:0043231,GO:0044444
AC193573.4_FGT001	GO:0044260,GO:0090304
AC193574.3_FGT001	EC:2.7.7.49,GO:0003723,GO:0003964,GO:0005739,GO:0006278
AC193586.2_FGT001	EC:3.4,GO:0006508,GO:0008234
AC193586.2_FGT005	GO:0003676,GO:0009536,GO:0046983
AC193592.3_FGT001	GO:0008270
AC193598.3_FGT002	GO:0006952,GO:0044464,GO:0045087
AC193598.3_FGT002_O_1	GO:0006952,GO:0044464
AC193606.2_FGT001	GO:0006139
AC193606.2_FGT005	GO:0006139
AC193625.3_FGT007	EC:3.6.3.44,GO:0000303,GO:0005524,GO:0005634,GO:0005886,GO:0006200,GO:0006855,GO:0006888,GO:0008559,GO:0009407,GO:0009414,GO:0009506,GO:0009630,GO:0009733,GO:0009735,GO:0009738,GO:0009743,GO:0009753,GO:0009873,GO:0010315,GO:0010328,GO:0010329,GO:0010540,GO:0010583,GO:0016021,GO:0042538,GO:0042908,GO:0043090,GO:0043161,GO:0043248,GO:0048767,GO:0051788,GO:0060919
AC193625.3_FGT010	GO:0005634,GO:0005829,GO:0046686
AC193630.3_FGT003	GO:0006952,GO:0097159,GO:1901363
AC193630.3_FGT004	GO:0097159,GO:1901363
AC193632.2_FGT002	EC:2.7.11,GO:0004674,GO:0005524,GO:0006468,GO:0009069,GO:0016023,GO:0030247
AC193632.2_FGT002_j_1	EC:2.7.11,GO:0004674,GO:0005524,GO:0006468,GO:0009069,GO:0016023
AC193645.3_FGT007	GO:0009451
AC193752.3_FGT001	GO:0005488
AC193754.3_FGT008	GO:0000228,GO:0000400,GO:0000403,GO:0000404,GO:0000406,GO:0000710,GO:0000724,GO:0003684,GO:0005515,GO:0005524,GO:0005886,GO:0006200,GO:0006270,GO:0006275,GO:0006290,GO:0006301,GO:0006306,GO:0006311,GO:0006346,GO:0008094,GO:0008283,GO:0009909,GO:0016246,GO:0031048,GO:0031507,GO:0032137,GO:0032138,GO:0032301,GO:0032302,GO:0043570,GO:0045128,GO:0045787,GO:0048451,GO:0048453,GO:0051567
AC193767.3_FGT003	GO:0009755,GO:0009889,GO:0048437,GO:0048438,GO:0048827,GO:0080090,GO:1901700
AC193786.3_FGT005	GO:0003677,GO:0005634,GO:0010106,GO:0046983,GO:0055072
AC193972.3_FGT001	GO:0006885,GO:0015299,GO:0016021,GO:1902600
AC193979.3_FGT004	EC:3.4,GO:0006508,GO:0008234
AC193986.3_FGT006	GO:0016023
AC194022.3_FGT012_j_1	GO:0003677,GO:0042318,GO:0046983
AC194022.3_FGT012_j_2	GO:0003677,GO:0042318,GO:0046983
AC194024.3_FGT008	GO:0005488
AC194032.3_FGT010	GO:0000166,GO:0003676,GO:0005739,GO:0016604
AC194044.3_FGT004	GO:0004722,GO:0006470,GO:0007165,GO:0008287,GO:0010033,GO:0044424
AC194068.3_FGT005	GO:0006885,GO:0015299,GO:0016021,GO:1902600
AC194069.3_FGT003	GO:0003735,GO:0005730,GO:0005774,GO:0005886,GO:0006412,GO:0009507,GO:0019843,GO:0022627,GO:0042254
AC194074.4_FGT004	EC:2.7.4.3,GO:0004017,GO:0005524,GO:0006144,GO:0009570,GO:0046034,GO:0046939
AC194093.3_FGT004	GO:0003676
AC194102.3_FGT002	GO:0043229
AC194103.3_FGT004	GO:0006091,GO:0009536,GO:0044710,GO:0044763
AC194103.3_FGT006	GO:0005576,GO:0005634,GO:0008270,GO:0009507,GO:0010413,GO:0045492
AC194104.3_FGT007	GO:0003676,GO:0010467,GO:0034645,GO:0044238
AC194106.3_FGT001	GO:0001510,GO:0003735,GO:0005515,GO:0005730,GO:0005774,GO:0005794,GO:0005886,GO:0006412,GO:0009409,GO:0009507,GO:0022625
AC194107.3_FGT007	GO:0000166,GO:0003676,GO:0008026,GO:0043231,GO:0044237,GO:0044238,GO:0044444,GO:0044710,GO:0044763,GO:1901135
AC194109.3_FGT005	GO:0005739,GO:0005777,GO:0005829,GO:0009850,GO:0016023,GO:0016874
AC194112.3_FGT001	EC:3.6.1.3,GO:0005524,GO:0006200,GO:0016020,GO:0016887,GO:0043231,GO:0044444
AC194133.3_FGT004	GO:0003735,GO:0005730,GO:0005773,GO:0006412,GO:0009506,GO:0009507,GO:0016020,GO:0019843,GO:0022625,GO:0042254
AC194135.3_FGT008	GO:0009536,GO:0016491,GO:0055114
AC194135.3_FGT008_j_1	GO:0009536,GO:0016491,GO:0055114
AC194135.3_FGT008_j_2	GO:0000038,GO:0005739,GO:0005783,GO:0008610,GO:0009409,GO:0009416,GO:0009507,GO:0009579,GO:0009611,GO:0009913,GO:0016020,GO:0016491,GO:0042335,GO:0046686,GO:0080167
AC194136.3_FGT001	GO:0009536
AC194158.3_FGT005	EC:3.1.1,EC:3.1.2,EC:3.1.2.20,GO:0004620,GO:0005886,GO:0006644,GO:0019374,GO:0047617,GO:0051707
AC194161.3_FGT008	GO:0043231,GO:0044444
AC194172.3_FGT008	EC:3.1,GO:0004518,GO:0007165,GO:0016070,GO:0098542
AC194180.3_FGT012	GO:0000922,GO:0000930,GO:0005635,GO:0007020,GO:0009898
AC194193.3_FGT006	GO:0005488
AC194203.3_FGT003	GO:0000041,GO:0006084,GO:0006694,GO:0006811,GO:0006869,GO:0008289,GO:0009987,GO:0016126,GO:0016132,GO:0044763,GO:0046165,GO:0046658,GO:0050896
AC194206.3_FGT005	GO:0005488,GO:0050794
AC194228.3_FGT004	EC:3.4,GO:0006508,GO:0008234
AC194236.3_FGT006	GO:0005488,GO:0010467,GO:0016070,GO:0035195,GO:0043229
AC194241.2_FGT003	EC:3.4,GO:0006508,GO:0008234
AC194250.3_FGT002	GO:0006885,GO:0015299,GO:0016021,GO:1902600
AC194251.3_FGT001	GO:0003676,GO:0003824,GO:0005739,GO:0006259
AC194254.3_FGT002	GO:0016787
AC194254.3_FGT004	GO:0009505,GO:0009620,GO:0016020,GO:0050829
AC194254.3_FGT010	GO:0003700,GO:0005634,GO:0006355
AC194259.3_FGT002	GO:0005783,GO:0016020,GO:0016491,GO:0043167
AC194264.3_FGT006	EC:3.1.3,EC:3.1.3.48,EC:3.1.3.64,GO:0004438,GO:0004725,GO:0006570,GO:0009536,GO:0035335,GO:0043647,GO:0052629
AC194264.3_FGT006_j_2	EC:3.1.3,EC:3.1.3.48,EC:3.1.3.64,GO:0004438,GO:0004725,GO:0006570,GO:0009536,GO:0035335,GO:0052629
AC194267.4_FGT011	GO:0000786,GO:0003677,GO:0006334,GO:0046982
AC194273.3_FGT006	GO:0003677,GO:0006355,GO:0006508,GO:0008236
AC194273.3_FGT007	GO:0003677,GO:0006355,GO:0006508,GO:0008236
AC194296.3_FGT001_j_1	GO:0005794,GO:0005829,GO:0005886,GO:0009506,GO:0009846,GO:0009860
AC194325.3_FGT006	EC:1.1.1.271,EC:1.2.3.4,GO:0005576,GO:0005737,GO:0006005,GO:0006857,GO:0010103,GO:0019853,GO:0030003,GO:0031012,GO:0042350,GO:0050162,GO:0050577,GO:0070838
AC194338.3_FGT008	GO:0003700,GO:0005634,GO:0006355,GO:0009408,GO:0043565
AC194341.4_FGT001	GO:0044765
AC194341.4_FGT002_j_1	GO:0000276,GO:0006511,GO:0006626,GO:0009536,GO:0009853,GO:0015078,GO:0015986,GO:0019932,GO:0046686,GO:0051788,GO:0080129
AC194341.4_FGT003	GO:0016020,GO:0016023
AC194341.4_FGT004	GO:0005634
AC194341.4_FGT005	GO:0005739,GO:0005783,GO:0005794,GO:0010584,GO:0016023
AC194341.4_FGT008	GO:0000242,GO:0005525,GO:0005618,GO:0005730,GO:0005773,GO:0005874,GO:0005886,GO:0009506,GO:0009651,GO:0010467,GO:0022627,GO:0042254,GO:0044238,GO:0044260,GO:0045298,GO:0051297,GO:0071258
AC194350.3_FGT001	GO:0009416,GO:0043231,GO:0043232,GO:0044444,GO:0044446,GO:0044763,GO:0048364
AC194355.3_FGT002	GO:0009536
AC194371.2_FGT001	GO:0005516,GO:0005634,GO:0005739,GO:0005777,GO:0009507,GO:0009733,GO:0009987,GO:0016043,GO:0044699
AC194398.3_FGT003	GO:0016787,GO:0097159,GO:1901363
AC194405.3_FGT021	EC:3.6.1.3,GO:0007275,GO:0009506,GO:0009941,GO:0016887,GO:0031935,GO:0080188
AC194428.3_FGT006	GO:0046872
AC194437.3_FGT001	GO:0003824,GO:0009058,GO:0030170
AC194442.3_FGT003	GO:0006259
AC194447.3_FGT002	GO:0005730,GO:0009536
AC194457.3_FGT001	GO:0005351,GO:0005366,GO:0005886,GO:0006863,GO:0008643,GO:0015798,GO:0015992,GO:0016021,GO:0023052,GO:0055085,GO:0090406
AC194460.3_FGT005	EC:2.5.1.21,GO:0004310,GO:0005789,GO:0005886,GO:0016114,GO:0016126
AC194466.3_FGT009	GO:0016491,GO:0055114
AC194467.3_FGT006	GO:0005488,GO:0006952
AC194476.3_FGT003	GO:0046872
AC194592.2_FGT001	GO:0008152
AC194609.2_FGT003_X_1	GO:0009536
AC194610.2_FGT001	GO:0005576,GO:0005886
AC194610.2_FGT002	EC:2.7.7.49,GO:0003723,GO:0003964,GO:0004519,GO:0004527,GO:0005739,GO:0006278,GO:0008270,GO:0090305
AC194618.2_FGT008	GO:0005524,GO:0005618,GO:0005730,GO:0005829,GO:0005886,GO:0006457,GO:0006499,GO:0009408,GO:0009506,GO:0009644,GO:0009651,GO:0009911,GO:0031072,GO:0042542,GO:0043462,GO:0046872,GO:0048573,GO:0051082
AC194622.3_FGT001	GO:0097159,GO:1901363
AC194664.3_FGT003	GO:0003676,GO:0003824,GO:0005739,GO:0006259
AC194670.2_FGT001	GO:0005777,GO:0007031,GO:0009407,GO:0010260,GO:0016491,GO:0033542,GO:0043161,GO:0051788,GO:0080023,GO:0080129
AC194698.2_FGT001	EC:6.2.1.3,GO:0001676,GO:0004467,GO:0005739,GO:0005783,GO:0005794,GO:0006633,GO:0009941,GO:0016020
AC194734.3_FGT004	GO:0009535,GO:0009657,GO:0009768,GO:0009782,GO:0016043,GO:0031409,GO:0044085
AC194828.3_FGT004	GO:0000041,GO:0009507
AC194839.3_FGT001	GO:0006139
AC194852.3_FGT007	EC:4.2.2.2,GO:0008152,GO:0009664,GO:0016023,GO:0016829,GO:0030570
AC194863.3_FGT006	EC:1.13.11.51,GO:0009414,GO:0009570,GO:0009579,GO:0009688,GO:0010162,GO:0045549
AC194863.3_FGT007	GO:0016023,GO:0016740
AC194873.3_FGT006	EC:2.7.11,GO:0004674,GO:0005524,GO:0006468,GO:0009069,GO:0016021
AC194877.2_FGT001	EC:2.7.11,EC:3.4,GO:0004674,GO:0005524,GO:0006468,GO:0006508,GO:0008234,GO:0009069
AC194896.3_FGT001	GO:0003676,GO:0003824,GO:0005739,GO:0006259
AC194898.3_FGT003	GO:0005488
AC194905.2_FGT003	GO:0005739
AC194914.3_FGT002	GO:0004872,GO:0005634,GO:0006569,GO:0009062,GO:0009684,GO:0009738,GO:0010029,GO:0010427,GO:0019761,GO:0042803,GO:0080163
AC194937.3_FGT001	EC:3.4,GO:0006351,GO:0006508,GO:0008234,GO:0043565
AC194948.3_FGT002	GO:0006885,GO:0015299,GO:0016021,GO:1902600
AC194965.4_FGT001_j_1	EC:2.7.3,GO:0000155,GO:0000156,GO:0002237,GO:0005524,GO:0005789,GO:0007623,GO:0009365,GO:0009408,GO:0009625,GO:0009651,GO:0009690,GO:0009727,GO:0009733,GO:0009736,GO:0009737,GO:0009739,GO:0009871,GO:0010105,GO:0010119,GO:0010182,GO:0018106,GO:0023014,GO:0035556,GO:0042742,GO:0042802,GO:0045449,GO:0050665,GO:0051740,GO:0052544,GO:0071281,GO:1900140
AC194965.4_FGT001_j_2	EC:2.7.3,GO:0000155,GO:0000156,GO:0002237,GO:0005524,GO:0005789,GO:0007623,GO:0009365,GO:0009408,GO:0009625,GO:0009651,GO:0009690,GO:0009727,GO:0009733,GO:0009736,GO:0009737,GO:0009739,GO:0009871,GO:0010105,GO:0010119,GO:0010182,GO:0023014,GO:0042742,GO:0042802,GO:0045449,GO:0050665,GO:0051740,GO:0052544,GO:0071281,GO:1900140
AC194965.4_FGT004	GO:0003700,GO:0005634,GO:0009416,GO:0048527
AC194970.5_FGT001	EC:2.5.1.1,EC:2.5.1.29,GO:0004161,GO:0004311,GO:0005515,GO:0006694,GO:0008654,GO:0009507,GO:0009513,GO:0016114,GO:0019761,GO:0051501
AC194970.5_FGT002	GO:0005634,GO:0006355
AC194970.5_FGT002_j_1	GO:0003677,GO:0003700,GO:0005515,GO:0005634,GO:0005667,GO:0005773,GO:0005829,GO:0009742,GO:0045449,GO:0045892,GO:0048316,GO:0048481
AC194970.5_FGT004	GO:0005634,GO:0045892
AC194970.5_FGT004_j_1	GO:0005634,GO:0045892
AC194970.5_FGT004_j_10	GO:0005634,GO:0045892
AC194970.5_FGT004_j_11	GO:0005634,GO:0045892
AC194970.5_FGT004_j_12	GO:0005634,GO:0045892
AC194970.5_FGT004_j_13	GO:0005634,GO:0045892
AC194970.5_FGT004_j_2	GO:0005634,GO:0045892
AC194970.5_FGT004_j_3	GO:0005634,GO:0045892
AC194970.5_FGT004_j_4	GO:0005634,GO:0045892
AC194970.5_FGT004_j_5	GO:0005634,GO:0045892
AC194970.5_FGT004_j_6	GO:0005634,GO:0045892
AC194970.5_FGT004_j_7	GO:0005634,GO:0045892
AC194970.5_FGT004_j_8	GO:0005634,GO:0045892
AC194970.5_FGT004_j_9	GO:0005634,GO:0045892
AC194970.5_FGT005	GO:0005457,GO:0005459,GO:0005460,GO:0005794,GO:0005886,GO:0006863,GO:0009507,GO:0009624,GO:0015783,GO:0015786,GO:0016021,GO:0016023,GO:0072334
AC194970.5_FGT005_j_1	GO:0000139,GO:0005457,GO:0005459,GO:0005460,GO:0005768,GO:0005802,GO:0005886,GO:0006863,GO:0009507,GO:0009624,GO:0009833,GO:0015783,GO:0015786,GO:0048354,GO:0072334
AC194970.5_FGT005_j_2	GO:0000139,GO:0005457,GO:0005459,GO:0005460,GO:0005768,GO:0005802,GO:0005886,GO:0006486,GO:0006863,GO:0009507,GO:0009624,GO:0009833,GO:0015783,GO:0015786,GO:0048193,GO:0048354,GO:0061025,GO:0072334
AC194970.5_FGT009	EC:3.6.1,GO:0005524,GO:0005657,GO:0005730,GO:0006094,GO:0007010,GO:0007062,GO:0007131,GO:0009507,GO:0010498,GO:0032508,GO:0033044,GO:0042138,GO:0043141,GO:0045132
AC194972.2_FGT001	GO:0001101,GO:0003700,GO:0005515,GO:0005634,GO:0007165,GO:0008152,GO:0008270,GO:0009409,GO:0009725,GO:0009737,GO:0009791,GO:0009987,GO:0010200,GO:0042538,GO:0043565,GO:0044212,GO:0045892,GO:0045926,GO:0048608
AC194974.3_FGT004	GO:0016661,GO:0022900,GO:0044464,GO:0046872,GO:0097159,GO:1901363
AC194974.3_FGT005	GO:0005488,GO:0016301
AC194977.2_FGT004	EC:1.2.4.2,GO:0004591,GO:0005739,GO:0006099,GO:0006554,GO:0006568,GO:0008270,GO:0030976,GO:0045252,GO:0046686,GO:0050897
AC194978.3_FGT001	GO:0016023
AC195138.3_FGT004	GO:0016023
AC195147.3_FGT001	GO:0005634,GO:0005829,GO:0031396,GO:0042631,GO:0042802,GO:0071472
AC195150.2_FGT002	GO:0003676,GO:0044424
AC195154.3_FGT004	GO:0000166,GO:0009506,GO:0010091,GO:0010154,GO:0016023,GO:0030029,GO:0042802,GO:0048467,GO:0048768,GO:0051301,GO:0051645,GO:0051646,GO:0060151,GO:0090436
AC195154.3_FGT004_j_1	GO:0003774,GO:0003779,GO:0004871,GO:0005524,GO:0007165,GO:0008152,GO:0009506,GO:0010091,GO:0010154,GO:0016021,GO:0016023,GO:0016459,GO:0042802,GO:0048467,GO:0048768,GO:0051301,GO:0051645,GO:0051646,GO:0060151,GO:0090436
AC195154.3_FGT004_j_11	GO:0003774,GO:0003779,GO:0005524,GO:0008152,GO:0009506,GO:0010091,GO:0010154,GO:0016023,GO:0016459,GO:0030029,GO:0042802,GO:0048467,GO:0048768,GO:0051301,GO:0051645,GO:0051646,GO:0060151,GO:0090436
AC195154.3_FGT004_j_12	GO:0003774,GO:0003779,GO:0005524,GO:0008152,GO:0009506,GO:0010091,GO:0010154,GO:0016023,GO:0016459,GO:0030029,GO:0042802,GO:0048467,GO:0048768,GO:0051301,GO:0051645,GO:0051646,GO:0060151,GO:0090436
AC195154.3_FGT004_j_13	GO:0003774,GO:0003779,GO:0005524,GO:0008152,GO:0009506,GO:0010091,GO:0010154,GO:0016023,GO:0016459,GO:0030029,GO:0042802,GO:0048467,GO:0048768,GO:0051301,GO:0051645,GO:0051646,GO:0060151,GO:0090436
AC195154.3_FGT004_j_14	GO:0000166,GO:0003774,GO:0003779,GO:0005524,GO:0006606,GO:0007062,GO:0008152,GO:0009506,GO:0009630,GO:0009880,GO:0010072,GO:0010091,GO:0010154,GO:0010431,GO:0016023,GO:0016459,GO:0030048,GO:0042802,GO:0045595,GO:0048467,GO:0048768,GO:0051301,GO:0051645,GO:0051646,GO:0060151,GO:0090436
AC195154.3_FGT004_j_2	GO:0003774,GO:0003779,GO:0004871,GO:0005524,GO:0007165,GO:0008152,GO:0009506,GO:0010091,GO:0010154,GO:0016021,GO:0016023,GO:0016459,GO:0042802,GO:0048467,GO:0048768,GO:0051301,GO:0051645,GO:0051646,GO:0060151,GO:0090436
AC195154.3_FGT004_j_3	GO:0003774,GO:0003779,GO:0005524,GO:0008152,GO:0009791,GO:0010090,GO:0016023,GO:0016049,GO:0016459,GO:0048367,GO:0048608,GO:0051640
AC195154.3_FGT004_j_4	GO:0003774,GO:0003779,GO:0004871,GO:0005524,GO:0007165,GO:0008152,GO:0009506,GO:0010091,GO:0010154,GO:0016021,GO:0016023,GO:0016459,GO:0042802,GO:0048467,GO:0048768,GO:0051301,GO:0051645,GO:0051646,GO:0060151,GO:0090436
AC195154.3_FGT004_j_5	GO:0003774,GO:0003779,GO:0004871,GO:0005524,GO:0007165,GO:0008152,GO:0009506,GO:0010091,GO:0010154,GO:0016021,GO:0016023,GO:0016459,GO:0042802,GO:0048467,GO:0048768,GO:0051301,GO:0051645,GO:0051646,GO:0060151,GO:0090436
AC195154.3_FGT004_j_6	GO:0003774,GO:0003779,GO:0004871,GO:0005524,GO:0007165,GO:0008152,GO:0009506,GO:0010091,GO:0010154,GO:0016021,GO:0016023,GO:0016459,GO:0042802,GO:0048467,GO:0048768,GO:0051301,GO:0051645,GO:0051646,GO:0060151,GO:0090436
AC195172.3_FGT001	GO:0005507,GO:0005759,GO:0006118,GO:0006810,GO:0009055,GO:0009536,GO:0016020,GO:0050660,GO:0055114
AC195172.3_FGT001_j_1	GO:0005507,GO:0005759,GO:0006118,GO:0009055,GO:0009987,GO:0016020,GO:0044765,GO:0050660,GO:0055114
AC195172.3_FGT001_j_3	GO:0005507,GO:0005759,GO:0006118,GO:0009055,GO:0009536,GO:0050660,GO:0055114
AC195172.3_FGT001_j_4	GO:0005507,GO:0005759,GO:0006118,GO:0009055,GO:0009536,GO:0050660,GO:0055114
AC195172.3_FGT001_j_5	GO:0005507,GO:0005759,GO:0006118,GO:0009055,GO:0009536,GO:0050660,GO:0055114
AC195172.3_FGT001_j_6	GO:0005507,GO:0005759,GO:0006118,GO:0009055,GO:0009536,GO:0050660,GO:0055114
AC195186.1_FGT002	GO:0016020
AC195211.3_FGT001	GO:0001510,GO:0003735,GO:0005774,GO:0005794,GO:0005886,GO:0006412,GO:0009507,GO:0022627
AC195214.3_FGT006	GO:0001510,GO:0003735,GO:0005730,GO:0005774,GO:0005783,GO:0005794,GO:0006412,GO:0009506,GO:0009507,GO:0022625,GO:0042254
AC195220.3_FGT002	GO:0044699
AC195220.3_FGT003	GO:0016020
AC195220.3_FGT007	GO:0009793
AC195220.3_FGT008	GO:0005740,GO:0005829,GO:0005886,GO:0006007,GO:0009409,GO:0009506,GO:0009507,GO:0009555,GO:0009744,GO:0009749,GO:0009750,GO:0010118,GO:0016126,GO:0046537,GO:0046686,GO:0046872,GO:0048046,GO:0052541,GO:0052546
AC195220.3_FGT009	EC:3.4,GO:0006508,GO:0008234
AC195225.3_FGT007	GO:0005507,GO:0005524,GO:0005730,GO:0005747,GO:0005754,GO:0006200,GO:0008266,GO:0009941,GO:0015986,GO:0015991,GO:0046686,GO:0046933
AC195235.3_FGT003	GO:0009553,GO:0009875,GO:0010183
AC195260.2_FGT007	GO:0005488
AC195263.2_FGT002	GO:0000785,GO:0003677,GO:0003682,GO:0006351,GO:0007049,GO:0017053
AC195319.3_FGT001	EC:2.3.1.86,GO:0004321,GO:0005524,GO:0005836,GO:0006633,GO:0009695,GO:0016023,GO:0016874,GO:0042967
AC195320.3_FGT001	GO:0043231,GO:0044444
AC195320.3_FGT003	GO:0003676,GO:0008270
AC195323.3_FGT011	GO:0005739,GO:0016491
AC195340.3_FGT001	GO:0000226,GO:0000902,GO:0003924,GO:0005200,GO:0005515,GO:0005525,GO:0005618,GO:0005730,GO:0005774,GO:0005829,GO:0005874,GO:0005886,GO:0006084,GO:0006094,GO:0006184,GO:0009506,GO:0009570,GO:0009651,GO:0010498,GO:0016049,GO:0045298,GO:0046686,GO:0048193,GO:0051258,GO:0071258
AC195340.3_FGT001_j_1	GO:0000226,GO:0003924,GO:0005200,GO:0005525,GO:0005618,GO:0005730,GO:0005773,GO:0005829,GO:0005874,GO:0005886,GO:0006184,GO:0007018,GO:0009506,GO:0009651,GO:0045298,GO:0051258,GO:0071258
AC195340.3_FGT002	EC:1.6.5.3,GO:0005747,GO:0006120,GO:0006744,GO:0006814,GO:0008137,GO:0009507,GO:0009579,GO:0015979,GO:0015992,GO:0016021,GO:0046872,GO:0051539
AC195340.3_FGT005	GO:0005488,GO:0005634,GO:0005739,GO:0009653,GO:0044763,GO:0044767
AC195343.3_FGT002	GO:0005507,GO:0005516,GO:0005524,GO:0005739,GO:0005829,GO:0006094,GO:0006096,GO:0006457,GO:0006569,GO:0009408,GO:0009409,GO:0009535,GO:0009570,GO:0009644,GO:0009651,GO:0009658,GO:0009684,GO:0009941,GO:0019288,GO:0019344,GO:0034976,GO:0042542,GO:0046686,GO:0048046,GO:0048481,GO:0051087,GO:1901671
AC195349.3_FGT008	EC:1.1.1.38,EC:1.1.1.39,GO:0003676,GO:0004471,GO:0006090,GO:0006099,GO:0006108,GO:0006508,GO:0008236,GO:0008270,GO:0015976,GO:0016020,GO:0043531
AC195366.3_FGT008	GO:0000956,GO:0005634,GO:0006396,GO:0009651
AC195391.3_FGT009	GO:0003677
AC195397.3_FGT001	GO:0003676,GO:0003824,GO:0005739,GO:0006259
AC195461.3_FGT002	GO:0044424
AC195466.3_FGT001	GO:0005829,GO:0005886
AC195484.3_FGT003	GO:0043231,GO:0044444
AC195543.3_FGT008	GO:0005488
AC195550.3_FGT003_j_1	GO:0004842,GO:0005737,GO:0008270,GO:0016567
AC195578.3_FGT005	GO:0003676,GO:0006259
AC195587.4_FGT001	GO:0001708,GO:0003677,GO:0003700,GO:0005515,GO:0005634,GO:0006355,GO:0010048,GO:0010076,GO:0010093,GO:0043481,GO:0048441,GO:0048442,GO:0048443,GO:0048481,GO:0048833
AC195587.4_FGT004	GO:0009506,GO:0009507,GO:0010260,GO:0046482
AC195587.4_FGT004_j_1	GO:0009507,GO:0010260,GO:0046482
AC195587.4_FGT004_j_2	GO:0009536
AC195587.4_FGT004_j_3	GO:0009507,GO:0010260,GO:0046482
AC195587.4_FGT004_j_4	GO:0009507,GO:0010260,GO:0046482
AC195587.4_FGT004_j_5	GO:0009507,GO:0010260,GO:0046482
AC195587.4_FGT004_j_6	GO:0009507,GO:0010260,GO:0046482
AC195587.4_FGT004_j_7	GO:0009507,GO:0010260,GO:0046482
AC195685.3_FGT001	GO:0000707,GO:0000733,GO:0003684,GO:0005524,GO:0005634,GO:0006200,GO:0007131,GO:0008094,GO:0051026
AC195785.3_FGT004	GO:0000166,GO:0004672,GO:0016023,GO:0016310
AC195789.3_FGT001	GO:0000394,GO:0005509,GO:0005634,GO:0005768,GO:0005802,GO:0005886,GO:0007020,GO:0008270,GO:0009086,GO:0009506,GO:0016757
AC195794.3_FGT002	EC:1.1.1.271,EC:1.2.3.4,GO:0000041,GO:0000325,GO:0005634,GO:0005737,GO:0005886,GO:0006005,GO:0006499,GO:0006888,GO:0009409,GO:0009505,GO:0009506,GO:0009627,GO:0009651,GO:0009735,GO:0010103,GO:0010167,GO:0010413,GO:0010497,GO:0015706,GO:0019684,GO:0019853,GO:0030003,GO:0031012,GO:0034976,GO:0042742,GO:0043090,GO:0045491,GO:0045492,GO:0048046,GO:0050162,GO:0050577,GO:0070838,GO:2000280
AC195807.3_FGT001	GO:0003676,GO:0043231,GO:0044444
AC195831.3_FGT004	EC:2.7.11,GO:0004674,GO:0005524,GO:0006468,GO:0009069,GO:0016021,GO:0016023
AC195855.2_FGT003	GO:0003677,GO:0003700,GO:0005634,GO:0006351,GO:0006355
AC195859.3_FGT001	GO:0003676,GO:0003824,GO:0005739,GO:0006259
AC195860.3_FGT005	GO:0005634
AC195860.3_FGT006	GO:0005730,GO:0009165,GO:0016020,GO:0044444,GO:1901566
AC195864.3_FGT017	GO:0016070
AC195874.2_FGT002	GO:0005739,GO:0005794,GO:0006301,GO:0006886,GO:0008565,GO:0030125,GO:0030244,GO:0048193
AC195889.3_FGT002	GO:0008270
AC195904.2_FGT001	GO:0009536
AC195918.2_FGT005	GO:0000166,GO:0003676
AC195933.3_FGT004	GO:0006885,GO:0015299,GO:0016021,GO:1902600
AC195948.4_FGT004	GO:0005488
AC195950.4_FGT006	EC:1.6.5.3,GO:0005747,GO:0006120,GO:0006744,GO:0006814,GO:0008137,GO:0010181,GO:0015992,GO:0051287,GO:0051539
AC195951.2_FGT014	GO:0001510,GO:0005487,GO:0005515,GO:0005643,GO:0005730,GO:0005886,GO:0006913,GO:0009506,GO:0009507,GO:0017056
AC195954.3_FGT002	EC:2.7.7.48,GO:0001172,GO:0003968,GO:0006144,GO:0031379
AC195995.3_FGT006	GO:0008270
AC196002.2_FGT002	GO:0007165,GO:0009507,GO:0009719,GO:0009751,GO:0019438,GO:0042430,GO:0043067,GO:0044765,GO:0045088,GO:0048519,GO:0050832,GO:0065008,GO:0071229,GO:0071310,GO:0072330,GO:1901362,GO:1901701
AC196007.2_FGT002	GO:0004672,GO:0005524,GO:0005740,GO:0005829,GO:0005886,GO:0006468,GO:0016021,GO:0016023,GO:0016043,GO:0044763
AC196007.2_FGT005	GO:0000166,GO:0003676,GO:0003824,GO:0008152
AC196007.2_FGT006	EC:1.14.99,GO:0005506,GO:0006636,GO:0009570,GO:0009941,GO:0009965,GO:0009974,GO:0010103,GO:0015995,GO:0016117,GO:0016556,GO:0019288,GO:0019825,GO:0020037,GO:0022900,GO:0030154
AC196008.1_FGT004	GO:0005739
AC196020.3_FGT001	GO:0003676,GO:0005634,GO:0046983
AC196025.3_FGT004	GO:0005739
AC196031.3_FGT006	EC:2.4.1.13,GO:0005982,GO:0005985,GO:0009058,GO:0010037,GO:0016157
AC196031.3_FGT008_j_1	GO:0005525,GO:0005774,GO:0005794,GO:0007264
AC196044.2_FGT011	GO:0005783,GO:0005794,GO:0009737,GO:0009834,GO:0016020,GO:0050832
AC196047.2_FGT003	GO:0004722,GO:0005506,GO:0005634,GO:0005829,GO:0005886,GO:0006470,GO:0008287,GO:0009742,GO:0030145,GO:0032880
AC196054.2_FGT004	GO:0004842,GO:0005886,GO:0008270,GO:0009816,GO:0010200,GO:0016567,GO:0044699
AC196057.3_FGT001	GO:0016620,GO:0055114
AC196059.3_FGT003	GO:0005886
AC196059.3_FGT003_j_1	GO:0005886
AC196072.3_FGT001	EC:3.5.1.5,GO:0000051,GO:0005737,GO:0006144,GO:0009039,GO:0016151,GO:0019381,GO:0043419
AC196074.2_FGT010	GO:0005634,GO:0006351,GO:0006355,GO:0006417,GO:0009536,GO:0009734,GO:0046983
AC196090.3_FGT006	EC:3.4.21,GO:0004252,GO:0005618,GO:0006508,GO:0016023,GO:0031012,GO:0042802,GO:0043086
AC196106.2_FGT001	GO:0016020
AC196125.3_FGT013	GO:0005488
AC196135.3_FGT006	GO:0003677,GO:0003682
AC196144.3_FGT002	GO:0005739
AC196145.3_FGT004	EC:3.4,GO:0006508,GO:0008234
AC196156.3_FGT003_O_1	GO:0005634,GO:0005747,GO:0006511,GO:0009853,GO:0051788,GO:0080129
AC196159.3_FGT001	GO:0009536
AC196170.2_FGT003	GO:0003677,GO:0003700,GO:0005634,GO:0006351,GO:0006355
AC196173.3_FGT001	GO:0003677,GO:0004386,GO:0005524,GO:0008152
AC196180.3_FGT002	GO:0003676,GO:0043231,GO:0044444
AC196183.3_FGT002	GO:0009987,GO:0016301,GO:0043231,GO:0044444
AC196206.3_FGT006	GO:0003824,GO:0005488,GO:0044238,GO:0071704
AC196211.4_FGT007	GO:0003676,GO:0003824,GO:0005739,GO:0006259
AC196278.2_FGT003	EC:2.7.7.7,GO:0000166,GO:0003677,GO:0003887,GO:0006287,GO:0006297,GO:0007346,GO:0008408,GO:0019985,GO:0043137,GO:0043625,GO:0045004,GO:0046872,GO:0051539,GO:0090305
AC196278.2_FGT004	EC:2.7.7.7,GO:0000166,GO:0003677,GO:0003887,GO:0006287,GO:0006297,GO:0007346,GO:0008408,GO:0019985,GO:0043137,GO:0043625,GO:0045004,GO:0046872,GO:0051539,GO:0090305
AC196278.2_FGT004_j_3	EC:2.7.7.7,GO:0000166,GO:0003677,GO:0003887,GO:0006287,GO:0006297,GO:0007346,GO:0008408,GO:0019985,GO:0043137,GO:0043625,GO:0045004,GO:0046872,GO:0051539,GO:0090305
AC196294.3_FGT005	GO:0005515,GO:0048283,GO:0048481
AC196369.3_FGT003	EC:1.1.1.38,EC:1.1.1.39,GO:0003676,GO:0004471,GO:0006090,GO:0006099,GO:0006108,GO:0006508,GO:0008236,GO:0008270,GO:0015976,GO:0043531
AC196394.3_FGT002	GO:0005739
AC196402.3_FGT004	GO:0005525,GO:0005622,GO:0007264
AC196411.3_FGT007	GO:0004672,GO:0005524,GO:0006468
AC196412.3_FGT001	GO:0006559,GO:0009611,GO:0016831,GO:0030170,GO:1990055
AC196413.3_FGT006	GO:0009507
AC196426.3_FGT007_j_1	GO:0003924,GO:0005525,GO:0005634,GO:0005774,GO:0005789,GO:0005886,GO:0006184,GO:0006612,GO:0006862,GO:0006888,GO:0009832,GO:0009932,GO:0010363,GO:0015696,GO:0015802,GO:0016021,GO:0016051,GO:0030036,GO:0030243,GO:0043069,GO:0043090,GO:0043269,GO:0048527,GO:0048765
AC196426.3_FGT007_j_2	GO:0003924,GO:0005525,GO:0005634,GO:0005774,GO:0005789,GO:0005886,GO:0006184,GO:0006612,GO:0006862,GO:0006888,GO:0009832,GO:0009932,GO:0010363,GO:0015696,GO:0015802,GO:0016021,GO:0016051,GO:0030036,GO:0030243,GO:0043069,GO:0043090,GO:0043269,GO:0048527,GO:0048765
AC196426.3_FGT007_j_3	GO:0000956,GO:0003924,GO:0005525,GO:0005634,GO:0005774,GO:0005789,GO:0005886,GO:0006184,GO:0006612,GO:0006635,GO:0006862,GO:0006888,GO:0009832,GO:0009932,GO:0010048,GO:0010363,GO:0015696,GO:0015802,GO:0016021,GO:0016051,GO:0016558,GO:0030036,GO:0030243,GO:0043069,GO:0043090,GO:0043269,GO:0048527,GO:0048765
AC196426.3_FGT007_j_4	GO:0003924,GO:0005525,GO:0005634,GO:0005774,GO:0005789,GO:0005886,GO:0006184,GO:0006612,GO:0006862,GO:0006888,GO:0009832,GO:0009932,GO:0010363,GO:0015696,GO:0015802,GO:0016021,GO:0016051,GO:0030036,GO:0030243,GO:0043069,GO:0043090,GO:0043269,GO:0048527,GO:0048765
AC196426.3_FGT007_j_5	GO:0000956,GO:0003924,GO:0005525,GO:0005634,GO:0005774,GO:0005789,GO:0005886,GO:0006184,GO:0006612,GO:0006635,GO:0006862,GO:0006888,GO:0009832,GO:0009932,GO:0010048,GO:0010363,GO:0015696,GO:0015802,GO:0016021,GO:0016051,GO:0016558,GO:0030036,GO:0030243,GO:0043069,GO:0043090,GO:0043269,GO:0048527,GO:0048765
AC196426.3_FGT007_j_6	GO:0003924,GO:0005525,GO:0005634,GO:0005774,GO:0005789,GO:0005886,GO:0006184,GO:0006612,GO:0006862,GO:0006888,GO:0009832,GO:0009932,GO:0010363,GO:0015696,GO:0015802,GO:0016021,GO:0016051,GO:0030036,GO:0030243,GO:0043069,GO:0043090,GO:0043269,GO:0048527,GO:0048765
AC196426.3_FGT007_j_7	GO:0003924,GO:0005525,GO:0005634,GO:0005774,GO:0005789,GO:0005886,GO:0006184,GO:0006612,GO:0006862,GO:0006888,GO:0009832,GO:0009932,GO:0010363,GO:0015696,GO:0015802,GO:0016021,GO:0016051,GO:0030036,GO:0030243,GO:0043069,GO:0043090,GO:0043269,GO:0048527,GO:0048765
AC196428.3_FGT003	GO:0006468,GO:0016301,GO:1902589
AC196434.3_FGT002	GO:0003676,GO:0009536,GO:0046983
AC196434.3_FGT003	GO:0005488,GO:0043231
AC196437.3_FGT001	GO:0000462,GO:0003735,GO:0005618,GO:0005730,GO:0005794,GO:0006414,GO:0016020,GO:0022627
AC196441.3_FGT004	EC:2.4.1.13,GO:0001666,GO:0005739,GO:0005773,GO:0005829,GO:0005886,GO:0005982,GO:0005985,GO:0006970,GO:0009058,GO:0009409,GO:0009413,GO:0009414,GO:0009506,GO:0009744,GO:0009749,GO:0010037,GO:0010555,GO:0016157,GO:0046686,GO:0072708
AC196456.3_FGT003	GO:0005750,GO:0005753,GO:0005794,GO:0009853
AC196458.3_FGT002	EC:2.1.1,EC:3.6.1.15,GO:0000179,GO:0003676,GO:0005524,GO:0005739,GO:0009536,GO:0016607,GO:0017111,GO:0031167
AC196465.3_FGT002	GO:0005739,GO:0005783,GO:0009507,GO:0009705
AC196465.3_FGT006	GO:0003700,GO:0005515,GO:0005634,GO:0005667,GO:0006355,GO:0010228,GO:0043565,GO:0045449
AC196465.3_FGT006_j_1	GO:0003700,GO:0005515,GO:0005634,GO:0005667,GO:0006355,GO:0010228,GO:0043565,GO:0045449
AC196465.3_FGT006_j_2	GO:0003677,GO:0005515,GO:0005634,GO:0006351,GO:0006355,GO:0010228
AC196465.3_FGT006_j_3	GO:0003677,GO:0005515,GO:0005634,GO:0006351,GO:0006355,GO:0010228
AC196475.3_FGT003	EC:2.4.2.8,GO:0004422,GO:0005737,GO:0006166
AC196475.3_FGT004	EC:2.1.1.149,EC:2.1.1.42,EC:2.1.1.68,EC:2.1.1.76,GO:0005634,GO:0005829,GO:0005886,GO:0006598,GO:0009506,GO:0009611,GO:0009805,GO:0009809,GO:0009811,GO:0009963,GO:0016126,GO:0030744,GO:0030755,GO:0032259,GO:0033799,GO:0042398,GO:0046983,GO:0047763,GO:0051555
AC196475.3_FGT004_j_1	EC:2.1.1.149,EC:2.1.1.42,EC:2.1.1.68,EC:2.1.1.76,GO:0005634,GO:0005829,GO:0005886,GO:0006598,GO:0009506,GO:0009611,GO:0009805,GO:0009809,GO:0009811,GO:0009963,GO:0016126,GO:0030744,GO:0030755,GO:0032259,GO:0033799,GO:0042398,GO:0046983,GO:0047763,GO:0051555
AC196475.3_FGT005	GO:0006807,GO:0007275,GO:0044237,GO:0044238,GO:0065007,GO:0071704
AC196475.3_FGT005_j_1	GO:0044699,GO:0065007
AC196475.3_FGT005_j_2	GO:0044699,GO:0065007
AC196488.3_FGT001	GO:0003676,GO:0016023
AC196489.3_FGT002	GO:0001510,GO:0003735,GO:0005515,GO:0005730,GO:0005773,GO:0005794,GO:0008270,GO:0009409,GO:0009506,GO:0009507,GO:0016020,GO:0022625,GO:0042254
AC196491.2_FGT005	GO:0003676,GO:0005739,GO:0006259
AC196502.3_FGT003	GO:0004553,GO:0005975,GO:0009505,GO:0009506,GO:0009507,GO:0016023,GO:0048046
AC196576.3_FGT002	GO:0016020
AC196577.3_FGT005	EC:2.7.4.3,GO:0004017,GO:0005524,GO:0006144,GO:0009570,GO:0046034,GO:0046939
AC196637.2_FGT002	GO:0005739,GO:0009451
AC196708.3_FGT006	GO:0005516,GO:0005634,GO:0005777,GO:0009733,GO:0009827,GO:0009860
AC196711.3_FGT003	GO:0003723,GO:0005634,GO:0006396
AC196714.3_FGT003	GO:0003676,GO:0003824,GO:0005739,GO:0006259
AC196720.3_FGT006	EC:2.7.4.3,GO:0004017,GO:0005524,GO:0006144,GO:0009570,GO:0046034,GO:0046939
AC196777.3_FGT006	EC:3.6.1.3,EC:6.6.1.1,GO:0005524,GO:0005618,GO:0006200,GO:0006364,GO:0006636,GO:0006655,GO:0009570,GO:0010007,GO:0010103,GO:0015995,GO:0016117,GO:0016851,GO:0016887,GO:0019288,GO:0019684,GO:0019761
AC196779.3_FGT002	GO:0005739
AC196779.3_FGT003	EC:3.1.3.2,GO:0003993,GO:0005739,GO:0006771,GO:0009507,GO:0016132,GO:0016311,GO:0019497
AC196795.4_FGT011	GO:0006885,GO:0015299,GO:0016021,GO:1902600
AC196961.2_FGT003	GO:0000786,GO:0003677,GO:0005515,GO:0005730,GO:0005774,GO:0005794,GO:0005829,GO:0005886,GO:0006334,GO:0009414,GO:0009506,GO:0009507,GO:0009579
AC196961.2_FGT004	GO:0005044,GO:0006898,GO:0007165,GO:0016020
AC196963.3_FGT001	GO:0000170,GO:0005783,GO:0005794,GO:0009640,GO:0016020,GO:0044283,GO:0046520
AC196972.3_FGT009	GO:0005737,GO:0010468,GO:0031323,GO:0043229,GO:0080090
AC196978.5_FGT002	GO:0005739
AC196978.5_FGT007	EC:5.2.1.8,GO:0000413,GO:0001510,GO:0001932,GO:0003755,GO:0005515,GO:0005634,GO:0005739,GO:0005771,GO:0005783,GO:0005795,GO:0005802,GO:0005886,GO:0006364,GO:0006457,GO:0006546,GO:0006623,GO:0006636,GO:0006733,GO:0006766,GO:0006979,GO:0007623,GO:0009073,GO:0009106,GO:0009108,GO:0009117,GO:0009409,GO:0009414,GO:0009506,GO:0009535,GO:0009570,GO:0009585,GO:0009627,GO:0009644,GO:0009651,GO:0009695,GO:…
AC196983.3_FGT005	GO:0008152,GO:0016740
AC197003.3_FGT006	GO:0003735,GO:0005840,GO:0006412,GO:0042254
AC197005.3_FGT003	GO:0003824,GO:0005488
AC197016.3_FGT003	GO:0005739,GO:0009941,GO:0015231,GO:0015350,GO:0015884,GO:0015885,GO:0016020,GO:0016023,GO:0051958
AC197029.3_FGT002	GO:0003824,GO:0005488,GO:0008152
AC197029.3_FGT003	EC:2.7.11,GO:0004674,GO:0005524,GO:0006468,GO:0009069
AC197041.3_FGT001	EC:2.4.1.46,GO:0006631,GO:0009707,GO:0016036,GO:0019375,GO:0030246,GO:0030259,GO:0045892,GO:0046486,GO:0046509
AC197047.3_FGT001	GO:0005634,GO:0005739
AC197048.3_FGT008	GO:0000785,GO:0003677,GO:0003682,GO:0003824,GO:0006351,GO:0007049,GO:0017053
AC197056.3_FGT005	GO:0000785,GO:0003677,GO:0003682
AC197064.3_FGT001	EC:2.7.11,GO:0000280,GO:0000911,GO:0005829,GO:0005886,GO:0006521,GO:0007000,GO:0008356,GO:0009507,GO:0009640,GO:0009735,GO:0009737,GO:0009786,GO:0009845,GO:0009909,GO:0009933,GO:0009986,GO:0010162,GO:0010182,GO:0010228,GO:0010311,GO:0016567,GO:0016597,GO:0019199,GO:0019915,GO:0030139,GO:0042803,GO:0048825,GO:0048829,GO:0050826
AC197076.3_FGT003	EC:6.5.1.1,GO:0003677,GO:0003910,GO:0005524,GO:0005634,GO:0006260,GO:0006310,GO:0006996,GO:0007059,GO:0009536,GO:0009845,GO:0016787,GO:0022402,GO:0051103
AC197078.4_FGT002	GO:0000166,GO:0000398,GO:0003723,GO:0005730,GO:0009536,GO:0010182,GO:0016607,GO:0031072,GO:0051082
AC197086.3_FGT005	EC:1.4.3.21,GO:0003677,GO:0005739,GO:0008131,GO:0009851,GO:0010229,GO:0048825,GO:0055114
AC197095.3_FGT004	GO:0000166,GO:0006412,GO:0009536,GO:0009791,GO:0044702,GO:0048608
AC197099.3_FGT005	EC:3.4,GO:0006508,GO:0008234
AC197118.3_FGT005	GO:0000226
AC197122.3_FGT003	GO:0005634,GO:0006355
AC197122.3_FGT003_j_1	GO:0005634,GO:0006355
AC197122.3_FGT003_j_10	GO:0005634,GO:0045892
AC197122.3_FGT003_j_2	GO:0005634,GO:0006355
AC197122.3_FGT003_j_3	GO:0005634,GO:0006355
AC197122.3_FGT003_j_4	GO:0005634,GO:0006355
AC197122.3_FGT003_j_5	GO:0005634,GO:0006355,GO:0045892
AC197122.3_FGT003_j_6	GO:0005634,GO:0006355
AC197122.3_FGT003_j_7	GO:0005634,GO:0006355
AC197122.3_FGT003_j_8	GO:0005634,GO:0006355
AC197122.3_FGT003_j_9	GO:0005634,GO:0045892
AC197125.2_FGT005	EC:3.1.3.2,GO:0003993,GO:0006771,GO:0016023,GO:0016311,GO:0019497,GO:0046872
AC197135.3_FGT001	GO:0005634,GO:0005829,GO:0005886,GO:0009507
AC197143.3_FGT007	GO:0009723,GO:0009751,GO:0009753,GO:0016023
AC197146.3_FGT001	GO:0006270,GO:0006279,GO:0006306,GO:0008283,GO:0048229,GO:0051567
AC197146.3_FGT002	GO:0003700,GO:0005515,GO:0005634,GO:0005667,GO:0009414,GO:0009416,GO:0009617,GO:0009626,GO:0009723,GO:0009733,GO:0009737,GO:0009739,GO:0009751,GO:0009753,GO:0010118,GO:0042761,GO:0045449
AC197150.3_FGT003	GO:0005249,GO:0005516,GO:0008076,GO:0009294,GO:0030551,GO:0046686,GO:0071805
AC197150.3_FGT004	GO:0016740
AC197164.4_FGT002	GO:0003006,GO:0005634,GO:0006464,GO:0006974,GO:0007129,GO:0007131,GO:0007140,GO:0007276,GO:0009314,GO:0009791,GO:0010468,GO:0019219,GO:0044249,GO:0048229,GO:0048731,GO:1901576
AC197170.1_FGT010	EC:2.7.7.4,EC:3.4,GO:0000166,GO:0003676,GO:0004781,GO:0005085,GO:0006144,GO:0006508,GO:0006790,GO:0007264,GO:0008234,GO:0043087
AC197196.3_FGT002	GO:0005634,GO:0009911,GO:0010228,GO:0016575,GO:0048364,GO:0051568
AC197197.2_FGT001	GO:0003677
AC197246.3_FGT001	GO:0003924,GO:0005525,GO:0005795,GO:0005798,GO:0005802,GO:0005829,GO:0005886,GO:0006184,GO:0007264,GO:0009408,GO:0015031,GO:0048219
AC197246.3_FGT003_j_1	GO:0003735,GO:0005730,GO:0005739,GO:0006412,GO:0009536,GO:0022625,GO:0042254
AC197255.3_FGT002	GO:0003676,GO:0003824,GO:0005739,GO:0006259
AC197262.3_FGT011	EC:3.1.3.16,GO:0004721,GO:0005634,GO:0006470,GO:0008022,GO:0009651
AC197326.4_FGT002	GO:0003676,GO:0005739,GO:0006259,GO:0009536
AC197333.2_FGT001	GO:0003824,GO:0005634,GO:0009536,GO:0044249,GO:0044262,GO:0044711,GO:0044723,GO:0044763,GO:1901576
AC197340.3_FGT003	GO:0005739
AC197342.3_FGT003	GO:0005634
AC197354.3_FGT002	GO:0000156,GO:0000160,GO:0000785,GO:0003677,GO:0003682,GO:0003700,GO:0005634,GO:0005667,GO:0009736,GO:0010082,GO:0010380,GO:0031537,GO:0035556,GO:0045449,GO:0048367,GO:0080022,GO:0080113
AC197362.3_FGT002	GO:0005515,GO:0005737,GO:0009409,GO:0009611,GO:0009651,GO:0010555,GO:0016301,GO:0043266,GO:0051365,GO:0055075
AC197364.3_FGT007	GO:0003677,GO:0006355,GO:0006508,GO:0008236
AC197382.4_FGT001	GO:0005488,GO:0009536
AC197382.4_FGT001_j_3	GO:0005488,GO:0009536
AC197382.4_FGT001_j_5	GO:0005488,GO:0009536
AC197387.3_FGT010	GO:0005622
AC197427.3_FGT003	GO:0003824,GO:0008152,GO:0048037,GO:0097159,GO:1901363
AC197429.3_FGT003	GO:0004842,GO:0005829,GO:0008270,GO:0009506,GO:0009620,GO:0009640,GO:0009734,GO:0009826,GO:0009926,GO:0010311,GO:0016021,GO:0016023,GO:0016567,GO:0048281
AC197435.3_FGT002	GO:0005047,GO:0005634,GO:0005786,GO:0005829,GO:0006614,GO:0008312,GO:0030942
AC197473.2_FGT006	GO:0005975,GO:0016020,GO:0016043,GO:0043231,GO:0044249,GO:0044260,GO:0044444,GO:0044446,GO:0044710,GO:0044763
AC197498.3_FGT002	GO:0005515,GO:0005634,GO:0009507,GO:0009793
AC197525.2_FGT002	GO:0005488,GO:0005739,GO:0043170,GO:0044238
AC197543.3_FGT011	GO:0009451
AC197544.3_FGT001	GO:0005524,GO:0006200,GO:0008026,GO:0008266
AC197544.3_FGT002	GO:0009507
AC197545.3_FGT002	GO:0005730,GO:0010197
AC197555.3_FGT007	GO:0005739
AC197555.3_FGT008	GO:0000719,GO:0005634,GO:0005829,GO:0005975,GO:0009409,GO:0009411,GO:0016853
AC197562.3_FGT003	EC:2.7.7.6,GO:0000394,GO:0003677,GO:0003899,GO:0005515,GO:0005665,GO:0005730,GO:0005773,GO:0006144,GO:0006206,GO:0006306,GO:0006366,GO:0009506,GO:0009507,GO:0010228,GO:0016926,GO:0031047,GO:0050665
AC197568.3_FGT003	GO:0003747,GO:0006415,GO:0006783,GO:0009507
AC197575.3_FGT005	GO:0005576,GO:0005739,GO:0006508,GO:0006655,GO:0008236,GO:0009543,GO:0016556,GO:0035556
AC197575.3_FGT008	GO:0009507,GO:0016020,GO:0019904,GO:0071944
AC197578.4_FGT001_j_1	EC:6.1.1,GO:0004553,GO:0004812,GO:0005524,GO:0005576,GO:0005739,GO:0005886,GO:0005975,GO:0006418,GO:0009505,GO:0009506,GO:0016023,GO:0031225
AC197578.4_FGT001_j_2	EC:6.1.1,GO:0004553,GO:0004812,GO:0005524,GO:0005576,GO:0005739,GO:0005886,GO:0005975,GO:0006418,GO:0009505,GO:0009506,GO:0016023,GO:0031225
AC197672.3_FGT002_j_1	EC:6.3.4.14,EC:6.4.1.2,GO:0003989,GO:0004075,GO:0005524,GO:0005829,GO:0005886,GO:0006090,GO:0006094,GO:0007010,GO:0009343,GO:0009507,GO:0009630,GO:0009631,GO:0009735,GO:0010072,GO:0010498,GO:0030497,GO:0046872,GO:0048364,GO:2001295
AC197672.3_FGT002_j_2	EC:6.3.4.14,EC:6.4.1.2,GO:0003989,GO:0004075,GO:0005524,GO:0005829,GO:0005886,GO:0006090,GO:0006094,GO:0007010,GO:0009343,GO:0009507,GO:0009630,GO:0009631,GO:0009735,GO:0010072,GO:0010498,GO:0030497,GO:0046872,GO:0048364,GO:2001295
AC197672.3_FGT002_j_3	EC:6.3.4.14,EC:6.4.1.2,GO:0003989,GO:0004075,GO:0005524,GO:0005829,GO:0005886,GO:0006090,GO:0006094,GO:0007010,GO:0009343,GO:0009507,GO:0009630,GO:0009631,GO:0009735,GO:0010072,GO:0010498,GO:0030497,GO:0046872,GO:0048364,GO:2001295
AC197685.3_FGT001	GO:0003824,GO:0009058,GO:0030170
AC197693.3_FGT006	EC:3.1,EC:3.1.26,EC:3.1.26.4,EC:3.1.30,GO:0003676,GO:0004523,GO:0009536,GO:0090502
AC197699.3_FGT001	GO:0003677,GO:0003700,GO:0005634,GO:0005667,GO:0006355,GO:0010076,GO:0045449,GO:0046983,GO:0048441,GO:0048442,GO:0048443,GO:0048481
AC197699.3_FGT002	EC:2.7.11,GO:0003676,GO:0004674,GO:0005524,GO:0006468,GO:0008168,GO:0009069,GO:0032259
AC197699.3_FGT003	EC:1.14.11,GO:0005777,GO:0009507,GO:0009813,GO:0016706,GO:0055114
AC197699.3_FGT003_j_1	EC:1.14.11,GO:0005777,GO:0009507,GO:0009813,GO:0016706,GO:0055114
AC197699.3_FGT004	GO:0016020,GO:0016787,GO:0044699
AC197699.3_FGT005	GO:0005634
AC197699.3_FGT006	GO:0000911,GO:0005576,GO:0009505,GO:0009506,GO:0009627,GO:0009664,GO:0009889,GO:0016020,GO:0031323,GO:0042221,GO:0042545,GO:0044237,GO:0044711,GO:0048513,GO:0051716,GO:0080090,GO:1901576
AC197699.3_FGT008	GO:0005634
AC197699.3_FGT009	GO:0005634
AC197699.3_FGT010	GO:0005634
AC197705.4_FGT001	EC:4.1.1.1,GO:0000287,GO:0001666,GO:0004737,GO:0005829,GO:0006094,GO:0006096,GO:0007010,GO:0009507,GO:0009862,GO:0010310,GO:0010498,GO:0016020,GO:0030976,GO:0034059
AC197705.4_FGT003	GO:0005737,GO:0008429,GO:0010162,GO:0010264,GO:0045893
AC197705.4_FGT004	GO:0005634,GO:0007389,GO:0008270,GO:0009507,GO:0009743,GO:0009744,GO:0009750,GO:0009855,GO:0009944,GO:0010014,GO:0010075,GO:0010200,GO:0048507
AC197705.4_FGT006	GO:0008270
AC197705.4_FGT007	GO:0005634,GO:0006486,GO:0006888,GO:0009536,GO:0009640,GO:0009793,GO:0009845,GO:0009909,GO:0009933,GO:0010162,GO:0010182,GO:0010228,GO:0016567,GO:0019915,GO:0031307,GO:0043090,GO:0050826,GO:0051604
AC197705.4_FGT007_j_1	GO:0005634,GO:0006486,GO:0006888,GO:0009536,GO:0009640,GO:0009793,GO:0009845,GO:0009909,GO:0009933,GO:0010162,GO:0010182,GO:0010228,GO:0016567,GO:0019915,GO:0031307,GO:0043090,GO:0050826,GO:0051604
AC197705.4_FGT011	GO:0008152,GO:0009536,GO:0016779,GO:0044763
AC197705.4_FGT011_j_1	GO:0009507,GO:0016036,GO:0016779,GO:0019375
AC197705.4_FGT011_j_2	GO:0009507,GO:0016036,GO:0016779,GO:0019375
AC197705.4_FGT011_j_3	GO:0008152,GO:0009536,GO:0016779,GO:0044763
AC197705.4_FGT011_j_4	GO:0008152,GO:0009507,GO:0009536,GO:0016036,GO:0016779,GO:0019375,GO:0044763
AC197705.4_FGT011_j_5	GO:0008152,GO:0009507,GO:0009536,GO:0016036,GO:0016779,GO:0019375,GO:0044763
AC197705.4_FGT011_j_6	GO:0008152,GO:0009536,GO:0016779,GO:0044763
AC197705.4_FGT011_j_7	GO:0008152,GO:0009507,GO:0009536,GO:0016036,GO:0016779,GO:0019375,GO:0044763
AC197714.3_FGT005	EC:3.1.3.16,GO:0003779,GO:0004721,GO:0006470,GO:0009507
AC197714.3_FGT005_j_1	EC:3.1.3.16,GO:0003779,GO:0004721,GO:0006470,GO:0009536
AC197714.3_FGT005_j_3	EC:3.1.3.16,GO:0004721,GO:0005819,GO:0006470,GO:0008017,GO:0009524,GO:0009556,GO:0009574,GO:0045298,GO:0051015
AC197714.3_FGT005_j_4	EC:3.1.3.16,GO:0004721,GO:0005819,GO:0006470,GO:0008017,GO:0009524,GO:0009556,GO:0009574,GO:0045298,GO:0051015
AC197717.3_FGT002_j_1	GO:0009414,GO:0009737
AC197717.3_FGT002_j_2	GO:0001101,GO:0007165,GO:0009725,GO:1901700
AC197734.3_FGT002	GO:0003676,GO:0003824,GO:0005739,GO:0006259
AC197757.3_FGT003	GO:0005488,GO:0005777
AC197758.3_FGT004	EC:1.11.1.7,GO:0004601,GO:0005515,GO:0005618,GO:0005794,GO:0005829,GO:0006804,GO:0006979,GO:0016023,GO:0020037,GO:0046872,GO:0048046,GO:0055114
AC197762.3_FGT002	GO:0006812
AC197764.4_FGT003	GO:0005515,GO:0005634,GO:0009555,GO:0009611,GO:0009620,GO:0009628,GO:0009863,GO:0009867,GO:0009908,GO:0031347,GO:0035556,GO:0042742,GO:0043067,GO:0044237,GO:0044710,GO:0048519
AC197835.3_FGT001	GO:0005525
AC197898.3_FGT001	GO:0005488
AC197924.3_FGT004	GO:0005773,GO:0005794,GO:0005886,GO:0007155,GO:0009506,GO:0010090,GO:0045010,GO:0048765,GO:0071555
AC198012.3_FGT001	EC:3.4,GO:0006508,GO:0008234,GO:0016740,GO:0044237
AC198022.3_FGT003	GO:0005739
AC198023.3_FGT008	GO:0005488
AC198030.3_FGT001	EC:2.7.7.15,GO:0004105,GO:0006656,GO:0044424
AC198077.3_FGT002	GO:0008152,GO:0009570,GO:0009941,GO:0016787
AC198081.2_FGT005	GO:0005515,GO:0005634,GO:0006979,GO:0007165,GO:0009409,GO:0009414,GO:0009416,GO:0009611,GO:0009644,GO:0009723,GO:0009737,GO:0009755,GO:0009793,GO:0010117,GO:0010200,GO:0015979,GO:0030029,GO:0035264,GO:0035556,GO:0042538,GO:0043565,GO:0044212,GO:0044237,GO:0044710,GO:0045892,GO:0048235,GO:0055062,GO:2000280
AC198122.3_FGT002	GO:0008270
AC198169.4_FGT004_j_1	EC:2.7.7,GO:0003723,GO:0003724,GO:0005524,GO:0005739,GO:0006200,GO:0008026,GO:0009507,GO:0009663,GO:0009793,GO:0010497
AC198169.4_FGT004_j_2	EC:2.7.7,GO:0003723,GO:0003724,GO:0005524,GO:0005739,GO:0006200,GO:0008026,GO:0009507,GO:0009663,GO:0009793,GO:0010497
AC198169.4_FGT004_j_3	EC:2.7.7,GO:0000166,GO:0003676,GO:0003723,GO:0003724,GO:0005524,GO:0005739,GO:0006200,GO:0008026,GO:0008152,GO:0009507,GO:0009536,GO:0009663,GO:0009793,GO:0010497,GO:0080156
AC198179.4_FGT001	GO:0044237,GO:0071704
AC198179.4_FGT002	GO:0044237,GO:0071704
AC198206.5_FGT001	EC:1.1.1.158,EC:1.1.3.37,EC:1.1.3.8,GO:0003885,GO:0005739,GO:0006040,GO:0008762,GO:0016020,GO:0019853,GO:0050105,GO:0050660,GO:0055114
AC198206.5_FGT002	GO:0005731,GO:0005739,GO:0007140,GO:0007143,GO:0009561,GO:0033169,GO:0035197,GO:0055046
AC198225.4_FGT004	GO:0005739
AC198234.4_FGT002	GO:0005635,GO:0005829,GO:0006886,GO:0008536,GO:0009506,GO:0016020
AC198324.3_FGT003	GO:0009536
AC198353.5_FGT001	GO:0004180,GO:0016023
AC198353.5_FGT001_j_1	GO:0004180,GO:0016023
AC198353.5_FGT004	EC:2.1.1,GO:0003723,GO:0006355,GO:0006399,GO:0008649,GO:0009536,GO:0009653,GO:0009658,GO:0031167,GO:0045036,GO:0048513,GO:0050896
AC198353.5_FGT004_j_1	EC:2.1.1,GO:0003723,GO:0006355,GO:0006399,GO:0008649,GO:0009536,GO:0009653,GO:0009658,GO:0031167,GO:0045036,GO:0048513,GO:0050896
AC198353.5_FGT004_j_2	EC:2.1.1,GO:0003723,GO:0006355,GO:0006399,GO:0008649,GO:0009536,GO:0009653,GO:0009658,GO:0031167,GO:0045036,GO:0048513,GO:0050896
AC198353.5_FGT004_j_3	EC:2.1.1,GO:0003723,GO:0006355,GO:0006399,GO:0008649,GO:0009536,GO:0009658,GO:0031167,GO:0045036
AC198353.5_FGT004_j_4	EC:2.1.1,GO:0003723,GO:0005829,GO:0006355,GO:0006399,GO:0006950,GO:0008283,GO:0008649,GO:0009536,GO:0009658,GO:0009965,GO:0010015,GO:0031167,GO:0045036
AC198353.5_FGT004_j_5	EC:2.1.1,GO:0003723,GO:0006355,GO:0006399,GO:0008649,GO:0009536,GO:0009658,GO:0031167,GO:0045036
AC198353.5_FGT004_j_6	EC:2.1.1,GO:0003723,GO:0006355,GO:0006399,GO:0008649,GO:0009536,GO:0009653,GO:0009658,GO:0031167,GO:0045036,GO:0048513,GO:0050896
AC198353.5_FGT004_j_7	EC:2.1.1,GO:0003723,GO:0006355,GO:0006399,GO:0008649,GO:0009536,GO:0009658,GO:0031167,GO:0045036
AC198357.3_FGT002	GO:0006457,GO:0006950,GO:0051082
AC198361.3_FGT004_j_1	GO:0000166,GO:0003723,GO:0005829
AC198361.3_FGT004_j_2	GO:0000166,GO:0003723,GO:0005829
AC198361.3_FGT004_j_3	GO:0000166,GO:0003723,GO:0005829
AC198361.3_FGT004_j_4	GO:0000166,GO:0003723,GO:0005829
AC198366.3_FGT004	GO:0006351,GO:0006355,GO:0009739
AC198371.3_FGT007	GO:0003824,GO:0046872
AC198375.3_FGT001	GO:0003735,GO:0005840,GO:0006412,GO:0042254
AC198379.3_FGT002	GO:0005886,GO:0006096,GO:0006833,GO:0006972,GO:0007030,GO:0007165,GO:0009266,GO:0009627,GO:0009651,GO:0034976,GO:0042744,GO:0046686
AC198380.3_FGT001	EC:3.1.4.4,GO:0000272,GO:0004553,GO:0004630,GO:0005509,GO:0005546,GO:0005634,GO:0005739,GO:0005829,GO:0005886,GO:0006643,GO:0009395,GO:0009506,GO:0009507,GO:0009737,GO:0009789,GO:0009845,GO:0010119,GO:0016023,GO:0046470,GO:0046686,GO:0070290
AC198393.3_FGT001	EC:3.1,EC:3.1.3.16,EC:3.1.3.41,GO:0004722,GO:0006470
AC198398.3_FGT005	GO:0016772
AC198403.3_FGT001	GO:0003700,GO:0005634,GO:0009409,GO:0009414,GO:0009737,GO:0009793,GO:0009825,GO:0009834,GO:0043565,GO:0044212,GO:0045893
AC198418.3_FGT005	GO:0003723,GO:0005524,GO:0005634,GO:0006200,GO:0008026,GO:0008270,GO:0009570,GO:0009793,GO:0009941,GO:0016020
AC198418.3_FGT005_j_1	GO:0003723,GO:0005524,GO:0005634,GO:0006200,GO:0008026,GO:0008270,GO:0009570,GO:0009793,GO:0009941,GO:0016020
AC198420.4_FGT006	GO:0009987,GO:0044699
AC198426.3_FGT002	EC:2.7.7.4,EC:3.4,GO:0000166,GO:0003676,GO:0004781,GO:0005085,GO:0006144,GO:0006508,GO:0006790,GO:0007264,GO:0008234,GO:0043087
AC198429.3_FGT003	GO:0000166,GO:0004672
AC198479.3_FGT007	GO:0003824,GO:0008152
AC198481.3_FGT004	GO:0000226,GO:0000911,GO:0005634,GO:0005829,GO:0006346,GO:0009506,GO:0009616,GO:0010050,GO:0010267,GO:0016773,GO:0035196
AC198481.3_FGT004_j_1	GO:0000226,GO:0000911,GO:0005634,GO:0005829,GO:0006346,GO:0009506,GO:0009616,GO:0010050,GO:0010267,GO:0016773,GO:0035196
AC198481.3_FGT004_j_2	GO:0000226,GO:0000911,GO:0005634,GO:0005829,GO:0006346,GO:0009506,GO:0009616,GO:0010050,GO:0010267,GO:0016773,GO:0035196
AC198481.3_FGT004_j_3	GO:0000226,GO:0000911,GO:0005634,GO:0005829,GO:0006346,GO:0009506,GO:0009616,GO:0010050,GO:0010267,GO:0016773,GO:0035196
AC198481.3_FGT004_j_4	GO:0000226,GO:0000911,GO:0005634,GO:0005829,GO:0006346,GO:0009506,GO:0009616,GO:0010050,GO:0010267,GO:0016773,GO:0035196
AC198483.3_FGT002	EC:3.4,GO:0005525,GO:0006508,GO:0008234
AC198493.3_FGT007	EC:2.7.11,GO:0004674,GO:0005524,GO:0006468,GO:0009069
AC198494.3_FGT002	GO:0003676,GO:0006355,GO:0048523
AC198506.3_FGT001	GO:0003006,GO:0003677,GO:0006355,GO:0006950,GO:0007275,GO:0008152,GO:0009628,GO:0009987,GO:0010200,GO:0044212,GO:0044237,GO:0044763,GO:0048856,GO:0050794
AC198509.3_FGT005	GO:0016757
AC198515.3_FGT011	GO:0005886,GO:0006857,GO:0015198,GO:0048235,GO:0055085,GO:0080167
AC198518.3_FGT002	GO:0005737
AC198518.3_FGT003	GO:0005634,GO:0061025
AC198518.3_FGT005	GO:0003700,GO:0005634,GO:0005667,GO:0009555,GO:0045449,GO:0046983
AC198696.3_FGT009	GO:0009860
AC198699.3_FGT004	EC:1.1.3.15,GO:0005634,GO:0005777,GO:0008891,GO:0009339,GO:0009506,GO:0009570,GO:0009854,GO:0010109,GO:0010181,GO:0010204,GO:0016020,GO:0019048,GO:0022626,GO:0042742,GO:0048046,GO:0050665,GO:0052852,GO:0052853,GO:0052854,GO:0055114
AC198699.3_FGT004_j_1	EC:1.1.3.15,GO:0005634,GO:0005777,GO:0008891,GO:0009339,GO:0009506,GO:0009570,GO:0009854,GO:0010109,GO:0010181,GO:0010204,GO:0016020,GO:0019048,GO:0022626,GO:0042742,GO:0048046,GO:0050665,GO:0052852,GO:0052853,GO:0052854,GO:0055114
AC198700.2_FGT004	GO:0005794,GO:0005886,GO:0006807,GO:0006826,GO:0009506,GO:0009705,GO:0009860,GO:0010106,GO:0010167,GO:0015334,GO:0030001,GO:0033036,GO:0042936,GO:0042937,GO:0042938,GO:0042939,GO:0044237,GO:0044710,GO:0071704,GO:0080054,GO:0080055,GO:0080167,GO:0090408,GO:0090448,GO:0090449,GO:1901349,GO:1902582
AC198725.4_FGT004	GO:0045892
AC198725.4_FGT007	GO:0005634,GO:0006487,GO:0006886,GO:0008565,GO:0016023,GO:0030131,GO:0030244,GO:0043424,GO:0048193
AC198725.4_FGT007_j_1	GO:0005634,GO:0005886,GO:0006487,GO:0006886,GO:0008565,GO:0016023,GO:0030131,GO:0030244,GO:0043424,GO:0048193
AC198725.4_FGT007_j_2	GO:0005634,GO:0005886,GO:0006487,GO:0006886,GO:0008565,GO:0009506,GO:0016023,GO:0030131,GO:0030244,GO:0043424,GO:0048193
AC198725.4_FGT009	GO:0003700,GO:0005634,GO:0005667,GO:0006355,GO:0006865,GO:0009407,GO:0009624,GO:0009733,GO:0010583,GO:0043565,GO:0045449
AC198731.3_FGT004	GO:0006996,GO:0009058,GO:0009536,GO:0009793,GO:0044262,GO:0044723,GO:0044763
AC198742.3_FGT006	GO:0005488,GO:0016772,GO:0043231,GO:0044444
AC198743.3_FGT008	GO:0005739
AC198744.3_FGT004	GO:0005488
AC198749.3_FGT004	GO:0006779,GO:0009570,GO:0009941,GO:0016831,GO:0044763,GO:0046148
AC198752.4_FGT002	GO:0003677,GO:0005634,GO:0009409,GO:0010150,GO:0042742,GO:0050832
AC198765.3_FGT003	GO:0006952,GO:0043531
AC198770.4_FGT005	GO:0005488
AC198860.2_FGT001	EC:3.4,GO:0006508,GO:0008234
AC198924.3_FGT004	GO:0005488
AC198937.4_FGT003	EC:1.11.1.11,EC:1.11.1.7,EC:5.4.99.5,GO:0000162,GO:0004106,GO:0005829,GO:0006007,GO:0009507,GO:0016688,GO:0042742
AC198937.4_FGT005	GO:0003677,GO:0003700,GO:0005634,GO:0005667,GO:0006355,GO:0009733,GO:0045449,GO:0045770,GO:0048103,GO:0048829
AC198971.3_FGT006	GO:0004457,GO:0005829,GO:0005886,GO:0009651,GO:0009737
AC198979.4_FGT009	GO:0003677,GO:0003700,GO:0005634,GO:0005667,GO:0006355,GO:0009536,GO:0009873,GO:0010200,GO:0045449
AC199011.3_FGT006	GO:0003677,GO:0046983
AC199045.2_FGT004	GO:0016772,GO:0044238,GO:0044260,GO:0097159,GO:1901363
AC199053.2_FGT005	GO:0005488
AC199058.2_FGT001	EC:3.4,GO:0006511,GO:0008234
AC199067.2_FGT004	GO:0005634,GO:0009739
AC199120.3_FGT001	GO:0003676,GO:0003824,GO:0005739,GO:0006259
AC199154.3_FGT005	GO:0005488
AC199175.2_FGT003	GO:0005783
AC199185.3_FGT004	GO:0004722,GO:0006470,GO:0008287
AC199186.2_FGT002	GO:0008152,GO:0016740
AC199204.3_FGT002	GO:0000166,GO:0003676
AC199314.3_FGT002	GO:0005634
AC199315.4_FGT001_O_1	GO:0005794,GO:0005886,GO:0006457,GO:0008565,GO:0009408,GO:0009507,GO:0009627,GO:0009644,GO:0015031,GO:0034976,GO:0042542
AC199315.4_FGT001_O_2	GO:0005794,GO:0005886,GO:0006457,GO:0008565,GO:0009408,GO:0009507,GO:0009627,GO:0009644,GO:0015031,GO:0034976,GO:0042542
AC199340.3_FGT004	EC:2.7.11,GO:0004674,GO:0005524,GO:0006396,GO:0006468,GO:0009069,GO:0009451
AC199343.3_FGT013	GO:0044464,GO:0044699
AC199349.2_FGT007	EC:3.6.1.3,GO:0003677,GO:0005524,GO:0005739,GO:0006200,GO:0009536,GO:0016020,GO:0016887,GO:0046983
AC199355.3_FGT004	GO:0003824,GO:0005794,GO:0005886,GO:0006342,GO:0006950,GO:0009506,GO:0010035,GO:0051567,GO:1901700
AC199363.4_FGT002	GO:0005198
AC199363.4_FGT003	GO:0009536,GO:0009653,GO:0009913,GO:0016043,GO:0044267,GO:0048468
AC199363.4_FGT003_j_1	GO:0009536,GO:0009653,GO:0009913,GO:0016043,GO:0044267,GO:0048468
AC199363.4_FGT003_j_2	GO:0006457,GO:0007155,GO:0009536,GO:0009653,GO:0009913,GO:0010090,GO:0010228,GO:0016043,GO:0016926,GO:0044267,GO:0045010,GO:0048468,GO:0048765,GO:0050665,GO:0071555
AC199363.4_FGT003_j_3	GO:0009536,GO:0009653,GO:0009913,GO:0016043,GO:0044267,GO:0048468
AC199379.4_FGT001	GO:0006259,GO:0044710,GO:0044763,GO:0050789,GO:0050896
AC199390.4_FGT007	GO:0005886,GO:0006885,GO:0009651,GO:0010107,GO:0015385,GO:0015386,GO:0016021,GO:0035725,GO:0048366,GO:0055075,GO:0090333,GO:1902600
AC199398.4_FGT004	GO:0003676,GO:0006952,GO:0043531,GO:0046983
AC199421.3_FGT004	EC:3.4,GO:0005488,GO:0006508,GO:0008234
AC199439.4_FGT005	GO:0005524,GO:0005618,GO:0005730,GO:0005774,GO:0005788,GO:0005794,GO:0005829,GO:0005886,GO:0006457,GO:0009408,GO:0009506,GO:0009507,GO:0010197,GO:0016023,GO:0016592,GO:0030433,GO:0034976,GO:0046686
AC199481.3_FGT001	GO:0003676,GO:0008270
AC199492.3_FGT005	GO:0005739,GO:0009693
AC199497.4_FGT004	GO:0003677,GO:0003682,GO:0003824,GO:0008152
AC199511.4_FGT001	GO:0003676,GO:0003824,GO:0090304
AC199517.4_FGT001	GO:0003677,GO:0005634,GO:0006351
AC199517.4_FGT006	GO:0003677,GO:0005634,GO:0006351
AC199526.5_FGT002_O_1	EC:2.5.1.6,GO:0004478,GO:0005507,GO:0005524,GO:0005618,GO:0005829,GO:0005886,GO:0006555,GO:0006556,GO:0006730,GO:0009506,GO:0009651,GO:0046686,GO:0071281
AC199526.5_FGT002_O_2	EC:2.5.1.6,GO:0004478,GO:0005507,GO:0005524,GO:0005618,GO:0005829,GO:0005886,GO:0006555,GO:0006556,GO:0006730,GO:0009506,GO:0009651,GO:0046686,GO:0071281
AC199526.5_FGT002_O_3	EC:2.5.1.6,GO:0004478,GO:0005507,GO:0005524,GO:0005618,GO:0005829,GO:0005886,GO:0006555,GO:0006556,GO:0006730,GO:0009506,GO:0009651,GO:0046686,GO:0071281
AC199526.5_FGT003	GO:0000373,GO:0003723,GO:0006364,GO:0006397,GO:0006399,GO:0009570,GO:0009658,GO:0030529
AC199526.5_FGT003_j_1	GO:0000373,GO:0003723,GO:0006364,GO:0006397,GO:0006399,GO:0009570,GO:0009658,GO:0030529
AC199541.4_FGT001	GO:0010035,GO:0032787,GO:0033554,GO:0035251,GO:0042537,GO:0071214,GO:0071229,GO:1901564,GO:1901701
AC199541.4_FGT002	GO:0010035,GO:0032787,GO:0033554,GO:0035251,GO:0042537,GO:0071214,GO:0071229,GO:1901564,GO:1901701
AC199541.4_FGT004	GO:0010035,GO:0032787,GO:0033554,GO:0035251,GO:0042537,GO:0071214,GO:0071229,GO:1901564,GO:1901701
AC199541.4_FGT007	GO:0010035,GO:0032787,GO:0033554,GO:0035251,GO:0042537,GO:0071214,GO:0071229,GO:1901564,GO:1901701
AC199567.3_FGT003	EC:2.7.4.3,GO:0004017,GO:0005524,GO:0006144,GO:0009570,GO:0046034,GO:0046939
AC199571.3_FGT004	EC:5.3.4.1,GO:0003756,GO:0005576,GO:0005774,GO:0005783,GO:0005794,GO:0005829,GO:0006094,GO:0006096,GO:0006118,GO:0006457,GO:0006662,GO:0009055,GO:0009505,GO:0009553,GO:0009567,GO:0009627,GO:0009651,GO:0009793,GO:0015035,GO:0016023,GO:0022900,GO:0034976,GO:0045454,GO:0046686,GO:0048868
AC199572.3_FGT001	EC:2.7.11,GO:0004674,GO:0005524,GO:0005886,GO:0009069,GO:0009507,GO:0046777
AC199624.4_FGT007	GO:0003677,GO:0009536,GO:0046872
AC199632.4_FGT007	GO:0003676,GO:0008270
AC199705.3_FGT008	EC:3.1.1.3,GO:0004806,GO:0005576,GO:0009507,GO:0016042,GO:0046486
AC199705.3_FGT008_j_7	EC:3.1.1.3,GO:0004806,GO:0005576,GO:0009507,GO:0016042,GO:0046486
AC199710.3_FGT003	GO:0000932,GO:0005634,GO:0006417,GO:0043484,GO:0097159,GO:1901363
AC199765.4_FGT008	EC:3.2.1.4,GO:0005768,GO:0005794,GO:0005886,GO:0005982,GO:0005985,GO:0008810,GO:0016021,GO:0016043,GO:0030245,GO:0044767,GO:0048856,GO:0050896
AC199769.5_FGT005	GO:0003676
AC199771.4_FGT011	GO:0003824,GO:0008152,GO:0030151,GO:0030170
AC199782.5_FGT001	EC:3.6.1.3,GO:0005515,GO:0005524,GO:0005783,GO:0006200,GO:0006820,GO:0006891,GO:0009507,GO:0016020,GO:0016887,GO:0043161,GO:0043248,GO:0045048,GO:0046872,GO:0051788
AC199782.5_FGT001_j_1	EC:3.6.1.3,GO:0005515,GO:0005524,GO:0005783,GO:0006200,GO:0006820,GO:0006891,GO:0009507,GO:0016020,GO:0016887,GO:0043161,GO:0043248,GO:0045048,GO:0046872,GO:0051788
AC199782.5_FGT002	EC:2.3.3.10,GO:0004421,GO:0005829,GO:0006084,GO:0006550,GO:0006552,GO:0006574,GO:0008299,GO:0009506,GO:0046950
AC199782.5_FGT002_j_1	EC:2.3.3.10,GO:0004421,GO:0005829,GO:0006084,GO:0006550,GO:0006552,GO:0006574,GO:0008299,GO:0009506,GO:0046950
AC199782.5_FGT003	GO:0007275,GO:0009987,GO:0050789
AC199810.3_FGT003	EC:2.7.11,GO:0000398,GO:0004674,GO:0005515,GO:0005634,GO:0005829,GO:0005886,GO:0006396,GO:0006950,GO:0007165,GO:0007275,GO:0007346,GO:0009755,GO:0009934,GO:0010389,GO:0010584,GO:0016071,GO:0022402,GO:0032953,GO:0032989,GO:0033043,GO:0042542,GO:0044710,GO:0046777,GO:0051704,GO:0071310,GO:0080090,GO:2000112
AC199812.4_FGT003	GO:0003677,GO:0005634,GO:0006355,GO:0046872
AC199818.2_FGT002	GO:0006885,GO:0015299,GO:0016021,GO:1902600
AC199820.4_FGT006	GO:0000785,GO:0003677,GO:0003682,GO:0003700,GO:0005634,GO:0005667,GO:0006355,GO:0045449
AC199826.4_FGT003	GO:0006807,GO:0009506,GO:0044237,GO:0044238,GO:0071704
AC199842.4_FGT004	GO:0006629,GO:0043231,GO:0044444,GO:0044763,GO:0050896
AC199843.4_FGT007	GO:0003676,GO:0008270
AC199886.3_FGT002	GO:0003824,GO:0046872
AC199908.4_FGT003	EC:2.5.1.16,GO:0004766,GO:0005886,GO:0006525,GO:0006560,GO:0008295,GO:0016023,GO:0016757,GO:0019482
AC199911.5_FGT001	GO:0000325,GO:0005774,GO:0005794,GO:0005886,GO:0006007,GO:0006623,GO:0006816,GO:0007030,GO:0007033,GO:0009651,GO:0042626,GO:0055085
AC199917.4_FGT003	GO:0000166,GO:0004672,GO:0016310
AC199918.4_FGT003	GO:0005737,GO:0006457
AC199961.4_FGT001	GO:0005488
AC199961.4_FGT002	GO:0005488
AC199961.4_FGT004	GO:0003676,GO:0008270
AC200038.4_FGT011	GO:0005515,GO:0005634,GO:0009414,GO:0009737,GO:0009873,GO:0034059,GO:0043565,GO:0045892,GO:0071456
AC200045.3_FGT006	GO:0003676,GO:0008270
AC200057.4_FGT007	GO:0003677,GO:0003700,GO:0005634,GO:0005667,GO:0006355,GO:0009410,GO:0030968,GO:0045449
AC200070.4_FGT005	GO:0005634,GO:0005886
AC200099.4_FGT006	GO:0016023,GO:0016491,GO:0046872
AC200101.4_FGT002	GO:0005524,GO:0005634,GO:0005739,GO:0006457,GO:0009408,GO:0009409,GO:0009570,GO:0009579,GO:0009658,GO:0009941,GO:0045036,GO:0046686,GO:0048046,GO:0048481,GO:0051082
AC200108.4_FGT012	GO:0005739,GO:0006508,GO:0008233
AC200112.4_FGT007	GO:0050896
AC200119.4_FGT002	GO:0005507,GO:0005524,GO:0005739,GO:0005768,GO:0005802,GO:0008152,GO:0009723,GO:0010119,GO:0016021,GO:0035434,GO:0043682
AC200138.3_FGT003	GO:0005524,GO:0006200,GO:0009605,GO:0009639,GO:0009791,GO:0010315,GO:0010329,GO:0010540,GO:0010541,GO:0016023,GO:0042626,GO:0043190,GO:0048364,GO:0048569,GO:0055085
AC200143.3_FGT001	GO:0005515,GO:0009611,GO:0009743
AC200209.1_FGT001	GO:0008152,GO:0016740
AC200210.1_FGT006	EC:3.4.24,GO:0004222,GO:0005739,GO:0006508,GO:0009507
AC200211.3_FGT008	GO:0016740
AC200215.3_FGT002	GO:0016740
AC200234.3_FGT002	GO:0005739,GO:0006811,GO:0009536,GO:0015267,GO:0016021,GO:0031967,GO:0044763,GO:0050789,GO:0050896,GO:0098588
AC200237.3_FGT005	EC:3.4,GO:0006508,GO:0008234
AC200242.4_FGT002	GO:0005747,GO:0006511,GO:0009853,GO:0051788,GO:0080129
AC200287.4_FGT006	GO:0009536,GO:0016023
AC200298.4_FGT001	GO:0030001,GO:0046872
AC200321.3_FGT004	GO:0005634,GO:0005739,GO:0005794,GO:0005886,GO:0006007,GO:0009506,GO:0010286,GO:0050789,GO:0071458,GO:0071782,GO:0071786,GO:0080167
AC200322.4_FGT013	GO:0005576
AC200405.4_FGT005	GO:0006885,GO:0015299,GO:0016021,GO:1902600
AC200409.4_FGT001	GO:0003824
AC200490.3_FGT008	GO:0005739,GO:0005773
AC200493.4_FGT001	GO:0004553,GO:0005975,GO:0009505,GO:0009506,GO:0009507,GO:0016023,GO:0048046
AC200497.4_FGT015	GO:0008152
AC200617.3_FGT002	GO:0003676,GO:0008270
AC200622.3_FGT001	GO:0003676,GO:0003824,GO:0005739,GO:0006259
AC200665.4_FGT001	GO:0006885,GO:0015299,GO:0016021,GO:1902600
AC200670.3_FGT003	GO:0005488,GO:0005739,GO:0043170,GO:0044238
AC200730.4_FGT006	GO:0003824
AC200745.4_FGT007	GO:0005739,GO:0009536
AC200747.4_FGT005	GO:0005739
AC200753.3_FGT003	GO:0005783,GO:0005886,GO:0007389,GO:0008152,GO:0009506,GO:0016757,GO:0048507
AC200754.4_FGT004	GO:0003676,GO:0005096,GO:0005622,GO:0007165,GO:0008270,GO:0043547
AC200853.4_FGT001	EC:2.7.11,EC:3.2.1.55,GO:0004674,GO:0005524,GO:0006468,GO:0009069,GO:0009117,GO:0046373,GO:0046556
AC200872.4_FGT003	GO:0005634,GO:0005739,GO:0005829,GO:0005886
AC201740.3_FGT003	GO:0003700,GO:0005634,GO:0006355,GO:0008270,GO:0009640,GO:0009735,GO:0009739,GO:0010026,GO:0044212,GO:0046982
AC201743.3_FGT004	GO:0044699
AC201753.4_FGT002	GO:0016023
AC201771.3_FGT007	EC:2.7.10,EC:2.7.11,GO:0004674,GO:0004713,GO:0005524,GO:0005886,GO:0006468,GO:0009069,GO:0016023
AC201774.3_FGT003	GO:0005739,GO:0050789,GO:0060771
AC201774.3_FGT005	GO:0000164,GO:0009790,GO:0032515
AC201815.4_FGT001	GO:0005739,GO:0010087,GO:0010182,GO:0010305,GO:0010588,GO:0080156
AC201832.3_FGT006	GO:0003700,GO:0005634,GO:0005667,GO:0005829,GO:0006355,GO:0043565,GO:0045449,GO:0046982
AC201872.4_FGT003	GO:0008270
AC201875.3_FGT001	GO:0005488,GO:0016023
AC201876.4_FGT002	GO:0003824,GO:0005488,GO:0008152
AC201894.4_FGT007	GO:0016301,GO:0016310,GO:0044267,GO:0046488,GO:0097159,GO:1901363
AC201957.4_FGT002	GO:0003676,GO:0031047
AC201958.3_FGT002	GO:0003824
AC201959.4_FGT007	GO:0003723,GO:0005634,GO:0005829,GO:0006333,GO:0006352,GO:0006357,GO:0009506,GO:0009630,GO:0009790,GO:0016788,GO:0032784
AC201991.3_FGT004	GO:0003700,GO:0006355
AC201995.4_FGT001	GO:0005576,GO:0008270
AC202024.4_FGT005	GO:0003824,GO:0009451
AC202041.4_FGT005	GO:0005739,GO:0009535
AC202069.3_FGT002	EC:1.14.13.144,GO:0005488,GO:0036209,GO:0051502,GO:0055114,GO:0071395
AC202073.4_FGT001	GO:0005516
AC202073.4_FGT001_j_1	GO:0005516
AC202078.1_FGT003	GO:0003677,GO:0006355
AC202091.4_FGT003	GO:0003677,GO:0003682
AC202120.3_FGT003	EC:6.1.1.15,GO:0004827,GO:0005524,GO:0005829,GO:0006433,GO:0006525,GO:0006560,GO:0009506,GO:0016020,GO:0048481
AC202120.3_FGT003_j_1	EC:6.1.1,GO:0004812,GO:0005524,GO:0005737,GO:0006412,GO:0048481
AC202129.3_FGT004	GO:0016772
AC202139.3_FGT007	GO:0001053,GO:0005515,GO:0005746,GO:0006352,GO:0006399,GO:0006810,GO:0006879,GO:0009570,GO:0009637,GO:0009658,GO:0010114,GO:0015996,GO:0016226,GO:0017004,GO:0042626,GO:0071482,GO:2000030,GO:2001141
AC202139.3_FGT008	GO:0000166,GO:0003676,GO:0004386,GO:0006139,GO:0006606,GO:0009561,GO:0010467,GO:0017151,GO:0019538,GO:0044260,GO:0044763
AC202158.3_FGT001	GO:0004672,GO:0006468,GO:1902589
AC202179.3_FGT004	GO:0009653,GO:0016301,GO:0044464,GO:0044763,GO:0048437,GO:0050896,GO:0051704
AC202179.3_FGT005	GO:0008152,GO:0009987,GO:0016301,GO:0044464
AC202185.4_FGT004	GO:0009408
AC202386.3_FGT002	GO:0005198,GO:0005215,GO:0005829,GO:0005886,GO:0006886,GO:0006888,GO:0009630,GO:0030126,GO:0030244,GO:0080008
AC202391.4_FGT002	GO:0005488,GO:0009536
AC202396.4_FGT010	GO:0006950,GO:1901700
AC202432.3_FGT007	GO:0009414,GO:0009651,GO:0009737,GO:0045892,GO:0046872
AC202432.3_FGT007_j_1	GO:0009414,GO:0009651,GO:0009737,GO:0045892,GO:0046872
AC202432.3_FGT007_j_2	GO:0009414,GO:0009651,GO:0009737,GO:0045892,GO:0046872
AC202435.3_FGT001	GO:0005634,GO:0005739
AC202435.3_FGT002	GO:0005507,GO:0005739,GO:0016023,GO:0016853,GO:0042779,GO:0042781,GO:0051252,GO:0090502
AC202435.3_FGT003	EC:3.1.3.2,GO:0003677,GO:0003700,GO:0003993,GO:0004722,GO:0005576,GO:0005634,GO:0005667,GO:0005773,GO:0006470,GO:0006771,GO:0007623,GO:0008287,GO:0009630,GO:0009704,GO:0009740,GO:0009986,GO:0010017,GO:0016023,GO:0016036,GO:0019375,GO:0019497,GO:0030643,GO:0031539,GO:0042542,GO:0042802,GO:0045449,GO:0045892
AC202439.3_FGT001	GO:0005634
AC202439.3_FGT006	GO:0003700,GO:0005634,GO:0005667,GO:0005886,GO:0006355,GO:0006995,GO:0015204,GO:0015370,GO:0016021,GO:0035725,GO:0045449,GO:0071918
AC202439.3_FGT006_j_1	GO:0003700,GO:0005634,GO:0005667,GO:0005886,GO:0006355,GO:0006995,GO:0015204,GO:0015370,GO:0016021,GO:0035725,GO:0045449,GO:0071918
AC202449.4_FGT003	GO:0005488
AC202454.4_FGT001	GO:0003676,GO:0009536,GO:0046983
AC202537.4_FGT008	GO:0005488
AC202564.3_FGT012	GO:0003676
AC202567.4_FGT004	GO:0005634,GO:0009407,GO:0010200,GO:0010583
AC202707.3_FGT002	EC:3.1.2.15,EC:3.4.19,GO:0004221,GO:0004843,GO:0005515,GO:0005634,GO:0006511,GO:0008242,GO:0009640,GO:0010016,GO:0010388,GO:0016023,GO:0016567,GO:0016571,GO:0016579,GO:0045893,GO:0048366
AC202707.3_FGT004	GO:0005739
AC202855.3_FGT004	GO:0005739,GO:0005886,GO:0007043,GO:0010413,GO:0042545,GO:0042803,GO:0045492,GO:0048226
AC202861.3_FGT002	EC:3.4,GO:0006351,GO:0006508,GO:0008234,GO:0043565
AC202864.3_FGT002	GO:0003677,GO:0006355
AC202873.3_FGT001	GO:0005488,GO:0005739,GO:0043170,GO:0044238
AC202903.2_FGT004	GO:0003676,GO:0003824,GO:0005739,GO:0006259
AC202915.3_FGT002	GO:0003824,GO:0005634,GO:0005739,GO:0006612,GO:0009407,GO:0009536,GO:0009963,GO:0010363,GO:0010583
AC202915.3_FGT002_j_1	GO:0003824,GO:0005634,GO:0005739,GO:0006612,GO:0009407,GO:0009536,GO:0009963,GO:0010363,GO:0010583
AC202936.3_FGT003	GO:0009705,GO:0015112,GO:0015706
AC202945.3_FGT002	EC:2.7.11,GO:0004676,GO:0005515,GO:0005524,GO:0005634,GO:0005886,GO:0009069,GO:0009827,GO:0009860,GO:0035091,GO:0045860,GO:0046777,GO:0070300
AC202951.4_FGT001	GO:0016772
AC202954.4_FGT003	GO:0000023,GO:0009535,GO:0019252
AC202965.3_FGT002	GO:0008152,GO:0016772
AC202971.2_FGT013	GO:0003676,GO:0005634
AC202974.3_FGT004	GO:0007165,GO:0009507,GO:0009617,GO:0010033,GO:0010150,GO:0016020,GO:0051607,GO:1901700
AC202984.3_FGT009	GO:0005488
AC203004.3_FGT004	GO:0005634,GO:0044030
AC203031.3_FGT002	GO:0016592
AC203054.4_FGT001	GO:0005524,GO:0006200,GO:0008361,GO:0009637,GO:0009640,GO:0009733,GO:0009958,GO:0010160,GO:0010218,GO:0010315,GO:0010329,GO:0010540,GO:0010541,GO:0016023,GO:0042626,GO:0043190,GO:0043481,GO:0048443,GO:0048527,GO:0055085
AC203070.3_FGT005	EC:1.3.1.2,EC:1.3.5.2,GO:0004152,GO:0006212,GO:0009570,GO:0015940,GO:0017113,GO:0019482,GO:0043562,GO:0072528
AC203147.3_FGT007	GO:0005488
AC203159.3_FGT010	GO:0001101,GO:0005507,GO:0006950,GO:0009506,GO:0009628,GO:0009653,GO:0009856,GO:0010033,GO:0010413,GO:0042546,GO:0044249,GO:0044711,GO:0044763,GO:0045491,GO:0045492,GO:0046658,GO:0048046,GO:0048316,GO:0048653,GO:0048765,GO:0050789,GO:0051179,GO:0065007,GO:1901576,GO:1901700
AC203173.3_FGT002	GO:0000166,GO:0004672,GO:0016020,GO:0016023
AC203173.3_FGT004_j_1	GO:0003746,GO:0003924,GO:0005507,GO:0005525,GO:0005730,GO:0005774,GO:0005794,GO:0005829,GO:0005840,GO:0005886,GO:0006184,GO:0006448,GO:0009409,GO:0009506,GO:0009507,GO:0048046
AC203173.3_FGT004_j_2	GO:0003746,GO:0003924,GO:0005507,GO:0005525,GO:0005730,GO:0005774,GO:0005794,GO:0005829,GO:0005840,GO:0005886,GO:0006184,GO:0006448,GO:0009409,GO:0009506,GO:0009507,GO:0048046
AC203209.3_FGT004	GO:0005459,GO:0005460,GO:0005794,GO:0005886,GO:0015786,GO:0016021,GO:0048527,GO:0072334,GO:0080147
AC203221.4_FGT002	EC:3.2.1,EC:3.2.1.52,GO:0004563,GO:0005773,GO:0005829,GO:0009505
AC203227.3_FGT001	GO:0005783
AC203253.4_FGT001	EC:3.1.3,GO:0000188,GO:0006470,GO:0008138,GO:0016020,GO:0016023,GO:0033549
AC203257.2_FGT003	GO:0006950,GO:0009628,GO:0009987
AC203267.3_FGT006	GO:0009570,GO:0009941,GO:0044238,GO:0044249,GO:0044260,GO:0044710,GO:0044763,GO:0046686,GO:1901576
AC203271.3_FGT001	GO:0006812
AC203280.3_FGT001	GO:0000398,GO:0003723,GO:0005576
AC203294.3_FGT001	EC:2.7.11,GO:0000166,GO:0004674,GO:0005886,GO:0009069,GO:0009536,GO:0043167,GO:0046777,GO:0080092
AC203294.3_FGT012	GO:0005515,GO:0007165,GO:0009507,GO:0009627,GO:0009816,GO:0031347,GO:0044237,GO:0044710,GO:0071482
AC203300.3_FGT004	GO:0003723,GO:0005686,GO:0015030
AC203306.3_FGT003	GO:0005484,GO:0005768,GO:0005802,GO:0006886,GO:0007030,GO:0007034,GO:0009306,GO:0016482,GO:0030140,GO:0045491,GO:0048193,GO:1900150
AC203307.4_FGT011	EC:3.1,GO:0003676,GO:0004518,GO:0090304
AC203317.3_FGT001	GO:0003676,GO:0005739
AC203324.3_FGT010	GO:0005515,GO:0005634,GO:0006979,GO:0009409,GO:0009414,GO:0009605,GO:0009611,GO:0009644,GO:0009723,GO:0009737,GO:0009755,GO:0009793,GO:0010117,GO:0010200,GO:0015979,GO:0035264,GO:0035556,GO:0042538,GO:0043565,GO:0044212,GO:0044710,GO:0045892,GO:0055062,GO:2000280
AC203332.3_FGT004	GO:0006812
AC203336.3_FGT005	GO:0005488
AC203374.3_FGT006	GO:0003677,GO:0005634,GO:0005829,GO:0006351,GO:0009733,GO:0009867,GO:0010051,GO:0010072,GO:0042803,GO:0045892,GO:0046872
AC203382.3_FGT005	GO:0006812
AC203392.3_FGT004	GO:0016023
AC203394.3_FGT002	GO:0005634,GO:0005739,GO:0005829
AC203408.4_FGT003	EC:3.2.1.4,GO:0005576,GO:0005982,GO:0005985,GO:0008810,GO:0030245
AC203419.4_FGT002	GO:0006810
AC203535.4_FGT001	GO:0000278,GO:0000785,GO:0003677,GO:0003682,GO:0003700,GO:0005515,GO:0005634,GO:0005667,GO:0006355,GO:0006396,GO:0009507,GO:0009870,GO:0010204,GO:0042742,GO:0045449,GO:0050832
AC203535.4_FGT002	GO:0005488,GO:0006355,GO:0009725,GO:0010260,GO:0033993,GO:0097305
AC203535.4_FGT004	GO:0009535,GO:0009941,GO:0016491,GO:0051537,GO:0055114
AC203535.4_FGT007	EC:2.7.10,EC:2.7.11,GO:0004674,GO:0004713,GO:0005524,GO:0005886,GO:0009069,GO:0009536,GO:0046777
AC203579.3_FGT001	GO:0005488
AC203581.4_FGT001	EC:1.2.3.4,GO:0005576,GO:0005618,GO:0005737,GO:0009651,GO:0031012,GO:0044765,GO:0050162
AC203672.3_FGT004	GO:0005488
AC203742.3_FGT012	GO:0005488
AC203748.3_FGT002	GO:0003676,GO:0008270
AC203752.5_FGT002	EC:6.1.1.5,GO:0002161,GO:0003676,GO:0004822,GO:0005524,GO:0005737,GO:0006428,GO:0006450,GO:0008270,GO:0009097,GO:0009098,GO:0009099,GO:0046686
AC203753.4_FGT006	GO:0004553,GO:0005634,GO:0005975,GO:0009507,GO:0030246
AC203753.4_FGT006_j_1	GO:0004553,GO:0005975,GO:0009507,GO:0030246
AC203753.4_FGT006_j_2	GO:0004553,GO:0005634,GO:0005975,GO:0009507,GO:0030246
AC203753.4_FGT006_j_3	GO:0004553,GO:0005634,GO:0005975,GO:0009507,GO:0030246
AC203754.4_FGT008	EC:1.2.1.41,EC:2.7.2.11,GO:0000051,GO:0004349,GO:0004350,GO:0005524,GO:0005739,GO:0005829,GO:0006537,GO:0006979,GO:0009414,GO:0009506,GO:0009507,GO:0009555,GO:0009737,GO:0009793,GO:0016020,GO:0016310,GO:0042538,GO:0048364,GO:0055114,GO:0055129
AC203761.3_FGT002	EC:5.99.1.2,GO:0003677,GO:0003917,GO:0005694,GO:0005739,GO:0006265,GO:0006268,GO:0009220,GO:0009507
AC203761.3_FGT002_j_1	EC:5.99.1.2,GO:0000003,GO:0003677,GO:0003917,GO:0005694,GO:0005739,GO:0006265,GO:0006268,GO:0006996,GO:0009220,GO:0009507
AC203761.3_FGT002_j_2	EC:5.99.1.2,GO:0003677,GO:0003917,GO:0005694,GO:0005739,GO:0006265,GO:0006268,GO:0009220,GO:0009507
AC203761.3_FGT002_j_3	EC:5.99.1,GO:0003916,GO:0005739,GO:0006265,GO:0044249,GO:1901576
AC203761.3_FGT002_j_4	EC:5.99.1.2,GO:0003677,GO:0003917,GO:0005694,GO:0005739,GO:0006265,GO:0006268,GO:0009220,GO:0009507
AC203761.3_FGT002_j_5	EC:5.99.1.2,GO:0003677,GO:0003917,GO:0005694,GO:0005739,GO:0006265,GO:0006268,GO:0009220,GO:0009507
AC203761.3_FGT002_j_6	EC:5.99.1.2,GO:0003677,GO:0003917,GO:0005694,GO:0005739,GO:0006265,GO:0006268,GO:0009220,GO:0009507
AC203761.3_FGT002_j_7	EC:5.99.1.2,GO:0003677,GO:0003917,GO:0005694,GO:0005739,GO:0006265,GO:0006268,GO:0009220,GO:0009507
AC203768.3_FGT005	EC:3.4.24,GO:0004222,GO:0005886,GO:0006508,GO:0009536
AC203791.3_FGT002	GO:0003676,GO:0006259,GO:0043231,GO:0044444
AC203807.4_FGT003	GO:0050896
AC203810.4_FGT002	GO:0005739,GO:0016023
AC203816.3_FGT005	EC:2.7.11,EC:3.2.1.55,GO:0004674,GO:0005524,GO:0006468,GO:0009069,GO:0009117,GO:0046373,GO:0046556
AC203832.3_FGT002	EC:3.6.1.15,GO:0000166,GO:0008152,GO:0016020,GO:0016023,GO:0017111
AC203841.3_FGT002	GO:0009507,GO:0031425
AC203841.3_FGT009	GO:0005794,GO:0005886,GO:0006816,GO:0006891,GO:0007030,GO:0009651,GO:0016023
AC203841.3_FGT009_j_1	GO:0005886,GO:0006816,GO:0006891,GO:0007030,GO:0009651,GO:0016023
AC203841.3_FGT009_j_2	GO:0005794,GO:0005886,GO:0006816,GO:0006891,GO:0007030,GO:0009651,GO:0016023
AC203841.3_FGT009_j_3	GO:0005794,GO:0005886,GO:0006816,GO:0006891,GO:0007030,GO:0009651,GO:0016023
AC203847.3_FGT001	GO:0001578,GO:0004497,GO:0005506,GO:0009647,GO:0010268,GO:0016021,GO:0016132,GO:0016705,GO:0020037,GO:0022900
AC203853.4_FGT001	GO:0005739
AC203862.4_FGT001	EC:3.4.22,GO:0000323,GO:0004197,GO:0005576,GO:0005739,GO:0006508,GO:0006624,GO:0016023,GO:0048193
AC203862.4_FGT001_O_1	EC:3.4.22,GO:0000323,GO:0004197,GO:0005576,GO:0005739,GO:0006508,GO:0006624,GO:0016023,GO:0048193
AC203862.4_FGT002	GO:0009506
AC203865.3_FGT001	GO:0050794
AC203898.4_FGT009	GO:0005739
AC203900.3_FGT006	GO:0005886,GO:0007165,GO:0009536
AC203909.3_FGT003	EC:1.1.1.158,GO:0006040,GO:0008762,GO:0050660,GO:0055114
AC203909.3_FGT007	EC:1.1.1.158,GO:0006040,GO:0008762,GO:0050660,GO:0055114
AC203909.3_FGT009	GO:0003676
AC203910.3_FGT007	GO:0003676
AC203920.3_FGT004	GO:0005634,GO:0005829,GO:0009733,GO:0009867,GO:0010051,GO:0010072,GO:0042803,GO:0045892,GO:0051879
AC203935.3_FGT005	GO:0003676,GO:0005739
AC203944.4_FGT002	GO:0005509,GO:0005634,GO:0005777,GO:0005886,GO:0009409
AC203952.3_FGT005	GO:0000166,GO:0003676
AC203956.3_FGT004	GO:0003824,GO:0009570,GO:0009941,GO:0044238,GO:0044249,GO:0044260,GO:0044711,GO:0044763,GO:0050896,GO:1901576
AC203957.3_FGT004	GO:0003700,GO:0005634,GO:0005667,GO:0006355,GO:0009410,GO:0009536,GO:0009845,GO:0017148,GO:0030968,GO:0043565,GO:0045449,GO:0046982
AC203966.5_FGT001	GO:0005524,GO:0016459
AC203966.5_FGT002	GO:0000023,GO:0006098,GO:0006364,GO:0009535,GO:0009637,GO:0009773,GO:0009902,GO:0010027,GO:0010114,GO:0010207,GO:0010218,GO:0010304,GO:0019252,GO:0035304,GO:0042742,GO:0043085
AC203966.5_FGT002_j_1	GO:0000023,GO:0006098,GO:0006364,GO:0009535,GO:0009637,GO:0009773,GO:0009902,GO:0010027,GO:0010114,GO:0010207,GO:0010218,GO:0010304,GO:0015996,GO:0016730,GO:0019252,GO:0035304,GO:0042742,GO:0042802,GO:0043085
AC203966.5_FGT002_j_2	GO:0009535,GO:0009639,GO:0009657,GO:0009773,GO:0019222,GO:0034660,GO:0044085,GO:0044262,GO:0044723,GO:1901575
AC203966.5_FGT002_j_3	GO:0009535,GO:0009773,GO:0015996,GO:0016730,GO:0042802
AC203966.5_FGT002_j_4	GO:0009535,GO:0009639,GO:0009657,GO:0009773,GO:0019222,GO:0034660,GO:0044085,GO:0044262,GO:0044723,GO:1901575
AC203966.5_FGT002_j_5	GO:0000023,GO:0006098,GO:0006364,GO:0009535,GO:0009637,GO:0009773,GO:0009902,GO:0010027,GO:0010114,GO:0010207,GO:0010218,GO:0010304,GO:0016730,GO:0019252,GO:0035304,GO:0042742,GO:0042802,GO:0043085
AC203966.5_FGT003	GO:0005634,GO:0016787
AC203966.5_FGT003_O_1	GO:0005634,GO:0016787
AC203966.5_FGT005	GO:0005506,GO:0005737,GO:0009639,GO:0009686,GO:0009739,GO:0009826,GO:0009908,GO:0045544,GO:0055114,GO:0080167
AC203966.5_FGT006	GO:0004553,GO:0005215,GO:0005783,GO:0005794,GO:0005886,GO:0005975,GO:0006457,GO:0009408,GO:0009644,GO:0016021,GO:0016023,GO:0016192,GO:0034976,GO:0042542
AC203971.3_FGT005	GO:0016020
AC203972.3_FGT001_O_1	GO:0006952,GO:0043531
AC203972.3_FGT002	GO:0006950,GO:0009719,GO:0010033,GO:0016301,GO:0043231,GO:0044444,GO:0044699,GO:0051716
AC203972.3_FGT003	GO:0008152,GO:0016772
AC203985.4_FGT001	GO:0005351,GO:0005739,GO:0008643,GO:0016021,GO:0055062,GO:0055085
AC203985.4_FGT005_O_1	GO:0003677,GO:0003700,GO:0005634,GO:0005667,GO:0005737,GO:0006355,GO:0006457,GO:0006473,GO:0009913,GO:0010027,GO:0010228,GO:0016226,GO:0016272,GO:0045449,GO:0048481,GO:0048497,GO:0048825,GO:0051082
AC203989.4_FGT001	GO:0009987,GO:0055114
AC203989.4_FGT001_j_1	GO:0009061
AC204000.2_FGT001	EC:2.4.1.12,GO:0000902,GO:0005768,GO:0005802,GO:0005886,GO:0005982,GO:0005985,GO:0006011,GO:0006096,GO:0006816,GO:0006833,GO:0007030,GO:0008270,GO:0009266,GO:0009664,GO:0009750,GO:0009825,GO:0009833,GO:0016021,GO:0016760,GO:0030244,GO:0042538,GO:0046686,GO:0048193,GO:0048767
AC204007.3_FGT001	GO:0043231
AC204007.3_FGT008	GO:0003676,GO:0008270,GO:0016020,GO:0016023
AC204030.3_FGT003	EC:2.7.11,GO:0004674,GO:0005524,GO:0005576,GO:0006468,GO:0007169,GO:0009069,GO:0016021,GO:0016023
AC204045.3_FGT001	GO:0005739
AC204045.3_FGT005	GO:0009535,GO:0009658,GO:0009941,GO:0045037
AC204050.4_FGT006	EC:2.7.11,GO:0004674,GO:0005524,GO:0005739,GO:0006468,GO:0009069
AC204070.3_FGT003	GO:0005488
AC204070.3_FGT004	GO:0003774,GO:0003779,GO:0005524,GO:0008152,GO:0016459,GO:0048767
AC204212.4_FGT001	GO:0003677,GO:0003700,GO:0005634,GO:0006355,GO:0009507,GO:0009630,GO:0009793,GO:0010114
AC204251.3_FGT001	GO:0008152,GO:0016740
AC204254.3_FGT002	EC:2.7.1.46,EC:2.7.1.6,GO:0004335,GO:0005524,GO:0005829,GO:0006012,GO:0006396,GO:0009117,GO:0009506,GO:0009507,GO:0009702,GO:0016310,GO:0019566
AC204271.3_FGT003	GO:0044424
AC204277.3_FGT006	GO:0005768,GO:0005802,GO:0008168,GO:0032259
AC204277.3_FGT006_j_1	GO:0005768,GO:0005802,GO:0008168,GO:0032259
AC204277.3_FGT006_j_2	GO:0005768,GO:0005802,GO:0008168,GO:0032259
AC204281.3_FGT003	GO:0005488
AC204286.3_FGT001	GO:0007275,GO:0043087,GO:0044444,GO:0046872,GO:0048856
AC204292.4_FGT002	GO:0000398,GO:0005739,GO:0006355,GO:0009507,GO:0030422,GO:0031425,GO:0031426,GO:0035194,GO:0035196,GO:0043687,GO:0045893,GO:0070918,GO:0080156
AC204292.4_FGT003	GO:0000326,GO:0005515,GO:0005783,GO:0005886,GO:0006605,GO:0006623,GO:0006820,GO:0006865,GO:0009628,GO:0016482,GO:0043067,GO:0050789,GO:0050896,GO:0061024,GO:0071705,GO:1902580
AC204292.4_FGT005	GO:0044424
AC204292.4_FGT006	GO:0008236,GO:0016023
AC204296.3_FGT001	GO:0000166,GO:0000785,GO:0003677,GO:0003682,GO:0006351,GO:0007049,GO:0017053
AC204300.3_FGT003	GO:0003676,GO:0008270
AC204306.3_FGT007	GO:0004842,GO:0005576,GO:0008270,GO:0016567
AC204311.4_FGT004	GO:0003676,GO:0046983
AC204311.4_FGT005	GO:0005488,GO:0009506,GO:0043231
AC204328.3_FGT009	GO:0000166,GO:0000785,GO:0003677,GO:0003682,GO:0006351,GO:0007049,GO:0017053
AC204359.3_FGT005	GO:0005768,GO:0005802,GO:0005886,GO:0006863,GO:0008514,GO:0010584,GO:0015711,GO:0016021,GO:0016023
AC204373.3_FGT012	GO:0000221,GO:0006119,GO:0015991,GO:0046961
AC204381.3_FGT001	GO:0003676
AC204382.3_FGT007	EC:1.14.99,GO:0005506,GO:0006636,GO:0009941,GO:0009965,GO:0009974,GO:0010103,GO:0015995,GO:0016117,GO:0016556,GO:0019288,GO:0019825,GO:0020037,GO:0022900,GO:0030154
AC204407.3_FGT004	GO:0005488,GO:0006952
AC204408.3_FGT001	GO:0008430
AC204411.3_FGT001	EC:2.7.7.49,GO:0003723,GO:0003964,GO:0005739,GO:0006278
AC204414.3_FGT001	GO:0005739
AC204472.3_FGT002	EC:1.14.11,GO:0005634,GO:0006281,GO:0016706,GO:0035514,GO:0055114,GO:0080111
AC204472.3_FGT002_j_1	EC:1.14.11,GO:0005634,GO:0006281,GO:0016706,GO:0035514,GO:0055114,GO:0080111
AC204502.4_FGT006	GO:0003677,GO:0005739,GO:0044699,GO:0045892
AC204515.4_FGT006	GO:0016020,GO:0016023
AC204530.4_FGT002	GO:0005741,GO:0009536,GO:0019375,GO:0043234,GO:0050665
AC204530.4_FGT003	GO:0009408,GO:0009409,GO:0009414,GO:0009506,GO:0009651,GO:0009737,GO:0043167,GO:0044464
AC204530.4_FGT006_j_2	EC:2.7.1.68,GO:0005524,GO:0009856,GO:0016308,GO:0016324,GO:0046854,GO:0048856,GO:0072583,GO:0090406
AC204539.4_FGT001	GO:0009536
AC204539.4_FGT002	GO:0009536
AC204539.4_FGT003	GO:0003779,GO:0005618,GO:0005730,GO:0005819,GO:0005829,GO:0005886,GO:0009506,GO:0009507,GO:0009524,GO:0009826,GO:0009845,GO:0015629,GO:0030041,GO:0048046,GO:0051510
AC204539.4_FGT003_j_1	GO:0003785,GO:0005618,GO:0005730,GO:0005819,GO:0005829,GO:0005886,GO:0006457,GO:0009408,GO:0009506,GO:0009507,GO:0009524,GO:0009644,GO:0009826,GO:0009845,GO:0015629,GO:0030041,GO:0042542,GO:0048046,GO:0051510
AC204539.4_FGT003_j_2	GO:0003785,GO:0005618,GO:0005730,GO:0005819,GO:0005829,GO:0005886,GO:0006457,GO:0009408,GO:0009506,GO:0009507,GO:0009524,GO:0009644,GO:0009826,GO:0009845,GO:0015629,GO:0030041,GO:0042542,GO:0048046,GO:0051510
AC204563.3_FGT011	GO:0005634,GO:0005819,GO:0009524,GO:0051225,GO:0070652,GO:0080175
AC204568.3_FGT004	GO:0004722,GO:0006470,GO:0008287,GO:0050896
AC204570.2_FGT008	EC:2.3.1.9,GO:0003985,GO:0005777,GO:0005829,GO:0005886,GO:0006085,GO:0006090,GO:0006550,GO:0006552,GO:0006554,GO:0006568,GO:0006574,GO:0006633,GO:0009793,GO:0009846,GO:0009860,GO:0016126,GO:0016132,GO:0018874,GO:0019745,GO:0042967,GO:0046950
AC204573.3_FGT004	GO:0005488
AC204591.3_FGT004	GO:0005488,GO:0005739,GO:0043170,GO:0044238
AC204602.3_FGT002	GO:0006812
AC204602.3_FGT004	GO:0005488
AC204605.3_FGT008	EC:3.4,GO:0006508,GO:0008234
AC204611.4_FGT001	GO:0005739
AC204619.3_FGT003	GO:0016023
AC204621.4_FGT006	GO:0006355
AC204641.5_FGT001	GO:0005634
AC204641.5_FGT002	GO:0005739
AC204641.5_FGT003	EC:3.4,GO:0005634,GO:0007275,GO:0009506,GO:0009507,GO:0009911,GO:0016926,GO:0016929,GO:0044710,GO:0044763,GO:0050794,GO:0071840
AC204659.3_FGT005	GO:0005681,GO:0005739,GO:0008380
AC204690.4_FGT005	EC:1.3.1.2,GO:0006212,GO:0009570,GO:0015940,GO:0017113,GO:0019482,GO:0043562,GO:0072528
AC204694.4_FGT005	EC:1.1.1.38,EC:1.1.1.39,GO:0003676,GO:0004471,GO:0006090,GO:0006099,GO:0006108,GO:0006508,GO:0008236,GO:0008270,GO:0015976,GO:0016020,GO:0043531
AC204710.4_FGT002	GO:0006520,GO:0009570,GO:0016743
AC204710.4_FGT010	GO:0003824,GO:0008152,GO:0048037,GO:0097159,GO:1901363
AC204711.3_FGT002	GO:0004553,GO:0005576,GO:0005739,GO:0005975
AC204711.3_FGT003	EC:2.8.1.1,GO:0004792,GO:0009507,GO:0016023,GO:0019752,GO:0042430
AC204763.2_FGT001	GO:0002237,GO:0005515,GO:0005886,GO:0007165,GO:0008356,GO:0009505,GO:0009737,GO:0010103,GO:0031225,GO:0048443
AC204768.3_FGT001	EC:3.4,GO:0006508,GO:0008234
AC204772.2_FGT002	GO:0009116,GO:0016757
AC204776.3_FGT003	GO:0009536
AC204821.3_FGT004	GO:0035251
AC204839.2_FGT015	GO:0003677,GO:0005622,GO:0008270
AC204846.2_FGT006	GO:0002376,GO:0004672,GO:0006952,GO:0008061,GO:0009617,GO:0010200,GO:0016020,GO:0016310,GO:0043621,GO:0051716
AC204881.3_FGT008	GO:0005488
AC204891.4_FGT001	GO:0016023
AC204894.3_FGT009	GO:0005488
AC204922.3_FGT003	GO:0003676,GO:0005739,GO:0006259,GO:0009536,GO:0046872
AC204992.3_FGT002	EC:1.1.1.38,EC:1.1.1.39,GO:0003676,GO:0004471,GO:0006090,GO:0006099,GO:0006108,GO:0006508,GO:0008236,GO:0008270,GO:0015976,GO:0016020,GO:0043531
AC205004.3_FGT001	GO:0003677
AC205006.3_FGT001	GO:0003824,GO:0005488
AC205006.3_FGT010	GO:0003676,GO:0003824,GO:0005634,GO:0005739,GO:0022402,GO:0031047,GO:0044260,GO:0044710,GO:0090304,GO:1902589
AC205008.4_FGT002	GO:0005385,GO:0005524,GO:0008152,GO:0009506,GO:0010043,GO:0015086,GO:0016021,GO:0019829,GO:0032025,GO:0046686,GO:0046872,GO:0055069,GO:0070574,GO:0071577
AC205012.3_FGT002	EC:2.7.1.67,GO:0000165,GO:0002679,GO:0004430,GO:0005829,GO:0006499,GO:0006612,GO:0009409,GO:0009414,GO:0009507,GO:0009611,GO:0009738,GO:0009862,GO:0009867,GO:0010200,GO:0010363,GO:0030968,GO:0031348,GO:0042538,GO:0043069,GO:0046854,GO:0050832
AC205057.3_FGT002_O_1	GO:0009536
AC205057.3_FGT004_j_1	GO:0008152
AC205062.3_FGT001	GO:0005488
AC205063.3_FGT007	GO:0003824,GO:0050794,GO:0097159,GO:1901363
AC205095.3_FGT001	GO:0009058,GO:0016616,GO:0030170,GO:0043170,GO:0044238,GO:0051287,GO:0055114
AC205100.3_FGT001	EC:2.7.1.11,EC:2.7.1.90,GO:0003872,GO:0005524,GO:0005945,GO:0006000,GO:0006002,GO:0006012,GO:0006013,GO:0006084,GO:0006094,GO:0006096,GO:0006098,GO:0006342,GO:0009744,GO:0009749,GO:0009750,GO:0010317,GO:0015979,GO:0016126,GO:0016132,GO:0046835,GO:0047334,GO:0051567
AC205122.4_FGT003	GO:0004553,GO:0005975,GO:0009507
AC205132.3_FGT007	GO:0003676,GO:0003824,GO:0005739,GO:0006259
AC205154.3_FGT005	GO:0016023
AC205154.3_FGT010	GO:0043231,GO:0044444,GO:0097159,GO:1901363
AC205155.3_FGT001	GO:0000166,GO:0004672,GO:0044238,GO:0071704
AC205158.3_FGT003	GO:0003676,GO:0006259
AC205175.3_FGT001	GO:0003676,GO:0005096,GO:0005622,GO:0007165,GO:0008270,GO:0043547
AC205245.3_FGT001	EC:1.1.1.38,EC:1.1.1.39,GO:0004471,GO:0055114
AC205250.3_FGT004	GO:0005488
AC205250.3_FGT006	GO:0010345
AC205250.3_FGT008	GO:0000785,GO:0003677,GO:0003682
AC205251.3_FGT002	GO:0006950,GO:0050896
AC205264.3_FGT004	EC:2.7.11,GO:0004674,GO:0005829,GO:0005886,GO:0006468,GO:0007275,GO:0009268,GO:0009414,GO:0009611,GO:0009620,GO:0009695,GO:0009723,GO:0009738,GO:0009753,GO:0009788,GO:0010118,GO:0010540,GO:0019722,GO:0042538,GO:0042802
AC205274.3_FGT001	GO:0000165,GO:0005576,GO:0005618,GO:0006612,GO:0009414,GO:0009595,GO:0009697,GO:0009723,GO:0009862,GO:0009867,GO:0010200,GO:0010266,GO:0010310,GO:0010363,GO:0031348,GO:0034976,GO:0042742,GO:0043900,GO:0048765,GO:0050832
AC205291.3_FGT006	EC:2.7.11,EC:3.2.1.55,GO:0004674,GO:0005524,GO:0006468,GO:0009069,GO:0009117,GO:0046373,GO:0046556
AC205320.3_FGT004	GO:0005634,GO:0006626
AC205324.3_FGT003_O_1	GO:0005488
AC205341.3_FGT007	GO:0003676,GO:0008270
AC205345.3_FGT002	GO:0000062,GO:0005829,GO:0006869
AC205353.3_FGT008	GO:0016787
AC205353.3_FGT009	GO:0016787,GO:0044464
AC205362.4_FGT002	GO:0016021
AC205364.3_FGT005	GO:0004722,GO:0006470,GO:0007165,GO:0008287,GO:0010033,GO:0044424
AC205376.4_FGT003	GO:0009409,GO:0009414,GO:0009534,GO:0009651,GO:0044183,GO:0061077
AC205376.4_FGT003_j_2	GO:0009409,GO:0009414,GO:0009534,GO:0009651,GO:0009718,GO:0044183,GO:0061077
AC205376.4_FGT007	GO:0009536,GO:0010087,GO:0010305,GO:0010588,GO:0016023,GO:0048366
AC205413.4_FGT001	EC:1.11.1.7,GO:0004601,GO:0006804,GO:0006979,GO:0020037,GO:0046872,GO:0055114
AC205413.4_FGT002	EC:1.11.1.7,GO:0004601,GO:0006804,GO:0006979,GO:0020037,GO:0046872,GO:0055114
AC205413.4_FGT003	EC:1.11.1.7,GO:0004601,GO:0006804,GO:0006979,GO:0020037,GO:0046872,GO:0055114
AC205419.3_FGT001_j_1	GO:0005886
AC205421.3_FGT002	GO:0044424
AC205467.3_FGT001	GO:0003824,GO:0005488,GO:0008152
AC205471.4_FGT002_j_1	EC:2.7.10,EC:2.7.11,GO:0000152,GO:0003006,GO:0004674,GO:0004713,GO:0005515,GO:0005524,GO:0006007,GO:0006486,GO:0009069,GO:0009594,GO:0009738,GO:0010050,GO:0010182,GO:0010260,GO:0046777,GO:0080022
AC205471.4_FGT002_j_2	EC:2.7.10,EC:2.7.11,GO:0000152,GO:0003006,GO:0004674,GO:0004713,GO:0005515,GO:0005524,GO:0006007,GO:0006486,GO:0009069,GO:0009594,GO:0009738,GO:0010050,GO:0010182,GO:0010260,GO:0046777,GO:0080022
AC205471.4_FGT002_j_3	EC:2.7.10,EC:2.7.11,GO:0000152,GO:0003006,GO:0004674,GO:0004713,GO:0005515,GO:0005524,GO:0006007,GO:0006486,GO:0009069,GO:0009594,GO:0009738,GO:0010050,GO:0010182,GO:0010260,GO:0046777,GO:0080022
AC205471.4_FGT003	GO:0003677,GO:0003700,GO:0005634,GO:0005667,GO:0006355,GO:0045449
AC205471.4_FGT004	EC:1.11.1.7,EC:1.13.11,GO:0001561,GO:0004601,GO:0005576,GO:0006804,GO:0006826,GO:0008219,GO:0009627,GO:0009737,GO:0009830,GO:0010106,GO:0010167,GO:0015706,GO:0016702,GO:0020037,GO:0042742,GO:0046872,GO:0071446,GO:0071732
AC205471.4_FGT005	GO:0003676,GO:0005739
AC205471.4_FGT008	GO:0002237,GO:0003676,GO:0005886,GO:0007165,GO:0008270,GO:0009505,GO:0010103,GO:0016023,GO:0016301,GO:0016310,GO:0031225,GO:0048443
AC205484.3_FGT005	GO:0006306,GO:0006310,GO:0006355,GO:0006950,GO:0016569,GO:0035194,GO:0070918
AC205485.3_FGT011	GO:0003676,GO:0008270
AC205488.3_FGT002	GO:0046872
AC205500.3_FGT002	GO:0005622
AC205502.4_FGT004	GO:0016829,GO:0046872
AC205521.3_FGT003	GO:0005886
AC205548.3_FGT003	GO:0043231,GO:0044444,GO:0080156
AC205549.3_FGT005	GO:0003677,GO:0003682
AC205552.3_FGT003	GO:0005524
AC205562.3_FGT002	GO:0000987,GO:0002252,GO:0003700,GO:0005515,GO:0005730,GO:0009507,GO:0009595,GO:0009627,GO:0009816,GO:0009862,GO:0009863,GO:0009864,GO:0009867,GO:0010150,GO:0010193,GO:0010200,GO:0042542,GO:0043067,GO:0044237,GO:0044710,GO:0045088,GO:0045892,GO:0045893,GO:0048523,GO:0050832,GO:0061024,GO:1900056
AC205574.3_FGT006_j_1	GO:0003677,GO:0005634,GO:0005739,GO:0006351,GO:0006355,GO:0007275,GO:0009791,GO:0044702,GO:0048366,GO:0048513,GO:0048608
AC205574.3_FGT006_j_2	GO:0003677,GO:0005634,GO:0005739,GO:0006351,GO:0006355,GO:0007275,GO:0009791,GO:0044702,GO:0048366,GO:0048513,GO:0048608
AC205574.3_FGT006_j_3	GO:0003677,GO:0005634,GO:0005739,GO:0006351,GO:0006355,GO:0007275,GO:0009791,GO:0044702,GO:0048366,GO:0048513,GO:0048608
AC205605.3_FGT002	GO:0000785,GO:0003677,GO:0003682
AC205608.4_FGT004_j_1	GO:0005215,GO:0006810,GO:0016020
AC205608.4_FGT004_j_2	GO:0005215,GO:0006810,GO:0016020
AC205608.4_FGT006	GO:0005097,GO:0005634,GO:0005737,GO:0032851
AC205615.4_FGT002	GO:0008152,GO:0016787
AC205619.3_FGT003	GO:0003676,GO:0005634
AC205677.3_FGT001	GO:0006886,GO:0006896,GO:0030123,GO:0051453,GO:0080171
AC205677.3_FGT001_j_1	GO:0006886,GO:0006896,GO:0030123,GO:0051453,GO:0080171
AC205677.3_FGT001_j_2	GO:0005634,GO:0006886,GO:0006896,GO:0030123,GO:0051453,GO:0080171
AC205677.3_FGT001_j_3	GO:0005634,GO:0006886,GO:0006896,GO:0030123,GO:0051453,GO:0080171
AC205677.3_FGT001_j_4	GO:0005634,GO:0006886,GO:0006896,GO:0030123,GO:0051453,GO:0080171
AC205684.3_FGT004	GO:0016020,GO:0043167,GO:0043231,GO:0044444,GO:0044763,GO:0044765,GO:0048878
AC205693.3_FGT007	GO:0003676
AC205700.3_FGT004	EC:1.14.13,GO:0006568,GO:0006631,GO:0008652,GO:0009411,GO:0009639,GO:0009699,GO:0010033,GO:0016020,GO:0016043,GO:0016709,GO:0019761,GO:0033554,GO:0042435,GO:0042742,GO:0043231,GO:0044444,GO:0044765,GO:0045087,GO:0050789,GO:0051641,GO:0072330
AC205703.4_FGT001	GO:0005739,GO:0009536
AC205703.4_FGT002	GO:0003779,GO:0005200,GO:0005524,GO:0005829,GO:0005885,GO:0009825,GO:0010090,GO:0034314
AC205703.4_FGT002_j_1	GO:0003779,GO:0005200,GO:0005524,GO:0005829,GO:0005885,GO:0009825,GO:0010090,GO:0034314
AC205703.4_FGT004	GO:0000166,GO:0001510,GO:0004842,GO:0005618,GO:0005730,GO:0006094,GO:0006096,GO:0006499,GO:0006626,GO:0009507,GO:0009640,GO:0009651,GO:0010388,GO:0016567,GO:0016874,GO:0042742,GO:0046686,GO:0080008
AC205703.4_FGT005	GO:0003700,GO:0003707,GO:0005634,GO:0005667,GO:0005886,GO:0006355,GO:0016023,GO:0043401,GO:0045449
AC205703.4_FGT005_j_1	GO:0003700,GO:0003707,GO:0005634,GO:0005667,GO:0005886,GO:0006355,GO:0016023,GO:0043401,GO:0045449
AC205703.4_FGT005_j_2	GO:0003700,GO:0003707,GO:0005634,GO:0005667,GO:0005886,GO:0006355,GO:0016023,GO:0043401,GO:0045449
AC205703.4_FGT006	EC:1.1,EC:1.1.1.36,GO:0005783,GO:0009507,GO:0009790,GO:0016020,GO:0016126,GO:0018454,GO:0042335,GO:0042761,GO:0045703,GO:0046520,GO:0055114
AC205703.4_FGT010	GO:0009536
AC205708.3_FGT001	GO:0000151,GO:0004842,GO:0005634,GO:0005829,GO:0016567,GO:0031348,GO:0042742,GO:0043069,GO:0048586,GO:0070696
AC205709.3_FGT001	GO:0003700,GO:0006355
AC205709.3_FGT003	GO:0005515,GO:0005635,GO:0009536
AC205725.3_FGT010	GO:0010228,GO:0010582,GO:0048188
AC205725.3_FGT010_j_2	GO:0010228,GO:0010582,GO:0048188
AC205725.3_FGT010_j_3	GO:0010228,GO:0010582,GO:0048188
AC205725.3_FGT011_j_4	GO:0005774,GO:0005783
AC205730.3_FGT002	GO:0005739,GO:0016772
AC205730.3_FGT002_j_1	EC:2.7.11,GO:0004674,GO:0005524,GO:0005739,GO:0006468,GO:0009069
AC205730.3_FGT002_j_2	EC:2.7.11,GO:0004672,GO:0004674,GO:0005524,GO:0005739,GO:0006468,GO:0009069
AC205730.3_FGT002_j_3	EC:2.7.11,GO:0004672,GO:0004674,GO:0005524,GO:0005739,GO:0006468,GO:0009069
AC205730.3_FGT002_j_4	EC:2.7.11,GO:0004674,GO:0005524,GO:0005739,GO:0006468,GO:0009069
AC205735.3_FGT006	GO:0005739
AC205817.4_FGT003	GO:0004386,GO:0005634,GO:0008152,GO:0009506
AC205819.3_FGT006	EC:3.4,GO:0006508,GO:0008234
AC205834.3_FGT003	GO:0003676,GO:0008270
AC205853.3_FGT014	GO:0003676,GO:0008270
AC205886.3_FGT001	GO:0003735,GO:0005730,GO:0005774,GO:0005886,GO:0006412,GO:0009507,GO:0019843,GO:0022627,GO:0042254
AC205886.3_FGT001_j_1	GO:0009653,GO:0009913,GO:0016023,GO:0016043,GO:0016592,GO:0048468,GO:2000762
AC205886.3_FGT001_j_2	GO:0001510,GO:0003735,GO:0005515,GO:0005730,GO:0005774,GO:0005794,GO:0005886,GO:0006412,GO:0009220,GO:0009507,GO:0022627
AC205893.3_FGT001	GO:0003676,GO:0003824,GO:0046872
AC205897.3_FGT002	GO:0005737,GO:0005886,GO:0008152,GO:0008483,GO:0009737,GO:0030170,GO:0046686
AC205971.3_FGT003	GO:0005488,GO:0005739
AC205976.3_FGT004	GO:0002238,GO:0004842,GO:0005634,GO:0005886,GO:0006950,GO:0007165,GO:0008270,GO:0009617,GO:0010200,GO:0016567,GO:0031323,GO:0043067,GO:0043068,GO:0044464,GO:0044763,GO:0051707,GO:0051716,GO:0051865
AC205978.3_FGT002	GO:0016772
AC205980.2_FGT007	EC:2.4.1,GO:0005739,GO:0006486,GO:0008378,GO:0012505,GO:0016020
AC205982.3_FGT013	GO:0003824
AC206027.3_FGT001	GO:0005739
AC206030.4_FGT001	GO:0005739,GO:0006855,GO:0015238,GO:0015297,GO:0016021
AC206157.3_FGT002	GO:0003676,GO:0003824,GO:0090304
AC206165.3_FGT007	GO:0003677,GO:0003700,GO:0005634,GO:0005667,GO:0006355,GO:0043565,GO:0045449
AC206168.2_FGT003	GO:0003700,GO:0005667,GO:0006306,GO:0006342,GO:0009791,GO:0045449
AC206177.3_FGT011	GO:0003676,GO:0003824,GO:0005739,GO:0006259
AC206184.4_FGT002	GO:0012505,GO:0016020,GO:0043231,GO:0044444,GO:0050896
AC206185.3_FGT002	EC:5.1.3.6,GO:0005768,GO:0005802,GO:0005982,GO:0005985,GO:0009225,GO:0016020,GO:0050378,GO:0050662
AC206201.3_FGT009	GO:0005739,GO:0006118,GO:0009055,GO:0015035,GO:0045454,GO:0055114
AC206208.3_FGT006	EC:2.7.4.3,GO:0004017,GO:0005524,GO:0006144,GO:0009570,GO:0046034,GO:0046939
AC206214.3_FGT004	GO:0005488
AC206217.2_FGT006	GO:0001101,GO:0003676,GO:0003700,GO:0005488,GO:0005634,GO:0006355,GO:0006979,GO:0007165,GO:0008270,GO:0009408,GO:0009611,GO:0009631,GO:0009643,GO:0010200,GO:0010224,GO:0010228,GO:0042538,GO:0044249,GO:0044710,GO:0044763,GO:0045926,GO:0071704,GO:1901576
AC206223.3_FGT001	EC:2.7.1.105,GO:0003873,GO:0005524,GO:0006000,GO:0006003,GO:0006013,GO:0009941,GO:0046835
AC206223.3_FGT001_j_1	EC:2.7.1.105,GO:0003873,GO:0005524,GO:0006000,GO:0006003,GO:0006013,GO:0009941,GO:0046835
AC206223.3_FGT004	GO:0000166,GO:0005215,GO:0005829,GO:0006816,GO:0006833,GO:0007030,GO:0007033,GO:0009651,GO:0009750,GO:0009832,GO:0030243,GO:0048767,GO:0080008
AC206223.3_FGT006	GO:0004672,GO:0005524,GO:0005886,GO:0006468,GO:0042546,GO:0045491
AC206223.3_FGT007	GO:0005739
AC206223.3_FGT008	GO:0005634,GO:0006487,GO:0009536,GO:0009693,GO:0009755,GO:0010182,GO:0010364,GO:0016036,GO:0017145,GO:0030674,GO:0043161,GO:0048825,GO:2000069
AC206223.3_FGT009	EC:3.4,GO:0006508,GO:0008234
AC206223.3_FGT010	EC:1.6.5.3,EC:1.6.99.3,EC:1.6.99.5,GO:0005747,GO:0006120,GO:0008137,GO:0009507,GO:0009853
AC206246.3_FGT003	GO:0001708,GO:0005515,GO:0005634,GO:0005737,GO:0009653,GO:0009908,GO:0010051,GO:0010089,GO:0010589,GO:0045893,GO:0048513
AC206254.3_FGT001	GO:0006885,GO:0015299,GO:0016021,GO:1902600
AC206259.3_FGT003_j_7	GO:0016023
AC206260.3_FGT004	GO:0003676,GO:0005096,GO:0005622,GO:0007165,GO:0008270,GO:0043547
AC206266.3_FGT001	GO:0005524,GO:0005774,GO:0006200,GO:0016021,GO:0016023,GO:0042626,GO:0055085
AC206274.3_FGT007	GO:0005488,GO:0043231
AC206294.2_FGT001	GO:0004672,GO:0005524,GO:0005739,GO:0006468,GO:0016021,GO:0016023,GO:0048765
AC206307.3_FGT002	GO:0016020
AC206321.3_FGT002	GO:0016020,GO:0022626,GO:0043231,GO:0044446
AC206322.3_FGT001	GO:0005739
AC206327.3_FGT002	EC:2.7.11,GO:0004674,GO:0005524,GO:0005634,GO:0005829,GO:0005886,GO:0006468,GO:0009069
AC206332.3_FGT005	GO:0005794,GO:0010488,GO:0010493,GO:0016023
AC206349.2_FGT002	EC:2.4.1.46,GO:0005975,GO:0006631,GO:0009707,GO:0016036,GO:0019375,GO:0045892,GO:0046486,GO:0046509
AC206350.3_FGT005	GO:0005576,GO:0005634,GO:0005739,GO:0010345,GO:0016023
AC206425.3_FGT001	EC:2.7.7.49,GO:0003723,GO:0003964,GO:0005739,GO:0006278
AC206496.3_FGT003	EC:3.4,EC:4.2.1.11,GO:0000015,GO:0000162,GO:0000287,GO:0004634,GO:0005507,GO:0005740,GO:0005886,GO:0006094,GO:0006096,GO:0006508,GO:0006571,GO:0008234,GO:0009094,GO:0009409,GO:0009416,GO:0009506,GO:0009507,GO:0009651,GO:0009737,GO:0046686,GO:0048046
AC206510.2_FGT003	GO:0003676,GO:0005739,GO:0016023
AC206526.2_FGT003	GO:0003676,GO:0008270
AC206531.3_FGT003	EC:2.7.4.3,GO:0004017,GO:0005524,GO:0006144,GO:0009570,GO:0046034,GO:0046939
AC206582.2_FGT002_X_1	EC:6.1.1.14,GO:0004820,GO:0005524,GO:0005739,GO:0006426,GO:0006544,GO:0006563,GO:0006566,GO:0009345,GO:0009570,GO:0009658,GO:0009793,GO:0045995,GO:0048481
AC206582.2_FGT002_X_2	EC:6.1.1.14,GO:0004820,GO:0005524,GO:0005739,GO:0006426,GO:0006544,GO:0006563,GO:0006566,GO:0009345,GO:0009570,GO:0009658,GO:0009793,GO:0045995,GO:0048481
AC206582.2_FGT002_X_3	EC:6.1.1.14,GO:0004820,GO:0005524,GO:0005739,GO:0006426,GO:0006544,GO:0006563,GO:0006566,GO:0009345,GO:0009570,GO:0009658,GO:0009793,GO:0045995,GO:0048481
AC206634.3_FGT004	GO:0000160,GO:0003677,GO:0005525,GO:0005773,GO:0005829,GO:0005886,GO:0006355,GO:0006499,GO:0006888,GO:0007264,GO:0009506,GO:0009555,GO:0009860,GO:0010200,GO:0015031,GO:0016023,GO:0032588,GO:0046686
AC206638.3_FGT007	GO:0005634
AC206642.4_FGT001	GO:0003735,GO:0005730,GO:0005774,GO:0005794,GO:0005886,GO:0006412,GO:0009506,GO:0022625,GO:0042254
AC206698.2_FGT003	GO:0000785,GO:0003677,GO:0003682
AC206763.3_FGT002	EC:3.4,GO:0006508,GO:0008234
AC206764.4_FGT001	GO:0005739,GO:0005783,GO:0005794,GO:0006397,GO:0009507,GO:0009793,GO:0016043
AC206768.3_FGT005	GO:0004842,GO:0005634,GO:0007389,GO:0008270,GO:0009507,GO:0009555,GO:0009743,GO:0009744,GO:0009750,GO:0009855,GO:0009901,GO:0009944,GO:0010014,GO:0010075,GO:0010200,GO:0016567,GO:0048507,GO:0080141
AC206780.3_FGT004	GO:0003676,GO:0008270
AC206786.3_FGT002	GO:0005515,GO:0009507,GO:0048285
AC206788.3_FGT015	GO:0005739,GO:0008152,GO:0016758
AC206825.3_FGT006	GO:0003677,GO:0006355
AC206825.3_FGT007	GO:0003677,GO:0006355,GO:0006508,GO:0008236
AC206831.3_FGT015	GO:0002237,GO:0005768,GO:0005802,GO:0005886,GO:0007165,GO:0010103,GO:0016023,GO:0016772,GO:0048443
AC206838.3_FGT002	GO:0005200,GO:0005654,GO:0005737,GO:0005856,GO:0006281,GO:0006355,GO:0009560,GO:0030029,GO:0031011
AC206856.3_FGT003	GO:0009536,GO:0048046
AC206861.3_FGT005	GO:0005488
AC206868.3_FGT004	GO:0003677,GO:0003700,GO:0005634,GO:0005667,GO:0005739,GO:0006355,GO:0045449
AC206898.3_FGT006	GO:0003676,GO:0008270
AC206898.3_FGT007	GO:0005488
AC206901.3_FGT005	GO:0002679,GO:0003677,GO:0003700,GO:0005634,GO:0009414,GO:0009611,GO:0009695,GO:0009733,GO:0009738,GO:0009739,GO:0009751,GO:0009809,GO:0009866,GO:0009867,GO:0009909,GO:0010200,GO:0010413,GO:0015824,GO:0042538,GO:0045492,GO:0045893,GO:0046686,GO:0048443,GO:0052542,GO:0071281,GO:0071732,GO:2000652
AC206941.2_FGT002	GO:0009640,GO:0009793,GO:0009845,GO:0009909,GO:0009933,GO:0010162,GO:0010182,GO:0010228,GO:0010344,GO:0012511,GO:0016020,GO:0016567,GO:0019915,GO:0050826
AC206951.3_FGT016	GO:0003677,GO:0003700,GO:0005515,GO:0005634,GO:0005737,GO:0005886,GO:0008219,GO:0009409,GO:0009414,GO:0009611,GO:0009620,GO:0009651,GO:0009658,GO:0009695,GO:0009735,GO:0009737,GO:0009751,GO:0009753,GO:0009873,GO:0010286,GO:0034059,GO:0034605,GO:0045893,GO:0048510,GO:0071456
AC206951.3_FGT017	GO:0003700,GO:0005667,GO:0006950,GO:0036293,GO:0045449,GO:0071369
AC206951.3_FGT017_O_1	GO:0003700,GO:0005634,GO:0005667,GO:0006355,GO:0009873,GO:0034059,GO:0045449,GO:0071456
AC206955.3_FGT004	GO:0005488
AC206968.3_FGT003	GO:0005634,GO:0005739,GO:0005829,GO:0006457,GO:0008541,GO:0009408,GO:0009506,GO:0009507,GO:0009644,GO:0034976,GO:0042023,GO:0042542,GO:0043161,GO:0046686,GO:0051510,GO:0051604,GO:0051788,GO:0080129
AC206979.3_FGT009	GO:0005622
AC206980.3_FGT001	EC:5.2.1.8,GO:0000413,GO:0003755,GO:0006457,GO:0009535,GO:0009543,GO:0010103,GO:0016556,GO:0019288
AC206999.1_FGT002	GO:0009536
AC207043.3_FGT002	GO:0005634,GO:0010089,GO:0044036
AC207043.3_FGT004	EC:3.1.3.2,GO:0003993,GO:0004722,GO:0005618,GO:0005739,GO:0006470,GO:0006771,GO:0008287,GO:0019497,GO:0046872
AC207080.3_FGT005	GO:0005488
AC207107.4_FGT002	GO:0005634,GO:0006396,GO:0009536,GO:0016740,GO:0042254
AC207114.3_FGT001	GO:0005488,GO:0016023
AC207115.3_FGT003	GO:0005634,GO:0005737,GO:0006886,GO:0008536
AC207191.3_FGT003	GO:0005488
AC207239.3_FGT001	EC:2.4.1.34,GO:0000148,GO:0003843,GO:0005982,GO:0005985,GO:0006075,GO:0009556,GO:0052543
AC207265.3_FGT002_j_1	GO:0005545,GO:0005886,GO:0030118,GO:0030276,GO:0048268
AC207309.3_FGT005	GO:0005634,GO:0016301,GO:0016310
AC207312.3_FGT003	EC:2.7.4.3,GO:0004017,GO:0005524,GO:0006144,GO:0009570,GO:0046034,GO:0046939
AC207323.3_FGT015	GO:0003824,GO:0005739,GO:0005992,GO:0009536
AC207342.3_FGT001	GO:0003700,GO:0005634,GO:0005667,GO:0009790,GO:0045449
AC207342.3_FGT007	GO:0005634,GO:0005739,GO:0006635,GO:0016558,GO:0048573
AC207342.3_FGT008	GO:0006950,GO:0007165,GO:0071229,GO:0071310,GO:1901701
AC207347.3_FGT005	GO:0006810,GO:0016020
AC207347.3_FGT005_j_1	GO:0008643,GO:0016021,GO:0022857,GO:0055085
AC207347.3_FGT005_j_2	GO:0005351,GO:0005886,GO:0006612,GO:0006865,GO:0008643,GO:0009693,GO:0009827,GO:0009860,GO:0009863,GO:0009867,GO:0010363,GO:0015706,GO:0016021,GO:0022857,GO:0030968,GO:0055085,GO:0090416,GO:0090417,GO:2001142,GO:2001143
AC207347.3_FGT005_j_3	GO:0005215,GO:0016020,GO:0044765,GO:0071702
AC207347.3_FGT005_j_4	GO:0005215,GO:0016020,GO:0044765
AC207347.3_FGT005_j_5	GO:0005351,GO:0005886,GO:0006612,GO:0006865,GO:0008643,GO:0009693,GO:0009827,GO:0009860,GO:0009863,GO:0009867,GO:0010363,GO:0015706,GO:0016021,GO:0022857,GO:0030968,GO:0055085,GO:0090416,GO:0090417,GO:2001142,GO:2001143
AC207347.3_FGT005_j_6	GO:0005886,GO:0008643,GO:0016021,GO:0022857,GO:0055085,GO:0090416,GO:0090417,GO:2001142,GO:2001143
AC207347.3_FGT005_j_7	GO:0006810,GO:0016020
AC207347.3_FGT005_j_8	GO:0005215,GO:0016020,GO:0044765
AC207357.3_FGT001	GO:0016023,GO:0016757
AC207374.3_FGT004	GO:0007062,GO:0009793,GO:0044237,GO:0045132
AC207392.3_FGT001	GO:0005576,GO:0006346,GO:0009744,GO:0009813,GO:0009855,GO:0009887,GO:0009944,GO:0010014,GO:0010051,GO:0010075,GO:0010224,GO:0016246,GO:0019344,GO:0048439
AC207394.3_FGT005	GO:0005488
AC207400.3_FGT001	GO:0000166,GO:0004672,GO:0044238,GO:0071704
AC207477.2_FGT001	GO:0005739
AC207516.3_FGT004	GO:0005488
AC207546.3_FGT004	GO:0005829,GO:0006886,GO:0008536,GO:0043231
AC207559.3_FGT001	GO:0005634,GO:0005774,GO:0005783,GO:0005794,GO:0005829,GO:0005886,GO:0006098,GO:0009506,GO:0009651,GO:0030968
AC207560.3_FGT005	GO:0005488,GO:0005739,GO:0043170,GO:0044238
AC207565.2_FGT010	EC:3.4,GO:0006508,GO:0008234
AC207627.2_FGT002	GO:0000166,GO:0004672,GO:0016310
AC207628.4_FGT002	GO:0044424
AC207628.4_FGT003	GO:0005643,GO:0005739,GO:0006406,GO:0009733,GO:0009870,GO:0031965
AC207628.4_FGT005	GO:0005739,GO:0005773,GO:0006811,GO:0006950,GO:0009507,GO:0009617,GO:0015267,GO:0016021,GO:0031967,GO:0044763,GO:0050789,GO:0071944,GO:0098588
AC207628.4_FGT009	GO:0009536,GO:0016311,GO:0043647,GO:0044238,GO:0046030
AC207628.4_FGT009_j_1	GO:0009536,GO:0032957,GO:0046030,GO:0046855,GO:0046856
AC207628.4_FGT009_j_2	GO:0009536,GO:0016311,GO:0043647,GO:0044238,GO:0046030
AC207628.4_FGT009_j_3	GO:0009536,GO:0032957,GO:0046030,GO:0046855,GO:0046856
AC207628.4_FGT009_j_4	GO:0005739,GO:0009536,GO:0032957,GO:0043647,GO:0046030,GO:0046855,GO:0046856
AC207628.4_FGT009_j_5	GO:0009536,GO:0032957,GO:0046030,GO:0046855,GO:0046856
AC207628.4_FGT009_j_6	GO:0005739,GO:0009536,GO:0032957,GO:0046030,GO:0046855,GO:0046856
AC207628.4_FGT009_j_7	GO:0009536,GO:0032957,GO:0046030,GO:0046855,GO:0046856
AC207628.4_FGT009_j_8	GO:0006796,GO:0019637,GO:0043231,GO:0044444,GO:0044710,GO:0044763
AC207628.4_FGT010	GO:0002679,GO:0005634,GO:0005739,GO:0005829,GO:0009651,GO:0009723,GO:0009738,GO:0010200,GO:0030968,GO:0035556,GO:0046482,GO:0046686
AC207628.4_FGT011_j_1	GO:0044464
AC207628.4_FGT011_j_2	GO:0044464
AC207628.4_FGT011_j_3	GO:0044464
AC207628.4_FGT011_j_4	GO:0044464
AC207646.4_FGT001	GO:0005458,GO:0005794,GO:0005886,GO:0009536,GO:0015784,GO:0055085
AC207652.3_FGT001	GO:0006457,GO:0007155,GO:0010090,GO:0010228,GO:0016926,GO:0045010,GO:0048765,GO:0050665,GO:0071555
AC207652.3_FGT001_j_1	GO:0006457,GO:0007155,GO:0010090,GO:0010228,GO:0016926,GO:0045010,GO:0048765,GO:0050665,GO:0071555
AC207652.3_FGT001_j_2	GO:0006457,GO:0007155,GO:0010090,GO:0010228,GO:0016926,GO:0045010,GO:0048765,GO:0050665,GO:0071555
AC207652.3_FGT001_j_3	GO:0006457,GO:0007155,GO:0010090,GO:0010228,GO:0016926,GO:0045010,GO:0048765,GO:0050665,GO:0071555
AC207655.2_FGT002	EC:3.1,EC:3.1.13,EC:3.1.15,GO:0000175,GO:0003723,GO:0005829,GO:0006396,GO:0042991
AC207656.3_FGT002	GO:0003677,GO:0005634,GO:0006351,GO:0006355,GO:0007389,GO:0009734,GO:0009738,GO:0009743,GO:0010154,GO:0031540,GO:0046983,GO:0048366,GO:0048441,GO:0048442,GO:0048589,GO:0048829,GO:0051301
AC207656.3_FGT006	EC:3.4,GO:0006508,GO:0008234
AC207678.4_FGT002	GO:0000786,GO:0001510,GO:0003677,GO:0005730,GO:0005773,GO:0006334,GO:0006338,GO:0008283,GO:0009909,GO:0010468,GO:0016048,GO:0034968,GO:0042742,GO:0044030,GO:0046982,GO:0048449
AC207722.2_FGT009	GO:0005198,GO:0005739,GO:0005774,GO:0005794,GO:0006364,GO:0009517,GO:0009533,GO:0009637,GO:0009644,GO:0009744,GO:0009750,GO:0009769,GO:0009783,GO:0009941,GO:0010114,GO:0010155,GO:0010196,GO:0010218,GO:0010264,GO:0010287,GO:0015996,GO:0016168,GO:0019344,GO:0042631,GO:0048046
AC207728.2_FGT003	GO:0005737,GO:0009628,GO:0009630,GO:0009639
AC207728.2_FGT003_j_1	GO:0005737,GO:0009628
AC207728.2_FGT003_j_2	GO:0005737,GO:0009628
AC207728.2_FGT003_j_3	GO:0005737,GO:0009630,GO:0009639
AC207728.2_FGT003_j_4	GO:0005737,GO:0009630,GO:0009639
AC207729.3_FGT004	EC:3.4,GO:0006508,GO:0008234
AC207743.3_FGT001	GO:0001510,GO:0003735,GO:0005730,GO:0005773,GO:0005794,GO:0006412,GO:0009506,GO:0009507,GO:0016020,GO:0022625
AC207745.3_FGT004	GO:0000166,GO:0003676,GO:0003824,GO:0008152
AC207746.3_FGT002	GO:0008270
AC207751.3_FGT002	GO:0000166,GO:0004672,GO:0009536,GO:0016310
AC207752.3_FGT001	GO:0043231,GO:0044444
AC207755.3_FGT002	GO:0004386,GO:0006259,GO:0016023,GO:0044710,GO:0044763
AC207755.3_FGT003	GO:0043231,GO:0044444
AC207755.3_FGT004	GO:0004722,GO:0006470,GO:0008287
AC207755.3_FGT005	EC:1.11.1.6,EC:1.11.1.7,GO:0004096,GO:0005313,GO:0005515,GO:0005618,GO:0005739,GO:0005777,GO:0005886,GO:0006605,GO:0006612,GO:0006862,GO:0006888,GO:0006979,GO:0006995,GO:0008219,GO:0009407,GO:0009409,GO:0009506,GO:0009570,GO:0009624,GO:0009648,GO:0009705,GO:0009741,GO:0009941,GO:0009970,GO:0010319,GO:0010363,GO:0010583,GO:0014070,GO:0015181,GO:0015189,GO:0015696,GO:0015824,GO:0016036,GO:0016482,G…
AC207755.3_FGT005_j_1	GO:0003333,GO:0005739,GO:0005886,GO:0006812,GO:0009624,GO:0015326,GO:0015846,GO:0016021
AC207756.3_FGT001	GO:0005515,GO:0005829,GO:0005886,GO:0006897,GO:0008060,GO:0009733,GO:0009965,GO:0010051,GO:0010087,GO:0016043,GO:0030140,GO:0033043,GO:0035091,GO:0044763
AC207756.3_FGT001_j_1	GO:0005829,GO:0005886,GO:0006897,GO:0008060,GO:0008270,GO:0009733,GO:0009965,GO:0010051,GO:0010087,GO:0030140,GO:0032312,GO:0035091,GO:0043547
AC207756.3_FGT001_j_2	GO:0005829,GO:0005886,GO:0006897,GO:0008060,GO:0008270,GO:0009733,GO:0009965,GO:0010051,GO:0010087,GO:0030140,GO:0032312,GO:0035091,GO:0043547
AC207756.3_FGT001_j_4	GO:0005737,GO:0008060,GO:0008270,GO:0032312,GO:0043547
AC207756.3_FGT001_j_5	GO:0005737,GO:0008060,GO:0008270,GO:0032312,GO:0043547
AC207766.4_FGT002	EC:3.4,GO:0006508,GO:0008234
AC207767.2_FGT001	GO:0003676,GO:0008270
AC207790.2_FGT001	GO:0005739
AC207803.3_FGT004	GO:0044763
AC207814.3_FGT003	GO:0005488
AC207822.3_FGT005	GO:0003676,GO:0006259
AC207884.3_FGT002	EC:3.6.1.3,GO:0000166,GO:0003677,GO:0005739,GO:0008236,GO:0016887,GO:0051603
AC207888.3_FGT009	GO:0003677,GO:0005634,GO:0009965,GO:0010089,GO:0010199,GO:0010311,GO:0016043,GO:0048468,GO:0071554
AC207890.3_FGT002_j_1	EC:3.1,GO:0003723,GO:0004518,GO:0005618,GO:0005635,GO:0005783,GO:0005829,GO:0005886,GO:0009306,GO:0009506,GO:0009507,GO:0009651,GO:0009686,GO:0009845,GO:0016442,GO:0030244,GO:0031047,GO:0046686,GO:0048193
AC207898.3_FGT002	EC:2.7.4.3,GO:0004017,GO:0005524,GO:0006144,GO:0009570,GO:0046034,GO:0046939
AC208023.3_FGT001	GO:0005886,GO:0006457,GO:0006605,GO:0009408,GO:0009627,GO:0009644,GO:0015824,GO:0034976,GO:0042542
AC208026.3_FGT005	GO:0003006,GO:0006281,GO:0006310,GO:0006464,GO:0007127,GO:0009416,GO:0009791,GO:0010468,GO:0019219,GO:0044249,GO:0044702,GO:0045132,GO:0048609,GO:0048731,GO:0051276,GO:1901576
AC208030.3_FGT001	GO:0003676,GO:0003824,GO:0005739,GO:0006259
AC208031.3_FGT005	GO:0005488
AC208082.3_FGT008	GO:0005829
AC208109.2_FGT002	EC:3.4,GO:0006508,GO:0008234
AC208110.2_FGT001	GO:0000041,GO:0005515,GO:0005634,GO:0006811,GO:0007263,GO:0009555,GO:0009739,GO:0009793,GO:0010150,GO:0010200,GO:0015698,GO:0042742,GO:0044238,GO:0044710,GO:0044711,GO:0045491,GO:0045892,GO:0071704,GO:1901576
AC208110.2_FGT005	GO:0005215,GO:0006810,GO:0016020
AC208110.2_FGT007	GO:0005634
AC208110.2_FGT011	GO:0005215,GO:0006810,GO:0016020
AC208123.3_FGT001	GO:0015992,GO:0016471,GO:0016820,GO:0055085
AC208201.3_FGT001	GO:0005743,GO:0006839,GO:0009536,GO:0015141,GO:0016021,GO:0071422
AC208201.3_FGT002	GO:0004722,GO:0005634,GO:0006470,GO:0008287,GO:0009536,GO:0009611,GO:0009738,GO:0010440,GO:0016021,GO:0046872,GO:0050832
AC208201.3_FGT003	GO:0009414,GO:0009651,GO:0045893,GO:0050826
AC208203.3_FGT006	GO:0005198
AC208203.3_FGT006_O_1	GO:0008270,GO:0009536
AC208204.3_FGT006	GO:0005634,GO:0005737,GO:0006457,GO:0009408,GO:0009651,GO:0042542,GO:0045471,GO:0046685,GO:0046686,GO:0046688,GO:0051259
AC208221.3_FGT002	GO:0004867,GO:0005576,GO:0010951,GO:0016023
AC208327.4_FGT002	EC:3.6.1.3,GO:0000166,GO:0005739,GO:0006118,GO:0006810,GO:0009055,GO:0015035,GO:0016020,GO:0016887,GO:0043167,GO:0045454,GO:0051536,GO:0055114
AC208327.4_FGT003	GO:0005634
AC208327.4_FGT006	EC:2.4.1,GO:0005794,GO:0008375,GO:0016020,GO:0016023,GO:0016051
AC208337.2_FGT003	GO:0005730,GO:0009987,GO:0022627
AC208338.3_FGT010	GO:0000149,GO:0005768,GO:0005773,GO:0005802,GO:0005829,GO:0006891,GO:0009737,GO:0016021
AC208341.4_FGT005	GO:0005737
AC208341.4_FGT006	GO:0005634
AC208341.4_FGT006_j_1	GO:0005634
AC208341.4_FGT006_j_3	GO:0005634
AC208341.4_FGT007	EC:1.11.1.7,GO:0002679,GO:0004601,GO:0005634,GO:0005783,GO:0006612,GO:0006826,GO:0009269,GO:0009409,GO:0009505,GO:0009506,GO:0009624,GO:0009664,GO:0009808,GO:0009863,GO:0010106,GO:0010167,GO:0010200,GO:0010359,GO:0010363,GO:0010413,GO:0015706,GO:0016020,GO:0016132,GO:0016757,GO:0042538,GO:0043069,GO:0045491,GO:0045492,GO:0048046,GO:0048527,GO:0048589,GO:0048765,GO:0050832
AC208341.4_FGT008	GO:0005739,GO:0009536
AC208346.3_FGT004	GO:0000145,GO:0005634,GO:0005829,GO:0005886,GO:0006887,GO:0007165,GO:0009536,GO:0070062
AC208346.3_FGT004_O_1	GO:0000145,GO:0005634,GO:0005829,GO:0005886,GO:0006887,GO:0007165,GO:0009536,GO:0070062
AC208348.3_FGT012	GO:0005739,GO:0009507,GO:0031425,GO:0044763,GO:0080156
AC208358.3_FGT005	GO:0000226,GO:0005777,GO:0005880,GO:0008017,GO:0009658,GO:0009887,GO:0009960,GO:0010342,GO:0043933,GO:0048046,GO:0048827,GO:0051301
AC208358.3_FGT005_j_1	GO:0048046
AC208406.3_FGT002	GO:0005634,GO:0009911,GO:0010228,GO:0016491,GO:0016575,GO:0044702,GO:0048364,GO:0048367,GO:0051568
AC208411.3_FGT013	EC:3.4,EC:3.4.22,GO:0000325,GO:0004197,GO:0005576,GO:0005829,GO:0006508,GO:0009505,GO:0009555,GO:0010623,GO:0019344,GO:0048658
AC208418.3_FGT009	GO:0005794,GO:0009834,GO:0016020,GO:0016023
AC208422.3_FGT001	GO:0005634,GO:0006281,GO:0009793,GO:0030915
AC208422.3_FGT002	GO:0005634,GO:0006281,GO:0009793,GO:0030915
AC208427.3_FGT002	EC:3.4,GO:0006508,GO:0008234
AC208427.3_FGT007	GO:0005515,GO:0005634,GO:0009507,GO:0009793
AC208427.3_FGT008	GO:0003824,GO:0050794,GO:0097159,GO:1901363
AC208428.3_FGT002	GO:0004672,GO:0016020,GO:0016310
AC208428.3_FGT011	GO:0000166,GO:0004672,GO:0016020,GO:0016023,GO:0016310
AC208429.3_FGT004	GO:0005488
AC208434.3_FGT001	GO:0005488,GO:0005739
AC208436.3_FGT007	GO:0005488,GO:0010200
AC208436.3_FGT007_j_1	GO:0005488,GO:0010200
AC208436.3_FGT007_j_2	EC:2.3.1,GO:0003677,GO:0005488,GO:0005634,GO:0006355,GO:0008080,GO:0008270,GO:0010200,GO:0042967,GO:0042991
AC208436.3_FGT007_j_3	EC:2.3.1,GO:0003677,GO:0005634,GO:0006355,GO:0008080,GO:0008270,GO:0010200,GO:0042967,GO:0042991
AC208436.3_FGT007_j_4	GO:0005488,GO:0010200
AC208436.3_FGT007_j_5	GO:0005488,GO:0010200
AC208436.3_FGT007_j_6	GO:0005488,GO:0010200
AC208440.3_FGT003	GO:0005739
AC208440.3_FGT003_j_1	GO:0005739,GO:0008152,GO:0016746
AC208440.3_FGT003_j_2	GO:0005739,GO:0008152,GO:0016746
AC208440.3_FGT003_j_3	GO:0005739,GO:0007067,GO:0008152,GO:0016746
AC208440.3_FGT003_j_4	GO:0005739
AC208440.3_FGT003_j_5	GO:0005739,GO:0008152,GO:0016746
AC208455.3_FGT001	GO:0003677
AC208521.3_FGT002	GO:0003677,GO:0005634,GO:0005829,GO:0006355,GO:0016020,GO:0016036,GO:0035064,GO:0046872,GO:0048767,GO:0055065
AC208524.3_FGT001_j_1	GO:0003824,GO:0043531
AC208524.3_FGT001_j_2	GO:0003824,GO:0043531
AC208524.3_FGT001_j_3	GO:0003824,GO:0043531
AC208524.3_FGT001_j_4	GO:0003824,GO:0043531
AC208551.3_FGT008	GO:0005634,GO:0005739,GO:0016021,GO:0055085,GO:0080167
AC208559.3_FGT003	EC:2.5.1.18,GO:0004364,GO:0005737,GO:0006749,GO:0006803
AC208564.3_FGT004	GO:0003677,GO:0003700,GO:0005634,GO:0005667,GO:0006355,GO:0010076,GO:0045449,GO:0046983,GO:0048441,GO:0048442,GO:0048443,GO:0048481
AC208571.4_FGT001	GO:0000023,GO:0005739,GO:0009534,GO:0009570,GO:0009773,GO:0009902,GO:0010027,GO:0010196,GO:0016117,GO:0016787,GO:0019252,GO:0019288,GO:0034660,GO:0042651
AC208571.4_FGT001_j_1	GO:0000023,GO:0005739,GO:0009534,GO:0009570,GO:0009773,GO:0009902,GO:0010027,GO:0010196,GO:0016117,GO:0016787,GO:0019252,GO:0019288,GO:0034660,GO:0042651
AC208571.4_FGT003	GO:0003676,GO:0008270
AC208576.3_FGT001	GO:0005488
AC208609.3_FGT003	GO:0000166,GO:0000785,GO:0003677,GO:0003682,GO:0003824,GO:0006351,GO:0007049,GO:0017053
AC208624.3_FGT003	EC:2.7.4.3,GO:0004017,GO:0005524,GO:0006144,GO:0009570,GO:0046034,GO:0046939
AC208633.3_FGT004	GO:0005634,GO:0005737
AC208641.3_FGT007	EC:3.4,GO:0004672,GO:0006508,GO:0008234,GO:0016310
AC208649.4_FGT003	GO:0003723,GO:0005739
AC208663.3_FGT002	GO:0003677,GO:0006355
AC208676.2_FGT002	GO:0005488
AC208717.4_FGT005	GO:0005739,GO:0009536
AC208724.3_FGT001	GO:0005759
AC208788.3_FGT005	EC:2.7.7.19,GO:0000278,GO:0003723,GO:0004652,GO:0005515,GO:0005634,GO:0005739,GO:0043631
AC208827.3_FGT001	EC:2.7.11,GO:0004674,GO:0005524,GO:0005576,GO:0005739,GO:0006468,GO:0007169,GO:0009069,GO:0010413,GO:0016021,GO:0016023,GO:0045492
AC208831.1_FGT001	GO:0009507,GO:0048573
AC208838.3_FGT002	GO:0003824,GO:0044424,GO:0046856,GO:0050896
AC208847.4_FGT001	EC:4.3.3.2,GO:0005634,GO:0005774,GO:0005783,GO:0005886,GO:0008283,GO:0009505,GO:0009506,GO:0009733,GO:0009736,GO:0009739,GO:0009788,GO:0010584,GO:0016844,GO:0044237,GO:0045892,GO:0048364,GO:1901576,GO:2000023
AC208847.4_FGT001_j_1	EC:4.3.3.2,GO:0005634,GO:0005774,GO:0005783,GO:0005886,GO:0008283,GO:0009505,GO:0009506,GO:0009733,GO:0009736,GO:0009739,GO:0009788,GO:0010584,GO:0016844,GO:0044237,GO:0045892,GO:0048364,GO:1901576,GO:2000023
AC208847.4_FGT001_j_2	EC:4.3.3.2,GO:0005634,GO:0005774,GO:0005783,GO:0005886,GO:0008283,GO:0009505,GO:0009506,GO:0009733,GO:0009736,GO:0009739,GO:0009788,GO:0010584,GO:0016844,GO:0044237,GO:0045892,GO:0048364,GO:1901576,GO:2000023
AC208860.3_FGT002	GO:0004672,GO:0005739,GO:0006505,GO:0006886,GO:0009941,GO:0016788,GO:0097159,GO:1901363
AC208892.3_FGT005	GO:0005773,GO:0005811,GO:0019915,GO:0044699
AC208895.3_FGT003	GO:0005488,GO:0043170,GO:0044238
AC208897.3_FGT003	GO:0009536
AC208897.3_FGT004	GO:0005358,GO:0005737,GO:0005886,GO:0006812,GO:0009414,GO:0009506,GO:0009651,GO:0009737,GO:0015758,GO:0016021,GO:0035428,GO:0043090
AC208914.3_FGT007	EC:1.4.3.21,GO:0003677,GO:0005739,GO:0008131,GO:0009851,GO:0010229,GO:0048825,GO:0055114
AC208915.3_FGT010	GO:0005198,GO:0005739,GO:0005774,GO:0005794,GO:0006364,GO:0009517,GO:0009533,GO:0009637,GO:0009644,GO:0009744,GO:0009750,GO:0009769,GO:0009783,GO:0009941,GO:0010114,GO:0010155,GO:0010196,GO:0010218,GO:0010264,GO:0010287,GO:0015996,GO:0016168,GO:0019344,GO:0042631,GO:0048046
AC208919.3_FGT002	GO:0000139,GO:0000956,GO:0005634,GO:0005739,GO:0005795,GO:0005829,GO:0006486,GO:0007033,GO:0008565,GO:0009639,GO:0009791,GO:0032527,GO:0048280
AC208968.3_FGT003	GO:0005507,GO:0005739,GO:0008152,GO:0016023,GO:0016787,GO:0016853
AC208974.3_FGT001	GO:0003700,GO:0006355,GO:0043565
AC208974.3_FGT002	EC:3.1,GO:0003676,GO:0004518,GO:0090304
AC208975.3_FGT005	GO:0005777
AC208976.3_FGT003	EC:2.7.11,GO:0004674,GO:0005524,GO:0005739,GO:0005773,GO:0005886,GO:0006468,GO:0009069,GO:0016021,GO:0016023
AC209015.3_FGT004	GO:0000785,GO:0003677,GO:0003682,GO:0044237
AC209018.3_FGT004	EC:3.4,GO:0006351,GO:0006508,GO:0008234,GO:0043565
AC209019.3_FGT003	GO:0000184,GO:0003723,GO:0005524,GO:0005634,GO:0005829,GO:0006200,GO:0006364,GO:0008026
AC209050.3_FGT001	EC:3.6.3.6,GO:0000287,GO:0005515,GO:0005524,GO:0005634,GO:0005774,GO:0005794,GO:0005886,GO:0006119,GO:0006200,GO:0006754,GO:0008553,GO:0009414,GO:0009506,GO:0009737,GO:0010119,GO:0015991,GO:0016021,GO:0016023,GO:0046872,GO:1902600
AC209050.3_FGT003	GO:0003700,GO:0005634,GO:0005667,GO:0006952,GO:0009685,GO:0043565,GO:0045449
AC209053.2_FGT002	GO:0000145,GO:0005829,GO:0005886
AC209074.3_FGT007	EC:2.7.11,GO:0004674,GO:0005524,GO:0006979,GO:0009069,GO:0009536,GO:0009908,GO:0043622,GO:0046777,GO:0048046
AC209080.3_FGT002	EC:4.1.1.1,GO:0000287,GO:0001666,GO:0004737,GO:0005829,GO:0006094,GO:0006096,GO:0007010,GO:0009507,GO:0009862,GO:0010310,GO:0010498,GO:0016020,GO:0030976,GO:0034059
AC209080.3_FGT004	EC:2.3.2.15,GO:0003676,GO:0005634,GO:0010038,GO:0016756,GO:0046872,GO:0046938
AC209206.3_FGT011_j_1	GO:0003676,GO:0031047
AC209206.3_FGT011_j_2	GO:0003676,GO:0031047
AC209206.3_FGT011_j_3	GO:0003676,GO:0031047
AC209206.3_FGT011_j_4	GO:0003676,GO:0031047
AC209206.3_FGT011_j_5	GO:0003676,GO:0031047
AC209206.3_FGT014	EC:1.10.3.1,GO:0004097,GO:0006118,GO:0006570,GO:0009536,GO:0046148,GO:0046872,GO:0055114
AC209208.3_FGT001_j_1	GO:0004672,GO:0005524,GO:0006468,GO:0010098,GO:0010103,GO:0010229
AC209208.3_FGT001_j_2	GO:0004672,GO:0005524,GO:0006468,GO:0010098,GO:0010103,GO:0010229
AC209208.3_FGT001_j_3	GO:0004672,GO:0005524,GO:0006468,GO:0010098,GO:0010103,GO:0010229
AC209208.3_FGT001_j_4	GO:0004672,GO:0005524,GO:0006468,GO:0010098,GO:0010103,GO:0010229
AC209208.3_FGT001_j_5	GO:0004672,GO:0005524,GO:0006468,GO:0010098,GO:0010103,GO:0010229
AC209208.3_FGT002	GO:0005634,GO:0005739,GO:0005773,GO:0006084,GO:0006096,GO:0006816,GO:0006826,GO:0006833,GO:0006972,GO:0007030,GO:0009269,GO:0009409,GO:0009506,GO:0009651,GO:0009737,GO:0009750,GO:0009941,GO:0010106,GO:0015250,GO:0015670,GO:0016126,GO:0016132,GO:0019344,GO:0031625,GO:0032880,GO:0046658,GO:0046686,GO:0048767,GO:0080170
AC209208.3_FGT003	EC:3.4.21,GO:0004252,GO:0005618,GO:0006508,GO:0016023,GO:0042802,GO:0043086
AC209208.3_FGT004	GO:0016020
AC209208.3_FGT005	GO:0009536
AC209212.3_FGT005	GO:0003676,GO:0008270
AC209215.4_FGT004	GO:0006810,GO:0016020,GO:0043231,GO:0044444,GO:0044446,GO:0044699
AC209215.4_FGT006	GO:0003735,GO:0005618,GO:0006412,GO:0009507,GO:0009664,GO:0010252,GO:0016020,GO:0022627,GO:0042254,GO:0042545,GO:0090506,GO:2000032
AC209221.3_FGT004	GO:0005488
AC209242.3_FGT003	EC:3,EC:3.4.22,GO:0003923,GO:0004197,GO:0006508,GO:0016126,GO:0016255,GO:0042765,GO:0046520
AC209242.3_FGT003_j_1	EC:3,EC:3.4.22,GO:0003923,GO:0004197,GO:0006508,GO:0016126,GO:0016255,GO:0042765,GO:0046520
AC209247.4_FGT001	GO:0000394,GO:0005509,GO:0005634,GO:0005768,GO:0005802,GO:0005886,GO:0007020,GO:0008270,GO:0009086,GO:0009506,GO:0016757
AC209257.4_FGT003	GO:0005739,GO:0009536,GO:0044699
AC209257.4_FGT006	GO:0003677,GO:0003700,GO:0005634,GO:0009409,GO:0009414,GO:0010200,GO:0010286,GO:0045893
AC209257.4_FGT008_O_1	GO:0005515,GO:0005739,GO:0005768,GO:0005774,GO:0005783,GO:0005802,GO:0005829,GO:0009507,GO:0009987,GO:0016192,GO:0044765
AC209331.3_FGT006	GO:0003676,GO:0003824,GO:0006259
AC209332.3_FGT011	GO:0003676
AC209362.3_FGT003	GO:0016020,GO:0044765
AC209364.3_FGT009	GO:0005739
AC209365.3_FGT010	GO:0003676
AC209368.3_FGT001	GO:0003676,GO:0003824,GO:0005739,GO:0006259
AC209369.3_FGT001	GO:0000932,GO:0005634,GO:0006417,GO:0043484,GO:0097159,GO:1901363
AC209374.4_FGT002	EC:4.6.1.12,GO:0006098,GO:0006364,GO:0006636,GO:0006655,GO:0006744,GO:0008685,GO:0009073,GO:0009570,GO:0009637,GO:0009644,GO:0009744,GO:0009965,GO:0010027,GO:0010114,GO:0010155,GO:0010218,GO:0015995,GO:0016117,GO:0019288,GO:0019344,GO:0030154,GO:0045893,GO:0046872
AC209374.4_FGT007	EC:3.1.3.2,GO:0003993,GO:0004722,GO:0005618,GO:0005739,GO:0006470,GO:0006771,GO:0008287,GO:0019497,GO:0046872
AC209377.3_FGT003	GO:0005576,GO:0005774,GO:0007275,GO:0009653,GO:0016043,GO:0048869
AC209381.3_FGT002	GO:0002238,GO:0004842,GO:0005634,GO:0005886,GO:0006950,GO:0007165,GO:0008270,GO:0009617,GO:0010200,GO:0016567,GO:0031323,GO:0043067,GO:0043068,GO:0044464,GO:0044763,GO:0051707,GO:0051716,GO:0051865
AC209381.3_FGT007	GO:0002238,GO:0004842,GO:0005634,GO:0005886,GO:0006950,GO:0007165,GO:0008270,GO:0009617,GO:0010200,GO:0016567,GO:0031323,GO:0043067,GO:0043068,GO:0044464,GO:0044763,GO:0051707,GO:0051716,GO:0051865
AC209381.3_FGT008	GO:0010200,GO:0016567,GO:0043067,GO:0044464,GO:0044763,GO:0051707,GO:0051716
AC209439.3_FGT003	EC:3.4,GO:0006508,GO:0008234
AC209441.3_FGT003	GO:0050896
AC209454.3_FGT001	GO:0005634,GO:0006655,GO:0009737,GO:0010103,GO:0016556,GO:0019288
AC209455.3_FGT009_j_1	GO:0008152,GO:0016020,GO:0016874
AC209460.3_FGT002	GO:0003700,GO:0004857,GO:0005524,GO:0005634,GO:0005667,GO:0005743,GO:0005768,GO:0005783,GO:0005886,GO:0006109,GO:0006200,GO:0006777,GO:0006879,GO:0006979,GO:0008047,GO:0009409,GO:0009504,GO:0009524,GO:0009534,GO:0009555,GO:0009570,GO:0009630,GO:0009658,GO:0009740,GO:0009789,GO:0009941,GO:0010288,GO:0010319,GO:0010380,GO:0010497,GO:0016021,GO:0030048,GO:0040014,GO:0042626,GO:0043068,GO:0043085,GO:…
AC209460.3_FGT002_j_1	GO:0000166,GO:0003700,GO:0004857,GO:0005634,GO:0005667,GO:0005743,GO:0005768,GO:0005783,GO:0005886,GO:0006109,GO:0006200,GO:0006777,GO:0006879,GO:0006979,GO:0008047,GO:0009409,GO:0009504,GO:0009524,GO:0009534,GO:0009555,GO:0009570,GO:0009630,GO:0009658,GO:0009740,GO:0009789,GO:0009941,GO:0010288,GO:0010319,GO:0010380,GO:0010497,GO:0016021,GO:0030048,GO:0040014,GO:0042626,GO:0043068,GO:0043085,GO:…
AC209467.3_FGT001	GO:0009058,GO:0016616,GO:0030170,GO:0044238,GO:0051287,GO:0055114,GO:0071704
AC209621.2_FGT002	EC:2.5.1.18,GO:0004364,GO:0005634,GO:0005774,GO:0005794,GO:0005829,GO:0005886,GO:0006094,GO:0006096,GO:0006098,GO:0006635,GO:0006749,GO:0006979,GO:0009407,GO:0009506,GO:0009570,GO:0009651,GO:0009694,GO:0009704,GO:0009751,GO:0009753,GO:0010043,GO:0010304,GO:0010583,GO:0015824,GO:0016036,GO:0019375,GO:0042631,GO:0043161,GO:0043295,GO:0046686,GO:0048527,GO:0051788,GO:0060416,GO:0080129,GO:0080148,GO…
AC209626.2_FGT013	EC:4.2.1.75,GO:0004852,GO:0006780,GO:0006782,GO:0009507,GO:0015995
AC209629.2_FGT004	GO:0003676,GO:0005634,GO:0046983
AC209636.2_FGT003	GO:0008152,GO:0016787
AC209640.2_FGT004	GO:0006812
AC209664.3_FGT002	GO:0005739,GO:0005768,GO:0005802,GO:0008152,GO:0010289,GO:0016757,GO:0016758
AC209666.3_FGT012	GO:0000166,GO:0005829,GO:0016301,GO:0016310,GO:0080008
AC209678.3_FGT002	GO:0005488,GO:0043170,GO:0044238
AC209678.3_FGT003	GO:0003676,GO:0005739,GO:0006259
AC209705.3_FGT004	GO:0005829
AC209710.4_FGT002	GO:0000398,GO:0005730,GO:0006364,GO:0051604
AC209718.1_FGT009	GO:0016020
AC209729.3_FGT003_j_1	GO:0005488
AC209732.3_FGT001	EC:2.4.1.14,GO:0001666,GO:0003677,GO:0005634,GO:0005982,GO:0005985,GO:0019375,GO:0046524
AC209739.3_FGT003	GO:0000326,GO:0005515,GO:0005783,GO:0005886,GO:0006605,GO:0006623,GO:0006820,GO:0006865,GO:0009628,GO:0016482,GO:0043067,GO:0050789,GO:0050896,GO:0061024,GO:0071705,GO:1902580
AC209744.3_FGT001	GO:0002238,GO:0005634,GO:0005773,GO:0005794,GO:0005829,GO:0005886,GO:0006811,GO:0009987,GO:0044699
AC209768.3_FGT005	EC:3.1,GO:0004518,GO:0007165,GO:0016070,GO:0098542
AC209784.3_FGT007	GO:0002020,GO:0005524,GO:0005618,GO:0005730,GO:0005739,GO:0005774,GO:0005794,GO:0005886,GO:0006457,GO:0009408,GO:0009409,GO:0009506,GO:0009615,GO:0009644,GO:0009941,GO:0010187,GO:0016567,GO:0022626,GO:0031625,GO:0034976,GO:0042542,GO:0042742,GO:0046686,GO:0048046,GO:0050832,GO:0080167,GO:0090332
AC209784.3_FGT011	GO:0009651,GO:0009825,GO:0009897,GO:0030247,GO:0046658
AC209810.3_FGT002	EC:3.4.22,GO:0004197,GO:0005576,GO:0006508,GO:0016023
AC209811.3_FGT004	GO:0003700,GO:0005667,GO:0006355,GO:0043565,GO:0045449
AC209817.3_FGT004	GO:0003735,GO:0005840,GO:0006412,GO:0042254
AC209819.3_FGT003	GO:0005829
AC209819.3_FGT005	GO:0008168
AC209819.3_FGT007	GO:0005739
AC209819.3_FGT008	GO:0005634
AC209819.3_FGT009	GO:0003677,GO:0006355
AC209819.3_FGT010	GO:0003676,GO:0008270
AC209819.3_FGT012	EC:3.6.1,EC:3.6.1.15,GO:0000226,GO:0000394,GO:0003924,GO:0005525,GO:0005576,GO:0005730,GO:0005819,GO:0005886,GO:0007015,GO:0009086,GO:0009524,GO:0009531,GO:0009734,GO:0009738,GO:0009740,GO:0009788,GO:0009825,GO:0009827,GO:0009832,GO:0009860,GO:0010119,GO:0010162,GO:0010413,GO:0010817,GO:0017157,GO:0019901,GO:0019903,GO:0030048,GO:0030427,GO:0030833,GO:0030834,GO:0032794,GO:0043481,GO:0045177,GO:0…
AC209821.2_FGT003	GO:0003676,GO:0008270
AC209835.4_FGT004	GO:0005737,GO:0010288,GO:0046686
AC209835.4_FGT004_j_1	EC:3.6.1.3,GO:0005524,GO:0005737,GO:0009408,GO:0009570,GO:0009658,GO:0010288,GO:0016485,GO:0016887,GO:0046686
AC209835.4_FGT004_j_2	EC:3.6.1.15,GO:0005524,GO:0005576,GO:0009408,GO:0009570,GO:0009658,GO:0016023,GO:0016485,GO:0017111
AC209835.4_FGT004_j_3	GO:0005634,GO:0005737,GO:0005739,GO:0010288,GO:0046686
AC209835.4_FGT004_j_4	EC:2.7.11,EC:2.7.12.1,GO:0004674,GO:0004712,GO:0005524,GO:0005634,GO:0005737,GO:0006623,GO:0009069,GO:0009741,GO:0009826,GO:0009850,GO:0010228,GO:0010288,GO:0016197,GO:0016926,GO:0046686,GO:0046777,GO:0048193,GO:0048364,GO:0050665,GO:0055028
AC209835.4_FGT004_j_5	EC:2.7.11,EC:2.7.12.1,GO:0004674,GO:0004712,GO:0005524,GO:0005576,GO:0005634,GO:0006623,GO:0009069,GO:0009741,GO:0009826,GO:0009850,GO:0010228,GO:0010288,GO:0016023,GO:0016197,GO:0016926,GO:0046686,GO:0046777,GO:0048193,GO:0048364,GO:0050665,GO:0055028
AC209835.4_FGT004_j_6	EC:2.7.11,EC:2.7.12.1,EC:3.6.1.3,GO:0004674,GO:0004712,GO:0005524,GO:0005634,GO:0005737,GO:0006623,GO:0009069,GO:0009408,GO:0009570,GO:0009658,GO:0009741,GO:0009826,GO:0009850,GO:0010228,GO:0010288,GO:0016197,GO:0016485,GO:0016887,GO:0016926,GO:0046686,GO:0046777,GO:0048193,GO:0048364,GO:0050665,GO:0055028
AC209835.4_FGT004_j_7	EC:2.7.11,EC:2.7.12.1,GO:0004674,GO:0004712,GO:0005524,GO:0005634,GO:0005737,GO:0006623,GO:0009069,GO:0009741,GO:0009826,GO:0009850,GO:0010228,GO:0010288,GO:0016197,GO:0016926,GO:0046686,GO:0046777,GO:0048193,GO:0048364,GO:0050665,GO:0055028
AC209845.4_FGT010	GO:0000041,GO:0003680,GO:0003690,GO:0003700,GO:0005654,GO:0005737,GO:0006325,GO:0009407,GO:0009640,GO:0009647,GO:0009725,GO:0009733,GO:0009741,GO:0009793,GO:0009845,GO:0009909,GO:0009933,GO:0009938,GO:0010150,GO:0010162,GO:0010182,GO:0010228,GO:0010359,GO:0010529,GO:0010583,GO:0014070,GO:0016132,GO:0016567,GO:0019915,GO:0031490,GO:0035067,GO:0042742,GO:0045892,GO:0048440,GO:0048653,GO:0050826,GO:…
AC209848.3_FGT003	GO:0005622
AC209858.4_FGT002	GO:0000166,GO:0001510,GO:0005730,GO:0005834,GO:0006406,GO:0006606
AC209858.4_FGT003	EC:2.1.1.43,GO:0005634,GO:0006281,GO:0006554,GO:0010224,GO:0010228,GO:0018024,GO:0034968
AC209858.4_FGT004	EC:2.3.1,GO:0006591,GO:0008080,GO:0009507,GO:0009753,GO:0042967
AC209860.3_FGT004	EC:1.1.1.44,GO:0004616,GO:0005739,GO:0005829,GO:0006098,GO:0019521,GO:0050662
AC209881.3_FGT004	GO:0016020
AC209881.3_FGT005	GO:0005488
AC209881.3_FGT006	GO:0005488
AC209884.3_FGT007	GO:0005622,GO:0005886,GO:0006886
AC209906.3_FGT001	GO:0005737,GO:0006139,GO:0044249,GO:0044763,GO:0048731,GO:0097159,GO:1901363,GO:1901576
AC209909.3_FGT007	GO:0005488
AC209920.3_FGT006	GO:0005739
AC209958.3_FGT001	GO:0003824
AC209972.4_FGT005	GO:0005886,GO:0009555,GO:0009738,GO:0009845
AC209976.3_FGT001	GO:0009536
AC209981.3_FGT001	EC:3.4,GO:0006508,GO:0008234
AC209986.3_FGT002	GO:0003676,GO:0005739,GO:0006259
AC209987.4_FGT002	GO:0004497,GO:0005506,GO:0005886,GO:0009567,GO:0016705,GO:0019395,GO:0019825,GO:0020037,GO:0048868
AC209987.4_FGT004	EC:2.7.7.7,GO:0000166,GO:0003677,GO:0003887,GO:0005739,GO:0006261,GO:0008408,GO:0042575,GO:0090305
AC209987.4_FGT010	GO:0000226,GO:0000911,GO:0005507,GO:0005773,GO:0006084,GO:0006790,GO:0006793,GO:0009506,GO:0009507,GO:0010075,GO:0016572,GO:0019761,GO:0043933,GO:0044710,GO:0046658,GO:0048046,GO:0051225,GO:0071704
AC210002.4_FGT005	GO:0043231,GO:0044444
AC210003.2_FGT004	EC:1.11.1.7,GO:0000041,GO:0004601,GO:0005739,GO:0006804,GO:0006979,GO:0007154,GO:0020037,GO:0042221,GO:0046872,GO:0050794,GO:0051716,GO:0055114
AC210005.3_FGT003	GO:0000785,GO:0003677,GO:0003682
AC210010.4_FGT008	GO:0005515,GO:0006406,GO:0009733,GO:0009870,GO:0031965,GO:0050793
AC210013.4_FGT002	GO:0000226,GO:0000911,GO:0001101,GO:0005507,GO:0005773,GO:0006464,GO:0006979,GO:0009506,GO:0009611,GO:0009646,GO:0009695,GO:0009725,GO:0009753,GO:0009856,GO:0010413,GO:0015690,GO:0016572,GO:0045492,GO:0046658,GO:0048046,GO:0048316,GO:0048653,GO:0048765,GO:0048767,GO:0050789,GO:0050832,GO:0065007,GO:1901700,GO:1902589
AC210013.4_FGT003	GO:0006694,GO:0008168,GO:0032259,GO:0043231,GO:0044444
AC210013.4_FGT005	EC:2.5.1.27,GO:0005524,GO:0005634,GO:0008033,GO:0009536,GO:0009691,GO:0009824,GO:0009860
AC210013.4_FGT006	GO:0008152
AC210013.4_FGT007	GO:0009536,GO:0016829,GO:0043169,GO:0090304
AC210013.4_FGT008	GO:0005643,GO:0016973
AC210013.4_FGT008_j_1	GO:0005643,GO:0016973
AC210013.4_FGT008_j_2	GO:0005643,GO:0016973
AC210013.4_FGT008_j_3	GO:0005643,GO:0016973
AC210013.4_FGT008_j_4	GO:0005643,GO:0016973
AC210013.4_FGT008_j_5	GO:0005643,GO:0016973
AC210013.4_FGT008_j_6	GO:0005643,GO:0016973
AC210013.4_FGT008_j_7	GO:0005643,GO:0016973
AC210013.4_FGT009	GO:0007165,GO:0008270,GO:0009536,GO:0016023
AC210013.4_FGT009_j_1	GO:0008270,GO:0009536,GO:0009755,GO:0016023
AC210013.4_FGT011_j_1	GO:0003824,GO:0005739,GO:0008152,GO:0009570
AC210013.4_FGT012	GO:0006355,GO:0016021,GO:0043231,GO:0044444
AC210013.4_FGT013	GO:0005634,GO:0009536,GO:0009651,GO:0009793,GO:0016023,GO:0030554,GO:0045454,GO:0050897
AC210013.4_FGT014	EC:2.7.11,EC:2.7.11.17,GO:0000165,GO:0004683,GO:0004698,GO:0005509,GO:0005515,GO:0005524,GO:0005634,GO:0005737,GO:0005886,GO:0006468,GO:0006612,GO:0009069,GO:0009409,GO:0009414,GO:0009506,GO:0009611,GO:0009723,GO:0009733,GO:0009738,GO:0009862,GO:0009867,GO:0009963,GO:0010200,GO:0010363,GO:0030968,GO:0031348,GO:0042538,GO:0043069,GO:0050832
AC210013.4_FGT014_j_1	EC:2.7.11,EC:2.7.11.17,GO:0000165,GO:0004683,GO:0004698,GO:0005509,GO:0005515,GO:0005524,GO:0005634,GO:0005737,GO:0005886,GO:0006468,GO:0006612,GO:0009069,GO:0009409,GO:0009414,GO:0009506,GO:0009611,GO:0009723,GO:0009733,GO:0009738,GO:0009862,GO:0009867,GO:0009963,GO:0010200,GO:0010363,GO:0030968,GO:0031348,GO:0042538,GO:0043069,GO:0050832
AC210013.4_FGT014_j_2	EC:2.7.11,EC:2.7.11.17,GO:0004683,GO:0004698,GO:0005509,GO:0005524,GO:0005634,GO:0005737,GO:0005886,GO:0006468,GO:0009069,GO:0009506,GO:0009651,GO:0009737,GO:0009738
AC210013.4_FGT017	EC:3.2.1.15,GO:0004650,GO:0005576,GO:0005982,GO:0005985,GO:0009900,GO:0016023,GO:0048437
AC210013.4_FGT018	GO:0006950,GO:0009570,GO:0009628,GO:0044183,GO:0061077
AC210013.4_FGT019	GO:0001510,GO:0003735,GO:0005618,GO:0005730,GO:0005794,GO:0005886,GO:0006412,GO:0009220,GO:0009409,GO:0009506,GO:0009535,GO:0009570,GO:0022627,GO:0046686
AC210023.3_FGT014	GO:0005247,GO:0005802,GO:0006821,GO:0007155,GO:0009826,GO:0010038,GO:0010090,GO:0016021,GO:0030002,GO:0030554,GO:0034220,GO:0044070,GO:0045010,GO:0048765,GO:0071555
AC210023.3_FGT014_j_10	GO:0005247,GO:0005802,GO:0006821,GO:0007155,GO:0009826,GO:0010038,GO:0010090,GO:0016021,GO:0030002,GO:0030554,GO:0034220,GO:0044070,GO:0045010,GO:0048765,GO:0071555
AC210023.3_FGT014_j_7	GO:0005247,GO:0005802,GO:0006821,GO:0007155,GO:0009826,GO:0010038,GO:0010090,GO:0016021,GO:0030002,GO:0030554,GO:0034220,GO:0044070,GO:0045010,GO:0048765,GO:0071555
AC210023.3_FGT014_j_8	GO:0005247,GO:0005802,GO:0006821,GO:0007155,GO:0009826,GO:0010038,GO:0010090,GO:0016021,GO:0030002,GO:0030554,GO:0034220,GO:0044070,GO:0045010,GO:0048765,GO:0071555
AC210023.3_FGT014_j_9	GO:0005247,GO:0005802,GO:0006821,GO:0007155,GO:0009826,GO:0010038,GO:0010090,GO:0016021,GO:0030002,GO:0030554,GO:0034220,GO:0044070,GO:0045010,GO:0048765,GO:0071555
[truncated: 75,403 more rows]
