# Supplementary material for: Stress-induced and epigenetic-mediated maize transcriptome regulation study by means of transcriptome reannotation and differential expression analysis
Source: Sci Rep. 2016 Jul 27;6:30446. doi: 10.1038/srep30446 (PMC4962059; doi:10.1038/srep30446)
Supplement: Supplementary Data S3 [file srep30446-s4.xls]

## Sheet: ClassJ_Ontologizer
ID	Pop.total	Pop.term	Study.total	Study.term	p	p.adjusted	p.min	name
GO:0000166	77312	13013	17922	3967	3.94406e-99	2.75453e-95	0	nucleotide binding
GO:1901265	77312	13013	17922	3967	3.94406e-99	2.75453e-95	0	nucleoside phosphate binding
GO:0036094	77312	13485	17922	4082	1.01341e-97	7.07766e-94	0	small molecule binding
GO:0017076	77312	9892	17922	3075	7.27088e-84	5.07798e-80	0	purine nucleotide binding
GO:0001882	77312	9778	17922	3027	3.07523e-80	2.14774e-76	0	nucleoside binding
GO:0001883	77312	9701	17922	3005	6.77239e-80	4.72984e-76	0	purine nucleoside binding
GO:0032550	77312	9701	17922	3005	6.77239e-80	4.72984e-76	0	purine ribonucleoside binding
GO:0032555	77312	9701	17922	3005	6.77239e-80	4.72984e-76	0	purine ribonucleotide binding
GO:0032553	77312	9853	17922	3045	6.87393e-80	4.80076e-76	0	ribonucleotide binding
GO:0032549	77312	9772	17922	3023	9.3758e-80	6.54806e-76	0	ribonucleoside binding
GO:0097367	77312	9997	17922	3077	9.92802e-79	6.93373e-75	0	carbohydrate derivative binding
GO:0030554	77312	8786	17922	2756	1.67822e-78	1.17207e-74	0	adenyl nucleotide binding
GO:0035639	77312	9493	17922	2942	2.9197e-78	2.03912e-74	0	purine ribonucleoside triphosphate binding
GO:0032559	77312	8616	17922	2692	1.23069e-74	8.59515e-71	0	adenyl ribonucleotide binding
GO:0005524	77312	8406	17922	2627	9.28841e-73	6.48703e-69	0	ATP binding
GO:0043168	77312	11686	17922	3457	5.96343e-68	4.16486e-64	0	anion binding
GO:0005623	77312	66325	17922	16036	4.10121e-62	2.86429e-58	0	cell
GO:0044464	77312	66325	17922	16036	4.10121e-62	2.86429e-58	0	cell part
GO:0005622	77312	63807	17922	15486	1.66093e-57	1.16e-53	0	intracellular
GO:0044424	77312	63578	17922	15423	3.92821e-55	2.74346e-51	0	intracellular part
GO:0017111	77312	3978	17922	1344	3.93426e-55	2.74769e-51	0	nucleoside-triphosphatase activity
GO:0016818	77312	4253	17922	1408	3.45178e-52	2.41072e-48	0	hydrolase activity, acting on acid anhydrides, in phosphorus-containing anhydrides
GO:0016462	77312	4206	17922	1394	5.87095e-52	4.10027e-48	0	pyrophosphatase activity
GO:0016817	77312	4277	17922	1412	1.38041e-51	9.64077e-48	0	hydrolase activity, acting on acid anhydrides
GO:0005575	77312	68167	17922	16351	1.44938e-50	1.01224e-46	0	cellular_component
GO:1902589	77312	5817	17922	1807	5.80142e-47	4.05171e-43	0	single-organism organelle organization
GO:0036211	77312	11613	17922	3296	1.41946e-45	9.91348e-42	0	protein modification process
GO:0006464	77312	11613	17922	3296	1.41946e-45	9.91348e-42	0	cellular protein modification process
GO:0006996	77312	10874	17922	3105	5.49189e-45	3.83553e-41	0	organelle organization
GO:0043167	77312	20129	17922	5377	9.83787e-43	6.87077e-39	0	ion binding
GO:0043412	77312	13575	17922	3760	7.46196e-42	5.21143e-38	0	macromolecule modification
GO:0044763	77312	37131	17922	9395	2.26675e-41	1.5831e-37	0	single-organism cellular process
GO:0044699	77312	44178	17922	10979	1.7404e-37	1.2155e-33	0	single-organism process
GO:0016887	77312	2267	17922	789	3.32134e-37	2.31963e-33	0	ATPase activity
GO:0007049	77312	4037	17922	1279	3.56881e-37	2.49246e-33	0	cell cycle
GO:0051276	77312	3879	17922	1236	3.93445e-37	2.74782e-33	0	chromosome organization
GO:0009987	77312	50462	17922	12400	5.92256e-37	4.13632e-33	0	cellular process
GO:0043229	77312	59011	17922	14297	2.6711e-36	1.8655e-32	0	intracellular organelle
GO:0043226	77312	59019	17922	14298	3.25081e-36	2.27037e-32	0	organelle
GO:0016787	77312	12822	17922	3501	4.5879e-33	3.20419e-29	0	hydrolase activity
GO:0000278	77312	2128	17922	724	7.90892e-31	5.52359e-27	0	mitotic cell cycle
GO:0043231	77312	57662	17922	13947	9.81586e-31	6.85539e-27	0	intracellular membrane-bounded organelle
GO:0043227	77312	57668	17922	13948	1.05937e-30	7.39863e-27	0	membrane-bounded organelle
GO:0022402	77312	2982	17922	956	8.27671e-30	5.78046e-26	0	cell cycle process
GO:0003824	77312	34133	17922	8568	1.5656e-29	1.09342e-25	0	catalytic activity
GO:0031047	77312	1554	17922	554	2.63651e-29	1.84134e-25	0	gene silencing by RNA
GO:0033043	77312	1415	17922	513	3.618e-29	2.52681e-25	0	regulation of organelle organization
GO:0008150	77312	60577	17922	14570	1.24871e-28	8.72096e-25	0	biological_process
GO:0097159	77312	24580	17922	6300	3.60299e-28	2.51632e-24	0	organic cyclic compound binding
GO:0044267	77312	17039	17922	4487	4.70338e-28	3.28484e-24	0	cellular protein metabolic process
GO:1901363	77312	24187	17922	6203	7.12049e-28	4.97295e-24	0	heterocyclic compound binding
GO:0042623	77312	1655	17922	573	1.12306e-26	7.84343e-23	0	ATPase activity, coupled
GO:0035194	77312	1066	17922	401	1.34395e-26	9.38612e-23	0	posttranscriptional gene silencing by RNA
GO:0005737	77312	52669	17922	12784	2.05921e-26	1.43815e-22	0	cytoplasm
GO:0016441	77312	1089	17922	407	2.48158e-26	1.73313e-22	0	posttranscriptional gene silencing
GO:0016246	77312	842	17922	332	2.92466e-26	2.04258e-22	0	RNA interference
GO:0040029	77312	2255	17922	736	1.70955e-25	1.19395e-21	0	regulation of gene expression, epigenetic
GO:0016458	77312	2063	17922	681	4.36813e-25	3.0507e-21	0	gene silencing
GO:0070918	77312	795	17922	312	2.21251e-24	1.54522e-20	0	production of small RNA involved in gene silencing by RNA
GO:0071359	77312	795	17922	312	2.21251e-24	1.54522e-20	0	cellular response to dsRNA
GO:0043331	77312	795	17922	312	2.21251e-24	1.54522e-20	0	response to dsRNA
GO:0031050	77312	795	17922	312	2.21251e-24	1.54522e-20	0	dsRNA fragmentation
GO:0044260	77312	31606	17922	7910	3.46233e-24	2.41809e-20	0	cellular macromolecule metabolic process
GO:0010608	77312	2182	17922	708	8.08549e-24	5.6469e-20	0	posttranscriptional regulation of gene expression
GO:0000910	77312	1266	17922	450	9.23478e-24	6.44957e-20	0	cytokinesis
GO:0006396	77312	3160	17922	969	3.52451e-23	2.46152e-19	0	RNA processing
GO:0051321	77312	1347	17922	468	2.2589e-22	1.57761e-18	0	meiotic cell cycle
GO:1901699	77312	999	17922	366	4.26566e-22	2.97914e-18	0	cellular response to nitrogen compound
GO:0045814	77312	1115	17922	400	4.2704e-22	2.98245e-18	0	negative regulation of gene expression, epigenetic
GO:0007010	77312	2724	17922	845	7.60849e-22	5.31377e-18	0	cytoskeleton organization
GO:0030422	77312	671	17922	266	1.00327e-21	7.00684e-18	0	production of siRNA involved in RNA interference
GO:0010605	77312	3521	17922	1055	1.40957e-21	9.84447e-18	0	negative regulation of macromolecule metabolic process
GO:0009630	77312	884	17922	330	1.54928e-21	1.08202e-17	0	gravitropism
GO:0034660	77312	2385	17922	752	1.55694e-21	1.08736e-17	0	ncRNA metabolic process
GO:0010090	77312	814	17922	309	1.57549e-21	1.10032e-17	0	trichome morphogenesis
GO:0010629	77312	3102	17922	943	2.35571e-21	1.64523e-17	0	negative regulation of gene expression
GO:0019538	77312	19769	17922	5068	2.74117e-21	1.91443e-17	0	protein metabolic process
GO:0006342	77312	1087	17922	388	4.81269e-21	3.36118e-17	0	chromatin silencing
GO:0010267	77312	442	17922	191	8.90947e-21	6.22238e-17	0	production of ta-siRNAs involved in RNA interference
GO:0035196	77312	638	17922	253	9.2261e-21	6.44351e-17	0	production of miRNAs involved in gene silencing by miRNA
GO:0044237	77312	42499	17922	10392	1.02937e-20	7.18915e-17	0	cellular metabolic process
GO:0070085	77312	1156	17922	406	1.59345e-20	1.11287e-16	0	glycosylation
GO:0043170	77312	34251	17922	8478	1.60245e-20	1.11915e-16	0	macromolecule metabolic process
GO:0010638	77312	805	17922	303	1.65997e-20	1.15932e-16	0	positive regulation of organelle organization
GO:0044710	77312	28919	17922	7228	1.91317e-20	1.33616e-16	0	single-organism metabolic process
GO:0008152	77312	49848	17922	12069	2.21403e-20	1.54628e-16	0	metabolic process
GO:0007059	77312	979	17922	354	2.3522e-20	1.64278e-16	0	chromosome segregation
GO:0051130	77312	818	17922	306	3.10028e-20	2.16524e-16	0	positive regulation of cellular component organization
GO:0016740	77312	14427	17922	3767	3.1904e-20	2.22818e-16	0	transferase activity
GO:0009892	77312	3849	17922	1132	3.30466e-20	2.30797e-16	0	negative regulation of metabolic process
GO:0006486	77312	1102	17922	389	3.77803e-20	2.63857e-16	0	protein glycosylation
GO:0043413	77312	1102	17922	389	3.77803e-20	2.63857e-16	0	macromolecule glycosylation
GO:0061640	77312	1165	17922	406	7.39702e-20	5.16608e-16	0	cytoskeleton-dependent cytokinesis
GO:0000281	77312	1159	17922	404	8.7205e-20	6.0904e-16	0	mitotic cytokinesis
GO:1903047	77312	1560	17922	517	9.80717e-20	6.84933e-16	0	mitotic cell cycle process
GO:0006310	77312	1216	17922	420	1.03715e-19	7.24348e-16	0	DNA recombination
GO:0016568	77312	2408	17922	748	1.25723e-19	8.7805e-16	0	chromatin modification
GO:0009606	77312	944	17922	341	1.3853e-19	9.6749e-16	0	tropism
GO:0016021	77312	6271	17922	1747	1.54337e-19	1.07789e-15	0	integral component of membrane
GO:0051128	77312	2034	17922	646	1.8951e-19	1.32353e-15	0	regulation of cellular component organization
GO:0009100	77312	1143	17922	398	2.00084e-19	1.39738e-15	0	glycoprotein metabolic process
GO:0010026	77312	886	17922	323	2.62175e-19	1.83103e-15	0	trichome differentiation
GO:0051301	77312	2260	17922	706	3.17102e-19	2.21464e-15	0	cell division
GO:0051172	77312	2180	17922	684	3.79348e-19	2.64937e-15	0	negative regulation of nitrogen compound metabolic process
GO:0009629	77312	984	17922	351	3.96946e-19	2.77227e-15	0	response to gravity
GO:0009101	77312	1127	17922	392	4.58642e-19	3.20315e-15	0	glycoprotein biosynthetic process
GO:0007062	77312	516	17922	210	5.41525e-19	3.78201e-15	0	sister chromatid cohesion
GO:0007131	77312	556	17922	222	8.05355e-19	5.6246e-15	0	reciprocal meiotic recombination
GO:0044238	77312	41752	17922	10192	8.15346e-19	5.69438e-15	0	primary metabolic process
GO:0044444	77312	49033	17922	11861	8.53898e-19	5.96362e-15	0	cytoplasmic part
GO:0035825	77312	557	17922	222	1.03275e-18	7.21273e-15	0	reciprocal DNA recombination
GO:0045934	77312	2156	17922	675	1.12588e-18	7.86316e-15	0	negative regulation of nucleobase-containing compound metabolic process
GO:0033044	77312	679	17922	259	1.31489e-18	9.18316e-15	0	regulation of chromosome organization
GO:0007017	77312	1751	17922	564	1.67234e-18	1.16796e-14	0	microtubule-based process
GO:1903046	77312	890	17922	321	2.05317e-18	1.43393e-14	0	meiotic cell cycle process
GO:1902410	77312	1049	17922	367	2.15225e-18	1.50313e-14	0	mitotic cytokinetic process
GO:0032506	77312	1051	17922	367	3.02374e-18	2.11178e-14	0	cytokinetic process
GO:0090626	77312	1362	17922	455	3.18015e-18	2.22102e-14	0	plant epidermis morphogenesis
GO:0016773	77312	5217	17922	1469	3.26695e-18	2.28164e-14	0	phosphotransferase activity, alcohol group as acceptor
GO:0000911	77312	1038	17922	363	3.54053e-18	2.47271e-14	0	cytokinesis by cell plate formation
GO:0005634	77312	23538	17922	5924	3.80793e-18	2.65946e-14	0	nucleus
GO:0016772	77312	7543	17922	2053	4.46419e-18	3.11779e-14	0	transferase activity, transferring phosphorus-containing groups
GO:0006346	77312	510	17922	205	7.11703e-18	4.97053e-14	0	methylation-dependent chromatin silencing
GO:0000148	77312	133	17922	77	8.55476e-18	5.97465e-14	0	1,3-beta-D-glucan synthase complex
GO:0003843	77312	133	17922	77	8.55476e-18	5.97465e-14	0	1,3-beta-D-glucan synthase activity
GO:0004386	77312	1005	17922	352	8.70338e-18	6.07844e-14	0	helicase activity
GO:0035195	77312	706	17922	264	1.2056e-17	8.41994e-14	0	gene silencing by miRNA
GO:0007127	77312	730	17922	271	1.33928e-17	9.35356e-14	0	meiosis I
GO:0051253	77312	2059	17922	643	1.37061e-17	9.57233e-14	0	negative regulation of RNA metabolic process
GO:1902679	77312	2059	17922	643	1.37061e-17	9.57233e-14	0	negative regulation of RNA biosynthetic process
GO:1903507	77312	2059	17922	643	1.37061e-17	9.57233e-14	0	negative regulation of nucleic acid-templated transcription
GO:0045892	77312	2059	17922	643	1.37061e-17	9.57233e-14	0	negative regulation of transcription, DNA-templated
GO:0016043	77312	17239	17922	4410	2.34813e-17	1.63993e-13	0	cellular component organization
GO:0022610	77312	461	17922	188	2.81738e-17	1.96766e-13	0	biological adhesion
GO:0007155	77312	461	17922	188	2.81738e-17	1.96766e-13	0	cell adhesion
GO:0043234	77312	10673	17922	2816	4.06957e-17	2.84218e-13	0	protein complex
GO:0031324	77312	2697	17922	810	4.48506e-17	3.13237e-13	0	negative regulation of cellular metabolic process
GO:0006487	77312	447	17922	183	4.6458e-17	3.24463e-13	0	protein N-linked glycosylation
GO:0031334	77312	515	17922	204	5.51027e-17	3.84838e-13	0	positive regulation of protein complex assembly
GO:0032273	77312	515	17922	204	5.51027e-17	3.84838e-13	0	positive regulation of protein polymerization
GO:0044089	77312	526	17922	207	7.49337e-17	5.23337e-13	0	positive regulation of cellular component biogenesis
GO:0045010	77312	508	17922	201	1.06765e-16	7.45644e-13	0	actin nucleation
GO:0030838	77312	508	17922	201	1.06765e-16	7.45644e-13	0	positive regulation of actin filament polymerization
GO:0006325	77312	2790	17922	831	1.59194e-16	1.11181e-12	0	chromatin organization
GO:0071704	77312	43953	17922	10663	1.61238e-16	1.12609e-12	0	organic substance metabolic process
GO:0045132	77312	625	17922	236	1.68193e-16	1.17466e-12	0	meiotic chromosome segregation
GO:1902531	77312	683	17922	253	2.10622e-16	1.47098e-12	0	regulation of intracellular signal transduction
GO:0007126	77312	1128	17922	381	2.61174e-16	1.82404e-12	0	meiotic nuclear division
GO:0006074	77312	139	17922	77	2.65691e-16	1.85558e-12	0	(1->3)-beta-D-glucan metabolic process
GO:0006075	77312	139	17922	77	2.65691e-16	1.85558e-12	0	(1->3)-beta-D-glucan biosynthetic process
GO:0006399	77312	901	17922	316	3.25472e-16	2.2731e-12	0	tRNA metabolic process
GO:0051495	77312	533	17922	207	3.89848e-16	2.7227e-12	0	positive regulation of cytoskeleton organization
GO:0031327	77312	2237	17922	682	4.6932e-16	3.27773e-12	0	negative regulation of cellular biosynthetic process
GO:0030833	77312	574	17922	219	5.46329e-16	3.81556e-12	0	regulation of actin filament polymerization
GO:0043254	77312	591	17922	224	5.9916e-16	4.18453e-12	0	regulation of protein complex assembly
GO:0032271	77312	591	17922	224	5.9916e-16	4.18453e-12	0	regulation of protein polymerization
GO:0009890	77312	2251	17922	685	6.21987e-16	4.34396e-12	0	negative regulation of biosynthetic process
GO:0052018	77312	441	17922	178	6.24155e-16	4.3591e-12	0	modulation by symbiont of RNA levels in host
GO:0052249	77312	441	17922	178	6.24155e-16	4.3591e-12	0	modulation of RNA levels in other organism involved in symbiotic interaction
GO:0009616	77312	441	17922	178	6.24155e-16	4.3591e-12	0	virus induced gene silencing
GO:0051493	77312	638	17922	238	6.35112e-16	4.43562e-12	0	regulation of cytoskeleton organization
GO:0050794	77312	19103	17922	4836	6.67218e-16	4.65985e-12	0	regulation of cellular process
GO:0098586	77312	451	17922	181	6.87791e-16	4.80353e-12	0	cellular response to virus
GO:0032956	77312	576	17922	219	8.47e-16	5.91545e-12	0	regulation of actin cytoskeleton organization
GO:0032970	77312	576	17922	219	8.47e-16	5.91545e-12	0	regulation of actin filament-based process
GO:0008064	77312	576	17922	219	8.47e-16	5.91545e-12	0	regulation of actin polymerization or depolymerization
GO:0030832	77312	576	17922	219	8.47e-16	5.91545e-12	0	regulation of actin filament length
GO:0070035	77312	540	17922	208	9.12596e-16	6.37357e-12	0	purine NTP-dependent helicase activity
GO:0008026	77312	540	17922	208	9.12596e-16	6.37357e-12	0	ATP-dependent helicase activity
GO:0016301	77312	6051	17922	1658	9.78265e-16	6.8322e-12	0	kinase activity
GO:2000113	77312	2199	17922	669	1.44945e-15	1.0123e-11	0	negative regulation of cellular macromolecule biosynthetic process
GO:0010558	77312	2199	17922	669	1.44945e-15	1.0123e-11	0	negative regulation of macromolecule biosynthetic process
GO:0016601	77312	448	17922	179	1.62944e-15	1.138e-11	0	Rac protein signal transduction
GO:0051056	77312	448	17922	179	1.62944e-15	1.138e-11	0	regulation of small GTPase mediated signal transduction
GO:0035020	77312	448	17922	179	1.62944e-15	1.138e-11	0	regulation of Rac protein signal transduction
GO:0035023	77312	448	17922	179	1.62944e-15	1.138e-11	0	regulation of Rho protein signal transduction
GO:0007265	77312	448	17922	179	1.62944e-15	1.138e-11	0	Ras protein signal transduction
GO:0007266	77312	448	17922	179	1.62944e-15	1.138e-11	0	Rho protein signal transduction
GO:0043087	77312	448	17922	179	1.62944e-15	1.138e-11	0	regulation of GTPase activity
GO:0046578	77312	448	17922	179	1.62944e-15	1.138e-11	0	regulation of Ras protein signal transduction
GO:0031291	77312	448	17922	179	1.62944e-15	1.138e-11	0	Ran protein signal transduction
GO:0032011	77312	448	17922	179	1.62944e-15	1.138e-11	0	ARF protein signal transduction
GO:0032012	77312	448	17922	179	1.62944e-15	1.138e-11	0	regulation of ARF protein signal transduction
GO:0032015	77312	448	17922	179	1.62944e-15	1.138e-11	0	regulation of Ran protein signal transduction
GO:0032482	77312	448	17922	179	1.62944e-15	1.138e-11	0	Rab protein signal transduction
GO:0032483	77312	448	17922	179	1.62944e-15	1.138e-11	0	regulation of Rab protein signal transduction
GO:0032484	77312	448	17922	179	1.62944e-15	1.138e-11	0	Ral protein signal transduction
GO:0032485	77312	448	17922	179	1.62944e-15	1.138e-11	0	regulation of Ral protein signal transduction
GO:0032486	77312	448	17922	179	1.62944e-15	1.138e-11	0	Rap protein signal transduction
GO:0032487	77312	448	17922	179	1.62944e-15	1.138e-11	0	regulation of Rap protein signal transduction
GO:0032488	77312	448	17922	179	1.62944e-15	1.138e-11	0	Cdc42 protein signal transduction
GO:0032489	77312	448	17922	179	1.62944e-15	1.138e-11	0	regulation of Cdc42 protein signal transduction
GO:0006468	77312	4434	17922	1247	2.10232e-15	1.46826e-11	0	protein phosphorylation
GO:0034470	77312	1784	17922	557	2.12553e-15	1.48447e-11	0	ncRNA processing
GO:0048523	77312	4273	17922	1205	2.797e-15	1.95343e-11	0	negative regulation of cellular process
GO:1990234	77312	2003	17922	615	2.9202e-15	2.03947e-11	0	transferase complex
GO:0016569	77312	2162	17922	657	3.35526e-15	2.34331e-11	0	covalent chromatin modification
GO:0006807	77312	28170	17922	6968	5.7905e-15	4.04408e-11	0	nitrogen compound metabolic process
GO:0016071	77312	1940	17922	594	1.54517e-14	1.07915e-10	0	mRNA metabolic process
GO:0048285	77312	1688	17922	526	1.85723e-14	1.29709e-10	0	organelle fission
GO:0000280	77312	1568	17922	493	2.3915e-14	1.67022e-10	0	nuclear division
GO:0043933	77312	6775	17922	1824	3.017e-14	2.10707e-10	0	macromolecular complex subunit organization
GO:0008168	77312	1130	17922	372	3.78483e-14	2.64333e-10	0	methyltransferase activity
GO:0016741	77312	1159	17922	380	3.87514e-14	2.7064e-10	0	transferase activity, transferring one-carbon groups
GO:1902494	77312	3770	17922	1067	4.44968e-14	3.10766e-10	0	catalytic complex
GO:0044003	77312	517	17922	195	7.46899e-14	5.21635e-10	0	modification by symbiont of host morphology or physiology
GO:0009966	77312	1467	17922	463	7.52038e-14	5.25223e-10	0	regulation of signal transduction
GO:0008092	77312	982	17922	329	9.00107e-14	6.28635e-10	0	cytoskeletal protein binding
GO:0051817	77312	519	17922	195	1.14189e-13	7.97494e-10	0	modification of morphology or physiology of other organism involved in symbiotic interaction
GO:0023051	77312	1471	17922	463	1.20871e-13	8.44165e-10	0	regulation of signaling
GO:0030041	77312	614	17922	223	1.28145e-13	8.94962e-10	0	actin filament polymerization
GO:0003774	77312	411	17922	162	1.33961e-13	9.35584e-10	0	motor activity
GO:0035821	77312	520	17922	195	1.40946e-13	9.84366e-10	0	modification of morphology or physiology of other organism
GO:0048519	77312	6586	17922	1768	2.24794e-13	1.56996e-09	0	negative regulation of biological process
GO:0007015	77312	797	17922	275	2.2604e-13	1.57867e-09	0	actin filament organization
GO:0005488	77312	39441	17922	9567	2.5384e-13	1.77282e-09	0	binding
GO:0044422	77312	19926	17922	4989	4.13496e-13	2.88786e-09	0	organelle part
GO:0016070	77312	13744	17922	3508	6.03981e-13	4.21821e-09	0	RNA metabolic process
GO:0017038	77312	1327	17922	420	6.76128e-13	4.72208e-09	0	protein import
GO:0030036	77312	903	17922	303	6.78773e-13	4.74055e-09	0	actin cytoskeleton organization
GO:0010646	77312	1491	17922	464	7.92818e-13	5.53704e-09	0	regulation of cell communication
GO:0044446	77312	19882	17922	4972	1.0289e-12	7.18586e-09	0	intracellular organelle part
GO:0044403	77312	716	17922	249	1.16585e-12	8.14229e-09	0	symbiosis, encompassing mutualism through parasitism
GO:0044087	77312	669	17922	235	1.55996e-12	1.08948e-08	0	regulation of cellular component biogenesis
GO:0050789	77312	22765	17922	5652	1.62402e-12	1.13422e-08	0	regulation of biological process
GO:0046486	77312	1798	17922	543	2.57954e-12	1.80155e-08	0	glycerolipid metabolic process
GO:0042138	77312	282	17922	118	2.66498e-12	1.86122e-08	0	meiotic DNA double-strand break formation
GO:0000003	77312	3323	17922	938	3.08057e-12	2.15147e-08	0	reproduction
GO:0005215	77312	4827	17922	1318	3.15373e-12	2.20256e-08	0	transporter activity
GO:0044419	77312	737	17922	253	3.66679e-12	2.56088e-08	0	interspecies interaction between organisms
GO:0044425	77312	9001	17922	2346	5.17806e-12	3.61636e-08	0	membrane part
GO:0008033	77312	421	17922	160	5.99606e-12	4.18765e-08	0	tRNA processing
GO:0032204	77312	196	17922	89	6.34356e-12	4.43034e-08	0	regulation of telomere maintenance
GO:0090305	77312	840	17922	281	6.62386e-12	4.6261e-08	0	nucleic acid phosphodiester bond hydrolysis
GO:0004672	77312	4497	17922	1232	6.84589e-12	4.78117e-08	0	protein kinase activity
GO:0006796	77312	13544	17922	3444	7.11577e-12	4.96965e-08	0	phosphate-containing compound metabolic process
GO:0005643	77312	206	17922	92	8.93304e-12	6.23884e-08	0	nuclear pore
GO:0051701	77312	565	17922	202	9.09532e-12	6.35217e-08	0	interaction with host
GO:0006974	77312	1781	17922	535	9.49834e-12	6.63364e-08	0	cellular response to DNA damage stimulus
GO:0008154	77312	646	17922	225	1.16179e-11	8.11393e-08	0	actin polymerization or depolymerization
GO:0060255	77312	10725	17922	2760	1.26458e-11	8.83185e-08	0	regulation of macromolecule metabolic process
GO:0007264	77312	725	17922	247	1.56038e-11	1.08977e-07	0	small GTPase mediated signal transduction
GO:0071840	77312	19436	17922	4845	1.75923e-11	1.22864e-07	0	cellular component organization or biogenesis
GO:0009556	77312	233	17922	100	2.03386e-11	1.42045e-07	0	microsporogenesis
GO:0003674	77312	57666	17922	13703	2.19569e-11	1.53347e-07	0	molecular_function
GO:0009303	77312	35	17922	27	2.22526e-11	1.55412e-07	8.49051e-132	rRNA transcription
GO:0032844	77312	212	17922	93	2.34407e-11	1.6371e-07	0	regulation of homeostatic process
GO:0006793	77312	13905	17922	3522	2.62038e-11	1.83007e-07	0	phosphorus metabolic process
GO:0046164	77312	142	17922	69	3.32654e-11	2.32326e-07	0	alcohol catabolic process
GO:0065007	77312	24846	17922	6119	3.38614e-11	2.36488e-07	0	biological regulation
GO:0031224	77312	6832	17922	1804	3.7397e-11	2.6118e-07	0	intrinsic component of membrane
GO:0000226	77312	1426	17922	437	3.92091e-11	2.73836e-07	0	microtubule cytoskeleton organization
GO:2000234	77312	19	17922	18	5.5058e-11	3.84525e-07	1.61944e-76	positive regulation of rRNA processing
GO:2000232	77312	19	17922	18	5.5058e-11	3.84525e-07	1.61944e-76	regulation of rRNA processing
GO:0090069	77312	19	17922	18	5.5058e-11	3.84525e-07	1.61944e-76	regulation of ribosome biogenesis
GO:0090070	77312	19	17922	18	5.5058e-11	3.84525e-07	1.61944e-76	positive regulation of ribosome biogenesis
GO:0009536	77312	22578	17922	5580	5.57244e-11	3.89179e-07	0	plastid
GO:0051345	77312	271	17922	111	5.58067e-11	3.89754e-07	0	positive regulation of hydrolase activity
GO:0007267	77312	349	17922	135	6.26556e-11	4.37587e-07	0	cell-cell signaling
GO:0019222	77312	13257	17922	3360	6.6879e-11	4.67083e-07	0	regulation of metabolic process
GO:0044265	77312	3448	17922	958	7.52786e-11	5.25745e-07	0	cellular macromolecule catabolic process
GO:0032403	77312	676	17922	230	8.74098e-11	6.1047e-07	0	protein complex binding
GO:0036459	77312	136	17922	66	9.42573e-11	6.58293e-07	0	ubiquitinyl hydrolase activity
GO:0004843	77312	136	17922	66	9.42573e-11	6.58293e-07	0	ubiquitin-specific protease activity
GO:0009057	77312	4047	17922	1108	9.74312e-11	6.80459e-07	0	macromolecule catabolic process
GO:0035004	77312	21	17922	19	1.09878e-10	7.6739e-07	1.13851e-83	phosphatidylinositol 3-kinase activity
GO:0016303	77312	21	17922	19	1.09878e-10	7.6739e-07	1.13851e-83	1-phosphatidylinositol-3-kinase activity
GO:0043547	77312	258	17922	106	1.20049e-10	8.38425e-07	0	positive regulation of GTPase activity
GO:0017016	77312	221	17922	94	1.43594e-10	1.00286e-06	0	Ras GTPase binding
GO:0031267	77312	221	17922	94	1.43594e-10	1.00286e-06	0	small GTPase binding
GO:0008047	77312	467	17922	169	1.46845e-10	1.02556e-06	0	enzyme activator activity
GO:0070646	77312	1144	17922	358	1.48781e-10	1.03908e-06	0	protein modification by small protein removal
GO:1901575	77312	8979	17922	2321	1.57904e-10	1.1028e-06	0	organic substance catabolic process
GO:0051607	77312	674	17922	228	1.9152e-10	1.33758e-06	0	defense response to virus
GO:0048236	77312	241	17922	100	2.04583e-10	1.42881e-06	0	plant-type spore development
GO:0016310	77312	6943	17922	1822	2.18157e-10	1.52361e-06	0	phosphorylation
GO:0051169	77312	961	17922	307	2.60191e-10	1.81717e-06	0	nuclear transport
GO:0006913	77312	961	17922	307	2.60191e-10	1.81717e-06	0	nucleocytoplasmic transport
GO:0071545	77312	102	17922	53	2.7005e-10	1.88603e-06	0	inositol phosphate catabolic process
GO:0046838	77312	102	17922	53	2.7005e-10	1.88603e-06	0	phosphorylated carbohydrate dephosphorylation
GO:0046855	77312	102	17922	53	2.7005e-10	1.88603e-06	0	inositol phosphate dephosphorylation
GO:0003723	77312	3647	17922	1003	2.84343e-10	1.98585e-06	0	RNA binding
GO:0045298	77312	568	17922	197	3.14074e-10	2.19349e-06	0	tubulin complex
GO:0046873	77312	850	17922	276	3.32119e-10	2.31952e-06	0	metal ion transmembrane transporter activity
GO:0006281	77312	1531	17922	459	3.68153e-10	2.57118e-06	0	DNA repair
GO:0090304	77312	16894	17922	4215	4.85232e-10	3.38886e-06	0	nucleic acid metabolic process
GO:0008173	77312	185	17922	81	4.86661e-10	3.39884e-06	0	RNA methyltransferase activity
GO:0051171	77312	8386	17922	2170	4.88521e-10	3.41183e-06	0	regulation of nitrogen compound metabolic process
GO:0015631	77312	522	17922	183	5.01612e-10	3.50326e-06	0	tubulin binding
GO:0080165	77312	38	17922	27	5.3472e-10	3.73449e-06	9.31296e-142	callose deposition in phloem sieve plate
GO:0046930	77312	223	17922	93	6.255e-10	4.36849e-06	0	pore complex
GO:0044877	77312	1575	17922	469	6.54287e-10	4.56954e-06	0	macromolecular complex binding
GO:0070647	77312	2736	17922	768	8.74016e-10	6.10412e-06	0	protein modification by small protein conjugation or removal
GO:0044430	77312	1487	17922	445	8.77937e-10	6.13151e-06	0	cytoskeletal part
GO:0005871	77312	234	17922	96	9.526e-10	6.65296e-06	0	kinesin complex
GO:0003916	77312	86	17922	46	1.15691e-09	8.07985e-06	1.03659e-290	DNA topoisomerase activity
GO:0030029	77312	1159	17922	357	1.20565e-09	8.42026e-06	0	actin filament-based process
GO:0051641	77312	7286	17922	1896	1.31099e-09	9.15597e-06	0	cellular localization
GO:0009615	77312	850	17922	273	1.37326e-09	9.59081e-06	0	response to virus
GO:0031048	77312	397	17922	145	1.37901e-09	9.631e-06	0	chromatin silencing by small RNA
GO:0010468	77312	9388	17922	2406	1.57932e-09	1.10299e-05	0	regulation of gene expression
GO:0046174	77312	115	17922	56	2.03662e-09	1.42237e-05	0	polyol catabolic process
GO:0007129	77312	335	17922	126	2.04924e-09	1.43119e-05	0	synapsis
GO:0051020	77312	253	17922	101	2.08122e-09	1.45352e-05	0	GTPase binding
GO:0016482	77312	3669	17922	1000	2.19838e-09	1.53535e-05	0	cytoplasmic transport
GO:0045143	77312	339	17922	127	2.35582e-09	1.6453e-05	0	homologous chromosome segregation
GO:0003777	77312	260	17922	103	2.37897e-09	1.66147e-05	0	microtubule motor activity
GO:0030983	77312	91	17922	47	3.49493e-09	2.44086e-05	2.1063e-305	mismatched DNA binding
GO:0043247	77312	173	17922	75	3.55318e-09	2.48154e-05	0	telomere maintenance in response to DNA damage
GO:0048522	77312	3658	17922	995	3.69993e-09	2.58403e-05	0	positive regulation of cellular process
GO:0006302	77312	358	17922	132	3.70299e-09	2.58617e-05	0	double-strand break repair
GO:1901616	77312	158	17922	70	3.84002e-09	2.68187e-05	0	organic hydroxy compound catabolic process
GO:0044248	77312	7595	17922	1965	3.87899e-09	2.70909e-05	0	cellular catabolic process
GO:0070192	77312	362	17922	133	4.19256e-09	2.92808e-05	0	chromosome organization involved in meiosis
GO:0007018	77312	356	17922	131	4.87793e-09	3.40675e-05	0	microtubule-based movement
GO:0006401	77312	596	17922	200	4.88838e-09	3.41404e-05	0	RNA catabolic process
GO:0008017	77312	487	17922	169	5.15924e-09	3.60322e-05	0	microtubule binding
GO:0009790	77312	3294	17922	902	5.46819e-09	3.81898e-05	0	embryo development
GO:0009507	77312	15749	17922	3922	6.23157e-09	4.35213e-05	0	chloroplast
GO:0004176	77312	121	17922	57	6.90717e-09	4.82397e-05	0	ATP-dependent peptidase activity
GO:0005635	77312	524	17922	179	7.04417e-09	4.91965e-05	0	nuclear envelope
GO:0070588	77312	148	17922	66	7.63614e-09	5.33308e-05	0	calcium ion transmembrane transport
GO:0009553	77312	1177	17922	357	7.96363e-09	5.5618e-05	0	embryo sac development
GO:0016459	77312	107	17922	52	8.2182e-09	5.73959e-05	0	myosin complex
GO:0048518	77312	5501	17922	1448	8.67082e-09	6.0557e-05	0	positive regulation of biological process
GO:0042578	77312	1635	17922	477	9.03204e-09	6.30798e-05	0	phosphoric ester hydrolase activity
GO:0043566	77312	428	17922	151	9.53132e-09	6.65667e-05	0	structure-specific DNA binding
GO:0018193	77312	2190	17922	620	9.54188e-09	6.66405e-05	0	peptidyl-amino acid modification
GO:0005096	77312	293	17922	111	1.12953e-08	7.88866e-05	0	GTPase activator activity
GO:0008094	77312	247	17922	97	1.14441e-08	7.99254e-05	0	DNA-dependent ATPase activity
GO:0009056	77312	9936	17922	2525	1.17814e-08	8.2281e-05	0	catabolic process
GO:0009668	77312	875	17922	275	1.19529e-08	8.3479e-05	0	plastid membrane organization
GO:0010027	77312	875	17922	275	1.19529e-08	8.3479e-05	0	thylakoid membrane organization
GO:1903409	77312	406	17922	144	1.40468e-08	9.81027e-05	0	reactive oxygen species biosynthetic process
GO:0019219	77312	8198	17922	2103	1.5286e-08	0.000106757	0	regulation of nucleobase-containing compound metabolic process
GO:0030695	77312	345	17922	126	1.57363e-08	0.000109902	0	GTPase regulator activity
GO:0098781	77312	42	17922	27	1.60504e-08	0.000112096	7.0169e-155	ncRNA transcription
GO:0005875	77312	285	17922	108	1.73236e-08	0.000120988	0	microtubule associated complex
GO:0009558	77312	70	17922	38	1.83534e-08	0.00012818	8.21659e-243	embryo sac cellularization
GO:0004003	77312	92	17922	46	1.91005e-08	0.000133398	2.50942e-308	ATP-dependent DNA helicase activity
GO:0008565	77312	467	17922	161	1.93113e-08	0.00013487	0	protein transporter activity
GO:0031323	77312	10828	17922	2736	1.99744e-08	0.000139501	0	regulation of cellular metabolic process
GO:0051336	77312	588	17922	195	2.06737e-08	0.000144385	0	regulation of hydrolase activity
GO:0005856	77312	1620	17922	470	2.458e-08	0.000171667	0	cytoskeleton
GO:0048314	77312	17	17922	15	2.48957e-08	0.000173871	2.82901e-69	embryo sac morphogenesis
GO:0016791	77312	1356	17922	401	2.58726e-08	0.000180694	0	phosphatase activity
GO:0016072	77312	1387	17922	409	2.6977e-08	0.000188408	0	rRNA metabolic process
GO:0008138	77312	96	17922	47	3.1344e-08	0.000218907	5.6274E-320	protein tyrosine/serine/threonine phosphatase activity
GO:0051640	77312	740	17922	236	3.27817e-08	0.000228948	0	organelle localization
GO:0055085	77312	3402	17922	921	3.5421e-08	0.000247381	0	transmembrane transport
GO:0005384	77312	53	17922	31	3.61618e-08	0.000252554	3.64402e-190	manganese ion transmembrane transporter activity
GO:0051258	77312	1132	17922	341	3.68449e-08	0.000257324	0	protein polymerization
GO:0008237	77312	415	17922	145	3.69528e-08	0.000258079	0	metallopeptidase activity
GO:0006298	77312	108	17922	51	3.78225e-08	0.000264153	0	mismatch repair
GO:0034655	77312	764	17922	242	4.19033e-08	0.000292652	0	nucleobase-containing compound catabolic process
GO:0034641	77312	23330	17922	5697	4.77841e-08	0.000333724	0	cellular nitrogen compound metabolic process
GO:0052742	77312	46	17922	28	4.96571e-08	0.000346805	7.70952e-168	phosphatidylinositol kinase activity
GO:0007021	77312	64	17922	35	5.16655e-08	0.000360832	1.84902e-224	tubulin complex assembly
GO:0072668	77312	64	17922	35	5.16655e-08	0.000360832	1.84902e-224	tubulin complex biogenesis
GO:0044707	77312	17449	17922	4307	5.58996e-08	0.000390402	0	single-multicellular organism process
GO:0022836	77312	244	17922	94	5.63862e-08	0.000393801	0	gated channel activity
GO:0010212	77312	352	17922	126	5.93985e-08	0.000414839	0	response to ionizing radiation
GO:0042793	77312	325	17922	118	6.34624e-08	0.000443221	0	transcription from plastid promoter
GO:0006364	77312	1374	17922	403	6.50129e-08	0.00045405	0	rRNA processing
GO:0010050	77312	315	17922	115	6.59615e-08	0.000460675	0	vegetative phase change
GO:0031897	77312	44	17922	27	6.76015e-08	0.000472129	2.22357e-161	Tic complex
GO:0031326	77312	8753	17922	2227	7.11304e-08	0.000496775	0	regulation of cellular biosynthetic process
GO:0016570	77312	1886	17922	535	7.29527e-08	0.000509501	0	histone modification
GO:0015405	77312	1026	17922	311	7.48229e-08	0.000522563	0	P-P-bond-hydrolysis-driven transmembrane transporter activity
GO:0032501	77312	18138	17922	4467	7.94317e-08	0.000554751	0	multicellular organismal process
GO:0010072	77312	253	17922	96	9.60853e-08	0.00067106	0	primary shoot apical meristem specification
GO:0009658	77312	1241	17922	367	9.7898e-08	0.00068372	0	chloroplast organization
GO:0006397	77312	1097	17922	329	1.01416e-07	0.000708292	0	mRNA processing
GO:0051052	77312	794	17922	248	1.06153e-07	0.00074137	0	regulation of DNA metabolic process
GO:0050665	77312	383	17922	134	1.07937e-07	0.000753829	0	hydrogen peroxide biosynthetic process
GO:0004348	77312	24	17922	18	1.1339e-07	0.000791919	2.99454e-94	glucosylceramidase activity
GO:0006678	77312	24	17922	18	1.1339e-07	0.000791919	2.99454e-94	glucosylceramide metabolic process
GO:0006680	77312	24	17922	18	1.1339e-07	0.000791919	2.99454e-94	glucosylceramide catabolic process
GO:0051168	77312	457	17922	155	1.13754e-07	0.000794456	0	nuclear export
GO:0004222	77312	241	17922	92	1.26847e-07	0.000885898	0	metalloendopeptidase activity
GO:0000956	77312	537	17922	177	1.4252e-07	0.000995356	0	nuclear-transcribed mRNA catabolic process
GO:0060589	77312	357	17922	126	1.46351e-07	0.00102211	0	nucleoside-triphosphatase regulator activity
GO:0006402	77312	542	17922	178	1.73386e-07	0.00121093	0	mRNA catabolic process
GO:0006650	77312	1099	17922	328	1.76557e-07	0.00123308	0	glycerophospholipid metabolic process
GO:0018205	77312	1739	17922	494	1.88591e-07	0.00131712	0	peptidyl-lysine modification
GO:0000723	77312	362	17922	127	1.91397e-07	0.00133672	0	telomere maintenance
GO:0032200	77312	362	17922	127	1.91397e-07	0.00133672	0	telomere organization
GO:1901564	77312	13551	17922	3369	2.08017e-07	0.00145279	0	organonitrogen compound metabolic process
GO:0015399	77312	1045	17922	313	2.32025e-07	0.00162047	0	primary active transmembrane transporter activity
GO:0005886	77312	14127	17922	3505	2.38477e-07	0.00166552	0	plasma membrane
GO:0090421	77312	275	17922	101	2.86733e-07	0.00200254	0	embryonic meristem initiation
GO:0043621	77312	215	17922	83	2.92043e-07	0.00203963	0	protein self-association
GO:0040019	77312	25	17922	18	3.16536e-07	0.00221069	9.68631e-98	positive regulation of embryonic development
GO:0030119	77312	105	17922	48	3.20103e-07	0.0022356	0	AP-type membrane coat adaptor complex
GO:0015491	77312	148	17922	62	3.36808e-07	0.00235226	0	cation:cation antiporter activity
GO:0007275	77312	17205	17922	4231	3.94284e-07	0.00275368	0	multicellular organismal development
GO:0010556	77312	8469	17922	2146	4.09775e-07	0.00286187	0	regulation of macromolecule biosynthetic process
GO:2000112	77312	8465	17922	2145	4.11778e-07	0.00287586	0	regulation of cellular macromolecule biosynthetic process
GO:0009561	77312	795	17922	245	4.13441e-07	0.00288747	0	megagametogenesis
GO:0042626	77312	825	17922	253	4.19254e-07	0.00292807	0	ATPase activity, coupled to transmembrane movement of substances
GO:0051170	77312	662	17922	209	4.32537e-07	0.00302084	0	nuclear import
GO:0009793	77312	2935	17922	793	4.35172e-07	0.00303924	0	embryo development ending in seed dormancy
GO:0060249	77312	367	17922	127	4.47092e-07	0.00312249	0	anatomical structure homeostasis
GO:0005086	77312	47	17922	27	4.53526e-07	0.00316742	4.68961e-171	ARF guanyl-nucleotide exchange factor activity
GO:1901137	77312	3697	17922	982	4.77476e-07	0.00333469	0	carbohydrate derivative biosynthetic process
GO:0019783	77312	204	17922	79	4.78735e-07	0.00334348	0	ubiquitin-like protein-specific protease activity
GO:1902593	77312	652	17922	206	4.90068e-07	0.00342263	0	single-organism nuclear import
GO:0006606	77312	652	17922	206	4.90068e-07	0.00342263	0	protein import into nucleus
GO:0044744	77312	652	17922	206	4.90068e-07	0.00342263	0	protein targeting to nucleus
GO:0017048	77312	30	17922	20	4.99376e-07	0.00348764	6.00754e-115	Rho GTPase binding
GO:0022892	77312	3545	17922	944	5.11836e-07	0.00357467	0	substrate-specific transporter activity
GO:0000059	77312	66	17922	34	5.32867e-07	0.00372154	1.32932e-230	protein import into nucleus, docking
GO:0048508	77312	309	17922	110	5.34277e-07	0.00373139	0	embryonic meristem development
GO:0006139	77312	20895	17922	5099	5.54111e-07	0.00386991	0	nucleobase-containing compound metabolic process
GO:0007349	77312	86	17922	41	5.7198e-07	0.00399471	1.03659e-290	cellularization
GO:0043492	77312	828	17922	253	5.76187e-07	0.00402409	0	ATPase activity, coupled to movement of substances
GO:0015630	77312	1124	17922	331	6.15013e-07	0.00429525	0	microtubule cytoskeleton
GO:0008536	77312	179	17922	71	6.20846e-07	0.00433599	0	Ran GTPase binding
GO:0008324	77312	1952	17922	544	6.30787e-07	0.00440541	0	cation transmembrane transporter activity
GO:0004674	77312	3243	17922	868	6.32554e-07	0.00441775	0	protein serine/threonine kinase activity
GO:0000151	77312	859	17922	261	6.3835e-07	0.00445824	0	ubiquitin ligase complex
GO:0006400	77312	239	17922	89	7.08701e-07	0.00494957	0	tRNA modification
GO:0016874	77312	1496	17922	427	7.15959e-07	0.00500026	0	ligase activity
GO:0016192	77312	3173	17922	850	7.15986e-07	0.00500045	0	vesicle-mediated transport
GO:0052866	77312	78	17922	38	7.38789e-07	0.0051597	6.13234e-267	phosphatidylinositol phosphate phosphatase activity
GO:0016820	77312	831	17922	253	7.88142e-07	0.00550439	0	hydrolase activity, acting on acid anhydrides, catalyzing transmembrane movement of substances
GO:0009657	77312	1932	17922	538	8.02966e-07	0.00560792	0	plastid organization
GO:0030258	77312	1262	17922	366	8.44084e-07	0.00589508	0	lipid modification
GO:0016579	77312	478	17922	157	8.74295e-07	0.00610608	0	protein deubiquitination
GO:0032259	77312	3407	17922	907	8.96133e-07	0.00625859	0	methylation
GO:0032957	77312	99	17922	45	8.97345e-07	0.00626706	0	inositol trisphosphate metabolic process
GO:0003917	77312	38	17922	23	9.01937e-07	0.00629912	9.31296e-142	DNA topoisomerase type I activity
GO:0090066	77312	901	17922	271	9.85525e-07	0.00688291	0	regulation of anatomical structure size
GO:0032535	77312	901	17922	271	9.85525e-07	0.00688291	0	regulation of cellular component size
GO:0006265	77312	73	17922	36	9.88012e-07	0.00690027	6.65368e-252	DNA topological change
GO:0080090	77312	10582	17922	2646	1.07824e-06	0.00753042	0	regulation of primary metabolic process
GO:0016788	77312	3496	17922	928	1.10228e-06	0.00769836	0	hydrolase activity, acting on ester bonds
GO:0034504	77312	659	17922	206	1.11992e-06	0.00782154	0	protein localization to nucleus
GO:0010449	77312	121	17922	52	1.13484e-06	0.00792575	0	root meristem growth
GO:0033036	77312	6613	17922	1690	1.16285e-06	0.00812131	0	macromolecule localization
GO:0005874	77312	771	17922	236	1.16345e-06	0.0081255	0	microtubule
GO:0003690	77312	310	17922	109	1.18265e-06	0.00825965	0	double-stranded DNA binding
GO:0035335	77312	85	17922	40	1.19062e-06	0.00831528	9.30845e-288	peptidyl-tyrosine dephosphorylation
GO:0043085	77312	809	17922	246	1.22709e-06	0.00857	0	positive regulation of catalytic activity
GO:0015662	77312	269	17922	97	1.25616e-06	0.00877301	0	ATPase activity, coupled to transmembrane movement of ions, phosphorylative mechanism
GO:0003724	77312	137	17922	57	1.27564e-06	0.00890905	0	RNA helicase activity
GO:0032991	77312	14238	17922	3516	1.2993e-06	0.00907429	0	macromolecular complex
GO:0010467	77312	14234	17922	3515	1.30619e-06	0.00912242	0	gene expression
GO:0006479	77312	1439	17922	410	1.42779e-06	0.00997166	0	protein methylation
GO:0008213	77312	1439	17922	410	1.42779e-06	0.00997166	0	protein alkylation
GO:0052793	77312	18	17922	14	1.49152e-06	0.0104168	6.58804e-73	pectin acetylesterase activity
GO:0008192	77312	18	17922	14	1.49152e-06	0.0104168	6.58804e-73	RNA guanylyltransferase activity
GO:0010486	77312	16	17922	13	1.50812e-06	0.0105327	1.2863e-65	manganese:proton antiporter activity
GO:0044255	77312	6373	17922	1630	1.51815e-06	0.0106028	0	cellular lipid metabolic process
GO:0044093	77312	815	17922	247	1.54376e-06	0.0107816	0	positive regulation of molecular function
GO:0016973	77312	44	17922	25	1.59679e-06	0.011152	2.22357e-161	poly(A)+ mRNA export from nucleus
GO:0003779	77312	411	17922	137	1.72322e-06	0.012035	0	actin binding
GO:0016528	77312	101	17922	45	1.77186e-06	0.0123747	0	sarcoplasm
GO:0016529	77312	101	17922	45	1.77186e-06	0.0123747	0	sarcoplasmic reticulum
GO:0042559	77312	101	17922	45	1.77186e-06	0.0123747	0	pteridine-containing compound biosynthetic process
GO:0006027	77312	164	17922	65	1.8589e-06	0.0129825	0	glycosaminoglycan catabolic process
GO:0048193	77312	1969	17922	544	1.90829e-06	0.0133275	0	Golgi vesicle transport
GO:0032502	77312	19089	17922	4660	1.96444e-06	0.0137196	0	developmental process
GO:0005694	77312	1895	17922	525	2.04333e-06	0.0142706	0	chromosome
GO:0045595	77312	822	17922	248	2.13824e-06	0.0149335	0	regulation of cell differentiation
GO:0044767	77312	18708	17922	4569	2.1824e-06	0.0152419	0	single-organism developmental process
GO:0015085	77312	211	17922	79	2.25656e-06	0.0157598	0	calcium ion transmembrane transporter activity
GO:0034645	77312	16243	17922	3985	2.51296e-06	0.0175505	0	cellular macromolecule biosynthetic process
GO:0052543	77312	318	17922	110	2.55635e-06	0.0178536	0	callose deposition in cell wall
GO:0046483	77312	23205	17922	5625	2.70923e-06	0.0189212	0	heterocycle metabolic process
GO:0051644	77312	512	17922	164	2.75499e-06	0.0192408	0	plastid localization
GO:0019750	77312	512	17922	164	2.75499e-06	0.0192408	0	chloroplast localization
GO:0006665	77312	523	17922	167	2.76795e-06	0.0193313	0	sphingolipid metabolic process
GO:0044451	77312	1011	17922	297	2.78114e-06	0.0194235	0	nucleoplasm part
GO:0016311	77312	1691	17922	472	2.81029e-06	0.0196271	0	dephosphorylation
GO:0008757	77312	538	17922	171	2.89219e-06	0.0201991	0	S-adenosylmethionine-dependent methyltransferase activity
GO:0005244	77312	179	17922	69	2.94604e-06	0.0205751	0	voltage-gated ion channel activity
GO:0022832	77312	179	17922	69	2.94604e-06	0.0205751	0	voltage-gated channel activity
GO:1901135	77312	7659	17922	1936	2.99516e-06	0.0209182	0	carbohydrate derivative metabolic process
GO:0036260	77312	56	17922	29	3.12536e-06	0.0218275	1.3143e-199	RNA capping
GO:0009452	77312	56	17922	29	3.12536e-06	0.0218275	1.3143e-199	7-methylguanosine RNA capping
GO:0051667	77312	506	17922	162	3.25217e-06	0.0227131	0	establishment of plastid localization
GO:0009902	77312	506	17922	162	3.25217e-06	0.0227131	0	chloroplast relocation
GO:0004526	77312	35	17922	21	3.29234e-06	0.0229937	8.49051e-132	ribonuclease P activity
GO:0051252	77312	7671	17922	1938	3.36984e-06	0.023535	0	regulation of RNA metabolic process
GO:0005451	77312	82	17922	38	3.46665e-06	0.0242111	7.23506e-279	monovalent cation:proton antiporter activity
GO:0015386	77312	59	17922	30	3.47149e-06	0.0242449	5.55994e-209	potassium:proton antiporter activity
GO:0010082	77312	94	17922	42	3.5282e-06	0.024641	3.679002729E-314	regulation of root meristem growth
GO:0006305	77312	666	17922	205	3.72896e-06	0.026043	0	DNA alkylation
GO:0006306	77312	666	17922	205	3.72896e-06	0.026043	0	DNA methylation
GO:0044743	77312	666	17922	205	3.72896e-06	0.026043	0	intracellular protein transmembrane import
GO:0071806	77312	681	17922	209	3.75502e-06	0.0262251	0	protein transmembrane transport
GO:0016020	77312	26068	17922	6292	3.88198e-06	0.0271117	0	membrane
GO:1901136	77312	406	17922	134	3.95481e-06	0.0276204	0	carbohydrate derivative catabolic process
GO:0004450	77312	28	17922	18	4.13299e-06	0.0288648	4.12431e-108	isocitrate dehydrogenase (NADP+) activity
GO:0030677	77312	28	17922	18	4.13299e-06	0.0288648	4.12431e-108	ribonuclease P complex
GO:0044257	77312	2725	17922	730	4.26772e-06	0.0298058	0	cellular protein catabolic process
GO:0006304	77312	671	17922	206	4.27714e-06	0.0298716	0	DNA modification
GO:0044728	77312	671	17922	206	4.27714e-06	0.0298716	0	DNA methylation or demethylation
GO:0065002	77312	675	17922	207	4.39963e-06	0.030727	0	intracellular protein transmembrane transport
GO:0010507	77312	38	17922	22	4.41058e-06	0.0308035	9.31296e-142	negative regulation of autophagy
GO:0010014	77312	769	17922	232	4.45226e-06	0.0310946	0	meristem initiation
GO:0000154	77312	54	17922	28	4.45723e-06	0.0311293	2.54698e-193	rRNA modification
GO:0004439	77312	54	17922	28	4.45723e-06	0.0311293	2.54698e-193	phosphatidylinositol-4,5-bisphosphate 5-phosphatase activity
GO:0031167	77312	54	17922	28	4.45723e-06	0.0311293	2.54698e-193	rRNA methylation
GO:0003860	77312	33	17922	20	4.54078e-06	0.0317128	4.26093e-125	3-hydroxyisobutyryl-CoA hydrolase activity
GO:0045927	77312	104	17922	45	4.64045e-06	0.0324089	0	positive regulation of growth
GO:0006644	77312	2278	17922	618	4.67445e-06	0.0326464	0	phospholipid metabolic process
GO:0009396	77312	95	17922	42	4.91093e-06	0.0342979	4.526215E-317	folic acid-containing compound biosynthetic process
GO:0007338	77312	57	17922	29	4.95369e-06	0.0345965	9.697e-203	single fertilization
GO:0030163	77312	2861	17922	763	5.02781e-06	0.0351142	0	protein catabolic process
GO:0034433	77312	17	17922	13	5.03655e-06	0.0351752	2.82901e-69	steroid esterification
GO:0034434	77312	17	17922	13	5.03655e-06	0.0351752	2.82901e-69	sterol esterification
GO:0006706	77312	17	17922	13	5.03655e-06	0.0351752	2.82901e-69	steroid catabolic process
GO:0080095	77312	17	17922	13	5.03655e-06	0.0351752	2.82901e-69	phosphatidylethanolamine-sterol O-acyltransferase activity
GO:0080096	77312	17	17922	13	5.03655e-06	0.0351752	2.82901e-69	phosphatidate-sterol O-acyltransferase activity
GO:0016127	77312	17	17922	13	5.03655e-06	0.0351752	2.82901e-69	sterol catabolic process
GO:0051649	77312	6776	17922	1719	5.10832e-06	0.0356765	0	establishment of localization in cell
GO:0010091	77312	165	17922	64	5.1801e-06	0.0361778	0	trichome branching
GO:0010228	77312	2228	17922	605	5.20146e-06	0.036327	0	vegetative to reproductive phase transition of meristem
GO:0048507	77312	2753	17922	736	5.21014e-06	0.0363876	0	meristem development
GO:0044723	77312	7775	17922	1959	5.69728e-06	0.0397898	0	single-organism carbohydrate metabolic process
GO:0009560	77312	463	17922	149	5.73416e-06	0.0400474	0	embryo sac egg cell differentiation
GO:0022821	77312	66	17922	32	6.14635e-06	0.0429261	1.32932e-230	potassium ion antiporter activity
GO:0004549	77312	36	17922	21	6.17118e-06	0.0430995	3.95536e-135	tRNA-specific ribonuclease activity
GO:0034593	77312	69	17922	33	6.43219e-06	0.0449224	9.06677e-240	phosphatidylinositol bisphosphate phosphatase activity
GO:0022804	77312	2081	17922	567	6.73077e-06	0.0470077	0	active transmembrane transporter activity
GO:0006370	77312	44	17922	24	6.79294e-06	0.0474419	2.22357e-161	7-methylguanosine mRNA capping
GO:0090056	77312	84	17922	38	7.05065e-06	0.0492417	8.45733e-285	regulation of chlorophyll metabolic process
GO:0034595	77312	55	17922	28	7.07219e-06	0.0493922	1.8132e-196	phosphatidylinositol phosphate 5-phosphatase activity
GO:0005388	77312	118	17922	49	7.27922e-06	0.0508381	0	calcium-transporting ATPase activity
GO:0043574	77312	539	17922	169	7.92959e-06	0.0553803	0	peroxisomal transport
GO:0006259	77312	4450	17922	1151	8.43006e-06	0.0588756	0	DNA metabolic process
GO:0004607	77312	29	17922	18	8.52567e-06	0.0595433	1.5476e-111	phosphatidylcholine-sterol O-acyltransferase activity
GO:0009889	77312	9197	17922	2297	8.53429e-06	0.0596035	0	regulation of biosynthetic process
GO:0006625	77312	536	17922	168	8.60366e-06	0.0600879	0	protein targeting to peroxisome
GO:0072663	77312	536	17922	168	8.60366e-06	0.0600879	0	establishment of protein localization to peroxisome
GO:0072662	77312	536	17922	168	8.60366e-06	0.0600879	0	protein localization to peroxisome
GO:0006767	77312	776	17922	232	8.84262e-06	0.0617569	0	water-soluble vitamin metabolic process
GO:0072594	77312	2695	17922	719	8.84848e-06	0.0617978	0	establishment of protein localization to organelle
GO:0016695	77312	22	17922	15	9.23508e-06	0.0644978	3.24065e-87	oxidoreductase activity, acting on hydrogen as donor
GO:1901401	77312	88	17922	39	9.81692e-06	0.0685614	1.33072e-296	regulation of tetrapyrrole metabolic process
GO:0006241	77312	79	17922	36	9.93406e-06	0.0693795	6.27256e-270	CTP biosynthetic process
GO:0009148	77312	79	17922	36	9.93406e-06	0.0693795	6.27256e-270	pyrimidine nucleoside triphosphate biosynthetic process
GO:0009208	77312	79	17922	36	9.93406e-06	0.0693795	6.27256e-270	pyrimidine ribonucleoside triphosphate metabolic process
GO:0009209	77312	79	17922	36	9.93406e-06	0.0693795	6.27256e-270	pyrimidine ribonucleoside triphosphate biosynthetic process
GO:0046036	77312	79	17922	36	9.93406e-06	0.0693795	6.27256e-270	CTP metabolic process
GO:0007292	77312	482	17922	153	9.98116e-06	0.0697084	0	female gamete generation
GO:0043647	77312	432	17922	139	1.16006e-05	0.0810186	0	inositol phosphate metabolic process
GO:0005085	77312	192	17922	71	1.16375e-05	0.0812762	0	guanyl-nucleotide exchange factor activity
GO:0006405	77312	396	17922	129	1.20808e-05	0.0843723	0	RNA export from nucleus
GO:0043173	77312	62	17922	30	1.24899e-05	0.0872294	2.73661e-218	nucleotide salvage
GO:0006643	77312	1157	17922	330	1.29389e-05	0.090365	0	membrane lipid metabolic process
GO:0050792	77312	48	17922	25	1.29652e-05	0.0905493	2.91337e-174	regulation of viral process
GO:0000724	77312	237	17922	84	1.30718e-05	0.0912937	0	double-strand break repair via homologous recombination
GO:0000725	77312	237	17922	84	1.30718e-05	0.0912937	0	recombinational repair
GO:0050657	77312	422	17922	136	1.30845e-05	0.0913819	0	nucleic acid transport
GO:0050658	77312	422	17922	136	1.30845e-05	0.0913819	0	RNA transport
GO:0051236	77312	422	17922	136	1.30845e-05	0.0913819	0	establishment of RNA localization
GO:0006403	77312	422	17922	136	1.30845e-05	0.0913819	0	RNA localization
GO:0016307	77312	68	17922	32	1.3459e-05	0.0939978	1.01501e-236	phosphatidylinositol phosphate kinase activity
GO:0051656	77312	537	17922	167	1.48257e-05	0.103543	0	establishment of organelle localization
GO:0016035	77312	10	17922	9	1.52759e-05	0.106687	4.75934e-43	zeta DNA polymerase complex
GO:2001142	77312	25	17922	16	1.56108e-05	0.109026	9.68631e-98	nicotinate transport
GO:2001143	77312	25	17922	16	1.56108e-05	0.109026	9.68631e-98	N-methylnicotinate transport
GO:0090417	77312	25	17922	16	1.56108e-05	0.109026	9.68631e-98	N-methylnicotinate transporter activity
GO:0090416	77312	25	17922	16	1.56108e-05	0.109026	9.68631e-98	nicotinate transporter activity
GO:0015697	77312	25	17922	16	1.56108e-05	0.109026	9.68631e-98	quaternary ammonium group transport
GO:0016926	77312	380	17922	124	1.60548e-05	0.112127	0	protein desumoylation
GO:0004725	77312	102	17922	43	1.64307e-05	0.114752	0	protein tyrosine phosphatase activity
GO:0000285	77312	16	17922	12	1.67361e-05	0.116885	1.2863e-65	1-phosphatidylinositol-3-phosphate 5-kinase activity
GO:0072509	77312	413	17922	133	1.68184e-05	0.11746	0	divalent inorganic cation transmembrane transporter activity
GO:0016571	77312	1352	17922	379	1.68957e-05	0.118	0	histone methylation
GO:0009081	77312	348	17922	115	1.70372e-05	0.118988	0	branched-chain amino acid metabolic process
GO:0009059	77312	16626	17922	4055	1.74023e-05	0.121538	0	macromolecule biosynthetic process
GO:0098518	77312	14	17922	11	1.84587e-05	0.128916	3.20231e-58	polynucleotide phosphatase activity
GO:0004484	77312	14	17922	11	1.84587e-05	0.128916	3.20231e-58	mRNA guanylyltransferase activity
GO:0004651	77312	14	17922	11	1.84587e-05	0.128916	3.20231e-58	polynucleotide 5'-phosphatase activity
GO:0004721	77312	918	17922	267	1.8745e-05	0.130915	0	phosphoprotein phosphatase activity
GO:0048731	77312	13714	17922	3365	1.92384e-05	0.134361	0	system development
GO:0030131	77312	84	17922	37	1.93987e-05	0.13548	8.45733e-285	clathrin adaptor complex
GO:0046907	77312	6242	17922	1580	1.98347e-05	0.138526	0	intracellular transport
GO:0006406	77312	342	17922	113	2.01797e-05	0.140935	0	mRNA export from nucleus
GO:0033365	77312	2736	17922	725	2.02085e-05	0.141136	0	protein localization to organelle
GO:0006687	77312	335	17922	111	2.0696e-05	0.144541	0	glycosphingolipid metabolic process
GO:0009791	77312	10956	17922	2709	2.06989e-05	0.144561	0	post-embryonic development
GO:0003989	77312	23	17922	15	2.08318e-05	0.145489	9.64355e-91	acetyl-CoA carboxylase activity
GO:0052545	77312	466	17922	147	2.09066e-05	0.146012	0	callose localization
GO:0006312	77312	168	17922	63	2.12518e-05	0.148423	0	mitotic recombination
GO:0007031	77312	664	17922	200	2.14072e-05	0.149508	0	peroxisome organization
GO:0006261	77312	687	17922	206	2.21048e-05	0.15438	0	DNA-dependent DNA replication
GO:0009250	77312	1648	17922	453	2.22183e-05	0.155172	0	glucan biosynthetic process
GO:0051028	77312	368	17922	120	2.24942e-05	0.157099	0	mRNA transport
GO:0006378	77312	52	17922	26	2.25165e-05	0.157255	5.31202e-187	mRNA polyadenylation
GO:0071421	77312	28	17922	17	2.30933e-05	0.161283	4.12431e-108	manganese ion transmembrane transport
GO:0006379	77312	41	17922	22	2.31024e-05	0.161347	1.29096e-151	mRNA cleavage
GO:0045995	77312	41	17922	22	2.31024e-05	0.161347	1.29096e-151	regulation of embryonic development
GO:0065008	77312	6198	17922	1568	2.38191e-05	0.166353	0	regulation of biological quality
GO:0019001	77312	1138	17922	323	2.40807e-05	0.168179	0	guanyl nucleotide binding
GO:0005525	77312	1138	17922	323	2.40807e-05	0.168179	0	GTP binding
GO:0032561	77312	1138	17922	323	2.40807e-05	0.168179	0	guanyl ribonucleotide binding
GO:0009231	77312	55	17922	27	2.41116e-05	0.168395	1.8132e-196	riboflavin biosynthetic process
GO:0042727	77312	55	17922	27	2.41116e-05	0.168395	1.8132e-196	flavin-containing compound biosynthetic process
GO:0006520	77312	7632	17922	1913	2.41886e-05	0.168933	0	cellular amino acid metabolic process
GO:0003684	77312	172	17922	64	2.43575e-05	0.170113	0	damaged DNA binding
GO:0055076	77312	347	17922	114	2.46323e-05	0.172032	0	transition metal ion homeostasis
GO:0005216	77312	301	17922	101	2.67335e-05	0.186707	0	ion channel activity
GO:0044431	77312	2174	17922	584	2.7088e-05	0.189183	0	Golgi apparatus part
GO:0009147	77312	82	17922	36	2.72583e-05	0.190372	7.23506e-279	pyrimidine nucleoside triphosphate metabolic process
GO:0055071	77312	76	17922	34	2.79662e-05	0.195316	6.09081e-261	manganese ion homeostasis
GO:0010380	77312	76	17922	34	2.79662e-05	0.195316	6.09081e-261	regulation of chlorophyll biosynthetic process
GO:0031461	77312	652	17922	196	2.91403e-05	0.203516	0	cullin-RING ubiquitin ligase complex
GO:0000795	77312	47	17922	24	2.95473e-05	0.206359	4.68961e-171	synaptonemal complex
GO:0010332	77312	277	17922	94	3.04691e-05	0.212796	0	response to gamma radiation
GO:0043687	77312	425	17922	135	3.05718e-05	0.213514	0	post-translational protein modification
GO:0033037	77312	473	17922	148	3.09943e-05	0.216464	0	polysaccharide localization
GO:0004849	77312	39	17922	21	3.29709e-05	0.230269	4.70023e-145	uridine kinase activity
GO:0042364	77312	422	17922	134	3.32187e-05	0.231999	0	water-soluble vitamin biosynthetic process
GO:2001295	77312	19	17922	13	3.5498e-05	0.247918	1.61944e-76	malonyl-CoA biosynthetic process
GO:0052662	77312	19	17922	13	3.5498e-05	0.247918	1.61944e-76	zeaxanthin epoxidase activity
GO:1901360	77312	24804	17922	5968	3.68139e-05	0.257108	0	organic cyclic compound metabolic process
GO:0005654	77312	1183	17922	333	3.71527e-05	0.259475	0	nucleoplasm
GO:0048856	77312	17439	17922	4238	3.75058e-05	0.261941	0	anatomical structure development
GO:1901463	77312	80	17922	35	3.8291e-05	0.267424	6.49729e-273	regulation of tetrapyrrole biosynthetic process
GO:0046030	77312	45	17922	23	4.2313e-05	0.295514	1.29498e-164	inositol trisphosphate phosphatase activity
GO:0044249	77312	24361	17922	5862	4.37955e-05	0.305868	0	cellular biosynthetic process
GO:1903506	77312	7345	17922	1839	4.45661e-05	0.31125	0	regulation of nucleic acid-templated transcription
GO:0006355	77312	7345	17922	1839	4.45661e-05	0.31125	0	regulation of transcription, DNA-templated
GO:0033354	77312	17	17922	12	4.4815e-05	0.312988	2.82901e-69	chlorophyll cycle
GO:0050454	77312	17	17922	12	4.4815e-05	0.312988	2.82901e-69	coenzyme F420 hydrogenase activity
GO:0018410	77312	17	17922	12	4.4815e-05	0.312988	2.82901e-69	C-terminal protein amino acid modification
GO:0003880	77312	17	17922	12	4.4815e-05	0.312988	2.82901e-69	protein C-terminal carboxyl O-methyltransferase activity
GO:0004671	77312	17	17922	12	4.4815e-05	0.312988	2.82901e-69	protein C-terminal S-isoprenylcysteine carboxyl O-methyltransferase activity
GO:0006481	77312	17	17922	12	4.4815e-05	0.312988	2.82901e-69	C-terminal protein methylation
GO:0090415	77312	17	17922	12	4.4815e-05	0.312988	2.82901e-69	7-hydroxymethyl chlorophyll a reductase activity
GO:0046995	77312	17	17922	12	4.4815e-05	0.312988	2.82901e-69	oxidoreductase activity, acting on hydrogen as donor, with other known acceptors
GO:0010154	77312	4055	17922	1044	4.5358e-05	0.31678	0	fruit development
GO:0052386	77312	348	17922	113	4.65331e-05	0.324987	0	cell wall thickening
GO:2001070	77312	37	17922	20	4.70738e-05	0.328763	1.89384e-138	starch binding
GO:0008655	77312	37	17922	20	4.70738e-05	0.328763	1.89384e-138	pyrimidine-containing compound salvage
GO:2001141	77312	7347	17922	1839	4.71739e-05	0.329463	0	regulation of RNA biosynthetic process
GO:0000919	77312	145	17922	55	4.7423e-05	0.331202	0	cell plate assembly
GO:0022406	77312	90	17922	38	4.76053e-05	0.332476	1.78739e-302	membrane docking
GO:0008186	77312	90	17922	38	4.76053e-05	0.332476	1.78739e-302	RNA-dependent ATPase activity
GO:0080008	77312	392	17922	125	4.82683e-05	0.337106	0	Cul4-RING E3 ubiquitin ligase complex
GO:0009787	77312	444	17922	139	5.12198e-05	0.357719	0	regulation of abscisic acid-activated signaling pathway
GO:0006725	77312	23878	17922	5746	5.44859e-05	0.380529	0	cellular aromatic compound metabolic process
GO:0004559	77312	60	17922	28	5.51279e-05	0.385013	4.31823e-212	alpha-mannosidase activity
GO:0004075	77312	32	17922	18	5.57474e-05	0.38934	9.97832e-122	biotin carboxylase activity
GO:0009317	77312	32	17922	18	5.57474e-05	0.38934	9.97832e-122	acetyl-CoA carboxylase complex
GO:0009343	77312	32	17922	18	5.57474e-05	0.38934	9.97832e-122	biotin carboxylase complex
GO:0051179	77312	15345	17922	3739	5.70195e-05	0.398224	0	localization
GO:0015079	77312	267	17922	90	5.84492e-05	0.40821	0	potassium ion transmembrane transporter activity
GO:0046434	77312	475	17922	147	5.96682e-05	0.416723	0	organophosphate catabolic process
GO:0043407	77312	94	17922	39	6.0846e-05	0.424949	3.679002729E-314	negative regulation of MAP kinase activity
GO:0043409	77312	94	17922	39	6.0846e-05	0.424949	3.679002729E-314	negative regulation of MAPK cascade
GO:0098772	77312	1151	17922	323	6.16273e-05	0.430405	0	molecular function regulator
GO:0006551	77312	314	17922	103	6.25928e-05	0.437148	0	leucine metabolic process
GO:0022857	77312	3699	17922	955	6.37237e-05	0.445047	0	transmembrane transporter activity
GO:0006664	77312	918	17922	263	6.60435e-05	0.461248	0	glycolipid metabolic process
GO:0004004	77312	88	17922	37	6.62369e-05	0.462598	1.33072e-296	ATP-dependent RNA helicase activity
GO:0008175	77312	82	17922	35	7.12388e-05	0.497532	7.23506e-279	tRNA methyltransferase activity
GO:0006573	77312	297	17922	98	7.2113e-05	0.503637	0	valine metabolic process
GO:0006813	77312	366	17922	117	7.31021e-05	0.510545	0	potassium ion transport
GO:0048229	77312	2951	17922	771	7.34199e-05	0.512765	0	gametophyte development
GO:0006891	77312	283	17922	94	7.58667e-05	0.529853	0	intra-Golgi vesicle-mediated transport
GO:0000188	77312	55	17922	26	7.67343e-05	0.535912	1.8132e-196	inactivation of MAPK activity
GO:0004525	77312	38	17922	20	7.77437e-05	0.542962	9.31296e-142	ribonuclease III activity
GO:0032296	77312	38	17922	20	7.77437e-05	0.542962	9.31296e-142	double-stranded RNA-specific ribonuclease activity
GO:0022607	77312	5179	17922	1313	7.78504e-05	0.543707	0	cellular component assembly
GO:1903509	77312	928	17922	265	7.86438e-05	0.549248	0	liposaccharide metabolic process
GO:0010138	77312	30	17922	17	7.91021e-05	0.552449	6.00754e-115	pyrimidine ribonucleotide salvage
GO:0043097	77312	30	17922	17	7.91021e-05	0.552449	6.00754e-115	pyrimidine nucleoside salvage
GO:0044206	77312	30	17922	17	7.91021e-05	0.552449	6.00754e-115	UMP salvage
GO:0044211	77312	30	17922	17	7.91021e-05	0.552449	6.00754e-115	CTP salvage
GO:0032262	77312	30	17922	17	7.91021e-05	0.552449	6.00754e-115	pyrimidine nucleotide salvage
GO:0046655	77312	64	17922	29	7.97223e-05	0.556781	1.84902e-224	folic acid metabolic process
GO:0046656	77312	64	17922	29	7.97223e-05	0.556781	1.84902e-224	folic acid biosynthetic process
GO:0052592	77312	20	17922	13	7.98007e-05	0.557328	4.19038e-80	oxidoreductase activity, acting on CH or CH2 groups, with an iron-sulfur protein as acceptor
GO:0009375	77312	20	17922	13	7.98007e-05	0.557328	4.19038e-80	ferredoxin hydrogenase complex
GO:0009540	77312	20	17922	13	7.98007e-05	0.557328	4.19038e-80	zeaxanthin epoxidase [overall] activity
GO:0009933	77312	1293	17922	358	8.2502e-05	0.576194	0	meristem structural organization
GO:1901419	77312	452	17922	140	8.39943e-05	0.586616	0	regulation of response to alcohol
GO:0046839	77312	89	17922	37	8.82e-05	0.615989	1.53364e-299	phospholipid dephosphorylation
GO:0046856	77312	89	17922	37	8.82e-05	0.615989	1.53364e-299	phosphatidylinositol dephosphorylation
GO:0006026	77312	182	17922	65	8.94843e-05	0.624958	0	aminoglycan catabolic process
GO:0043408	77312	128	17922	49	9.1079e-05	0.636096	0	regulation of MAPK cascade
GO:0005975	77312	9045	17922	2239	9.36791e-05	0.654255	0	carbohydrate metabolic process
GO:0006289	77312	102	17922	41	9.41476e-05	0.657527	0	nucleotide-excision repair
GO:0005247	77312	44	17922	22	9.47909e-05	0.66202	2.22357e-161	voltage-gated chloride channel activity
GO:0009341	77312	125	17922	48	9.7706e-05	0.682379	0	beta-galactosidase complex
GO:0043405	77312	125	17922	48	9.7706e-05	0.682379	0	regulation of MAP kinase activity
GO:0070727	77312	4971	17922	1261	9.80274e-05	0.684623	0	cellular macromolecule localization
GO:0042787	77312	99	17922	40	9.95857e-05	0.695507	0	protein ubiquitination involved in ubiquitin-dependent protein catabolic process
GO:0016108	77312	665	17922	196	9.99305e-05	0.697915	0	tetraterpenoid metabolic process
GO:0016116	77312	665	17922	196	9.99305e-05	0.697915	0	carotenoid metabolic process
GO:0004521	77312	200	17922	70	0.000101419	0.708313	0	endoribonuclease activity
GO:0009888	77312	6242	17922	1567	0.000103729	0.724441	0	tissue development
GO:1902532	77312	176	17922	63	0.000105432	0.736336	0	negative regulation of intracellular signal transduction
GO:0023057	77312	428	17922	133	0.000105548	0.737149	0	negative regulation of signaling
GO:0009968	77312	428	17922	133	0.000105548	0.737149	0	negative regulation of signal transduction
GO:0010648	77312	428	17922	133	0.000105548	0.737149	0	negative regulation of cell communication
GO:0052663	77312	18	17922	12	0.000105938	0.73987	6.58804e-73	antheraxanthin epoxidase activity
GO:0008479	77312	18	17922	12	0.000105938	0.73987	6.58804e-73	queuine tRNA-ribosyltransferase activity
GO:0008616	77312	18	17922	12	0.000105938	0.73987	6.58804e-73	queuosine biosynthetic process
GO:0046116	77312	18	17922	12	0.000105938	0.73987	6.58804e-73	queuosine metabolic process
GO:0006771	77312	197	17922	69	0.000110297	0.770314	0	riboflavin metabolic process
GO:0043138	77312	36	17922	19	0.000111475	0.778544	3.95536e-135	3'-5' DNA helicase activity
GO:0043903	77312	59	17922	27	0.000112885	0.788386	5.55994e-209	regulation of symbiosis, encompassing mutualism through parasitism
GO:1901605	77312	6949	17922	1736	0.000113578	0.793228	0	alpha-amino acid metabolic process
GO:0016109	77312	629	17922	186	0.000121685	0.849849	0	tetraterpenoid biosynthetic process
GO:0016117	77312	629	17922	186	0.000121685	0.849849	0	carotenoid biosynthetic process
GO:0072596	77312	308	17922	100	0.000122198	0.853429	0	establishment of protein localization to chloroplast
GO:0072598	77312	308	17922	100	0.000122198	0.853429	0	protein localization to chloroplast
GO:0045036	77312	308	17922	100	0.000122198	0.853429	0	protein targeting to chloroplast
GO:0004565	77312	126	17922	48	0.000122601	0.856245	0	beta-galactosidase activity
GO:0051193	77312	100	17922	40	0.000129082	0.901508	0	regulation of cofactor metabolic process
GO:0042726	77312	198	17922	69	0.00013125	0.916648	0	flavin-containing compound metabolic process
GO:0006549	77312	305	17922	99	0.000133031	0.929085	0	isoleucine metabolic process
GO:0022414	77312	10678	17922	2624	0.000135592	0.946975	0	reproductive process
GO:0070603	77312	42	17922	21	0.000136059	0.950235	7.0169e-155	SWI/SNF superfamily-type complex
GO:0043044	77312	31	17922	17	0.000137337	0.959163	2.40979e-118	ATP-dependent chromatin remodeling
GO:0051603	77312	2563	17922	672	0.000138478	0.967131	0	proteolysis involved in cellular protein catabolic process
GO:0008238	77312	423	17922	131	0.000139205	0.972211	0	exopeptidase activity
GO:0003887	77312	130	17922	49	0.000142192	0.993071	0	DNA-directed DNA polymerase activity
GO:0044454	77312	248	17922	83	0.000144255	1	0	nuclear chromosome part
GO:0003924	77312	685	17922	200	0.00015153	1	0	GTPase activity
GO:0010216	77312	48	17922	23	0.000151726	1	2.91337e-174	maintenance of DNA methylation
GO:0046777	77312	1027	17922	288	0.000155393	1	0	protein autophosphorylation
GO:0016421	77312	26	17922	15	0.000158901	1	3.25856e-101	CoA carboxylase activity
GO:0016885	77312	26	17922	15	0.000158901	1	3.25856e-101	ligase activity, forming carbon-carbon bonds
GO:0051998	77312	34	17922	18	0.00015998	1	1.87466e-128	protein carboxyl O-methyltransferase activity
GO:0016875	77312	343	17922	109	0.000162224	1	0	ligase activity, forming carbon-oxygen bonds
GO:0016876	77312	343	17922	109	0.000162224	1	0	ligase activity, forming aminoacyl-tRNA and related compounds
GO:0050891	77312	21	17922	13	0.000164894	1	1.13851e-83	multicellular organismal water homeostasis
GO:0005984	77312	1775	17922	476	0.000166316	1	0	disaccharide metabolic process
GO:0098791	77312	1727	17922	464	0.000167561	1	0	Golgi subcompartment
GO:0048316	77312	3886	17922	994	0.000172507	1	0	seed development
GO:0034654	77312	9860	17922	2427	0.000173055	1	0	nucleobase-containing compound biosynthetic process
GO:0030515	77312	14	17922	10	0.00017444	1	3.20231e-58	snoRNA binding
GO:0004252	77312	399	17922	124	0.000175067	1	0	serine-type endopeptidase activity
GO:0006928	77312	633	17922	186	0.00017511	1	0	movement of cell or subcellular component
GO:0009110	77312	470	17922	143	0.000176023	1	0	vitamin biosynthetic process
GO:0043484	77312	98	17922	39	0.000176771	1	0	regulation of RNA splicing
GO:0000793	77312	155	17922	56	0.000186686	1	0	condensed chromosome
GO:0006470	77312	1330	17922	364	0.000189184	1	0	protein dephosphorylation
GO:0000726	77312	29	17922	16	0.000196395	1	1.5476e-111	non-recombinational repair
GO:0006303	77312	29	17922	16	0.000196395	1	1.5476e-111	double-strand break repair via nonhomologous end joining
GO:0042372	77312	29	17922	16	0.000196395	1	1.5476e-111	phylloquinone biosynthetic process
GO:0042374	77312	29	17922	16	0.000196395	1	1.5476e-111	phylloquinone metabolic process
GO:0044427	77312	1646	17922	443	0.000198608	1	0	chromosomal part
GO:0051188	77312	1606	17922	433	0.000199051	1	0	cofactor biosynthetic process
GO:0009959	77312	43	17922	21	0.000208049	1	3.90484e-158	negative gravitropism
GO:0043631	77312	89	17922	36	0.000210557	1	1.53364e-299	RNA polyadenylation
GO:2000280	77312	208	17922	71	0.000216052	1	0	regulation of root development
GO:0004713	77312	510	17922	153	0.000222779	1	0	protein tyrosine kinase activity
GO:0033202	77312	49	17922	23	0.000223498	1	1.84763e-177	DNA helicase complex
GO:0022833	77312	24	17922	14	0.000224806	1	2.99454e-94	mechanically gated channel activity
GO:0008381	77312	24	17922	14	0.000224806	1	2.99454e-94	mechanically-gated ion channel activity
GO:0070070	77312	19	17922	12	0.000226692	1	1.61944e-76	proton-transporting V-type ATPase complex assembly
GO:0006968	77312	19	17922	12	0.000226692	1	1.61944e-76	cellular defense response
GO:0005254	77312	52	17922	24	0.000226953	1	5.31202e-187	chloride channel activity
GO:0030149	77312	58	17922	26	0.000226982	1	7.28012e-206	sphingolipid catabolic process
GO:0019377	77312	55	17922	25	0.000228002	1	1.8132e-196	glycolipid catabolic process
GO:0006677	77312	55	17922	25	0.000228002	1	1.8132e-196	glycosylceramide metabolic process
GO:0042819	77312	55	17922	25	0.000228002	1	1.8132e-196	vitamin B6 biosynthetic process
GO:0046477	77312	55	17922	25	0.000228002	1	1.8132e-196	glycosylceramide catabolic process
GO:0046479	77312	55	17922	25	0.000228002	1	1.8132e-196	glycosphingolipid catabolic process
GO:0046514	77312	55	17922	25	0.000228002	1	1.8132e-196	ceramide catabolic process
GO:0030272	77312	8	17922	7	0.000229222	1	3.16011e-35	5-formyltetrahydrofolate cyclo-ligase activity
GO:0015410	77312	8	17922	7	0.000229222	1	3.16011e-35	manganese-transporting ATPase activity
GO:0015923	77312	83	17922	34	0.00023435	1	7.77561e-282	mannosidase activity
GO:0070204	77312	10	17922	8	0.000236498	1	4.75934e-43	2-succinyl-5-enolpyruvyl-6-hydroxy-3-cyclohexene-1-carboxylic-acid synthase activity
GO:0050790	77312	1758	17922	470	0.000240794	1	0	regulation of catalytic activity
GO:1902582	77312	5581	17922	1401	0.000243413	1	0	single-organism intracellular transport
GO:0000049	77312	80	17922	33	0.00024637	1	6.49729e-273	tRNA binding
GO:0005657	77312	317	17922	101	0.000246847	1	0	replication fork
GO:0042575	77312	136	17922	50	0.000247843	1	0	DNA polymerase complex
GO:0008144	77312	126	17922	47	0.000254351	1	0	drug binding
GO:0030865	77312	202	17922	69	0.000256454	1	0	cortical cytoskeleton organization
GO:0009913	77312	143	17922	52	0.000258113	1	0	epidermal cell differentiation
GO:0030855	77312	143	17922	52	0.000258113	1	0	epithelial cell differentiation
GO:0010340	77312	35	17922	18	0.00025818	1	8.49051e-132	carboxyl-O-methyltransferase activity
GO:0015075	77312	2619	17922	682	0.000267692	1	0	ion transmembrane transporter activity
GO:0009129	77312	90	17922	36	0.000273235	1	1.78739e-302	pyrimidine nucleoside monophosphate metabolic process
GO:0035251	77312	596	17922	175	0.000276175	1	0	UDP-glucosyltransferase activity
GO:0004812	77312	340	17922	107	0.000277552	1	0	aminoacyl-tRNA ligase activity
GO:0006418	77312	340	17922	107	0.000277552	1	0	tRNA aminoacylation for protein translation
GO:0009756	77312	623	17922	182	0.000280606	1	0	carbohydrate mediated signaling
GO:0010182	77312	623	17922	182	0.000280606	1	0	sugar mediated signaling pathway
GO:0008318	77312	27	17922	15	0.000280943	1	1.13838e-104	protein prenyltransferase activity
GO:0008649	77312	38	17922	19	0.000281166	1	9.31296e-142	rRNA methyltransferase activity
GO:0060229	77312	71	17922	30	0.000281274	1	7.5526e-246	lipase activator activity
GO:0016004	77312	71	17922	30	0.000281274	1	7.5526e-246	phospholipase activator activity
GO:0009895	77312	68	17922	29	0.000291883	1	1.01501e-236	negative regulation of catabolic process
GO:0031330	77312	68	17922	29	0.000291883	1	1.01501e-236	negative regulation of cellular catabolic process
GO:0007067	77312	400	17922	123	0.000297994	1	0	mitotic nuclear division
GO:0043038	77312	348	17922	109	0.000298818	1	0	amino acid activation
GO:0043039	77312	348	17922	109	0.000298818	1	0	tRNA aminoacylation
GO:0000381	77312	41	17922	20	0.000298822	1	1.29096e-151	regulation of alternative mRNA splicing, via spliceosome
GO:0048024	77312	41	17922	20	0.000298822	1	1.29096e-151	regulation of mRNA splicing, via spliceosome
GO:0000035	77312	17	17922	11	0.000308591	1	2.82901e-69	acyl binding
GO:0034703	77312	97	17922	38	0.000309389	1	6.9E-323	cation channel complex
GO:0030117	77312	408	17922	125	0.000315637	1	0	membrane coat
GO:0048475	77312	408	17922	125	0.000315637	1	0	coated membrane
GO:0051031	77312	22	17922	13	0.00031744	1	3.24065e-87	tRNA transport
GO:0006409	77312	22	17922	13	0.00031744	1	3.24065e-87	tRNA export from nucleus
GO:0046949	77312	22	17922	13	0.00031744	1	3.24065e-87	fatty-acyl-CoA biosynthetic process
GO:0030307	77312	47	17922	22	0.000319534	1	4.68961e-171	positive regulation of cell growth
GO:0006508	77312	5695	17922	1426	0.000324358	1	0	proteolysis
GO:0016282	77312	104	17922	40	0.000342163	1	0	eukaryotic 43S preinitiation complex
GO:0007033	77312	394	17922	121	0.000350358	1	0	vacuole organization
GO:0008284	77312	276	17922	89	0.000356401	1	0	positive regulation of cell proliferation
GO:0048532	77312	1325	17922	360	0.000360963	1	0	anatomical structure arrangement
GO:0046527	77312	707	17922	203	0.000362355	1	0	glucosyltransferase activity
GO:0005982	77312	1968	17922	520	0.000364062	1	0	starch metabolic process
GO:0090174	77312	33	17922	17	0.000371894	1	4.26093e-125	organelle membrane fusion
GO:0044801	77312	33	17922	17	0.000371894	1	4.26093e-125	single-organism membrane fusion
GO:1901361	77312	1594	17922	427	0.000379768	1	0	organic cyclic compound catabolic process
GO:0098589	77312	762	17922	217	0.000382129	1	0	membrane region
GO:0032446	77312	1937	17922	512	0.000388145	1	0	protein modification by small protein conjugation
GO:0017150	77312	25	17922	14	0.000401992	1	9.68631e-98	tRNA dihydrouridine synthase activity
GO:0009887	77312	2519	17922	655	0.000407461	1	0	organ morphogenesis
GO:0015108	77312	66	17922	28	0.000408772	1	1.32932e-230	chloride transmembrane transporter activity
GO:0009846	77312	403	17922	123	0.000412956	1	0	pollen germination
GO:0071407	77312	2422	17922	631	0.000422006	1	0	cellular response to organic cyclic compound
GO:0034702	77312	105	17922	40	0.000430132	1	0	ion channel complex
GO:0016893	77312	177	17922	61	0.000432089	1	0	endonuclease activity, active with either ribo- or deoxyribonucleic acids and producing 5'-phosphomonoesters
GO:0009880	77312	209	17922	70	0.000441642	1	0	embryonic pattern specification
GO:0008170	77312	274	17922	88	0.000442999	1	0	N-methyltransferase activity
GO:0016560	77312	20	17922	12	0.000447029	1	4.19038e-80	protein import into peroxisome matrix, docking
GO:0016906	77312	20	17922	12	0.000447029	1	4.19038e-80	sterol 3-beta-glucosyltransferase activity
GO:0022615	77312	20	17922	12	0.000447029	1	4.19038e-80	protein to membrane docking
GO:0016810	77312	359	17922	111	0.000452741	1	0	hydrolase activity, acting on carbon-nitrogen (but not peptide) bonds
GO:0032300	77312	51	17922	23	0.000460887	1	7.89253e-184	mismatch repair complex
GO:0008270	77312	4184	17922	1059	0.000469714	1	0	zinc ion binding
GO:0016558	77312	499	17922	148	0.000481566	1	0	protein import into peroxisome matrix
GO:0006550	77312	199	17922	67	0.000490844	1	0	isoleucine catabolic process
GO:0006574	77312	199	17922	67	0.000490844	1	0	valine catabolic process
GO:0030203	77312	228	17922	75	0.000517883	1	0	glycosaminoglycan metabolic process
GO:0018342	77312	31	17922	16	0.000536424	1	2.40979e-118	protein prenylation
GO:0097354	77312	31	17922	16	0.000536424	1	2.40979e-118	prenylation
GO:0009982	77312	106	17922	40	0.00053767	1	0	pseudouridine synthase activity
GO:0043414	77312	2923	17922	752	0.000541737	1	0	macromolecule methylation
GO:0016417	77312	140	17922	50	0.00054204	1	0	S-acyltransferase activity
GO:0048194	77312	13	17922	9	0.000543808	1	1.76811e-54	Golgi vesicle budding
GO:0006552	77312	214	17922	71	0.000546986	1	0	leucine catabolic process
GO:0009083	77312	214	17922	71	0.000546986	1	0	branched-chain amino acid catabolic process
GO:0006672	77312	67	17922	28	0.000548165	1	1.153e-233	ceramide metabolic process
GO:0010016	77312	2237	17922	584	0.000553844	1	0	shoot system morphogenesis
GO:0046132	77312	130	17922	47	0.000574091	1	0	pyrimidine ribonucleoside biosynthetic process
GO:0046134	77312	130	17922	47	0.000574091	1	0	pyrimidine nucleoside biosynthetic process
GO:0022843	77312	103	17922	39	0.000579538	1	0	voltage-gated cation channel activity
GO:0004571	77312	34	17922	17	0.000583809	1	1.87466e-128	mannosyl-oligosaccharide 1,2-alpha-mannosidase activity
GO:0015924	77312	34	17922	17	0.000583809	1	1.87466e-128	mannosyl-oligosaccharide mannosidase activity
GO:0051274	77312	795	17922	224	0.000585262	1	0	beta-glucan biosynthetic process
GO:0046700	77312	1486	17922	398	0.00059172	1	0	heterocycle catabolic process
GO:0031306	77312	58	17922	25	0.00061502	1	7.28012e-206	intrinsic component of mitochondrial outer membrane
GO:0031307	77312	58	17922	25	0.00061502	1	7.28012e-206	integral component of mitochondrial outer membrane
GO:0032592	77312	58	17922	25	0.00061502	1	7.28012e-206	integral component of mitochondrial membrane
GO:0009173	77312	77	17922	31	0.000616985	1	6.0722e-264	pyrimidine ribonucleoside monophosphate metabolic process
GO:0051125	77312	18	17922	11	0.000627046	1	6.58804e-73	regulation of actin nucleation
GO:0051127	77312	18	17922	11	0.000627046	1	6.58804e-73	positive regulation of actin nucleation
GO:0008278	77312	18	17922	11	0.000627046	1	6.58804e-73	cohesin complex
GO:0010390	77312	18	17922	11	0.000627046	1	6.58804e-73	histone monoubiquitination
GO:0043564	77312	18	17922	11	0.000627046	1	6.58804e-73	Ku70:Ku80 complex
GO:0003006	77312	10189	17922	2491	0.000633154	1	0	developmental process involved in reproduction
GO:2000069	77312	40	17922	19	0.000641504	1	2.43305e-148	regulation of post-embryonic root development
GO:0043174	77312	52	17922	23	0.000646421	1	5.31202e-187	nucleoside salvage
GO:0008276	77312	277	17922	88	0.000652191	1	0	protein methyltransferase activity
GO:0005849	77312	43	17922	20	0.000654387	1	3.90484e-158	mRNA cleavage factor complex
GO:0019985	77312	46	17922	21	0.000658569	1	7.70952e-168	translesion synthesis
GO:0016567	77312	1839	17922	485	0.000658852	1	0	protein ubiquitination
GO:0042558	77312	155	17922	54	0.000664189	1	0	pteridine-containing compound metabolic process
GO:0051567	77312	754	17922	213	0.00067682	1	0	histone H3-K9 methylation
GO:0061647	77312	754	17922	213	0.00067682	1	0	histone H3-K9 modification
GO:0009504	77312	281	17922	89	0.000679559	1	0	cell plate
GO:0071322	77312	684	17922	195	0.000683241	1	0	cellular response to carbohydrate stimulus
GO:0008240	77312	11	17922	8	0.000689714	1	6.7725e-47	tripeptidyl-peptidase activity
GO:0006213	77312	187	17922	63	0.000694404	1	0	pyrimidine nucleoside metabolic process
GO:0046131	77312	187	17922	63	0.000694404	1	0	pyrimidine ribonucleoside metabolic process
GO:0034968	77312	1106	17922	302	0.000726888	1	0	histone lysine methylation
GO:0044270	77312	1482	17922	396	0.000730299	1	0	cellular nitrogen compound catabolic process
GO:0019899	77312	1031	17922	283	0.000745929	1	0	enzyme binding
GO:0071514	77312	81	17922	32	0.000749395	1	6.81428e-276	genetic imprinting
GO:0006349	77312	81	17922	32	0.000749395	1	6.81428e-276	regulation of gene expression by genetic imprinting
GO:0098573	77312	65	17922	27	0.000764328	1	1.55585e-227	intrinsic component of mitochondrial membrane
GO:0015299	77312	177	17922	60	0.000769673	1	0	solute:proton antiporter activity
GO:0044434	77312	6772	17922	1676	0.000773847	1	0	chloroplast part
GO:0019238	77312	29	17922	15	0.000774923	1	1.5476e-111	cyclohydrolase activity
GO:0033290	77312	101	17922	38	0.000779431	1	0	eukaryotic 48S preinitiation complex
GO:0001731	77312	101	17922	38	0.000779431	1	0	formation of translation preinitiation complex
GO:0000228	77312	323	17922	100	0.000794574	1	0	nuclear chromosome
GO:0005548	77312	78	17922	31	0.000798759	1	6.13234e-267	phospholipid transporter activity
GO:0045037	77312	125	17922	45	0.000822228	1	0	protein import into chloroplast stroma
GO:0010235	77312	9	17922	7	0.000823177	1	3.67911e-39	guard mother cell cytokinesis
GO:2000023	77312	21	17922	12	0.000823209	1	1.13851e-83	regulation of lateral root development
GO:0070071	77312	21	17922	12	0.000823209	1	1.13851e-83	proton-transporting two-sector ATPase complex assembly
GO:0070993	77312	108	17922	40	0.000826459	1	0	translation preinitiation complex
GO:0042967	77312	648	17922	185	0.000853322	1	0	acyl-carrier-protein biosynthetic process
GO:0006611	77312	56	17922	24	0.000865734	1	1.3143e-199	protein export from nucleus
GO:0052658	77312	16	17922	10	0.000874445	1	1.2863e-65	inositol-1,4,5-trisphosphate 5-phosphatase activity
GO:0042816	77312	72	17922	29	0.000902473	1	7.04014e-249	vitamin B6 metabolic process
GO:0006882	77312	95	17922	36	0.000906897	1	4.526215E-317	cellular zinc ion homeostasis
GO:0043622	77312	171	17922	58	0.000915983	1	0	cortical microtubule organization
GO:0016042	77312	1802	17922	474	0.000934932	1	0	lipid catabolic process
GO:0000710	77312	41	17922	19	0.000937457	1	1.29096e-151	meiotic mismatch repair
GO:1903649	77312	41	17922	19	0.000937457	1	1.29096e-151	regulation of cytoplasmic transport
GO:1903651	77312	41	17922	19	0.000937457	1	1.29096e-151	positive regulation of cytoplasmic transport
GO:0046822	77312	41	17922	19	0.000937457	1	1.29096e-151	regulation of nucleocytoplasmic transport
GO:0046824	77312	41	17922	19	0.000937457	1	1.29096e-151	positive regulation of nucleocytoplasmic transport
GO:0046825	77312	41	17922	19	0.000937457	1	1.29096e-151	regulation of protein export from nucleus
GO:0046827	77312	41	17922	19	0.000937457	1	1.29096e-151	positive regulation of protein export from nucleus
GO:0048863	77312	411	17922	123	0.000941681	1	0	stem cell differentiation
GO:0044271	77312	11620	17922	2825	0.000944258	1	0	cellular nitrogen compound biosynthetic process
GO:0072525	77312	119	17922	43	0.000970725	1	0	pyridine-containing compound biosynthetic process
GO:0018022	77312	1115	17922	303	0.000978829	1	0	peptidyl-lysine methylation
GO:2001293	77312	24	17922	13	0.000989473	1	2.99454e-94	malonyl-CoA metabolic process
GO:0003882	77312	24	17922	13	0.000989473	1	2.99454e-94	CDP-diacylglycerol-serine O-phosphatidyltransferase activity
GO:0009660	77312	24	17922	13	0.000989473	1	2.99454e-94	amyloplast organization
GO:0009311	77312	1917	17922	502	0.000994656	1	0	oligosaccharide metabolic process
GO:0033549	77312	66	17922	27	0.00101048	1	1.32932e-230	MAP kinase phosphatase activity
GO:0046488	77312	635	17922	181	0.00104073	1	0	phosphatidylinositol metabolic process
GO:0006351	77312	8376	17922	2055	0.00104258	1	0	transcription, DNA-templated
GO:0016123	77312	63	17922	26	0.00106476	1	2.2318e-221	xanthophyll biosynthetic process
GO:0009941	77312	3461	17922	878	0.00106513	1	0	chloroplast envelope
GO:0019439	77312	1530	17922	406	0.00107862	1	0	aromatic compound catabolic process
GO:0008308	77312	76	17922	30	0.00109594	1	6.09081e-261	voltage-gated anion channel activity
GO:0042162	77312	76	17922	30	0.00109594	1	6.09081e-261	telomeric DNA binding
GO:0008442	77312	27	17922	14	0.00112138	1	1.13838e-104	3-hydroxyisobutyrate dehydrogenase activity
GO:0043073	77312	27	17922	14	0.00112138	1	1.13838e-104	germ cell nucleus
GO:0005515	77312	13112	17922	3175	0.00112957	1	0	protein binding
GO:0016592	77312	201	17922	66	0.00113036	1	0	mediator complex
GO:0097659	77312	8384	17922	2056	0.00113133	1	0	nucleic acid-templated transcription
GO:0009130	77312	86	17922	33	0.00113224	1	1.03659e-290	pyrimidine nucleoside monophosphate biosynthetic process
GO:0042440	77312	1904	17922	498	0.00114799	1	0	pigment metabolic process
GO:0000904	77312	2014	17922	525	0.00115514	1	0	cell morphogenesis involved in differentiation
GO:0032774	77312	8385	17922	2056	0.00115585	1	0	RNA biosynthetic process
GO:0046466	77312	73	17922	29	0.00116905	1	6.65368e-252	membrane lipid catabolic process
GO:0051726	77312	1202	17922	324	0.00117	1	0	regulation of cell cycle
GO:0005351	77312	334	17922	102	0.0011773	1	0	sugar:proton symporter activity
GO:0005402	77312	334	17922	102	0.0011773	1	0	cation:sugar symporter activity
GO:0015295	77312	334	17922	102	0.0011773	1	0	solute:proton symporter activity
GO:0051507	77312	19	17922	11	0.00117753	1	1.61944e-76	beta-sitosterol UDP-glucosyltransferase activity
GO:0016514	77312	14	17922	9	0.00120867	1	3.20231e-58	SWI/SNF complex
GO:0051266	77312	14	17922	9	0.00120867	1	3.20231e-58	sirohydrochlorin ferrochelatase activity
GO:0090544	77312	14	17922	9	0.00120867	1	3.20231e-58	BAF-type complex
GO:0009233	77312	14	17922	9	0.00120867	1	3.20231e-58	menaquinone metabolic process
GO:0009234	77312	14	17922	9	0.00120867	1	3.20231e-58	menaquinone biosynthetic process
GO:0009235	77312	14	17922	9	0.00120867	1	3.20231e-58	cobalamin metabolic process
GO:0009236	77312	14	17922	9	0.00120867	1	3.20231e-58	cobalamin biosynthetic process
GO:0000018	77312	54	17922	23	0.00121808	1	2.54698e-193	regulation of DNA recombination
GO:0045910	77312	54	17922	23	0.00121808	1	2.54698e-193	negative regulation of DNA recombination
GO:0044702	77312	8973	17922	2195	0.00122191	1	0	single organism reproductive process
GO:0055065	77312	606	17922	173	0.0012249	1	0	metal ion homeostasis
GO:0090407	77312	3573	17922	904	0.00123239	1	0	organophosphate biosynthetic process
GO:0008380	77312	1549	17922	410	0.00123964	1	0	RNA splicing
GO:0000152	77312	70	17922	28	0.00124474	1	8.21659e-243	nuclear ubiquitin ligase complex
GO:0033157	77312	51	17922	22	0.0012617	1	7.89253e-184	regulation of intracellular protein transport
GO:0051222	77312	51	17922	22	0.0012617	1	7.89253e-184	positive regulation of protein transport
GO:1903829	77312	51	17922	22	0.0012617	1	7.89253e-184	positive regulation of cellular protein localization
GO:0090316	77312	51	17922	22	0.0012617	1	7.89253e-184	positive regulation of intracellular protein transport
GO:0032388	77312	51	17922	22	0.0012617	1	7.89253e-184	positive regulation of intracellular transport
GO:0031122	77312	202	17922	66	0.00130332	1	0	cytoplasmic microtubule organization
GO:0010288	77312	36	17922	17	0.0013266	1	3.95536e-135	response to lead ion
GO:0051139	77312	42	17922	19	0.00134279	1	7.0169e-155	metal ion:proton antiporter activity
GO:0003697	77312	195	17922	64	0.00134571	1	0	single-stranded DNA binding
GO:0055069	77312	121	17922	43	0.00142179	1	0	zinc ion homeostasis
GO:0022616	77312	22	17922	12	0.00143013	1	3.24065e-87	DNA strand elongation
GO:0006271	77312	22	17922	12	0.00143013	1	3.24065e-87	DNA strand elongation involved in DNA replication
GO:0006273	77312	22	17922	12	0.00143013	1	3.24065e-87	lagging strand elongation
GO:0005802	77312	1524	17922	403	0.00145237	1	0	trans-Golgi network
GO:0005852	77312	104	17922	38	0.00146644	1	0	eukaryotic translation initiation factor 3 complex
GO:0010304	77312	192	17922	63	0.00146853	1	0	PSII associated light-harvesting complex II catabolic process
GO:0052745	77312	61	17922	25	0.00148177	1	3.40978e-215	inositol phosphate phosphatase activity
GO:0005242	77312	61	17922	25	0.00148177	1	3.40978e-215	inward rectifier potassium channel activity
GO:0030488	77312	61	17922	25	0.00148177	1	3.40978e-215	tRNA methylation
GO:0044282	77312	2659	17922	681	0.00149583	1	0	small molecule catabolic process
GO:0022890	77312	1311	17922	350	0.00150377	1	0	inorganic cation transmembrane transporter activity
GO:1902495	77312	258	17922	81	0.00151228	1	0	transmembrane transporter complex
GO:1990351	77312	258	17922	81	0.00151228	1	0	transporter complex
GO:0031163	77312	416	17922	123	0.0015258	1	0	metallo-sulfur cluster assembly
GO:0016226	77312	416	17922	123	0.0015258	1	0	iron-sulfur cluster assembly
GO:0051716	77312	13504	17922	3263	0.00156374	1	0	cellular response to stimulus
GO:0044435	77312	6882	17922	1695	0.0015838	1	0	plastid part
GO:0006875	77312	367	17922	110	0.00158599	1	0	cellular metal ion homeostasis
GO:0015931	77312	853	17922	235	0.00160175	1	0	nucleobase-containing compound transport
GO:0004325	77312	55	17922	23	0.0016389	1	1.8132e-196	ferrochelatase activity
GO:0010239	77312	12	17922	8	0.00164723	1	1.05134e-50	chloroplast mRNA processing
GO:0010777	77312	17	17922	10	0.00168281	1	2.82901e-69	meiotic mismatch repair involved in reciprocal meiotic recombination
GO:0080188	77312	52	17922	22	0.0017129	1	5.31202e-187	RNA-directed DNA methylation
GO:0006417	77312	1049	17922	284	0.00172387	1	0	regulation of translation
GO:0035091	77312	387	17922	115	0.00175443	1	0	phosphatidylinositol binding
GO:0045184	77312	5128	17922	1275	0.00176434	1	0	establishment of protein localization
GO:0043967	77312	28	17922	14	0.00176708	1	4.12431e-108	histone H4 acetylation
GO:0009011	77312	49	17922	21	0.00178102	1	1.84763e-177	starch synthase activity
GO:0048471	77312	49	17922	21	0.00178102	1	1.84763e-177	perinuclear region of cytoplasm
GO:0016289	77312	65	17922	26	0.00182684	1	1.55585e-227	CoA hydrolase activity
GO:0019706	77312	112	17922	40	0.0018355	1	0	protein-cysteine S-palmitoyltransferase activity
GO:0019707	77312	112	17922	40	0.0018355	1	0	protein-cysteine S-acyltransferase activity
GO:0033692	77312	2447	17922	628	0.0018434	1	0	cellular polysaccharide biosynthetic process
GO:0015298	77312	201	17922	65	0.00187724	1	0	solute:cation antiporter activity
GO:0016725	77312	34	17922	16	0.00191107	1	1.87466e-128	oxidoreductase activity, acting on CH or CH2 groups
GO:0003883	77312	34	17922	16	0.00191107	1	1.87466e-128	CTP synthase activity
GO:0043096	77312	37	17922	17	0.00192854	1	1.89384e-138	purine nucleobase salvage
GO:0061458	77312	8532	17922	2085	0.00194122	1	0	reproductive system development
GO:0048608	77312	8532	17922	2085	0.00194122	1	0	reproductive structure development
GO:0003725	77312	62	17922	25	0.00194234	1	2.73661e-218	double-stranded RNA binding
GO:0005789	77312	663	17922	186	0.00196326	1	0	endoplasmic reticulum membrane
GO:0051646	77312	169	17922	56	0.00202581	1	0	mitochondrion localization
GO:0004806	77312	169	17922	56	0.00202581	1	0	triglyceride lipase activity
GO:0032268	77312	2212	17922	570	0.00205318	1	0	regulation of cellular protein metabolic process
GO:0006222	77312	72	17922	28	0.00205318	1	7.04014e-249	UMP biosynthetic process
GO:0046049	77312	72	17922	28	0.00205318	1	7.04014e-249	UMP metabolic process
GO:0016423	77312	59	17922	24	0.00205979	1	5.55994e-209	tRNA (guanine) methyltransferase activity
GO:0015031	77312	5109	17922	1269	0.0020621	1	0	protein transport
GO:0098602	77312	20	17922	11	0.00207037	1	4.19038e-80	single organism cell adhesion
GO:0019354	77312	20	17922	11	0.00207037	1	4.19038e-80	siroheme biosynthetic process
GO:0003935	77312	20	17922	11	0.00207037	1	4.19038e-80	GTP cyclohydrolase II activity
GO:0008686	77312	20	17922	11	0.00207037	1	4.19038e-80	3,4-dihydroxy-2-butanone-4-phosphate synthase activity
GO:0046156	77312	20	17922	11	0.00207037	1	4.19038e-80	siroheme metabolic process
GO:0016337	77312	20	17922	11	0.00207037	1	4.19038e-80	single organismal cell-cell adhesion
GO:0004519	77312	427	17922	125	0.00207753	1	0	endonuclease activity
GO:1901420	77312	202	17922	65	0.00214955	1	0	negative regulation of response to alcohol
GO:0009788	77312	202	17922	65	0.00214955	1	0	negative regulation of abscisic acid-activated signaling pathway
GO:0009306	77312	106	17922	38	0.0021758	1	0	protein secretion
GO:0051879	77312	56	17922	23	0.00217778	1	1.3143e-199	Hsp90 protein binding
GO:0000172	77312	10	17922	7	0.0021921	1	4.75934e-43	ribonuclease MRP complex
GO:0005655	77312	10	17922	7	0.0021921	1	4.75934e-43	nucleolar ribonuclease P complex
GO:0010186	77312	10	17922	7	0.0021921	1	4.75934e-43	positive regulation of cellular defense response
GO:0030681	77312	10	17922	7	0.0021921	1	4.75934e-43	multimeric ribonuclease P complex
GO:0006760	77312	141	17922	48	0.00219997	1	0	folic acid-containing compound metabolic process
GO:0004659	77312	120	17922	42	0.00223237	1	0	prenyltransferase activity
GO:1990391	77312	79	17922	30	0.00223932	1	6.27256e-270	DNA repair complex
GO:0008353	77312	79	17922	30	0.00223932	1	6.27256e-270	RNA polymerase II carboxy-terminal domain kinase activity
GO:0042168	77312	228	17922	72	0.00224568	1	0	heme metabolic process
GO:1903827	77312	53	17922	22	0.00229441	1	3.64402e-190	regulation of cellular protein localization
GO:0016891	77312	145	17922	49	0.00236712	1	0	endoribonuclease activity, producing 5'-phosphomonoesters
GO:0004181	77312	15	17922	9	0.00240051	1	6.21421e-62	metallocarboxypeptidase activity
GO:0070072	77312	15	17922	9	0.00240051	1	6.21421e-62	vacuolar proton-transporting V-type ATPase complex assembly
GO:0005797	77312	15	17922	9	0.00240051	1	6.21421e-62	Golgi medial cisterna
GO:0032119	77312	15	17922	9	0.00240051	1	6.21421e-62	sequestering of zinc ion
GO:0048864	77312	398	17922	117	0.00241069	1	0	stem cell development
GO:1901576	77312	25311	17922	6023	0.00245927	1	0	organic substance biosynthetic process
GO:1903308	77312	156	17922	52	0.00248009	1	0	regulation of chromatin modification
GO:0001522	77312	93	17922	34	0.00249873	1	3.0222224653376E-311	pseudouridine synthesis
GO:0009729	77312	47	17922	20	0.00251309	1	4.68961e-171	detection of brassinosteroid stimulus
GO:0030497	77312	47	17922	20	0.00251309	1	4.68961e-171	fatty acid elongation
GO:0001708	77312	229	17922	72	0.00254264	1	0	cell fate specification
GO:0031935	77312	26	17922	13	0.00256622	1	3.25856e-101	regulation of chromatin silencing
GO:0048513	77312	9040	17922	2202	0.0025821	1	0	organ development
GO:0006102	77312	83	17922	31	0.0025853	1	7.77561e-282	isocitrate metabolic process
GO:0051234	77312	14533	17922	3498	0.00258717	1	0	establishment of localization
GO:0009174	77312	73	17922	28	0.0026033	1	6.65368e-252	pyrimidine ribonucleoside monophosphate biosynthetic process
GO:0009720	77312	73	17922	28	0.0026033	1	6.65368e-252	detection of hormone stimulus
GO:0009726	77312	73	17922	28	0.0026033	1	6.65368e-252	detection of endogenous stimulus
GO:0006783	77312	200	17922	64	0.00267866	1	0	heme biosynthetic process
GO:0046916	77312	211	17922	67	0.00267918	1	0	cellular transition metal ion homeostasis
GO:0007346	77312	453	17922	131	0.00268333	1	0	regulation of mitotic cell cycle
GO:0004448	77312	41	17922	18	0.00268683	1	1.29096e-151	isocitrate dehydrogenase activity
GO:0080079	77312	41	17922	18	0.00268683	1	1.29096e-151	cellobiose glucosidase activity
GO:0035514	77312	29	17922	14	0.0026931	1	1.5476e-111	DNA demethylase activity
GO:0051645	77312	153	17922	51	0.0027097	1	0	Golgi localization
GO:0060151	77312	153	17922	51	0.0027097	1	0	peroxisome localization
GO:0006338	77312	182	17922	59	0.00276394	1	0	chromatin remodeling
GO:0051596	77312	438	17922	127	0.00278193	1	0	methylglyoxal catabolic process
GO:0042182	77312	438	17922	127	0.00278193	1	0	ketone catabolic process
GO:0009438	77312	438	17922	127	0.00278193	1	0	methylglyoxal metabolic process
GO:0001013	77312	8	17922	6	0.00279202	1	3.16011e-35	RNA polymerase I regulatory region DNA binding
GO:0001082	77312	8	17922	6	0.00279202	1	3.16011e-35	RNA polymerase I transcription factor binding transcription factor activity
GO:0001134	77312	8	17922	6	0.00279202	1	3.16011e-35	transcription factor recruiting transcription factor activity
GO:0001163	77312	8	17922	6	0.00279202	1	3.16011e-35	RNA polymerase I regulatory region sequence-specific DNA binding
GO:0001164	77312	8	17922	6	0.00279202	1	3.16011e-35	RNA polymerase I CORE element sequence-specific DNA binding
GO:0001167	77312	8	17922	6	0.00279202	1	3.16011e-35	sequence-specific DNA binding RNA polymerase I transcription factor activity
GO:0001169	77312	8	17922	6	0.00279202	1	3.16011e-35	RNA polymerase I CORE element sequence-specific DNA binding transcription factor activity
GO:0001180	77312	8	17922	6	0.00279202	1	3.16011e-35	transcription initiation from RNA polymerase I promoter for nuclear large rRNA transcript
GO:0001186	77312	8	17922	6	0.00279202	1	3.16011e-35	RNA polymerase I transcription factor recruiting transcription factor activity
GO:0001187	77312	8	17922	6	0.00279202	1	3.16011e-35	RNA polymerase I CORE element sequence-specific DNA binding transcription factor recruiting transcription factor activity
GO:0001188	77312	8	17922	6	0.00279202	1	3.16011e-35	RNA polymerase I transcriptional preinitiation complex assembly
GO:0001189	77312	8	17922	6	0.00279202	1	3.16011e-35	RNA polymerase I transcriptional preinitiation complex assembly at the promoter for the nuclear large rRNA transcript
GO:0001682	77312	8	17922	6	0.00279202	1	3.16011e-35	tRNA 5'-leader removal
GO:0034704	77312	8	17922	6	0.00279202	1	3.16011e-35	calcium channel complex
GO:0035673	77312	8	17922	6	0.00279202	1	3.16011e-35	oligopeptide transmembrane transporter activity
GO:0005245	77312	8	17922	6	0.00279202	1	3.16011e-35	voltage-gated calcium channel activity
GO:0070897	77312	8	17922	6	0.00279202	1	3.16011e-35	DNA-templated transcriptional preinitiation complex assembly
GO:0005891	77312	8	17922	6	0.00279202	1	3.16011e-35	voltage-gated calcium channel complex
GO:0006360	77312	8	17922	6	0.00279202	1	3.16011e-35	transcription from RNA polymerase I promoter
GO:0006361	77312	8	17922	6	0.00279202	1	3.16011e-35	transcription initiation from RNA polymerase I promoter
GO:0042790	77312	8	17922	6	0.00279202	1	3.16011e-35	transcription of nuclear large rRNA transcript from RNA polymerase I promoter
GO:0015421	77312	8	17922	6	0.00279202	1	3.16011e-35	oligopeptide-transporting ATPase activity
GO:0015440	77312	8	17922	6	0.00279202	1	3.16011e-35	peptide-transporting ATPase activity
GO:0042175	77312	672	17922	187	0.00280411	1	0	nuclear outer membrane-endoplasmic reticulum membrane network
GO:0048367	77312	6799	17922	1669	0.00283721	1	0	shoot system development
GO:0022891	77312	3095	17922	782	0.00288197	1	0	substrate-specific transmembrane transporter activity
GO:0019941	77312	2049	17922	528	0.00291127	1	0	modification-dependent protein catabolic process
GO:0043632	77312	2049	17922	528	0.00291127	1	0	modification-dependent macromolecule catabolic process
GO:0044712	77312	6452	17922	1586	0.00294751	1	0	single-organism catabolic process
GO:0035384	77312	87	17922	32	0.00294771	1	1.16778e-293	thioester biosynthetic process
GO:0071616	77312	87	17922	32	0.00294771	1	1.16778e-293	acyl-CoA biosynthetic process
GO:0032386	77312	54	17922	22	0.00303438	1	2.54698e-193	regulation of intracellular transport
GO:0006629	77312	7501	17922	1835	0.0030603	1	0	lipid metabolic process
GO:0006886	77312	4611	17922	1146	0.00308269	1	0	intracellular protein transport
GO:0002161	77312	51	17922	21	0.0032091	1	7.89253e-184	aminoacyl-tRNA editing activity
GO:0050826	77312	436	17922	126	0.00326088	1	0	response to freezing
GO:0045017	77312	869	17922	236	0.00336041	1	0	glycerolipid biosynthetic process
GO:0018343	77312	13	17922	8	0.0034127	1	1.76811e-54	protein farnesylation
GO:0005965	77312	13	17922	8	0.0034127	1	1.76811e-54	protein farnesyltransferase complex
GO:0009378	77312	21	17922	11	0.00344225	1	1.13851e-83	four-way junction helicase activity
GO:0009379	77312	21	17922	11	0.00344225	1	1.13851e-83	Holliday junction helicase complex
GO:0010113	77312	21	17922	11	0.00344225	1	1.13851e-83	negative regulation of systemic acquired resistance
GO:0010495	77312	21	17922	11	0.00344225	1	1.13851e-83	long-distance posttranscriptional gene silencing
GO:0048476	77312	21	17922	11	0.00344225	1	1.13851e-83	Holliday junction resolvase complex
GO:0051050	77312	61	17922	24	0.00346965	1	3.40978e-215	positive regulation of transport
GO:0019206	77312	61	17922	24	0.00346965	1	3.40978e-215	nucleoside kinase activity
GO:0006821	77312	61	17922	24	0.00346965	1	3.40978e-215	chloride transport
GO:0019243	77312	433	17922	125	0.0035077	1	0	methylglyoxal catabolic process to D-lactate
GO:1902275	77312	162	17922	53	0.0035386	1	0	regulation of chromatin organization
GO:0000338	77312	503	17922	143	0.00356564	1	0	protein deneddylation
GO:0009526	77312	3575	17922	896	0.00357806	1	0	plastid envelope
GO:0065009	77312	1989	17922	512	0.00360641	1	0	regulation of molecular function
GO:0005253	77312	88	17922	32	0.00361719	1	1.33072e-296	anion channel activity
GO:0016853	77312	1220	17922	323	0.00369211	1	0	isomerase activity
GO:0034204	77312	58	17922	23	0.00371296	1	7.28012e-206	lipid translocation
GO:0004012	77312	58	17922	23	0.00371296	1	7.28012e-206	phospholipid-translocating ATPase activity
GO:0045332	77312	58	17922	23	0.00371296	1	7.28012e-206	phospholipid translocation
GO:0097035	77312	58	17922	23	0.00371296	1	7.28012e-206	regulation of membrane lipid distribution
GO:0015917	77312	58	17922	23	0.00371296	1	7.28012e-206	aminophospholipid transport
GO:0004822	77312	24	17922	12	0.00373592	1	2.99454e-94	isoleucine-tRNA ligase activity
GO:0006428	77312	24	17922	12	0.00373592	1	2.99454e-94	isoleucyl-tRNA aminoacylation
GO:0046834	77312	123	17922	42	0.00374373	1	0	lipid phosphorylation
GO:0000184	77312	78	17922	29	0.00376775	1	6.13234e-267	nuclear-transcribed mRNA catabolic process, nonsense-mediated decay
GO:0043603	77312	887	17922	240	0.00378552	1	0	cellular amide metabolic process
GO:0035337	77312	27	17922	13	0.00390785	1	1.13838e-104	fatty-acyl-CoA metabolic process
GO:0051747	77312	27	17922	13	0.00390785	1	1.13838e-104	cytosine C-5 DNA demethylase activity
GO:0019827	77312	392	17922	114	0.00395814	1	0	stem cell maintenance
GO:0048506	77312	229	17922	71	0.00397078	1	0	regulation of timing of meristematic phase transition
GO:0009112	77312	824	17922	224	0.00397193	1	0	nucleobase metabolic process
GO:0044210	77312	33	17922	15	0.00398196	1	4.26093e-125	'de novo' CTP biosynthetic process
GO:0051785	77312	30	17922	14	0.00398258	1	6.00754e-115	positive regulation of nuclear division
GO:0045836	77312	30	17922	14	0.00398258	1	6.00754e-115	positive regulation of meiotic nuclear division
GO:0031967	77312	4939	17922	1222	0.00399487	1	0	organelle envelope
GO:0042127	77312	454	17922	130	0.00402181	1	0	regulation of cell proliferation
GO:0008080	77312	218	17922	68	0.00403992	1	0	N-acetyltransferase activity
GO:0010564	77312	658	17922	182	0.00412852	1	0	regulation of cell cycle process
GO:0006473	77312	185	17922	59	0.00414086	1	0	protein acetylation
GO:0048510	77312	222	17922	69	0.00418089	1	0	regulation of timing of transition from vegetative to reproductive phase
GO:0032392	77312	282	17922	85	0.00419711	1	0	DNA geometric change
GO:0032508	77312	282	17922	85	0.00419711	1	0	DNA duplex unwinding
GO:0006450	77312	52	17922	21	0.00422266	1	5.31202e-187	regulation of translational fidelity
GO:0008104	77312	5470	17922	1348	0.00430774	1	0	protein localization
GO:0051322	77312	16	17922	9	0.00436259	1	1.2863e-65	anaphase
GO:0007133	77312	16	17922	9	0.00436259	1	1.2863e-65	meiotic anaphase I
GO:0043181	77312	16	17922	9	0.00436259	1	1.2863e-65	vacuolar sequestering
GO:0034613	77312	4746	17922	1175	0.00436562	1	0	cellular protein localization
GO:0010388	77312	494	17922	140	0.00439123	1	0	cullin deneddylation
GO:0051026	77312	89	17922	32	0.00441132	1	1.53364e-299	chiasma assembly
GO:0034705	77312	89	17922	32	0.00441132	1	1.53364e-299	potassium channel complex
GO:0071417	77312	89	17922	32	0.00441132	1	1.53364e-299	cellular response to organonitrogen compound
GO:0008076	77312	89	17922	32	0.00441132	1	1.53364e-299	voltage-gated potassium channel complex
GO:0043130	77312	89	17922	32	0.00441132	1	1.53364e-299	ubiquitin binding
GO:0032182	77312	89	17922	32	0.00441132	1	1.53364e-299	ubiquitin-like protein binding
GO:0030551	77312	62	17922	24	0.00443427	1	2.73661e-218	cyclic nucleotide binding
GO:0051246	77312	2274	17922	580	0.00443817	1	0	regulation of protein metabolic process
GO:0016607	77312	204	17922	64	0.00446129	1	0	nuclear speck
GO:0031975	77312	4944	17922	1222	0.00450796	1	0	envelope
GO:0006778	77312	1160	17922	307	0.00463353	1	0	porphyrin-containing compound metabolic process
GO:0008643	77312	526	17922	148	0.00464622	1	0	carbohydrate transport
GO:0015629	77312	344	17922	101	0.00469544	1	0	actin cytoskeleton
GO:0033865	77312	128	17922	43	0.00473382	1	0	nucleoside bisphosphate metabolic process
GO:0033875	77312	128	17922	43	0.00473382	1	0	ribonucleoside bisphosphate metabolic process
GO:0034032	77312	128	17922	43	0.00473382	1	0	purine nucleoside bisphosphate metabolic process
GO:0042592	77312	2334	17922	594	0.00481122	1	0	homeostatic process
GO:0006297	77312	11	17922	7	0.00482126	1	6.7725e-47	nucleotide-excision repair, DNA gap filling
GO:0043693	77312	11	17922	7	0.00482126	1	6.7725e-47	monoterpene biosynthetic process
GO:0033013	77312	1161	17922	307	0.00486619	1	0	tetrapyrrole metabolic process
GO:0015914	77312	107	17922	37	0.00493371	1	0	phospholipid transport
GO:0003678	77312	246	17922	75	0.00501	1	0	DNA helicase activity
GO:0006022	77312	246	17922	75	0.00501	1	0	aminoglycan metabolic process
GO:0046185	77312	449	17922	128	0.00502427	1	0	aldehyde catabolic process
GO:0000279	77312	19	17922	10	0.00503026	1	1.61944e-76	M phase
GO:0098762	77312	19	17922	10	0.00503026	1	1.61944e-76	meiotic cell cycle phase
GO:0098764	77312	19	17922	10	0.00503026	1	1.61944e-76	meiosis I cell cycle phase
GO:0098766	77312	19	17922	10	0.00503026	1	1.61944e-76	meiosis I M phase
GO:0002119	77312	19	17922	10	0.00503026	1	1.61944e-76	nematode larval development
GO:0002164	77312	19	17922	10	0.00503026	1	1.61944e-76	larval development
GO:0051327	77312	19	17922	10	0.00503026	1	1.61944e-76	meiotic M phase
GO:0004482	77312	19	17922	10	0.00503026	1	1.61944e-76	mRNA (guanine-N7-)-methyltransferase activity
GO:0061062	77312	19	17922	10	0.00503026	1	1.61944e-76	regulation of nematode larval development
GO:0046473	77312	19	17922	10	0.00503026	1	1.61944e-76	phosphatidic acid metabolic process
GO:0080084	77312	19	17922	10	0.00503026	1	1.61944e-76	5S rDNA binding
GO:0051536	77312	391	17922	113	0.00507064	1	0	iron-sulfur cluster binding
GO:0051540	77312	391	17922	113	0.00507064	1	0	metal cluster binding
GO:0012505	77312	9623	17922	2331	0.0051464	1	0	endomembrane system
GO:0015562	77312	125	17922	42	0.00517855	1	0	efflux transmembrane transporter activity
GO:0098655	77312	801	17922	217	0.00530881	1	0	cation transmembrane transport
GO:0009163	77312	477	17922	135	0.00532196	1	0	nucleoside biosynthetic process
GO:0042455	77312	477	17922	135	0.00532196	1	0	ribonucleoside biosynthetic process
GO:0019898	77312	380	17922	110	0.00532783	1	0	extrinsic component of membrane
GO:0000794	77312	90	17922	32	0.0053476	1	1.78739e-302	condensed nuclear chromosome
GO:0022834	77312	104	17922	36	0.00539456	1	0	ligand-gated channel activity
GO:0015276	77312	104	17922	36	0.00539456	1	0	ligand-gated ion channel activity
GO:0034308	77312	37	17922	16	0.00544494	1	1.89384e-138	primary alcohol metabolic process
GO:0003933	77312	22	17922	11	0.00545437	1	3.24065e-87	GTP cyclohydrolase activity
GO:0016866	77312	296	17922	88	0.00547706	1	0	intramolecular transferase activity
GO:0022618	77312	232	17922	71	0.00559891	1	0	ribonucleoprotein complex assembly
GO:0071826	77312	232	17922	71	0.00559891	1	0	ribonucleoprotein complex subunit organization
GO:0006168	77312	34	17922	15	0.00561687	1	1.87466e-128	adenine salvage
GO:0046083	77312	34	17922	15	0.00561687	1	1.87466e-128	adenine metabolic process
GO:0046084	77312	34	17922	15	0.00561687	1	1.87466e-128	adenine biosynthetic process
GO:0006515	77312	25	17922	12	0.00568363	1	9.68631e-98	misfolded or incompletely synthesized protein catabolic process
GO:0060429	77312	206	17922	64	0.00568381	1	0	epithelium development
GO:0006505	77312	80	17922	29	0.00570929	1	6.49729e-273	GPI anchor metabolic process
GO:0006511	77312	2022	17922	517	0.00574337	1	0	ubiquitin-dependent protein catabolic process
GO:0000712	77312	28	17922	13	0.00576319	1	4.12431e-108	resolution of meiotic recombination intermediates
GO:0004828	77312	28	17922	13	0.00576319	1	4.12431e-108	serine-tRNA ligase activity
GO:0006434	77312	28	17922	13	0.00576319	1	4.12431e-108	seryl-tRNA aminoacylation
GO:0009113	77312	50	17922	20	0.00586797	1	1.19567e-180	purine nucleobase biosynthetic process
GO:0009678	77312	70	17922	26	0.00597306	1	8.21659e-243	hydrogen-translocating pyrophosphatase activity
GO:0048278	77312	70	17922	26	0.00597306	1	8.21659e-243	vesicle docking
GO:0018130	77312	11812	17922	2845	0.00602415	1	0	heterocycle biosynthetic process
GO:0006506	77312	60	17922	23	0.00606314	1	4.31823e-212	GPI anchor biosynthetic process
GO:0072503	77312	177	17922	56	0.0061268	1	0	cellular divalent inorganic cation homeostasis
GO:0016790	77312	119	17922	40	0.00620099	1	0	thiolester hydrolase activity
GO:0006089	77312	440	17922	125	0.00620712	1	0	lactate metabolic process
GO:0016324	77312	77	17922	28	0.00622047	1	6.0722e-264	apical plasma membrane
GO:0008476	77312	14	17922	8	0.0063514	1	3.20231e-58	protein-tyrosine sulfotransferase activity
GO:0010485	77312	14	17922	8	0.0063514	1	3.20231e-58	H4 histone acetyltransferase activity
GO:0032260	77312	14	17922	8	0.0063514	1	3.20231e-58	response to jasmonic acid stimulus involved in jasmonic acid and ethylene-dependent systemic resistance
GO:0090332	77312	148	17922	48	0.00636307	1	0	stomatal closure
GO:0051223	77312	84	17922	30	0.00637235	1	8.45733e-285	regulation of protein transport
GO:0070201	77312	84	17922	30	0.00637235	1	8.45733e-285	regulation of establishment of protein localization
GO:0006904	77312	67	17922	25	0.00648558	1	1.153e-233	vesicle docking involved in exocytosis
GO:0045239	77312	57	17922	22	0.00654231	1	9.697e-203	tricarboxylic acid cycle enzyme complex
GO:0098662	77312	797	17922	215	0.00668624	1	0	inorganic cation transmembrane transport
GO:0008544	77312	174	17922	55	0.00668699	1	0	epidermis development
GO:0004777	77312	9	17922	6	0.00672971	1	3.67911e-39	succinate-semialdehyde dehydrogenase (NAD+) activity
GO:0006154	77312	9	17922	6	0.00672971	1	3.67911e-39	adenosine catabolic process
GO:0010270	77312	9	17922	6	0.00672971	1	3.67911e-39	photosystem II oxygen evolving complex assembly
GO:0046854	77312	116	17922	39	0.00678774	1	0	phosphatidylinositol phosphorylation
GO:0034622	77312	3716	17922	924	0.00699358	1	0	cellular macromolecular complex assembly
GO:0080083	77312	54	17922	21	0.00704951	1	2.54698e-193	beta-gentiobiose beta-glucosidase activity
GO:0005249	77312	95	17922	33	0.00705897	1	4.526215E-317	voltage-gated potassium channel activity
GO:0003729	77312	253	17922	76	0.00707176	1	0	mRNA binding
GO:0044822	77312	253	17922	76	0.00707176	1	0	poly(A) RNA binding
GO:0046148	77312	1515	17922	392	0.0070932	1	0	pigment biosynthetic process
GO:0008654	77312	1704	17922	438	0.00728975	1	0	phospholipid biosynthetic process
GO:0000439	77312	17	17922	9	0.00737735	1	2.82901e-69	core TFIIH complex
GO:0017136	77312	17	17922	9	0.00737735	1	2.82901e-69	NAD-dependent histone deacetylase activity
GO:0034739	77312	17	17922	9	0.00737735	1	2.82901e-69	histone deacetylase activity (H4-K16 specific)
GO:0070933	77312	17	17922	9	0.00737735	1	2.82901e-69	histone H4 deacetylation
GO:0070932	77312	17	17922	9	0.00737735	1	2.82901e-69	histone H3 deacetylation
GO:0042550	77312	17	17922	9	0.00737735	1	2.82901e-69	photosystem I stabilization
GO:0046969	77312	17	17922	9	0.00737735	1	2.82901e-69	NAD-dependent histone deacetylase activity (H3-K9 specific)
GO:0046970	77312	17	17922	9	0.00737735	1	2.82901e-69	NAD-dependent histone deacetylase activity (H4-K16 specific)
GO:0031078	77312	17	17922	9	0.00737735	1	2.82901e-69	histone deacetylase activity (H3-K14 specific)
GO:0032041	77312	17	17922	9	0.00737735	1	2.82901e-69	NAD-dependent histone deacetylase activity (H3-K14 specific)
GO:0032129	77312	17	17922	9	0.00737735	1	2.82901e-69	histone deacetylase activity (H3-K9 specific)
GO:0000303	77312	261	17922	78	0.00738384	1	0	response to superoxide
GO:0000305	77312	261	17922	78	0.00738384	1	0	response to oxygen radical
GO:0042802	77312	1345	17922	350	0.00751774	1	0	identical protein binding
GO:0030976	77312	51	17922	20	0.00758338	1	7.89253e-184	thiamine pyrophosphate binding
GO:0051093	77312	1057	17922	279	0.00761816	1	0	negative regulation of developmental process
GO:0043101	77312	61	17922	23	0.00763288	1	3.40978e-215	purine-containing compound salvage
GO:0006655	77312	288	17922	85	0.00764366	1	0	phosphatidylglycerol biosynthetic process
GO:0016604	77312	338	17922	98	0.00772517	1	0	nuclear body
GO:0005739	77312	15478	17922	3702	0.00794115	1	0	mitochondrion
GO:1903314	77312	20	17922	10	0.00799016	1	4.19038e-80	regulation of nitrogen cycle metabolic process
GO:0003896	77312	20	17922	10	0.00799016	1	4.19038e-80	DNA primase activity
GO:0022403	77312	20	17922	10	0.00799016	1	4.19038e-80	cell cycle phase
GO:0006269	77312	20	17922	10	0.00799016	1	4.19038e-80	DNA replication, synthesis of RNA primer
GO:0090352	77312	20	17922	10	0.00799016	1	4.19038e-80	regulation of nitrate assimilation
GO:0010247	77312	20	17922	10	0.00799016	1	4.19038e-80	detection of phosphate ion
GO:0044848	77312	20	17922	10	0.00799016	1	4.19038e-80	biological phase
GO:0016814	77312	68	17922	25	0.00803641	1	1.01501e-236	hydrolase activity, acting on carbon-nitrogen (but not peptide) bonds, in cyclic amidines
GO:0045240	77312	32	17922	14	0.00804404	1	9.97832e-122	dihydrolipoyl dehydrogenase complex
GO:0045252	77312	32	17922	14	0.00804404	1	9.97832e-122	oxoglutarate dehydrogenase complex
GO:0000123	77312	110	17922	37	0.00813865	1	0	histone acetyltransferase complex
GO:1902493	77312	110	17922	37	0.00813865	1	0	acetyltransferase complex
GO:0031248	77312	110	17922	37	0.00813865	1	0	protein acetyltransferase complex
GO:0050821	77312	48	17922	19	0.00814131	1	2.91337e-174	protein stabilization
GO:0031647	77312	48	17922	19	0.00814131	1	2.91337e-174	regulation of protein stability
GO:0002094	77312	23	17922	11	0.0082884	1	9.64355e-91	polyprenyltransferase activity
GO:0006906	77312	23	17922	11	0.0082884	1	9.64355e-91	vesicle fusion
GO:0048280	77312	23	17922	11	0.0082884	1	9.64355e-91	vesicle fusion with Golgi apparatus
GO:0019252	77312	789	17922	212	0.00838488	1	0	starch biosynthetic process
GO:0006766	77312	999	17922	264	0.008673	1	0	vitamin metabolic process
GO:0042054	77312	191	17922	59	0.00871778	1	0	histone methyltransferase activity
GO:0033674	77312	45	17922	18	0.008719	1	1.29498e-164	positive regulation of kinase activity
GO:0001934	77312	45	17922	18	0.008719	1	1.29498e-164	positive regulation of protein phosphorylation
GO:0042327	77312	45	17922	18	0.008719	1	1.29498e-164	positive regulation of phosphorylation
GO:0010562	77312	45	17922	18	0.008719	1	1.29498e-164	positive regulation of phosphorus metabolic process
GO:0045860	77312	45	17922	18	0.008719	1	1.29498e-164	positive regulation of protein kinase activity
GO:0045937	77312	45	17922	18	0.008719	1	1.29498e-164	positive regulation of phosphate metabolic process
GO:1903293	77312	626	17922	171	0.00872305	1	0	phosphatase complex
GO:0008287	77312	626	17922	171	0.00872305	1	0	protein serine/threonine phosphatase complex
GO:0009789	77312	221	17922	67	0.00872367	1	0	positive regulation of abscisic acid-activated signaling pathway
GO:0005768	77312	1754	17922	449	0.00874833	1	0	endosome
GO:0009069	77312	4629	17922	1140	0.00880832	1	0	serine family amino acid metabolic process
GO:0030658	77312	125	17922	41	0.00896327	1	0	transport vesicle membrane
GO:0043650	77312	169	17922	53	0.00903795	1	0	dicarboxylic acid biosynthetic process
GO:0006206	77312	449	17922	126	0.00915047	1	0	pyrimidine nucleobase metabolic process
GO:0034196	77312	7	17922	5	0.00916305	1	3.05366e-31	acylglycerol transport
GO:0034263	77312	7	17922	5	0.00916305	1	3.05366e-31	autophagy in response to ER overload
GO:0051058	77312	7	17922	5	0.00916305	1	3.05366e-31	negative regulation of small GTPase mediated signal transduction
GO:0035024	77312	7	17922	5	0.00916305	1	3.05366e-31	negative regulation of Rho protein signal transduction
GO:0006987	77312	7	17922	5	0.00916305	1	3.05366e-31	activation of signaling protein activity involved in unfolded protein response
GO:0043144	77312	7	17922	5	0.00916305	1	3.05366e-31	snoRNA processing
GO:0046100	77312	7	17922	5	0.00916305	1	3.05366e-31	hypoxanthine metabolic process
GO:0046580	77312	7	17922	5	0.00916305	1	3.05366e-31	negative regulation of Ras protein signal transduction
GO:0032069	77312	7	17922	5	0.00916305	1	3.05366e-31	regulation of nuclease activity
GO:0032075	77312	7	17922	5	0.00916305	1	3.05366e-31	positive regulation of nuclease activity
GO:0016074	77312	7	17922	5	0.00916305	1	3.05366e-31	snoRNA metabolic process
GO:0016780	77312	79	17922	28	0.00920799	1	6.27256e-270	phosphotransferase activity, for other substituted phosphate groups
GO:0000023	77312	611	17922	167	0.00922643	1	0	maltose metabolic process
GO:0046471	77312	290	17922	85	0.00923141	1	0	phosphatidylglycerol metabolic process
GO:0016805	77312	12	17922	7	0.00926491	1	1.05134e-50	dipeptidase activity
GO:0038201	77312	12	17922	7	0.00926491	1	1.05134e-50	TOR complex
GO:0009270	77312	12	17922	7	0.00926491	1	1.05134e-50	response to humidity
GO:0010185	77312	12	17922	7	0.00926491	1	1.05134e-50	regulation of cellular defense response
GO:0044599	77312	12	17922	7	0.00926491	1	1.05134e-50	AP-5 adaptor complex
GO:0031929	77312	12	17922	7	0.00926491	1	1.05134e-50	TOR signaling
GO:0031931	77312	12	17922	7	0.00926491	1	1.05134e-50	TORC1 complex
GO:0000139	77312	703	17922	190	0.00942256	1	0	Golgi membrane
GO:0016409	77312	162	17922	51	0.00949916	1	0	palmitoyltransferase activity
GO:0032451	77312	62	17922	23	0.00951925	1	2.73661e-218	demethylase activity
GO:0006810	77312	14192	17922	3397	0.00961111	1	0	transport
GO:0004518	77312	844	17922	225	0.00975557	1	0	nuclease activity
GO:0015294	77312	403	17922	114	0.00982761	1	0	solute:cation symporter activity
GO:0006635	77312	941	17922	249	0.00987176	1	0	fatty acid beta-oxidation
GO:0006658	77312	39	17922	16	0.0099037	1	4.70023e-145	phosphatidylserine metabolic process
GO:0006659	77312	39	17922	16	0.0099037	1	4.70023e-145	phosphatidylserine biosynthetic process
GO:0016308	77312	39	17922	16	0.0099037	1	4.70023e-145	1-phosphatidylinositol-4-phosphate 5-kinase activity
GO:0005261	77312	155	17922	49	0.00997328	1	0	cation channel activity
GO:0090333	77312	76	17922	27	0.0100699	1	6.09081e-261	regulation of stomatal closure
GO:0006553	77312	249	17922	74	0.0101841	1	0	lysine metabolic process
GO:0033523	77312	59	17922	22	0.0103537	1	5.55994e-209	histone H2B ubiquitination
GO:0048449	77312	789	17922	211	0.0104547	1	0	floral organ formation
GO:0019643	77312	148	17922	47	0.0104582	1	0	reductive tricarboxylic acid cycle
GO:0004177	77312	137	17922	44	0.0104625	1	0	aminopeptidase activity
GO:0015692	77312	36	17922	15	0.0104864	1	3.95536e-135	lead ion transport
GO:0045596	77312	447	17922	125	0.0105363	1	0	negative regulation of cell differentiation
GO:0072387	77312	15	17922	8	0.0108667	1	6.21421e-62	flavin adenine dinucleotide metabolic process
GO:0008703	77312	15	17922	8	0.0108667	1	6.21421e-62	5-amino-6-(5-phosphoribosylamino)uracil reductase activity
GO:0010378	77312	15	17922	8	0.0108667	1	6.21421e-62	temperature compensation of the circadian clock
GO:0046443	77312	15	17922	8	0.0108667	1	6.21421e-62	FAD metabolic process
GO:0055072	77312	152	17922	48	0.0108971	1	0	iron ion homeostasis
GO:0015925	77312	193	17922	59	0.010974	1	0	galactosidase activity
GO:0005798	77312	269	17922	79	0.0111218	1	0	Golgi-associated vesicle
GO:0009920	77312	56	17922	21	0.0112552	1	1.3143e-199	cell plate formation involved in plant-type cell wall biogenesis
GO:0071822	77312	4284	17922	1055	0.0114381	1	0	protein complex subunit organization
GO:0033500	77312	134	17922	43	0.0114484	1	0	carbohydrate homeostasis
GO:0034035	77312	30	17922	13	0.0115268	1	6.00754e-115	purine ribonucleoside bisphosphate metabolic process
GO:0015969	77312	30	17922	13	0.0115268	1	6.00754e-115	guanosine tetraphosphate metabolic process
GO:0031301	77312	339	17922	97	0.0117025	1	0	integral component of organelle membrane
GO:0042149	77312	18	17922	9	0.0117522	1	6.58804e-73	cellular response to glucose starvation
GO:0042659	77312	18	17922	9	0.0117522	1	6.58804e-73	regulation of cell fate specification
GO:0042660	77312	18	17922	9	0.0117522	1	6.58804e-73	positive regulation of cell fate specification
GO:0032846	77312	5	17922	4	0.0117585	1	4.34513e-23	positive regulation of homeostatic process
GO:0032981	77312	5	17922	4	0.0117585	1	4.34513e-23	mitochondrial respiratory chain complex I assembly
GO:0019586	77312	5	17922	4	0.0117585	1	4.34513e-23	galacturonate metabolic process
GO:0004655	77312	5	17922	4	0.0117585	1	4.34513e-23	porphobilinogen synthase activity
GO:0070273	77312	5	17922	4	0.0117585	1	4.34513e-23	phosphatidylinositol-4-phosphate binding
GO:0006063	77312	5	17922	4	0.0117585	1	4.34513e-23	uronic acid metabolic process
GO:0043968	77312	5	17922	4	0.0117585	1	4.34513e-23	histone H2A acetylation
GO:0046396	77312	5	17922	4	0.0117585	1	4.34513e-23	D-galacturonate metabolic process
GO:0032206	77312	5	17922	4	0.0117585	1	4.34513e-23	positive regulation of telomere maintenance
GO:0051015	77312	116	17922	38	0.0117791	1	0	actin filament binding
GO:0016410	77312	285	17922	83	0.011808	1	0	N-acyltransferase activity
GO:0046915	77312	243	17922	72	0.0119553	1	0	transition metal ion transmembrane transporter activity
GO:0034637	77312	2657	17922	665	0.0120114	1	0	cellular carbohydrate biosynthetic process
GO:0031300	77312	351	17922	100	0.0120361	1	0	intrinsic component of organelle membrane
GO:0002683	77312	43	17922	17	0.0121304	1	3.90484e-158	negative regulation of immune system process
GO:0070574	77312	43	17922	17	0.0121304	1	3.90484e-158	cadmium ion transmembrane transport
GO:0010394	77312	43	17922	17	0.0121304	1	3.90484e-158	homogalacturonan metabolic process
GO:0015929	77312	24	17922	11	0.0121405	1	2.99454e-94	hexosaminidase activity
GO:0009875	77312	109	17922	36	0.0121832	1	0	pollen-pistil interaction
GO:0000062	77312	53	17922	20	0.0122267	1	3.64402e-190	fatty-acyl-CoA binding
GO:0033907	77312	53	17922	20	0.0122267	1	3.64402e-190	beta-D-fucosidase activity
GO:0008922	77312	3	17922	3	0.0124555	1	1.29846e-14	long-chain fatty acid [acyl-carrier-protein] ligase activity
GO:0032212	77312	3	17922	3	0.0124555	1	1.29846e-14	positive regulation of telomere maintenance via telomerase
GO:0005543	77312	604	17922	164	0.0125189	1	0	phospholipid binding
GO:0005795	77312	259	17922	76	0.0128032	1	0	Golgi stack
GO:0044281	77312	17295	17922	4119	0.0128434	1	0	small molecule metabolic process
GO:0042325	77312	450	17922	125	0.0130569	1	0	regulation of phosphorylation
GO:2001057	77312	124	17922	40	0.0130803	1	0	reactive nitrogen species metabolic process
GO:0031401	77312	135	17922	43	0.0131052	1	0	positive regulation of protein modification process
GO:0030234	77312	959	17922	252	0.0131303	1	0	enzyme regulator activity
GO:0004630	77312	81	17922	28	0.0132767	1	6.81428e-276	phospholipase D activity
GO:0019205	77312	176	17922	54	0.0133872	1	0	nucleobase-containing compound kinase activity
GO:0005741	77312	150	17922	47	0.0135196	1	0	mitochondrial outer membrane
GO:1901421	77312	229	17922	68	0.0135247	1	0	positive regulation of response to alcohol
GO:0016427	77312	10	17922	6	0.0135361	1	4.75934e-43	tRNA (cytosine) methyltransferase activity
GO:0016428	77312	10	17922	6	0.0135361	1	4.75934e-43	tRNA (cytosine-5-)-methyltransferase activity
GO:0000740	77312	10	17922	6	0.0135361	1	4.75934e-43	nuclear membrane fusion
GO:0035672	77312	10	17922	6	0.0135361	1	4.75934e-43	oligopeptide transmembrane transport
GO:0019905	77312	10	17922	6	0.0135361	1	4.75934e-43	syntaxin binding
GO:0004109	77312	10	17922	6	0.0135361	1	4.75934e-43	coproporphyrinogen oxidase activity
GO:0004561	77312	10	17922	6	0.0135361	1	4.75934e-43	alpha-N-acetylglucosaminidase activity
GO:0004660	77312	10	17922	6	0.0135361	1	4.75934e-43	protein farnesyltransferase activity
GO:0006348	77312	10	17922	6	0.0135361	1	4.75934e-43	chromatin silencing at telomere
GO:0043140	77312	10	17922	6	0.0135361	1	4.75934e-43	ATP-dependent 3'-5' DNA helicase activity
GO:0060148	77312	10	17922	6	0.0135361	1	4.75934e-43	positive regulation of posttranscriptional gene silencing
GO:0045547	77312	10	17922	6	0.0135361	1	4.75934e-43	dehydrodolichyl diphosphate synthase activity
GO:0080118	77312	10	17922	6	0.0135361	1	4.75934e-43	brassinosteroid sulfotransferase activity
GO:0031369	77312	10	17922	6	0.0135361	1	4.75934e-43	translation initiation factor binding
GO:0032261	77312	10	17922	6	0.0135361	1	4.75934e-43	purine nucleotide salvage
GO:0032264	77312	10	17922	6	0.0135361	1	4.75934e-43	IMP salvage
GO:0015994	77312	1045	17922	273	0.0135862	1	0	chlorophyll metabolic process
GO:0005815	77312	117	17922	38	0.0136238	1	0	microtubule organizing center
GO:0005267	77312	99	17922	33	0.0137666	1	0	potassium channel activity
GO:0016811	77312	180	17922	55	0.0137762	1	0	hydrolase activity, acting on carbon-nitrogen (but not peptide) bonds, in linear amides
GO:0050777	77312	37	17922	15	0.0139237	1	1.89384e-138	negative regulation of immune response
GO:0051446	77312	37	17922	15	0.0139237	1	1.89384e-138	positive regulation of meiotic cell cycle
GO:0045824	77312	37	17922	15	0.0139237	1	1.89384e-138	negative regulation of innate immune response
GO:0031209	77312	37	17922	15	0.0139237	1	1.89384e-138	SCAR complex
GO:0071366	77312	57	17922	21	0.0140043	1	9.697e-203	cellular response to indolebutyric acid stimulus
GO:0071897	77312	57	17922	21	0.0140043	1	9.697e-203	DNA biosynthetic process
GO:0009058	77312	26609	17922	6291	0.0142779	1	0	biosynthetic process
GO:0050684	77312	64	17922	23	0.0144176	1	1.84902e-224	regulation of mRNA processing
GO:1903311	77312	64	17922	23	0.0144176	1	1.84902e-224	regulation of mRNA metabolic process
GO:0052646	77312	64	17922	23	0.0144176	1	1.84902e-224	alditol phosphate metabolic process
GO:0019395	77312	961	17922	252	0.0144289	1	0	fatty acid oxidation
GO:0065003	77312	4085	17922	1005	0.0145961	1	0	macromolecular complex assembly
GO:0040034	77312	272	17922	79	0.0146656	1	0	regulation of development, heterochronic
GO:0044764	77312	432	17922	120	0.0147219	1	0	multi-organism cellular process
GO:0016573	77312	147	17922	46	0.0147715	1	0	histone acetylation
GO:0018393	77312	147	17922	46	0.0147715	1	0	internal peptidyl-lysine acetylation
GO:0018394	77312	147	17922	46	0.0147715	1	0	peptidyl-lysine acetylation
GO:0006475	77312	147	17922	46	0.0147715	1	0	internal protein amino acid acetylation
GO:0051013	77312	34	17922	14	0.0148313	1	1.87466e-128	microtubule severing
GO:0030259	77312	34	17922	14	0.0148313	1	1.87466e-128	lipid glycosylation
GO:0072507	77312	230	17922	68	0.0149331	1	0	divalent inorganic cation homeostasis
GO:0071944	77312	16450	17922	3918	0.0151883	1	0	cell periphery
GO:0043623	77312	3287	17922	814	0.0152277	1	0	cellular protein complex assembly
GO:0046474	77312	772	17922	205	0.0152786	1	0	glycerophospholipid biosynthetic process
GO:0003682	77312	841	17922	222	0.015547	1	0	chromatin binding
GO:0016574	77312	61	17922	22	0.0157739	1	3.40978e-215	histone ubiquitination
GO:0006446	77312	374	17922	105	0.0157891	1	0	regulation of translational initiation
GO:0048572	77312	68	17922	24	0.0159836	1	1.01501e-236	short-day photoperiodism
GO:0033567	77312	13	17922	7	0.0160925	1	1.76811e-54	DNA replication, Okazaki fragment processing
GO:0004127	77312	13	17922	7	0.0160925	1	1.76811e-54	cytidylate kinase activity
GO:0050662	77312	1286	17922	331	0.0162445	1	0	coenzyme binding
GO:0016114	77312	1241	17922	320	0.0162752	1	0	terpenoid biosynthetic process
GO:0001046	77312	28	17922	12	0.016527	1	4.12431e-108	core promoter sequence-specific DNA binding
GO:0055047	77312	28	17922	12	0.016527	1	4.12431e-108	generative cell mitosis
GO:0043271	77312	28	17922	12	0.016527	1	4.12431e-108	negative regulation of ion transport
GO:0031011	77312	28	17922	12	0.016527	1	4.12431e-108	Ino80 complex
GO:0097346	77312	28	17922	12	0.016527	1	4.12431e-108	INO80-type complex
GO:0016444	77312	93	17922	31	0.0165762	1	3.0222224653376E-311	somatic cell DNA recombination
GO:0006376	77312	51	17922	19	0.0166479	1	7.89253e-184	mRNA splice site selection
GO:0031559	77312	41	17922	16	0.0168446	1	1.29096e-151	oxidosqualene cyclase activity
GO:0006779	77312	778	17922	206	0.0169034	1	0	porphyrin-containing compound biosynthetic process
GO:0000380	77312	86	17922	29	0.0170087	1	1.03659e-290	alternative mRNA splicing, via spliceosome
GO:0033866	77312	86	17922	29	0.0170087	1	1.03659e-290	nucleoside bisphosphate biosynthetic process
GO:0034030	77312	86	17922	29	0.0170087	1	1.03659e-290	ribonucleoside bisphosphate biosynthetic process
GO:0034033	77312	86	17922	29	0.0170087	1	1.03659e-290	purine nucleoside bisphosphate biosynthetic process
GO:0015937	77312	86	17922	29	0.0170087	1	1.03659e-290	coenzyme A biosynthetic process
GO:0016122	77312	86	17922	29	0.0170087	1	1.03659e-290	xanthophyll metabolic process
GO:0002252	77312	1046	17922	272	0.0170247	1	0	immune effector process
GO:0018108	77312	126	17922	40	0.0171815	1	0	peptidyl-tyrosine phosphorylation
GO:0018212	77312	126	17922	40	0.0171815	1	0	peptidyl-tyrosine modification
GO:0004540	77312	336	17922	95	0.0172231	1	0	ribonuclease activity
GO:0019953	77312	1177	17922	304	0.0172761	1	0	sexual reproduction
GO:0019829	77312	486	17922	133	0.0175057	1	0	cation-transporting ATPase activity
GO:2000242	77312	407	17922	113	0.0176804	1	0	negative regulation of reproductive process
GO:0052654	77312	22	17922	10	0.0176832	1	3.24065e-87	L-leucine transaminase activity
GO:0052655	77312	22	17922	10	0.0176832	1	3.24065e-87	L-valine transaminase activity
GO:0052656	77312	22	17922	10	0.0176832	1	3.24065e-87	L-isoleucine transaminase activity
GO:0008352	77312	22	17922	10	0.0176832	1	3.24065e-87	katanin complex
GO:0009041	77312	22	17922	10	0.0176832	1	3.24065e-87	uridylate kinase activity
GO:0070009	77312	19	17922	9	0.0178019	1	1.61944e-76	serine-type aminopeptidase activity
GO:0008250	77312	38	17922	15	0.0181719	1	9.31296e-142	oligosaccharyltransferase complex
GO:0098590	77312	90	17922	30	0.018199	1	1.78739e-302	plasma membrane region
GO:0009960	77312	175	17922	53	0.018268	1	0	endosperm development
GO:0034440	77312	999	17922	260	0.0185066	1	0	lipid oxidation
GO:0019752	77312	12776	17922	3053	0.0187587	1	0	carboxylic acid metabolic process
GO:0035770	77312	149	17922	46	0.0188643	1	0	ribonucleoprotein granule
GO:0036464	77312	149	17922	46	0.0188643	1	0	cytoplasmic ribonucleoprotein granule
GO:0006220	77312	615	17922	165	0.0188675	1	0	pyrimidine nucleotide metabolic process
GO:0006221	77312	615	17922	165	0.0188675	1	0	pyrimidine nucleotide biosynthetic process
GO:0034220	77312	1331	17922	341	0.0189622	1	0	ion transmembrane transport
GO:0003713	77312	62	17922	22	0.0192139	1	2.73661e-218	transcription coactivator activity
GO:0005057	77312	318	17922	90	0.0194286	1	0	receptor signaling protein activity
GO:0098771	77312	797	17922	210	0.0194738	1	0	inorganic ion homeostasis
GO:0051205	77312	35	17922	14	0.0195508	1	8.49051e-132	protein insertion into membrane
GO:0005680	77312	35	17922	14	0.0195508	1	8.49051e-132	anaphase-promoting complex
GO:0019751	77312	680	17922	181	0.0195893	1	0	polyol metabolic process
GO:0046872	77312	10540	17922	2527	0.0196607	1	0	metal ion binding
GO:0000977	77312	8	17922	5	0.0197814	1	3.16011e-35	RNA polymerase II regulatory region sequence-specific DNA binding
GO:0000979	77312	8	17922	5	0.0197814	1	3.16011e-35	RNA polymerase II core promoter sequence-specific DNA binding
GO:0001012	77312	8	17922	5	0.0197814	1	3.16011e-35	RNA polymerase II regulatory region DNA binding
GO:0034007	77312	8	17922	5	0.0197814	1	3.16011e-35	S-linalool synthase activity
GO:0019137	77312	8	17922	5	0.0197814	1	3.16011e-35	thioglucosidase activity
GO:0006580	77312	8	17922	5	0.0197814	1	3.16011e-35	ethanolamine metabolic process
GO:0009013	77312	8	17922	5	0.0197814	1	3.16011e-35	succinate-semialdehyde dehydrogenase [NAD(P)+] activity
GO:0043971	77312	8	17922	5	0.0197814	1	3.16011e-35	histone H3-K18 acetylation
GO:0043972	77312	8	17922	5	0.0197814	1	3.16011e-35	histone H3-K23 acetylation
GO:0044154	77312	8	17922	5	0.0197814	1	3.16011e-35	histone H3-K14 acetylation
GO:0019637	77312	7107	17922	1718	0.0197973	1	0	organophosphate metabolic process
GO:0098588	77312	5645	17922	1372	0.0200381	1	0	bounding membrane of organelle
GO:0045165	77312	295	17922	84	0.0200514	1	0	cell fate commitment
GO:0022412	77312	725	17922	192	0.020254	1	0	cellular process involved in reproduction in multicellular organism
GO:0051119	77312	417	17922	115	0.0204622	1	0	sugar transmembrane transporter activity
GO:0006268	77312	52	17922	19	0.0206576	1	5.31202e-187	DNA unwinding involved in DNA replication
GO:0043169	77312	10621	17922	2545	0.020919	1	0	cation binding
GO:0051347	77312	59	17922	21	0.0210737	1	5.55994e-209	positive regulation of transferase activity
GO:0022838	77312	382	17922	106	0.0212617	1	0	substrate-specific channel activity
GO:0010232	77312	91	17922	30	0.0212652	1	2.1063e-305	vascular transport
GO:0010233	77312	91	17922	30	0.0212652	1	2.1063e-305	phloem transport
GO:0043549	77312	390	17922	108	0.0214249	1	0	regulation of kinase activity
GO:0045859	77312	390	17922	108	0.0214249	1	0	regulation of protein kinase activity
GO:0009910	77312	351	17922	98	0.0220496	1	0	negative regulation of flower development
GO:0000287	77312	434	17922	119	0.0221081	1	0	magnesium ion binding
GO:0009108	77312	946	17922	246	0.0221318	1	0	coenzyme biosynthetic process
GO:0016882	77312	29	17922	12	0.0223643	1	1.5476e-111	cyclo-ligase activity
GO:0003730	77312	29	17922	12	0.0223643	1	1.5476e-111	mRNA 3'-UTR binding
GO:0010112	77312	49	17922	18	0.0225976	1	1.84763e-177	regulation of systemic acquired resistance
GO:0032504	77312	1935	17922	486	0.0226516	1	0	multicellular organism reproduction
GO:0015086	77312	56	17922	20	0.0231191	1	1.3143e-199	cadmium ion transmembrane transporter activity
GO:0030133	77312	227	17922	66	0.0232825	1	0	transport vesicle
GO:1902591	77312	26	17922	11	0.0237096	1	3.25856e-101	single-organism membrane budding
GO:0051668	77312	26	17922	11	0.0237096	1	3.25856e-101	localization within membrane
GO:0000215	77312	11	17922	6	0.023994	1	6.7725e-47	tRNA 2'-phosphotransferase activity
GO:0005952	77312	11	17922	6	0.023994	1	6.7725e-47	cAMP-dependent protein kinase complex
GO:0008603	77312	11	17922	6	0.023994	1	6.7725e-47	cAMP-dependent protein kinase regulator activity
GO:0008665	77312	11	17922	6	0.023994	1	6.7725e-47	2'-phosphotransferase activity
GO:0043137	77312	11	17922	6	0.023994	1	6.7725e-47	DNA replication, removal of RNA primer
GO:0047364	77312	11	17922	6	0.023994	1	6.7725e-47	desulfoglucosinolate sulfotransferase activity
GO:0048768	77312	189	17922	56	0.0240712	1	0	root hair cell tip growth
GO:0006828	77312	81	17922	27	0.0241434	1	6.81428e-276	manganese ion transport
GO:0009068	77312	239	17922	69	0.0241898	1	0	aspartate family amino acid catabolic process
GO:0072528	77312	668	17922	177	0.0243497	1	0	pyrimidine-containing compound biosynthetic process
GO:0009640	77312	1309	17922	334	0.0244442	1	0	photomorphogenesis
GO:0030135	77312	392	17922	108	0.0246093	1	0	coated vesicle
GO:0000271	77312	2809	17922	695	0.0248104	1	0	polysaccharide biosynthetic process
GO:1990066	77312	103	17922	33	0.0248816	1	0	energy quenching
GO:0010196	77312	103	17922	33	0.0248816	1	0	nonphotochemical quenching
GO:0033358	77312	23	17922	10	0.0249099	1	9.64355e-91	UDP-L-arabinose biosynthetic process
GO:0004326	77312	23	17922	10	0.0249099	1	9.64355e-91	tetrahydrofolylpolyglutamate synthase activity
GO:0004566	77312	23	17922	10	0.0249099	1	9.64355e-91	beta-glucuronidase activity
GO:0004591	77312	23	17922	10	0.0249099	1	9.64355e-91	oxoglutarate dehydrogenase (succinyl-transferring) activity
GO:0004645	77312	23	17922	10	0.0249099	1	9.64355e-91	phosphorylase activity
GO:0006809	77312	23	17922	10	0.0249099	1	9.64355e-91	nitric oxide biosynthetic process
GO:0008174	77312	23	17922	10	0.0249099	1	9.64355e-91	mRNA methyltransferase activity
GO:0009330	77312	23	17922	10	0.0249099	1	9.64355e-91	DNA topoisomerase complex (ATP-hydrolyzing)
GO:0045227	77312	23	17922	10	0.0249099	1	9.64355e-91	capsule polysaccharide biosynthetic process
GO:0045230	77312	23	17922	10	0.0249099	1	9.64355e-91	capsule organization
GO:0046901	77312	23	17922	10	0.0249099	1	9.64355e-91	tetrahydrofolylpolyglutamate biosynthetic process
GO:0048645	77312	1174	17922	301	0.0250417	1	0	organ formation
GO:0001932	77312	424	17922	116	0.0250665	1	0	regulation of protein phosphorylation
GO:0070300	77312	67	17922	23	0.0252835	1	1.153e-233	phosphatidic acid binding
GO:0005262	77312	53	17922	19	0.0253689	1	3.64402e-190	calcium channel activity
GO:0046341	77312	20	17922	9	0.0258298	1	4.19038e-80	CDP-diacylglycerol metabolic process
GO:0048482	77312	20	17922	9	0.0258298	1	4.19038e-80	ovule morphogenesis
GO:0016024	77312	20	17922	9	0.0258298	1	4.19038e-80	CDP-diacylglycerol biosynthetic process
GO:0033233	77312	14	17922	7	0.0258336	1	3.20231e-58	regulation of protein sumoylation
GO:0033234	77312	14	17922	7	0.0258336	1	3.20231e-58	negative regulation of protein sumoylation
GO:0016867	77312	14	17922	7	0.0258336	1	3.20231e-58	intramolecular transferase activity, transferring acyl groups
GO:0000906	77312	14	17922	7	0.0258336	1	3.20231e-58	6,7-dimethyl-8-ribityllumazine synthase activity
GO:0019144	77312	14	17922	7	0.0258336	1	3.20231e-58	ADP-sugar diphosphatase activity
GO:0070063	77312	14	17922	7	0.0258336	1	3.20231e-58	RNA polymerase binding
GO:0004809	77312	14	17922	7	0.0258336	1	3.20231e-58	tRNA (guanine-N2-)-methyltransferase activity
GO:0009594	77312	14	17922	7	0.0258336	1	3.20231e-58	detection of nutrient
GO:0080041	77312	14	17922	7	0.0258336	1	3.20231e-58	ADP-ribose pyrophosphohydrolase activity
GO:0009098	77312	107	17922	34	0.0260129	1	0	leucine biosynthetic process
GO:0031056	77312	133	17922	41	0.0260335	1	0	regulation of histone modification
GO:0038023	77312	314	17922	88	0.0261588	1	0	signaling receptor activity
GO:0030662	77312	271	17922	77	0.026216	1	0	coated vesicle membrane
GO:0000784	77312	17	17922	8	0.0262539	1	2.82901e-69	nuclear chromosome, telomeric region
GO:0010493	77312	17	17922	8	0.0262539	1	2.82901e-69	Lewis a epitope biosynthetic process
GO:0043488	77312	17	17922	8	0.0262539	1	2.82901e-69	regulation of mRNA stability
GO:0030505	77312	17	17922	8	0.0262539	1	2.82901e-69	inorganic diphosphate transport
GO:0048255	77312	17	17922	8	0.0262539	1	2.82901e-69	mRNA stabilization
GO:0019915	77312	405	17922	111	0.0265177	1	0	lipid storage
GO:0008299	77312	2028	17922	507	0.0269215	1	0	isoprenoid biosynthetic process
GO:0050793	77312	4737	17922	1153	0.0270725	1	0	regulation of developmental process
GO:0030140	77312	100	17922	32	0.027309	1	0	trans-Golgi network transport vesicle
GO:0006513	77312	33	17922	13	0.0274094	1	4.26093e-125	protein monoubiquitination
GO:0016032	77312	198	17922	58	0.0274812	1	0	viral process
GO:0008422	77312	126	17922	39	0.0275731	1	0	beta-glucosidase activity
GO:0043436	77312	13152	17922	3134	0.0276007	1	0	oxoacid metabolic process
GO:0070290	77312	64	17922	22	0.0278163	1	1.84902e-224	N-acylphosphatidylethanolamine-specific phospholipase D activity
GO:0098660	77312	833	17922	217	0.0278619	1	0	inorganic ion transmembrane transport
GO:0048511	77312	833	17922	217	0.0278619	1	0	rhythmic process
GO:0010103	77312	550	17922	147	0.0284142	1	0	stomatal complex morphogenesis
GO:0031968	77312	323	17922	90	0.0284869	1	0	organelle outer membrane
GO:0051338	77312	430	17922	117	0.0285561	1	0	regulation of transferase activity
GO:0015293	77312	438	17922	119	0.0286093	1	0	symporter activity
GO:0006082	77312	13155	17922	3134	0.0286234	1	0	organic acid metabolic process
GO:0000731	77312	6	17922	4	0.0287966	1	3.37237e-27	DNA synthesis involved in DNA repair
GO:0003937	77312	6	17922	4	0.0287966	1	3.37237e-27	IMP cyclohydrolase activity
GO:0003980	77312	6	17922	4	0.0287966	1	3.37237e-27	UDP-glucose:glycoprotein glucosyltransferase activity
GO:0004558	77312	6	17922	4	0.0287966	1	3.37237e-27	alpha-1,4-glucosidase activity
GO:0004573	77312	6	17922	4	0.0287966	1	3.37237e-27	mannosyl-oligosaccharide glucosidase activity
GO:0004643	77312	6	17922	4	0.0287966	1	3.37237e-27	phosphoribosylaminoimidazolecarboxamide formyltransferase activity
GO:0005052	77312	6	17922	4	0.0287966	1	3.37237e-27	peroxisome matrix targeting signal-1 binding
GO:0005637	77312	6	17922	4	0.0287966	1	3.37237e-27	nuclear inner membrane
GO:0005639	77312	6	17922	4	0.0287966	1	3.37237e-27	integral component of nuclear inner membrane
GO:0005658	77312	6	17922	4	0.0287966	1	3.37237e-27	alpha DNA polymerase:primase complex
GO:0010348	77312	6	17922	4	0.0287966	1	3.37237e-27	lithium:proton antiporter activity
GO:0010352	77312	6	17922	4	0.0287966	1	3.37237e-27	lithium ion export
GO:0010488	77312	6	17922	4	0.0287966	1	3.37237e-27	UDP-galactose:N-glycan beta-1,3-galactosyltransferase activity
GO:0044453	77312	6	17922	4	0.0287966	1	3.37237e-27	nuclear membrane part
GO:0030301	77312	6	17922	4	0.0287966	1	3.37237e-27	cholesterol transport
GO:0031229	77312	6	17922	4	0.0287966	1	3.37237e-27	intrinsic component of nuclear inner membrane
GO:0015918	77312	6	17922	4	0.0287966	1	3.37237e-27	sterol transport
GO:0009593	77312	191	17922	56	0.0293314	1	0	detection of chemical stimulus
GO:0030136	77312	218	17922	63	0.0294399	1	0	clathrin-coated vesicle
GO:0019008	77312	40	17922	15	0.029533	1	2.43305e-148	molybdopterin synthase complex
GO:0005217	77312	40	17922	15	0.029533	1	2.43305e-148	intracellular ligand-gated ion channel activity
GO:0072583	77312	40	17922	15	0.029533	1	2.43305e-148	clathrin-mediated endocytosis
GO:0033014	77312	806	17922	210	0.0298336	1	0	tetrapyrrole biosynthetic process
GO:0070568	77312	54	17922	19	0.0308501	1	2.54698e-193	guanylyltransferase activity
GO:0010506	77312	79	17922	26	0.0310728	1	6.27256e-270	regulation of autophagy
GO:0006554	77312	161	17922	48	0.0310789	1	0	lysine catabolic process
GO:0009218	77312	588	17922	156	0.0312637	1	0	pyrimidine ribonucleotide metabolic process
GO:0009220	77312	588	17922	156	0.0312637	1	0	pyrimidine ribonucleotide biosynthetic process
GO:0000932	77312	146	17922	44	0.0316917	1	0	cytoplasmic mRNA processing body
GO:0051539	77312	146	17922	44	0.0316917	1	0	4 iron, 4 sulfur cluster binding
GO:0009066	77312	1308	17922	332	0.031738	1	0	aspartate family amino acid metabolic process
GO:0008469	77312	27	17922	11	0.0318192	1	1.13838e-104	histone-arginine N-methyltransferase activity
GO:0009443	77312	27	17922	11	0.0318192	1	1.13838e-104	pyridoxal 5'-phosphate salvage
GO:0046102	77312	27	17922	11	0.0318192	1	1.13838e-104	inosine metabolic process
GO:0031539	77312	27	17922	11	0.0318192	1	1.13838e-104	positive regulation of anthocyanin metabolic process
GO:0009082	77312	116	17922	36	0.0319527	1	0	branched-chain amino acid biosynthetic process
GO:0043604	77312	400	17922	109	0.0321653	1	0	amide biosynthetic process
GO:0008265	77312	37	17922	14	0.0322553	1	1.89384e-138	Mo-molybdopterin cofactor sulfurase activity
GO:0072527	77312	1004	17922	258	0.0322633	1	0	pyrimidine-containing compound metabolic process
GO:0071805	77312	258	17922	73	0.0324312	1	0	potassium ion transmembrane transport
GO:0071804	77312	258	17922	73	0.0324312	1	0	cellular potassium ion transport
GO:0019867	77312	333	17922	92	0.0331705	1	0	outer membrane
GO:0032270	77312	274	17922	77	0.033335	1	0	positive regulation of cellular protein metabolic process
GO:0031329	77312	177	17922	52	0.0334355	1	0	regulation of cellular catabolic process
GO:0009909	77312	1753	17922	439	0.0337475	1	0	regulation of flower development
GO:0010152	77312	124	17922	38	0.0340187	1	0	pollen maturation
GO:0019322	77312	24	17922	10	0.0340309	1	2.99454e-94	pentose biosynthetic process
GO:0019567	77312	24	17922	10	0.0340309	1	2.99454e-94	arabinose biosynthetic process
GO:0070971	77312	24	17922	10	0.0340309	1	2.99454e-94	endoplasmic reticulum exit site
GO:0042625	77312	505	17922	135	0.0340883	1	0	ATPase activity, coupled to transmembrane movement of ions
GO:0010017	77312	255	17922	72	0.0349	1	0	red or far-red light signaling pathway
GO:0010051	77312	578	17922	153	0.0349533	1	0	xylem and phloem pattern formation
GO:0048439	77312	259	17922	73	0.0351439	1	0	flower morphogenesis
GO:1900908	77312	34	17922	13	0.0351959	1	1.87466e-128	regulation of olefin metabolic process
GO:1900911	77312	34	17922	13	0.0351959	1	1.87466e-128	regulation of olefin biosynthetic process
GO:0003918	77312	34	17922	13	0.0351959	1	1.87466e-128	DNA topoisomerase type II (ATP-hydrolyzing) activity
GO:0010364	77312	34	17922	13	0.0351959	1	1.87466e-128	regulation of ethylene biosynthetic process
GO:0061505	77312	34	17922	13	0.0351959	1	1.87466e-128	DNA topoisomerase II activity
GO:0031335	77312	34	17922	13	0.0351959	1	1.87466e-128	regulation of sulfur amino acid metabolic process
GO:0031593	77312	34	17922	13	0.0351959	1	1.87466e-128	polyubiquitin binding
GO:0048580	77312	2493	17922	616	0.0355738	1	0	regulation of post-embryonic development
GO:0016846	77312	102	17922	32	0.035752	1	0	carbon-sulfur lyase activity
GO:0033306	77312	9	17922	5	0.0360961	1	3.67911e-39	phytol metabolic process
GO:0001789	77312	9	17922	5	0.0360961	1	3.67911e-39	G-protein coupled receptor signaling pathway, coupled to S1P second messenger
GO:1903173	77312	9	17922	5	0.0360961	1	3.67911e-39	fatty alcohol metabolic process
GO:0070361	77312	9	17922	5	0.0360961	1	3.67911e-39	mitochondrial light strand promoter anti-sense binding
GO:0005095	77312	9	17922	5	0.0360961	1	3.67911e-39	GTPase inhibitor activity
GO:0008531	77312	9	17922	5	0.0360961	1	3.67911e-39	riboflavin kinase activity
GO:0042645	77312	9	17922	5	0.0360961	1	3.67911e-39	mitochondrial nucleoid
GO:0030572	77312	9	17922	5	0.0360961	1	3.67911e-39	phosphatidyltransferase activity
GO:0016247	77312	9	17922	5	0.0360961	1	3.67911e-39	channel regulator activity
GO:0043649	77312	21	17922	9	0.0361086	1	1.13851e-83	dicarboxylic acid catabolic process
GO:0097054	77312	21	17922	9	0.0361086	1	1.13851e-83	L-glutamate biosynthetic process
GO:0016363	77312	21	17922	9	0.0361086	1	1.13851e-83	nuclear matrix
GO:0051189	77312	62	17922	21	0.0364609	1	2.73661e-218	prosthetic group metabolic process
GO:0019720	77312	62	17922	21	0.0364609	1	2.73661e-218	Mo-molybdopterin cofactor metabolic process
GO:0006777	77312	62	17922	21	0.0364609	1	2.73661e-218	Mo-molybdopterin cofactor biosynthetic process
GO:0043545	77312	62	17922	21	0.0364609	1	2.73661e-218	molybdopterin cofactor metabolic process
GO:0032324	77312	62	17922	21	0.0364609	1	2.73661e-218	molybdopterin cofactor biosynthetic process
GO:0016298	77312	450	17922	121	0.0365334	1	0	lipase activity
GO:0019787	77312	1209	17922	307	0.0367597	1	0	ubiquitin-like protein transferase activity
GO:0000156	77312	155	17922	46	0.036799	1	0	phosphorelay response regulator activity
GO:0019520	77312	41	17922	15	0.0368532	1	1.29096e-151	aldonic acid metabolic process
GO:0019521	77312	41	17922	15	0.0368532	1	1.29096e-151	D-gluconate metabolic process
GO:0004616	77312	41	17922	15	0.0368532	1	1.29096e-151	phosphogluconate dehydrogenase (decarboxylating) activity
GO:0009099	77312	106	17922	33	0.0370719	1	0	valine biosynthetic process
GO:0002097	77312	55	17922	19	0.0371666	1	1.8132e-196	tRNA wobble base modification
GO:0002098	77312	55	17922	19	0.0371666	1	1.8132e-196	tRNA wobble uridine modification
GO:0030026	77312	55	17922	19	0.0371666	1	1.8132e-196	cellular manganese ion homeostasis
GO:0046467	77312	762	17922	198	0.0372424	1	0	membrane lipid biosynthetic process
GO:0042126	77312	95	17922	30	0.0377457	1	4.526215E-317	nitrate metabolic process
GO:0042128	77312	95	17922	30	0.0377457	1	4.526215E-317	nitrate assimilation
GO:0000217	77312	18	17922	8	0.0378552	1	6.58804e-73	DNA secondary structure binding
GO:0009349	77312	18	17922	8	0.0378552	1	6.58804e-73	riboflavin synthase complex
GO:0000375	77312	677	17922	177	0.0381151	1	0	RNA splicing, via transesterification reactions
GO:0000377	77312	677	17922	177	0.0381151	1	0	RNA splicing, via transesterification reactions with bulged adenosine as nucleophile
GO:0034227	77312	31	17922	12	0.0383534	1	2.40979e-118	tRNA thio-modification
GO:0051014	77312	31	17922	12	0.0383534	1	2.40979e-118	actin filament severing
GO:0003999	77312	31	17922	12	0.0383534	1	2.40979e-118	adenine phosphoribosyltransferase activity
GO:0048317	77312	31	17922	12	0.0383534	1	2.40979e-118	seed morphogenesis
GO:0010876	77312	865	17922	223	0.0386465	1	0	lipid localization
GO:0003855	77312	12	17922	6	0.0387231	1	1.05134e-50	3-dehydroquinate dehydratase activity
GO:0004729	77312	12	17922	6	0.0387231	1	1.05134e-50	oxygen-dependent protoporphyrinogen oxidase activity
GO:0004764	77312	12	17922	6	0.0387231	1	1.05134e-50	shikimate 3-dehydrogenase (NADP+) activity
GO:0070818	77312	12	17922	6	0.0387231	1	1.05134e-50	protoporphyrinogen oxidase activity
GO:0006538	77312	12	17922	6	0.0387231	1	1.05134e-50	glutamate catabolic process
GO:0006540	77312	12	17922	6	0.0387231	1	1.05134e-50	glutamate decarboxylation to succinate
GO:0008837	77312	12	17922	6	0.0387231	1	1.05134e-50	diaminopimelate epimerase activity
GO:0008887	77312	12	17922	6	0.0387231	1	1.05134e-50	glycerate kinase activity
GO:0009448	77312	12	17922	6	0.0387231	1	1.05134e-50	gamma-aminobutyric acid metabolic process
GO:0009450	77312	12	17922	6	0.0387231	1	1.05134e-50	gamma-aminobutyric acid catabolic process
GO:0042736	77312	12	17922	6	0.0387231	1	1.05134e-50	NADH kinase activity
GO:1901404	77312	15	17922	7	0.0389296	1	6.21421e-62	regulation of tetrapyrrole catabolic process
GO:0004103	77312	15	17922	7	0.0389296	1	6.21421e-62	choline kinase activity
GO:0010271	77312	15	17922	7	0.0389296	1	6.21421e-62	regulation of chlorophyll catabolic process
GO:0045604	77312	15	17922	7	0.0389296	1	6.21421e-62	regulation of epidermal cell differentiation
GO:0045682	77312	15	17922	7	0.0389296	1	6.21421e-62	regulation of epidermis development
GO:0030856	77312	15	17922	7	0.0389296	1	6.21421e-62	regulation of epithelial cell differentiation
GO:0005319	77312	129	17922	39	0.0392297	1	0	lipid transporter activity
GO:0044432	77312	849	17922	219	0.039257	1	0	endoplasmic reticulum part
GO:0000398	77312	625	17922	164	0.0396166	1	0	mRNA splicing, via spliceosome
GO:0048444	77312	907	17922	233	0.0403152	1	0	floral organ morphogenesis
GO:0048563	77312	907	17922	233	0.0403152	1	0	post-embryonic organ morphogenesis
GO:0019789	77312	38	17922	14	0.0404707	1	9.31296e-142	SUMO transferase activity
GO:0071489	77312	257	17922	72	0.0408733	1	0	cellular response to red or far red light
GO:0006275	77312	464	17922	124	0.0409346	1	0	regulation of DNA replication
GO:0006178	77312	4	17922	3	0.0411612	1	6.71827e-19	guanine salvage
GO:0071993	77312	4	17922	3	0.0411612	1	6.71827e-19	phytochelatin transport
GO:0071994	77312	4	17922	3	0.0411612	1	6.71827e-19	phytochelatin transmembrane transport
GO:0008193	77312	4	17922	3	0.0411612	1	6.71827e-19	tRNA guanylyltransferase activity
GO:0008756	77312	4	17922	3	0.0411612	1	6.71827e-19	o-succinylbenzoate-CoA ligase activity
GO:0046098	77312	4	17922	3	0.0411612	1	6.71827e-19	guanine metabolic process
GO:0046099	77312	4	17922	3	0.0411612	1	6.71827e-19	guanine biosynthetic process
GO:0032263	77312	4	17922	3	0.0411612	1	6.71827e-19	GMP salvage
GO:0042593	77312	92	17922	29	0.0414652	1	2.50942e-308	glucose homeostasis
GO:0080026	77312	70	17922	23	0.0415241	1	8.21659e-243	response to indolebutyric acid
GO:0044459	77312	1258	17922	318	0.0416428	1	0	plasma membrane part
GO:0050373	77312	28	17922	11	0.0417141	1	4.12431e-108	UDP-arabinose 4-epimerase activity
GO:0004084	77312	28	17922	11	0.0417141	1	4.12431e-108	branched-chain-amino-acid transaminase activity
GO:0004576	77312	28	17922	11	0.0417141	1	4.12431e-108	oligosaccharyl transferase activity
GO:0030176	77312	122	17922	37	0.0417941	1	0	integral component of endoplasmic reticulum membrane
GO:1901068	77312	81	17922	26	0.0418306	1	6.81428e-276	guanosine-containing compound metabolic process
GO:0031984	77312	3859	17922	939	0.0433317	1	0	organelle subcompartment
GO:0043648	77312	566	17922	149	0.0433895	1	0	dicarboxylic acid metabolic process
GO:0007623	77312	827	17922	213	0.0437249	1	0	circadian rhythm
GO:0009410	77312	425	17922	114	0.0438113	1	0	response to xenobiotic stimulus
GO:0048364	77312	3919	17922	953	0.0441495	1	0	root development
GO:0031969	77312	607	17922	159	0.0443436	1	0	chloroplast membrane
GO:0004335	77312	35	17922	13	0.0444407	1	8.49051e-132	galactokinase activity
GO:0051053	77312	100	17922	31	0.0445899	1	0	negative regulation of DNA metabolic process
GO:0051235	77312	510	17922	135	0.0448642	1	0	maintenance of location
GO:1901681	77312	157	17922	46	0.0450454	1	0	sulfur compound binding
GO:0034661	77312	49	17922	17	0.045236	1	1.84763e-177	ncRNA catabolic process
GO:0003913	77312	49	17922	17	0.045236	1	1.84763e-177	DNA photolyase activity
GO:0009854	77312	49	17922	17	0.045236	1	1.84763e-177	oxidative photosynthetic carbon pathway
GO:0000178	77312	25	17922	10	0.0452424	1	9.68631e-98	exosome (RNase complex)
GO:0000182	77312	25	17922	10	0.0452424	1	9.68631e-98	rDNA binding
GO:0034508	77312	25	17922	10	0.0452424	1	9.68631e-98	centromere complex assembly
GO:1903428	77312	25	17922	10	0.0452424	1	9.68631e-98	positive regulation of reactive oxygen species biosynthetic process
GO:1903426	77312	25	17922	10	0.0452424	1	9.68631e-98	regulation of reactive oxygen species biosynthetic process
GO:0006388	77312	25	17922	10	0.0452424	1	9.68631e-98	tRNA splicing, via endonucleolytic cleavage and ligation
GO:0008022	77312	25	17922	10	0.0452424	1	9.68631e-98	protein C-terminus binding
GO:0010726	77312	25	17922	10	0.0452424	1	9.68631e-98	positive regulation of hydrogen peroxide metabolic process
GO:0010728	77312	25	17922	10	0.0452424	1	9.68631e-98	regulation of hydrogen peroxide biosynthetic process
GO:0010729	77312	25	17922	10	0.0452424	1	9.68631e-98	positive regulation of hydrogen peroxide biosynthetic process
GO:0016098	77312	25	17922	10	0.0452424	1	9.68631e-98	monoterpenoid metabolic process
GO:0016099	77312	25	17922	10	0.0452424	1	9.68631e-98	monoterpenoid biosynthetic process
GO:0005829	77312	12999	17922	3088	0.045772	1	0	cytosol
GO:0006769	77312	104	17922	32	0.0460362	1	0	nicotinamide metabolic process
GO:0031234	77312	196	17922	56	0.0464428	1	0	extrinsic component of cytoplasmic side of plasma membrane
GO:0022622	77312	3922	17922	953	0.0467618	1	0	root system development
GO:0019897	77312	200	17922	57	0.0468773	1	0	extrinsic component of plasma membrane
GO:0004888	77312	169	17922	49	0.0470138	1	0	transmembrane signaling receptor activity
GO:0042398	77312	592	17922	155	0.0471321	1	0	cellular modified amino acid biosynthetic process
GO:0048451	77312	204	17922	58	0.047291	1	0	petal formation
GO:0031227	77312	127	17922	38	0.0478541	1	0	intrinsic component of endoplasmic reticulum membrane
GO:0042393	77312	212	17922	60	0.0480589	1	0	histone binding
GO:0005527	77312	82	17922	26	0.0481396	1	7.23506e-279	macrolide binding
GO:0005528	77312	82	17922	26	0.0481396	1	7.23506e-279	FK506 binding
GO:0046112	77312	82	17922	26	0.0481396	1	7.23506e-279	nucleobase biosynthetic process
GO:0009893	77312	3380	17922	824	0.0484456	1	0	positive regulation of metabolic process
GO:0004871	77312	809	17922	208	0.0484988	1	0	signal transducer activity
GO:0016888	77312	32	17922	12	0.0487896	1	9.97832e-122	endodeoxyribonuclease activity, producing 5'-phosphomonoesters
GO:0051538	77312	22	17922	9	0.0488647	1	3.24065e-87	3 iron, 4 sulfur cluster binding
GO:0003871	77312	22	17922	9	0.0488647	1	3.24065e-87	5-methyltetrahydropteroyltriglutamate-homocysteine S-methyltransferase activity
GO:0004363	77312	22	17922	9	0.0488647	1	3.24065e-87	glutathione synthase activity
GO:0005847	77312	22	17922	9	0.0488647	1	3.24065e-87	mRNA cleavage and polyadenylation specificity factor complex
GO:0006264	77312	22	17922	9	0.0488647	1	3.24065e-87	mitochondrial DNA replication
GO:0008705	77312	22	17922	9	0.0488647	1	3.24065e-87	methionine synthase activity
GO:0042084	77312	22	17922	9	0.0488647	1	3.24065e-87	5-methyltetrahydrofolate-dependent methyltransferase activity
GO:0042085	77312	22	17922	9	0.0488647	1	3.24065e-87	5-methyltetrahydropteroyltri-L-glutamate-dependent methyltransferase activity
GO:0045181	77312	22	17922	9	0.0488647	1	3.24065e-87	glutamate synthase activity, NAD(P)H as acceptor
GO:0016040	77312	22	17922	9	0.0488647	1	3.24065e-87	glutamate synthase (NADH) activity
GO:0043190	77312	53	17922	18	0.049021	1	3.64402e-190	ATP-binding cassette (ABC) transporter complex
GO:0030433	77312	53	17922	18	0.049021	1	3.64402e-190	ER-associated ubiquitin-dependent protein catabolic process
GO:0018024	77312	158	17922	46	0.0496566	1	0	histone-lysine N-methyltransferase activity
GO:0006721	77312	1363	17922	342	0.0500265	1	0	terpenoid metabolic process
GO:0050878	77312	39	17922	14	0.0500641	1	4.70023e-145	regulation of body fluid levels
GO:0034969	77312	39	17922	14	0.0500641	1	4.70023e-145	histone arginine methylation
GO:0003973	77312	39	17922	14	0.0500641	1	4.70023e-145	(S)-2-hydroxy-acid oxidase activity
GO:0004311	77312	39	17922	14	0.0500641	1	4.70023e-145	farnesyltranstransferase activity
GO:0008891	77312	39	17922	14	0.0500641	1	4.70023e-145	glycolate oxidase activity
GO:0009590	77312	39	17922	14	0.0500641	1	4.70023e-145	detection of gravity
GO:0047724	77312	39	17922	14	0.0500641	1	4.70023e-145	inosine nucleosidase activity
GO:0016272	77312	39	17922	14	0.0500641	1	4.70023e-145	prefoldin complex
GO:0005834	77312	193	17922	55	0.0501837	1	0	heterotrimeric G-protein complex
GO:0019842	77312	101	17922	31	0.0504696	1	0	vitamin binding
GO:0004722	77312	594	17922	155	0.0519181	1	0	protein serine/threonine phosphatase activity
GO:0000819	77312	105	17922	32	0.0519301	1	0	sister chromatid segregation
GO:0009365	77312	124	17922	37	0.0522321	1	0	protein histidine kinase complex
GO:0016433	77312	19	17922	8	0.0524393	1	1.61944e-76	rRNA (adenine) methyltransferase activity
GO:0000179	77312	19	17922	8	0.0524393	1	1.61944e-76	rRNA (adenine-N6,N6-)-dimethyltransferase activity
GO:0016471	77312	57	17922	19	0.0525471	1	9.697e-203	vacuolar proton-transporting V-type ATPase complex
GO:0002832	77312	57	17922	19	0.0525471	1	9.697e-203	negative regulation of response to biotic stimulus
GO:0006898	77312	57	17922	19	0.0525471	1	9.697e-203	receptor-mediated endocytosis
GO:0009065	77312	57	17922	19	0.0525471	1	9.697e-203	glutamine family amino acid catabolic process
GO:0010333	77312	57	17922	19	0.0525471	1	9.697e-203	terpene synthase activity
GO:0032102	77312	57	17922	19	0.0525471	1	9.697e-203	negative regulation of response to external stimulus
GO:0005985	77312	1207	17922	304	0.0526157	1	0	sucrose metabolic process
GO:0015926	77312	178	17922	51	0.0527248	1	0	glucosidase activity
GO:0023056	77312	316	17922	86	0.0528372	1	0	positive regulation of signaling
GO:0009967	77312	316	17922	86	0.0528372	1	0	positive regulation of signal transduction
GO:0010100	77312	68	17922	22	0.0533326	1	1.01501e-236	negative regulation of photomorphogenesis
GO:0016886	77312	29	17922	11	0.0535389	1	1.5476e-111	ligase activity, forming phosphoric ester bonds
GO:0010220	77312	29	17922	11	0.0535389	1	1.5476e-111	positive regulation of vernalization response
GO:0010385	77312	29	17922	11	0.0535389	1	1.5476e-111	double-stranded methylated DNA binding
GO:0060090	77312	29	17922	11	0.0535389	1	1.5476e-111	binding, bridging
GO:0048467	77312	1133	17922	286	0.053543	1	0	gynoecium development
GO:0006081	77312	2380	17922	585	0.0535847	1	0	cellular aldehyde metabolic process
GO:0034074	77312	2	17922	2	0.0537354	1	3.34612e-10	marneral synthase activity
GO:0031590	77312	2	17922	2	0.0537354	1	3.34612e-10	wybutosine metabolic process
GO:0031591	77312	2	17922	2	0.0537354	1	3.34612e-10	wybutosine biosynthetic process
GO:0017169	77312	50	17922	17	0.0541956	1	1.19567e-180	CDP-alcohol phosphatidyltransferase activity
GO:0019359	77312	50	17922	17	0.0541956	1	1.19567e-180	nicotinamide nucleotide biosynthetic process
GO:0004407	77312	50	17922	17	0.0541956	1	1.19567e-180	histone deacetylase activity
GO:0015695	77312	50	17922	17	0.0541956	1	1.19567e-180	organic cation transport
GO:0000268	77312	7	17922	4	0.0549747	1	3.05366e-31	peroxisome targeting sequence binding
GO:0008158	77312	7	17922	4	0.0549747	1	3.05366e-31	hedgehog receptor activity
GO:0080157	77312	7	17922	4	0.0549747	1	3.05366e-31	regulation of plant-type cell wall organization or biogenesis
GO:0047912	77312	7	17922	4	0.0549747	1	3.05366e-31	galacturonokinase activity
GO:0044262	77312	4311	17922	1043	0.0550015	1	0	cellular carbohydrate metabolic process
GO:0031060	77312	98	17922	30	0.0553457	1	0	regulation of histone methylation
GO:0015936	77312	98	17922	30	0.0553457	1	0	coenzyme A metabolic process
GO:0022803	77312	405	17922	108	0.0556597	1	0	passive transmembrane transporter activity
GO:0015267	77312	405	17922	108	0.0556597	1	0	channel activity
GO:1901858	77312	16	17922	7	0.0556976	1	1.2863e-65	regulation of mitochondrial DNA metabolic process
GO:0019481	77312	16	17922	7	0.0556976	1	1.2863e-65	L-alanine catabolic process, by transamination
GO:0070407	77312	16	17922	7	0.0556976	1	1.2863e-65	oxidation-dependent protein catabolic process
GO:0070461	77312	16	17922	7	0.0556976	1	1.2863e-65	SAGA-type complex
GO:0006524	77312	16	17922	7	0.0556976	1	1.2863e-65	alanine catabolic process
GO:0090296	77312	16	17922	7	0.0556976	1	1.2863e-65	regulation of mitochondrial DNA replication
GO:0009080	77312	16	17922	7	0.0556976	1	1.2863e-65	pyruvate family amino acid catabolic process
GO:0009663	77312	16	17922	7	0.0556976	1	1.2863e-65	plasmodesma organization
GO:0042851	77312	16	17922	7	0.0556976	1	1.2863e-65	L-alanine metabolic process
GO:0042853	77312	16	17922	7	0.0556976	1	1.2863e-65	L-alanine catabolic process
GO:0010821	77312	16	17922	7	0.0556976	1	1.2863e-65	regulation of mitochondrion organization
GO:0016407	77312	297	17922	81	0.0561683	1	0	acetyltransferase activity
GO:0019482	77312	125	17922	37	0.0581156	1	0	beta-alanine metabolic process
GO:0051010	77312	13	17922	6	0.0581207	1	1.76811e-54	microtubule plus-end binding
GO:0051324	77312	13	17922	6	0.0581207	1	1.76811e-54	prophase
GO:0004813	77312	13	17922	6	0.0581207	1	1.76811e-54	alanine-tRNA ligase activity
GO:0070405	77312	13	17922	6	0.0581207	1	1.76811e-54	ammonium ion binding
GO:0006105	77312	13	17922	6	0.0581207	1	1.76811e-54	succinate metabolic process
GO:0006419	77312	13	17922	6	0.0581207	1	1.76811e-54	alanyl-tRNA aminoacylation
GO:0006651	77312	13	17922	6	0.0581207	1	1.76811e-54	diacylglycerol biosynthetic process
GO:0007026	77312	13	17922	6	0.0581207	1	1.76811e-54	negative regulation of microtubule depolymerization
GO:0007128	77312	13	17922	6	0.0581207	1	1.76811e-54	meiotic prophase I
GO:0010198	77312	13	17922	6	0.0581207	1	1.76811e-54	synergid death
GO:0010248	77312	13	17922	6	0.0581207	1	1.76811e-54	establishment or maintenance of transmembrane electrochemical gradient
GO:0010283	77312	13	17922	6	0.0581207	1	1.76811e-54	pinoresinol reductase activity
GO:0030359	77312	13	17922	6	0.0581207	1	1.76811e-54	protein phosphatase type 2B regulator activity
GO:0016075	77312	13	17922	6	0.0581207	1	1.76811e-54	rRNA catabolic process
GO:0048865	77312	13	17922	6	0.0581207	1	1.76811e-54	stem cell fate commitment
GO:0048867	77312	13	17922	6	0.0581207	1	1.76811e-54	stem cell fate determination
GO:0003951	77312	76	17922	24	0.0583769	1	6.09081e-261	NAD+ kinase activity
GO:0060341	77312	76	17922	24	0.0583769	1	6.09081e-261	regulation of cellular localization
GO:0098609	77312	10	17922	5	0.058656	1	4.75934e-43	cell-cell adhesion
GO:0098740	77312	10	17922	5	0.058656	1	4.75934e-43	multi organism cell adhesion
GO:0050997	77312	10	17922	5	0.058656	1	4.75934e-43	quaternary ammonium group binding
GO:0018344	77312	10	17922	5	0.058656	1	4.75934e-43	protein geranylgeranylation
GO:0051326	77312	10	17922	5	0.058656	1	4.75934e-43	telophase
GO:0051569	77312	10	17922	5	0.058656	1	4.75934e-43	regulation of histone H3-K4 methylation
GO:0051571	77312	10	17922	5	0.058656	1	4.75934e-43	positive regulation of histone H3-K4 methylation
GO:0051752	77312	10	17922	5	0.058656	1	4.75934e-43	phosphoglucan, water dikinase activity
GO:0036092	77312	10	17922	5	0.058656	1	4.75934e-43	phosphatidylinositol-3-phosphate biosynthetic process
GO:0003919	77312	10	17922	5	0.058656	1	4.75934e-43	FMN adenylyltransferase activity
GO:0004146	77312	10	17922	5	0.058656	1	4.75934e-43	dihydrofolate reductase activity
GO:0004160	77312	10	17922	5	0.058656	1	4.75934e-43	dihydroxy-acid dehydratase activity
GO:0004799	77312	10	17922	5	0.058656	1	4.75934e-43	thymidylate synthase activity
GO:0006231	77312	10	17922	5	0.058656	1	4.75934e-43	dTMP biosynthetic process
GO:0006545	77312	10	17922	5	0.058656	1	4.75934e-43	glycine biosynthetic process
GO:0007134	77312	10	17922	5	0.058656	1	4.75934e-43	meiotic telophase I
GO:0009019	77312	10	17922	5	0.058656	1	4.75934e-43	tRNA (guanine-N1-)-methyltransferase activity
GO:0009256	77312	10	17922	5	0.058656	1	4.75934e-43	10-formyltetrahydrofolate metabolic process
GO:0009257	77312	10	17922	5	0.058656	1	4.75934e-43	10-formyltetrahydrofolate biosynthetic process
GO:0042083	77312	10	17922	5	0.058656	1	4.75934e-43	5,10-methylenetetrahydrofolate-dependent methyltransferase activity
GO:0009569	77312	10	17922	5	0.058656	1	4.75934e-43	chloroplast starch grain
GO:0009865	77312	10	17922	5	0.058656	1	4.75934e-43	pollen tube adhesion
GO:0061085	77312	10	17922	5	0.058656	1	4.75934e-43	regulation of histone H3-K27 methylation
GO:0061087	77312	10	17922	5	0.058656	1	4.75934e-43	positive regulation of histone H3-K27 methylation
GO:0046073	77312	10	17922	5	0.058656	1	4.75934e-43	dTMP metabolic process
GO:0031210	77312	10	17922	5	0.058656	1	4.75934e-43	phosphatidylcholine binding
GO:0016180	77312	10	17922	5	0.058656	1	4.75934e-43	snRNA processing
GO:0048575	77312	65	17922	21	0.0588769	1	1.55585e-227	short-day photoperiodism, flowering
GO:0043543	77312	855	17922	218	0.0590403	1	0	protein acylation
GO:0008081	77312	258	17922	71	0.0590944	1	0	phosphoric diester hydrolase activity
GO:2000026	77312	3863	17922	936	0.0593386	1	0	regulation of multicellular organismal development
GO:0009260	77312	917	17922	233	0.0594728	1	0	ribonucleotide biosynthetic process
GO:0046390	77312	917	17922	233	0.0594728	1	0	ribose phosphate biosynthetic process
GO:0006099	77312	342	17922	92	0.0600754	1	0	tricarboxylic acid cycle
GO:0010074	77312	306	17922	83	0.0601136	1	0	maintenance of meristem identity
GO:0090558	77312	3303	17922	803	0.0609399	1	0	plant epidermis development
GO:0000220	77312	33	17922	12	0.0610068	1	4.26093e-125	vacuolar proton-transporting V-type ATPase, V0 domain
GO:0018966	77312	33	17922	12	0.0610068	1	4.26093e-125	styrene metabolic process
GO:0004462	77312	33	17922	12	0.0610068	1	4.26093e-125	lactoylglutathione lyase activity
GO:0042207	77312	33	17922	12	0.0610068	1	4.26093e-125	styrene catabolic process
GO:0046900	77312	33	17922	12	0.0610068	1	4.26093e-125	tetrahydrofolylpolyglutamate metabolic process
GO:0071941	77312	114	17922	34	0.0610235	1	0	nitrogen cycle metabolic process
GO:0009097	77312	114	17922	34	0.0610235	1	0	isoleucine biosynthetic process
GO:0045177	77312	114	17922	34	0.0610235	1	0	apical part of cell
GO:0034399	77312	40	17922	14	0.0611192	1	2.43305e-148	nuclear periphery
GO:0015291	77312	1013	17922	256	0.0616954	1	0	secondary active transmembrane transporter activity
GO:0044450	77312	69	17922	22	0.0617101	1	9.06677e-240	microtubule organizing center part
GO:0044700	77312	8272	17922	1974	0.0618282	1	0	single organism signaling
GO:0019566	77312	118	17922	35	0.0622411	1	0	arabinose metabolic process
GO:0015693	77312	99	17922	30	0.0623513	1	0	magnesium ion transport
GO:0005088	77312	84	17922	26	0.062779	1	8.45733e-285	Ras guanyl-nucleotide exchange factor activity
GO:0005089	77312	84	17922	26	0.062779	1	8.45733e-285	Rho guanyl-nucleotide exchange factor activity
GO:0090068	77312	84	17922	26	0.062779	1	8.45733e-285	positive regulation of cell cycle process
GO:0018208	77312	251	17922	69	0.0631612	1	0	peptidyl-proline modification
GO:0009653	77312	8551	17922	2039	0.0634736	1	0	anatomical structure morphogenesis
GO:0006101	77312	343	17922	92	0.0638572	1	0	citrate metabolic process
GO:1901565	77312	1985	17922	489	0.0640384	1	0	organonitrogen compound catabolic process
GO:0016781	77312	23	17922	9	0.0642642	1	9.64355e-91	phosphotransferase activity, paired acceptors
GO:0004040	77312	23	17922	9	0.0642642	1	9.64355e-91	amidase activity
GO:0010111	77312	23	17922	9	0.0642642	1	9.64355e-91	glyoxysome organization
GO:0043487	77312	23	17922	9	0.0642642	1	9.64355e-91	regulation of RNA stability
GO:0043489	77312	23	17922	9	0.0642642	1	9.64355e-91	RNA stabilization
GO:0012507	77312	51	17922	17	0.064318	1	7.89253e-184	ER to Golgi transport vesicle membrane
GO:0030127	77312	51	17922	17	0.064318	1	7.89253e-184	COPII vesicle coat
GO:0010020	77312	73	17922	23	0.0643418	1	6.65368e-252	chloroplast fission
GO:0043572	77312	73	17922	23	0.0643418	1	6.65368e-252	plastid fission
GO:0016775	77312	126	17922	37	0.0644643	1	0	phosphotransferase activity, nitrogenous group as acceptor
GO:0004673	77312	126	17922	37	0.0644643	1	0	protein histidine kinase activity
GO:0010351	77312	126	17922	37	0.0644643	1	0	lithium ion transport
GO:0009816	77312	200	17922	56	0.0648602	1	0	defense response to bacterium, incompatible interaction
GO:0006413	77312	432	17922	114	0.0649259	1	0	translational initiation
GO:0007276	77312	829	17922	211	0.065827	1	0	gamete generation
GO:0004842	77312	1185	17922	297	0.0661608	1	0	ubiquitin-protein transferase activity
GO:0043531	77312	169	17922	48	0.0667698	1	0	ADP binding
GO:0031399	77312	1094	17922	275	0.0667813	1	0	regulation of protein modification process
GO:0031146	77312	77	17922	24	0.066786	1	6.0722e-264	SCF-dependent proteasomal ubiquitin-dependent protein catabolic process
GO:0010048	77312	368	17922	98	0.0672081	1	0	vernalization response
GO:0023052	77312	8283	17922	1975	0.0672944	1	0	signaling
GO:0042147	77312	30	17922	11	0.0674045	1	6.00754e-115	retrograde transport, endosome to Golgi
GO:0047622	77312	30	17922	11	0.0674045	1	6.00754e-115	adenosine nucleosidase activity
GO:0012506	77312	356	17922	95	0.0675319	1	0	vesicle membrane
GO:1903321	77312	37	17922	13	0.0677034	1	1.89384e-138	negative regulation of protein modification by small protein conjugation or removal
GO:0044433	77312	348	17922	93	0.0677239	1	0	cytoplasmic vesicle part
GO:0030659	77312	348	17922	93	0.0677239	1	0	cytoplasmic vesicle membrane
GO:0010042	77312	55	17922	18	0.0682935	1	1.8132e-196	response to manganese ion
GO:0031985	77312	96	17922	29	0.068348	1	5.6274E-320	Golgi cisterna
GO:0051239	77312	4019	17922	971	0.0684498	1	0	regulation of multicellular organismal process
GO:0009833	77312	81	17922	25	0.0690561	1	6.81428e-276	plant-type primary cell wall biogenesis
GO:0060968	77312	81	17922	25	0.0690561	1	6.81428e-276	regulation of gene silencing
GO:0016847	77312	20	17922	8	0.0701791	1	4.19038e-80	1-aminocyclopropane-1-carboxylate synthase activity
GO:0034763	77312	20	17922	8	0.0701791	1	4.19038e-80	negative regulation of transmembrane transport
GO:0034766	77312	20	17922	8	0.0701791	1	4.19038e-80	negative regulation of ion transmembrane transport
GO:1903792	77312	20	17922	8	0.0701791	1	4.19038e-80	negative regulation of anion transport
GO:1903960	77312	20	17922	8	0.0701791	1	4.19038e-80	negative regulation of anion transmembrane transport
GO:0036440	77312	20	17922	8	0.0701791	1	4.19038e-80	citrate synthase activity
GO:0004108	77312	20	17922	8	0.0701791	1	4.19038e-80	citrate (Si)-synthase activity
GO:0008526	77312	20	17922	8	0.0701791	1	4.19038e-80	phosphatidylinositol transporter activity
GO:0010360	77312	20	17922	8	0.0701791	1	4.19038e-80	negative regulation of anion channel activity
GO:0044183	77312	20	17922	8	0.0701791	1	4.19038e-80	protein binding involved in protein folding
GO:0030155	77312	20	17922	8	0.0701791	1	4.19038e-80	regulation of cell adhesion
GO:0030504	77312	20	17922	8	0.0701791	1	4.19038e-80	inorganic diphosphate transmembrane transporter activity
GO:0080171	77312	20	17922	8	0.0701791	1	4.19038e-80	lytic vacuole organization
GO:0032410	77312	20	17922	8	0.0701791	1	4.19038e-80	negative regulation of transporter activity
GO:0032413	77312	20	17922	8	0.0701791	1	4.19038e-80	negative regulation of ion transmembrane transporter activity
GO:0046497	77312	123	17922	36	0.0702513	1	0	nicotinate nucleotide metabolic process
GO:0000413	77312	205	17922	57	0.0705034	1	0	protein peptidyl-prolyl isomerization
GO:0000245	77312	70	17922	22	0.070962	1	8.21659e-243	spliceosomal complex assembly
GO:0010329	77312	70	17922	22	0.070962	1	8.21659e-243	auxin efflux transmembrane transporter activity
GO:0008477	77312	48	17922	16	0.0712723	1	2.91337e-174	purine nucleosidase activity
GO:0000989	77312	221	17922	61	0.0715135	1	0	transcription factor binding transcription factor activity
GO:0050660	77312	349	17922	93	0.0718266	1	0	flavin adenine dinucleotide binding
GO:0051051	77312	59	17922	19	0.0719328	1	5.55994e-209	negative regulation of transport
GO:0043901	77312	59	17922	19	0.0719328	1	5.55994e-209	negative regulation of multi-organism process
GO:0006448	77312	241	17922	66	0.0723513	1	0	regulation of translational elongation
GO:0051247	77312	301	17922	81	0.0728426	1	0	positive regulation of protein metabolic process
GO:0019676	77312	41	17922	14	0.0737016	1	1.29096e-151	ammonia assimilation cycle
GO:2000379	77312	27	17922	10	0.0745128	1	1.13838e-104	positive regulation of reactive oxygen species metabolic process
GO:0071230	77312	27	17922	10	0.0745128	1	1.13838e-104	cellular response to amino acid stimulus
GO:0006491	77312	27	17922	10	0.0745128	1	1.13838e-104	N-glycan processing
GO:0016174	77312	27	17922	10	0.0745128	1	1.13838e-104	NAD(P)H oxidase activity
GO:0019288	77312	1027	17922	258	0.0750071	1	0	isopentenyl diphosphate biosynthetic process, methylerythritol 4-phosphate pathway
GO:0019740	77312	34	17922	12	0.0750855	1	1.87466e-128	nitrogen utilization
GO:0005685	77312	34	17922	12	0.0750855	1	1.87466e-128	U1 snRNP
GO:0006808	77312	34	17922	12	0.0750855	1	1.87466e-128	regulation of nitrogen utilization
GO:0009339	77312	34	17922	12	0.0750855	1	1.87466e-128	glycolate oxidase complex
GO:0042822	77312	34	17922	12	0.0750855	1	1.87466e-128	pyridoxal phosphate metabolic process
GO:0042823	77312	34	17922	12	0.0750855	1	1.87466e-128	pyridoxal phosphate biosynthetic process
GO:0032886	77312	63	17922	20	0.0752654	1	2.2318e-221	regulation of microtubule-based process
GO:0070507	77312	63	17922	20	0.0752654	1	2.2318e-221	regulation of microtubule cytoskeleton organization
GO:0019674	77312	52	17922	17	0.0756497	1	5.31202e-187	NAD metabolic process
GO:0019902	77312	52	17922	17	0.0756497	1	5.31202e-187	phosphatase binding
GO:0019903	77312	52	17922	17	0.0756497	1	5.31202e-187	protein phosphatase binding
GO:0004042	77312	17	17922	7	0.0763082	1	2.82901e-69	acetyl-CoA:L-glutamate N-acetyltransferase activity
GO:0010599	77312	17	17922	7	0.0763082	1	2.82901e-69	production of lsiRNA involved in RNA interference
[truncated: 4,985 more rows]

## Sheet: ClassJ_Revigo
	term_ID	description	frequency	log10 p-value	uniqueness	dispensability
Biological_process	GO:0000003	reproduction	0.00214	-7.6676	1	0
Biological_process	GO:0006464	cellular protein modification process	0.02895	-41.0039	0.803	0
Biological_process	GO:0018193	peptidyl-amino acid modification	0.00774	-4.1765	0.826	0.819
Biological_process	GO:0008213	protein alkylation	0.00199	-2.0012	0.845	0.705
Biological_process	GO:0036211	protein modification process	0.02895	-41.0039	0.837	0.798
Biological_process	GO:0006479	protein methylation	0.00199	-2.0012	0.842	0.705
Biological_process	GO:0006468	protein phosphorylation	0.01206	-10.8327	0.806	0.864
Biological_process	GO:0007155	cell adhesion	0.00564	-12.7055	0.994	0
Biological_process	GO:0008150	biological_process	1	-24.0595	1	0
Biological_process	GO:0008152	metabolic process	0.82183	-15.8097	0.999	0
Biological_process	GO:0009987	cellular process	0.65994	-32.383	0.998	0
Biological_process	GO:0022610	biological adhesion	0.0121	-12.7055	0.994	0
Biological_process	GO:0032501	multicellular organismal process	0.0079	-3.2557	0.994	0
Biological_process	GO:0032502	developmental process	0.01387	-1.8627	0.994	0
Biological_process	GO:0043331	response to dsRNA	7e-05	-19.8097	0.915	0
Biological_process	GO:1901699	cellular response to nitrogen compound	0.00025	-17.5258	0.883	0.87
Biological_process	GO:0044699	single-organism process	0.53975	-32.9136	0.997	0
Biological_process	GO:0065007	biological regulation	0.14918	-6.6271	0.995	0
Biological_process	GO:0071840	cellular component organization or biogenesis	0.05425	-6.9101	0.995	0
Biological_process	GO:0032259	methylation	0.02781	-2.2035	0.987	0.01
Biological_process	GO:0044238	primary metabolic process	0.51925	-14.2449	0.984	0.017
Biological_process	GO:0009056	catabolic process	0.09625	-4.0846	0.986	0.023
Biological_process	GO:0006996	organelle organization	0.00932	-40.4157	0.799	0.034
Biological_process	GO:0007049	cell cycle	0.0141	-32.6038	0.916	0.036
Biological_process	GO:1903409	reactive oxygen species biosynthetic process	2e-05	-4.0083	0.951	0.04
Biological_process	GO:0006807	nitrogen compound metabolic process	0.3865	-10.3936	0.984	0.044
Biological_process	GO:0017038	protein import	0.00108	-8.3261	0.916	0.051
Biological_process	GO:0071704	organic substance metabolic process	0.56178	-11.9469	0.984	0.057
Biological_process	GO:0070085	glycosylation	0.00172	-15.9547	0.914	0.064
Biological_process	GO:0016311	dephosphorylation	0.00777	-1.7071	0.93	0.068
Biological_process	GO:0030029	actin filament-based process	0.00077	-5.0747	0.932	0.088
Biological_process	GO:0000278	mitotic cell cycle	0.00087	-26.2581	0.878	0.089
Biological_process	GO:0007017	microtubule-based process	0.00172	-13.9318	0.929	0.095
Biological_process	GO:0007059	chromosome segregation	0.00373	-15.7852	0.925	0.102
Biological_process	GO:0046486	glycerolipid metabolic process	0.00394	-7.7447	0.882	0.103
Biological_process	GO:0044255	cellular lipid metabolic process	0.02577	-1.9746	0.863	0.733
Biological_process	GO:0006644	phospholipid metabolic process	0.01014	-1.4862	0.859	0.817
Biological_process	GO:0006793	phosphorus metabolic process	0.16891	-6.7375	0.923	0.107
Biological_process	GO:0043170	macromolecule metabolic process	0.32799	-15.9508	0.934	0.109
Biological_process	GO:0044763	single-organism cellular process	0.41995	-36.8013	0.912	0.111
Biological_process	GO:0051301	cell division	0.01357	-14.6556	0.917	0.118
Biological_process	GO:0031047	gene silencing by RNA	0.00019	-24.7352	0.702	0.124
Biological_process	GO:0016246	RNA interference	5e-05	-21.6904	0.718	0.98
Biological_process	GO:0030422	production of siRNA involved in RNA interference	3e-05	-17.1543	0.657	0.988
Biological_process	GO:0006346	methylation-dependent chromatin silencing	3e-05	-13.3036	0.586	0.937
Biological_process	GO:0006342	chromatin silencing	9e-05	-16.4737	0.686	0.928
Biological_process	GO:0071359	cellular response to dsRNA	5e-05	-19.8097	0.888	0.957
Biological_process	GO:0031050	dsRNA fragmentation	4e-05	-19.8097	0.779	0.989
Biological_process	GO:0031048	chromatin silencing by small RNA	2e-05	-5.0164	0.706	0.93
Biological_process	GO:0035194	posttranscriptional gene silencing by RNA	7e-05	-22.0273	0.713	0.912
Biological_process	GO:0035196	production of miRNAs involved in gene silencing by miRNA	4e-05	-16.1911	0.654	0.994
Biological_process	GO:0035195	gene silencing by miRNA	5e-05	-13.0747	0.717	0.984
Biological_process	GO:0070918	production of small RNA involved in gene silencing by RNA	4e-05	-19.8097	0.656	0.891
Biological_process	GO:0016441	posttranscriptional gene silencing	7e-05	-21.762	0.716	0.913
Biological_process	GO:0010267	production of ta-siRNAs involved in RNA interference	2e-05	-16.2062	0.664	0.968
Biological_process	GO:0009303	rRNA transcription	2e-05	-6.8097	0.88	0.153
Biological_process	GO:1901135	carbohydrate derivative metabolic process	0.11649	-1.6795	0.943	0.155
Biological_process	GO:0052249	modulation of RNA levels in other organism involved in symbiotic interaction	2e-05	-11.3605	0.837	0.166
Biological_process	GO:0042559	pteridine-containing compound biosynthetic process	0.00352	-1.9075	0.891	0.19
Biological_process	GO:0009396	folic acid-containing compound biosynthetic process	0.00294	-1.4647	0.857	0.926
Biological_process	GO:0044237	cellular metabolic process	0.53874	-16.1433	0.939	0.19
Biological_process	GO:0034641	cellular nitrogen compound metabolic process	0.33428	-3.4763	0.879	0.199
Biological_process	GO:0032970	regulation of actin filament-based process	0.00032	-11.2277	0.775	0.199
Biological_process	GO:0007015	actin filament organization	0.00039	-8.8013	0.735	0.951
Biological_process	GO:0030036	actin cytoskeleton organization	0.00073	-8.3242	0.733	0.938
Biological_process	GO:0009630	gravitropism	3e-05	-16.9666	0.93	0.22
Biological_process	GO:0006913	nucleocytoplasmic transport	0.00181	-5.7399	0.912	0.22
Biological_process	GO:1902593	single-organism nuclear import	0.00022	-2.4656	0.893	0.852
Biological_process	GO:0044744	protein targeting to nucleus	0.00022	-2.4656	0.885	0.982
Biological_process	GO:0065002	intracellular protein transmembrane transport	0.002	-1.5125	0.847	0.818
Biological_process	GO:0006606	protein import into nucleus	0.00022	-2.4656	0.884	0.852
Biological_process	GO:0016973	poly(A)+ mRNA export from nucleus	2e-05	-1.9526	0.841	0.731
Biological_process	GO:0051168	nuclear export	0.00078	-3.1002	0.916	0.933
Biological_process	GO:0016482	cytoplasmic transport	0.00335	-4.8125	0.916	0.812
Biological_process	GO:0051170	nuclear import	0.00098	-2.5199	0.915	0.95
Biological_process	GO:0051169	nuclear transport	0.00184	-5.7399	0.919	0.772
Biological_process	GO:0043412	macromolecule modification	0.05091	-37.2832	0.886	0.23
Biological_process	GO:0070588	calcium ion transmembrane transport	0.00036	-4.2733	0.908	0.245
Biological_process	GO:0090070	positive regulation of ribosome biogenesis	0	-6.4145	0.811	0.259
Biological_process	GO:0046483	heterocycle metabolic process	0.33326	-1.7231	0.915	0.26
Biological_process	GO:0051641	cellular localization	0.01638	-5.0381	0.958	0.271
Biological_process	GO:1902531	regulation of intracellular signal transduction	0.0028	-11.8327	0.709	0.287
Biological_process	GO:0051056	regulation of small GTPase mediated signal transduction	0.00112	-10.9431	0.71	0.884
Biological_process	GO:0009966	regulation of signal transduction	0.00363	-9.2798	0.706	0.966
Biological_process	GO:0016192	vesicle-mediated transport	0.00381	-2.301	0.961	0.292
Biological_process	GO:0040029	regulation of gene expression, epigenetic	0.00225	-20.9245	0.751	0.293
Biological_process	GO:0006396	RNA processing	0.02784	-18.6091	0.808	0.308
Biological_process	GO:0044710	single-organism metabolic process	0.39463	-15.8729	0.932	0.316
Biological_process	GO:0048519	negative regulation of biological process	0.01243	-8.8041	0.803	0.322
Biological_process	GO:0043087	regulation of GTPase activity	0.00133	-10.9431	0.685	0.323
Biological_process	GO:0051336	regulation of hydrolase activity	0.003	-3.8416	0.791	0.805
Biological_process	GO:0043085	positive regulation of catalytic activity	0.00209	-2.067	0.795	0.955
Biological_process	GO:0051345	positive regulation of hydrolase activity	0.00146	-6.4089	0.8	0.881
Biological_process	GO:0043547	positive regulation of GTPase activity	0.0013	-6.0768	0.685	0.997
Biological_process	GO:0044093	positive regulation of molecular function	0.0023	-1.9673	0.818	0.747
Biological_process	GO:0010507	negative regulation of autophagy	0.0007	-1.5114	0.713	0.854
Biological_process	GO:0006310	DNA recombination	0.0184	-15.1403	0.821	0.338
Biological_process	GO:0009100	glycoprotein metabolic process	0.00089	-14.8539	0.874	0.347
Biological_process	GO:0046164	alcohol catabolic process	0.00097	-6.6345	0.886	0.348
Biological_process	GO:0032957	inositol trisphosphate metabolic process	2e-05	-2.2029	0.904	0.87
Biological_process	GO:0046855	inositol phosphate dephosphorylation	0.00015	-5.7235	0.853	0.839
Biological_process	GO:0071545	inositol phosphate catabolic process	0.00015	-5.7235	0.869	0.972
Biological_process	GO:0046174	polyol catabolic process	0.0008	-4.8477	0.887	0.937
Biological_process	GO:0090305	nucleic acid phosphodiester bond hydrolysis	0.02508	-7.3344	0.837	0.352
Biological_process	GO:0033036	macromolecule localization	0.01969	-2.0904	0.957	0.352
Biological_process	GO:0048518	positive regulation of biological process	0.00684	-4.2175	0.813	0.353
Biological_process	GO:0044260	cellular macromolecule metabolic process	0.28588	-19.6162	0.828	0.354
Biological_process	GO:0032844	regulation of homeostatic process	0.00019	-6.7852	0.833	0.36
Biological_process	GO:0080165	callose deposition in phloem sieve plate	0	-5.4283	0.96	0.361
Biological_process	GO:0052543	callose deposition in cell wall	0	-1.7483	0.819	0.851
Biological_process	GO:0006397	mRNA processing	0.00373	-3.15	0.814	0.374
Biological_process	GO:0000956	nuclear-transcribed mRNA catabolic process	0.00013	-3.0022	0.846	0.727
Biological_process	GO:0006402	mRNA catabolic process	0.00113	-2.9169	0.821	0.854
Biological_process	GO:0010608	posttranscriptional regulation of gene expression	0.00537	-19.248	0.734	0.38
Biological_process	GO:0006075	(1-&gt
Biological_process	GO:0006074	(1-&gt
Biological_process	GO:0035825	reciprocal DNA recombination	7e-05	-14.1421	0.882	0.383
Biological_process	GO:1901137	carbohydrate derivative biosynthetic process	0.03915	-2.4769	0.916	0.385
Biological_process	GO:0016071	mRNA metabolic process	0.00494	-9.9666	0.845	0.386
Biological_process	GO:0010090	trichome morphogenesis	3e-05	-16.9586	0.791	0.4
Biological_process	GO:0009606	tropism	3e-05	-15.0146	0.933	0.401
Biological_process	GO:0009057	macromolecule catabolic process	0.01643	-6.1675	0.861	0.401
Biological_process	GO:0046838	phosphorylated carbohydrate dephosphorylation	0.00015	-5.7235	0.924	0.409
Biological_process	GO:0006680	glucosylceramide catabolic process	1e-05	-3.1013	0.876	0.417
Biological_process	GO:0006678	glucosylceramide metabolic process	1e-05	-3.1013	0.895	0.947
Biological_process	GO:1901564	organonitrogen compound metabolic process	0.19565	-2.8378	0.903	0.428
Biological_process	GO:0090066	regulation of anatomical structure size	0.00042	-2.1622	0.829	0.43
Biological_process	GO:0006796	phosphate-containing compound metabolic process	0.16693	-7.3036	0.903	0.445
Biological_process	GO:0019538	protein metabolic process	0.12328	-16.719	0.87	0.448
Biological_process	GO:0055085	transmembrane transport	0.09397	-3.6073	0.859	0.45
Biological_process	GO:0016070	RNA metabolic process	0.13709	-8.3747	0.795	0.463
Biological_process	GO:0007267	cell-cell signaling	0.00058	-6.3585	0.89	0.47
Biological_process	GO:0032535	regulation of cellular component size	0.0003	-2.1622	0.7	0.472
Biological_process	GO:0006399	tRNA metabolic process	0.02533	-11.644	0.803	0.473
Biological_process	GO:0008033	tRNA processing	0.01587	-7.3778	0.79	0.851
Biological_process	GO:0006364	rRNA processing	0.00759	-3.3429	0.67	0.778
Biological_process	GO:0016072	rRNA metabolic process	0.00763	-3.7258	0.824	0.779
Biological_process	GO:0034470	ncRNA processing	0.02258	-10.8297	0.784	0.892
Biological_process	GO:0031167	rRNA methylation	0.00402	-1.5068	0.656	0.931
Biological_process	GO:0006400	tRNA modification	0.01088	-2.3054	0.763	0.855
Biological_process	GO:0000154	rRNA modification	0.00402	-1.5068	0.659	0.931
Biological_process	GO:0044087	regulation of cellular component biogenesis	0.00127	-7.9626	0.728	0.486
Biological_process	GO:0098586	cellular response to virus	0.00106	-11.3188	0.89	0.488
Biological_process	GO:0009615	response to virus	0.00333	-5.0182	0.882	0.944
Biological_process	GO:0051607	defense response to virus	0.00321	-5.8729	0.878	0.903
Biological_process	GO:0034660	ncRNA metabolic process	0.03209	-16.9626	0.814	0.488
Biological_process	GO:0000911	cytokinesis by cell plate formation	4e-05	-13.6073	0.881	0.49
Biological_process	GO:1902410	mitotic cytokinetic process	5e-05	-13.8239	0.88	0.905
Biological_process	GO:0051644	plastid localization	4e-05	-1.7158	0.934	0.491
Biological_process	GO:0010467	gene expression	0.16702	-2.0399	0.867	0.493
Biological_process	GO:0051130	positive regulation of cellular component organization	0.00053	-15.6635	0.715	0.494
Biological_process	GO:0048522	positive regulation of cellular process	0.00429	-4.5884	0.773	0.762
Biological_process	GO:0051052	regulation of DNA metabolic process	0.00156	-3.1302	0.723	0.494
Biological_process	GO:0009790	embryo development	0.00084	-4.4179	0.896	0.496
Biological_process	GO:0044707	single-multicellular organism process	0.00762	-3.4089	0.903	0.803
Biological_process	GO:0044767	single-organism developmental process	0.01354	-1.817	0.894	0.741
Biological_process	GO:0007275	multicellular organismal development	0.0046	-2.5601	0.89	0.936
Biological_process	GO:0045595	regulation of cell differentiation	0.0009	-1.8258	0.749	0.746
Biological_process	GO:0034645	cellular macromolecule biosynthetic process	0.172	-1.7557	0.809	0.497
Biological_process	GO:0044265	cellular macromolecule catabolic process	0.01109	-6.279	0.828	0.5
Biological_process	GO:0044257	cellular protein catabolic process	0.0022	-1.5257	0.83	0.761
Biological_process	GO:0006027	glycosaminoglycan catabolic process	0.00207	-1.8866	0.86	0.757
Biological_process	GO:0030163	protein catabolic process	0.00359	-1.4545	0.851	0.798
Biological_process	GO:0006401	RNA catabolic process	0.00274	-4.4672	0.813	0.777
Biological_process	GO:0050794	regulation of cellular process	0.13656	-11.3316	0.724	0.518
Biological_process	GO:0080090	regulation of primary metabolic process	0.09601	-2.1232	0.705	0.878
Biological_process	GO:0031323	regulation of cellular metabolic process	0.09519	-3.8539	0.692	0.876
Biological_process	GO:0031326	regulation of cellular biosynthetic process	0.08997	-3.3036	0.683	0.88
Biological_process	GO:0051252	regulation of RNA metabolic process	0.08531	-1.6283	0.608	0.905
Biological_process	GO:0019219	regulation of nucleobase-containing compound metabolic process	0.08824	-3.9706	0.655	0.862
Biological_process	GO:0019222	regulation of metabolic process	0.10173	-6.3307	0.752	0.773
Biological_process	GO:0050789	regulation of biological process	0.14473	-7.9469	0.752	0.825
Biological_process	GO:0010556	regulation of macromolecule biosynthetic process	0.08978	-2.5433	0.653	0.909
Biological_process	GO:0010468	regulation of gene expression	0.09331	-4.9586	0.65	0.873
Biological_process	GO:2000112	regulation of cellular macromolecule biosynthetic process	0.08951	-2.5412	0.63	0.909
Biological_process	GO:0060255	regulation of macromolecule metabolic process	0.09695	-7.054	0.662	0.765
Biological_process	GO:0051171	regulation of nitrogen compound metabolic process	0.08828	-5.4672	0.7	0.862
Biological_process	GO:0010646	regulation of cell communication	0.0038	-8.2565	0.755	0.523
Biological_process	GO:0051258	protein polymerization	0.00107	-3.5901	0.816	0.523
Biological_process	GO:0009558	embryo sac cellularization	0	-3.8928	0.914	0.525
Biological_process	GO:0090304	nucleic acid metabolic process	0.20158	-5.4698	0.816	0.525
Biological_process	GO:0006265	DNA topological change	0.00299	-2.1611	0.848	0.527
Biological_process	GO:0006139	nucleobase-containing compound metabolic process	0.29917	-2.4123	0.851	0.528
Biological_process	GO:0006974	cellular response to DNA damage stimulus	0.01978	-7.1785	0.867	0.53
Biological_process	GO:0006281	DNA repair	0.01953	-5.5901	0.718	0.934
Biological_process	GO:0044089	positive regulation of cellular component biogenesis	2e-05	-12.2815	0.761	0.537
Biological_process	GO:0090069	regulation of ribosome biogenesis	0.00037	-6.4145	0.726	0.831
Biological_process	GO:0043254	regulation of protein complex assembly	0.0003	-11.3788	0.704	0.701
Biological_process	GO:0051321	meiotic cell cycle	0.00023	-17.8013	0.871	0.546
Biological_process	GO:0070192	chromosome organization involved in meiosis	6e-05	-4.5331	0.724	0.9
Biological_process	GO:0009561	megagametogenesis	4e-05	-2.5395	0.902	0.935
Biological_process	GO:0009556	microsporogenesis	0	-6.8477	0.825	0.796
Biological_process	GO:0009553	embryo sac development	5e-05	-4.2549	0.901	0.843
Biological_process	GO:0042138	meiotic DNA double-strand break formation	3e-05	-7.7305	0.689	0.865
Biological_process	GO:0007131	reciprocal meiotic recombination	7e-05	-14.2503	0.66	0.944
Biological_process	GO:0007129	synapsis	5e-05	-4.8447	0.725	0.894
Biological_process	GO:0007127	meiosis I	0.00011	-13.0292	0.719	0.936
Biological_process	GO:0007126	meiotic nuclear division	0.00019	-11.7399	0.721	0.963
Biological_process	GO:0045143	homologous chromosome segregation	1e-05	-4.7825	0.755	0.804
Biological_process	GO:0045132	meiotic chromosome segregation	6e-05	-11.9318	0.732	0.902
Biological_process	GO:1903046	meiotic cell cycle process	0.00015	-13.8447	0.856	0.716
Biological_process	GO:0048236	plant-type spore development	1e-05	-5.8447	0.839	0.803
Biological_process	GO:2000232	regulation of rRNA processing	0	-6.4145	0.724	0.546
Biological_process	GO:0070646	protein modification by small protein removal	0.00012	-5.983	0.87	0.547
Biological_process	GO:0016579	protein deubiquitination	8e-05	-2.2142	0.873	0.717
Biological_process	GO:0023051	regulation of signaling	0.00379	-9.0737	0.775	0.547
Biological_process	GO:0009629	response to gravity	3e-05	-14.5575	0.935	0.547
Biological_process	GO:0007265	Ras protein signal transduction	0.00101	-10.9431	0.716	0.549
Biological_process	GO:0035023	regulation of Rho protein signal transduction	0.00037	-10.9431	0.721	0.928
Biological_process	GO:0007266	Rho protein signal transduction	0.00039	-10.9431	0.725	0.93
Biological_process	GO:0032483	regulation of Rab protein signal transduction	0.0003	-10.9431	0.726	0.805
Biological_process	GO:0032482	Rab protein signal transduction	0.0003	-10.9431	0.729	0.848
Biological_process	GO:0046578	regulation of Ras protein signal transduction	0.00097	-10.9431	0.705	0.914
Biological_process	GO:0032011	ARF protein signal transduction	0.00021	-10.9431	0.734	0.83
Biological_process	GO:0032012	regulation of ARF protein signal transduction	0.00021	-10.9431	0.731	0.836
Biological_process	GO:0016601	Rac protein signal transduction	4e-05	-10.9431	0.759	0.705
Biological_process	GO:0034504	protein localization to nucleus	0.00025	-2.1067	0.923	0.554
Biological_process	GO:0060249	anatomical structure homeostasis	0.00034	-2.5055	0.829	0.554
Biological_process	GO:0051640	organelle localization	0.00031	-3.6402	0.934	0.562
Biological_process	GO:2000234	positive regulation of rRNA processing	0	-6.4145	0.728	0.564
Biological_process	GO:0010026	trichome differentiation	3e-05	-14.7375	0.897	0.565
Biological_process	GO:0007349	cellularization	1e-05	-2.3985	0.916	0.567
Biological_process	GO:0040019	positive regulation of embryonic development	1e-05	-2.6555	0.792	0.567
Biological_process	GO:0045814	negative regulation of gene expression, epigenetic	9e-05	-17.5258	0.744	0.571
Biological_process	GO:0006305	DNA alkylation	0.00211	-1.5843	0.818	0.909
Biological_process	GO:0006306	DNA methylation	0.00211	-1.5843	0.658	0.789
Biological_process	GO:0044728	DNA methylation or demethylation	0.00212	-1.5247	0.818	0.909
Biological_process	GO:0050665	hydrogen peroxide biosynthetic process	2e-05	-3.1226	0.95	0.575
Biological_process	GO:0000059	protein import into nucleus, docking	0	-2.4293	0.815	0.576
Biological_process	GO:0010050	vegetative phase change	1e-05	-3.3363	0.912	0.576
Biological_process	GO:0009452	7-methylguanosine RNA capping	0.0017	-1.661	0.83	0.582
Biological_process	GO:0036260	RNA capping	0.0017	-1.661	0.83	0.582
Biological_process	GO:0006665	sphingolipid metabolic process	0.00022	-1.7137	0.887	0.583
Biological_process	GO:0010212	response to ionizing radiation	0.0001	-3.382	0.931	0.587
Biological_process	GO:0007264	small GTPase mediated signal transduction	0.00234	-6.9626	0.727	0.588
Biological_process	GO:0045927	positive regulation of growth	0.00011	-1.4893	0.831	0.594
Biological_process	GO:0072668	tubulin complex biogenesis	3e-05	-3.4425	0.864	0.596
Biological_process	GO:0016458	gene silencing	0.00025	-20.5157	0.715	0.604
Biological_process	GO:0044267	cellular protein metabolic process	0.08784	-23.4841	0.82	0.614
Biological_process	GO:0006304	DNA modification	0.00364	-1.5247	0.815	0.617
Biological_process	GO:0030258	lipid modification	0.00252	-2.2295	0.886	0.619
Biological_process	GO:1902589	single-organism organelle organization	0.00635	-42.3925	0.722	0.619
Biological_process	GO:0000280	nuclear division	0.00064	-9.7773	0.733	0.746
Biological_process	GO:0051276	chromosome organization	0.00336	-32.5607	0.762	0.861
Biological_process	GO:0006325	chromatin organization	0.00109	-11.9547	0.764	0.818
Biological_process	GO:0048285	organelle fission	0.00071	-9.8861	0.785	0.753
Biological_process	GO:0033043	regulation of organelle organization	0.00097	-24.5969	0.668	0.772
Biological_process	GO:0007062	sister chromatid cohesion	0.00036	-14.4225	0.72	0.713
Biological_process	GO:0016568	chromatin modification	0.00086	-15.0565	0.765	0.765
Biological_process	GO:0016570	histone modification	0.00063	-3.2924	0.655	0.957
Biological_process	GO:0016569	covalent chromatin modification	0.00064	-10.6308	0.769	0.946
Biological_process	GO:0007018	microtubule-based movement	0.00065	-4.4672	0.929	0.854
Biological_process	GO:0007010	cytoskeleton organization	0.00151	-17.2749	0.774	0.802
Biological_process	GO:0000226	microtubule cytoskeleton organization	0.00053	-6.5622	0.742	0.735
Biological_process	GO:0032484	Ral protein signal transduction	0	-10.9431	0.784	0.623
Biological_process	GO:0032485	regulation of Ral protein signal transduction	0	-10.9431	0.781	0.623
Biological_process	GO:0019750	chloroplast localization	0	-1.7158	0.945	0.626
Biological_process	GO:0007021	tubulin complex assembly	2e-05	-3.4425	0.852	0.627
Biological_process	GO:0018205	peptidyl-lysine modification	0.00061	-2.8804	0.858	0.628
Biological_process	GO:0006650	glycerophospholipid metabolic process	0.00339	-2.909	0.871	0.635
Biological_process	GO:0010027	thylakoid membrane organization	8e-05	-4.0783	0.789	0.637
Biological_process	GO:0009658	chloroplast organization	8e-05	-3.1649	0.8	0.943
Biological_process	GO:0009668	plastid membrane organization	8e-05	-4.0783	0.789	0.94
Biological_process	GO:0009902	chloroplast relocation	4e-05	-1.6437	0.754	0.907
Biological_process	GO:0051667	establishment of plastid localization	4e-05	-1.6437	0.931	1
Biological_process	GO:0042793	transcription from plastid promoter	3e-05	-3.3536	0.71	0.893
Biological_process	GO:0009616	virus induced gene silencing	2e-05	-11.3605	0.804	0.64
Biological_process	GO:0052018	modulation by symbiont of RNA levels in host	2e-05	-11.3605	0.835	1
Biological_process	GO:0044003	modification by symbiont of host morphology or physiology	0.00537	-9.2823	0.767	0.643
Biological_process	GO:0051701	interaction with host	0.01257	-7.1972	0.948	0.941
Biological_process	GO:0051817	modification of morphology or physiology of other organism involved in symbiotic interaction	0.00539	-9.0985	0.767	0.968
Biological_process	GO:0044419	interspecies interaction between organisms	0.01784	-7.5918	0.949	0.866
Biological_process	GO:0044403	symbiosis, encompassing mutualism through parasitism	0.01784	-8.0894	0.947	0.855
Biological_process	GO:0044743	intracellular protein transmembrane import	0.00015	-1.5843	0.868	0.645
Biological_process	GO:0006486	protein glycosylation	0.00081	-15.5784	0.795	0.645
Biological_process	GO:0009101	glycoprotein biosynthetic process	0.00086	-14.4949	0.858	0.99
Biological_process	GO:0043413	macromolecule glycosylation	0.00081	-15.5784	0.848	0.893
Biological_process	GO:0006487	protein N-linked glycosylation	0.0001	-12.4895	0.82	0.872
Biological_process	GO:0016310	phosphorylation	0.063	-5.8182	0.913	0.649
Biological_process	GO:0010072	primary shoot apical meristem specification	1e-05	-3.1733	0.897	0.649
Biological_process	GO:0048508	embryonic meristem development	1e-05	-2.4281	0.897	0.876
Biological_process	GO:0090421	embryonic meristem initiation	1e-05	-2.6984	0.906	0.884
Biological_process	GO:0010082	regulation of root meristem growth	0	-1.6083	0.806	0.849
Biological_process	GO:0010014	meristem initiation	3e-05	-1.5073	0.901	0.892
Biological_process	GO:0010449	root meristem growth	0	-2.101	0.905	0.771
Biological_process	GO:0009793	embryo development ending in seed dormancy	8e-05	-2.5172	0.894	0.861
Biological_process	GO:0006302	double-strand break repair	0.00063	-4.5867	0.783	0.65
Biological_process	GO:0051128	regulation of cellular component organization	0.0102	-14.8794	0.681	0.651
Biological_process	GO:0016043	cellular component organization	0.04287	-12.7852	0.814	0.713
Biological_process	GO:0043933	macromolecular complex subunit organization	0.01063	-9.6757	0.82	0.716
Biological_process	GO:1901575	organic substance catabolic process	0.09316	-5.9586	0.894	0.653
Biological_process	GO:0044248	cellular catabolic process	0.07945	-4.567	0.879	0.862
Biological_process	GO:1901136	carbohydrate derivative catabolic process	0.05386	-1.5588	0.888	0.799
Biological_process	GO:0034655	nucleobase-containing compound catabolic process	0.05912	-3.5331	0.828	0.813
Biological_process	GO:0032487	regulation of Rap protein signal transduction	1e-05	-10.9431	0.772	0.654
Biological_process	GO:0032489	regulation of Cdc42 protein signal transduction	1e-05	-10.9431	0.769	0.661
Biological_process	GO:0009657	plastid organization	0.00013	-2.2512	0.804	0.663
Biological_process	GO:0009892	negative regulation of metabolic process	0.00898	-15.6364	0.731	0.666
Biological_process	GO:0048523	negative regulation of cellular process	0.00942	-10.71	0.723	0.924
Biological_process	GO:0031324	negative regulation of cellular metabolic process	0.00716	-12.5045	0.701	0.955
Biological_process	GO:1902679	negative regulation of RNA biosynthetic process	0.00424	-13.0191	0.642	0.971
Biological_process	GO:0031327	negative regulation of cellular biosynthetic process	0.00513	-11.4841	0.698	0.992
Biological_process	GO:0051253	negative regulation of RNA metabolic process	0.00484	-13.0191	0.645	0.961
Biological_process	GO:0045934	negative regulation of nucleobase-containing compound metabolic process	0.00542	-14.1046	0.677	0.983
Biological_process	GO:0045892	negative regulation of transcription, DNA-templated	0.00422	-13.0191	0.639	0.907
Biological_process	GO:0010629	negative regulation of gene expression	0.00594	-16.7825	0.674	0.881
Biological_process	GO:0010605	negative regulation of macromolecule metabolic process	0.00789	-17.007	0.677	0.937
Biological_process	GO:0010558	negative regulation of macromolecule biosynthetic process	0.00503	-10.9957	0.678	0.993
Biological_process	GO:2000113	negative regulation of cellular macromolecule biosynthetic process	0.005	-10.9957	0.66	0.979
Biological_process	GO:0009890	negative regulation of biosynthetic process	0.00514	-11.3625	0.728	0.898
Biological_process	GO:0051172	negative regulation of nitrogen compound metabolic process	0.00543	-14.5768	0.711	0.903
Biological_process	GO:0032015	regulation of Ran protein signal transduction	1e-05	-10.9431	0.768	0.666
Biological_process	GO:0031291	Ran protein signal transduction	1e-05	-10.9431	0.771	0.666
Biological_process	GO:0032486	Rap protein signal transduction	1e-05	-10.9431	0.771	0.666
Biological_process	GO:0048314	embryo sac morphogenesis	0	-3.7595	0.921	0.671
Biological_process	GO:1901616	organic hydroxy compound catabolic process	0.00135	-4.5719	0.918	0.674
Biological_process	GO:0071806	protein transmembrane transport	0.00526	-1.5813	0.873	0.674
Biological_process	GO:0070647	protein modification by small protein conjugation or removal	0.00133	-5.2147	0.849	0.677
Biological_process	GO:0035821	modification of morphology or physiology of other organism	0.00617	-9.007	0.77	0.681
Biological_process	GO:0035335	peptidyl-tyrosine dephosphorylation	0.00147	-2.0801	0.833	0.683
Biological_process	GO:0022402	cell cycle process	0.00527	-25.2381	0.863	0.684
Biological_process	GO:0000281	mitotic cytokinesis	0.00011	-15.2154	0.876	0.865
Biological_process	GO:0000910	cytokinesis	0.00367	-19.1904	0.852	0.774
Biological_process	GO:0032506	cytokinetic process	0.0029	-13.6757	0.853	0.958
Biological_process	GO:0061640	cytoskeleton-dependent cytokinesis	0.00296	-15.2865	0.853	0.913
Biological_process	GO:1903047	mitotic cell cycle process	0.00077	-15.1643	0.865	0.817
Biological_process	GO:0032200	telomere organization	0.00021	-2.874	0.791	0.686
Biological_process	GO:0007338	single fertilization	8e-05	-1.461	0.886	0.688
Biological_process	GO:0032488	Cdc42 protein signal transduction	1e-05	-10.9431	0.771	0.69
Biological_process	GO:0035020	regulation of Rac protein signal transduction	3e-05	-10.9431	0.76	0.693
Biological_process	GO:0048193	Golgi vesicle transport	0.00044	-1.8753	0.895	0.694
Biological_process	GO:0006298	mismatch repair	0.00135	-3.5784	0.771	0.697
Biological_process	GO:0010638	positive regulation of organelle organization	0.00027	-15.9355	0.666	0.699
Biological_process	GO:0032271	regulation of protein polymerization	0.00023	-11.3788	0.703	0.964
Biological_process	GO:0032273	positive regulation of protein polymerization	0.00012	-12.4145	0.703	0.96
Biological_process	GO:0030832	regulation of actin filament length	0.00022	-11.2277	0.64	0.965
Biological_process	GO:0030833	regulation of actin filament polymerization	0.00021	-11.4179	0.618	0.942
Biological_process	GO:0031334	positive regulation of protein complex assembly	0.00015	-12.4145	0.702	0.888
Biological_process	GO:0043247	telomere maintenance in response to DNA damage	2e-05	-4.6055	0.638	0.785
Biological_process	GO:0008154	actin polymerization or depolymerization	0.00028	-7.091	0.738	0.944
Biological_process	GO:0045010	actin nucleation	9e-05	-12.1273	0.628	0.948
Biological_process	GO:0008064	regulation of actin polymerization or depolymerization	0.00022	-11.2277	0.636	0.997
Biological_process	GO:0032956	regulation of actin cytoskeleton organization	0.00029	-11.2277	0.647	0.975
Biological_process	GO:0030838	positive regulation of actin filament polymerization	0.00012	-12.1273	0.624	0.981
Biological_process	GO:0051495	positive regulation of cytoskeleton organization	0.00016	-11.5654	0.668	0.89
Biological_process	GO:0051493	regulation of cytoskeleton organization	0.0004	-11.3526	0.667	0.864
Biological_process	GO:0033044	regulation of chromosome organization	0.00022	-14.0372	0.677	0.833
Biological_process	GO:0032204	regulation of telomere maintenance	3e-05	-7.3536	0.629	0.741
Biological_process	GO:0000723	telomere maintenance	0.00021	-2.874	0.617	0.891
Biological_process	GO:0030041	actin filament polymerization	0.00023	-9.0482	0.732	0.972
Cellular_component	GO:0005575	cellular_component	1	-45.9957	1	0
Cellular_component	GO:0005623	cell	0.64133	-57.5436	0.984	0
Cellular_component	GO:0005634	nucleus	0.02809	-13.5751	0.575	0
Cellular_component	GO:0043231	intracellular membrane-bounded organelle	0.08847	-26.1637	0.526	0.728
Cellular_component	GO:0016020	membrane	0.5172	-1.5668	0.978	0
Cellular_component	GO:0032991	macromolecular complex	0.14462	-2.0422	0.961	0
Cellular_component	GO:0043226	organelle	0.16716	-31.644	0.963	0
Cellular_component	GO:0000148	1,3-beta-D-glucan synthase complex	6e-05	-13.224	0.741	0.024
Cellular_component	GO:0016528	sarcoplasm	6e-05	-1.9075	0.876	0.07
Cellular_component	GO:0044464	cell part	0.64133	-57.5436	0.88	0.079
Cellular_component	GO:0016021	integral component of membrane	0.3523	-14.9666	0.892	0.118
Cellular_component	GO:0030677	ribonuclease P complex	7e-05	-1.5396	0.782	0.172
Cellular_component	GO:0005886	plasma membrane	0.13934	-2.7784	0.849	0.247
Cellular_component	GO:0044424	intracellular part	0.43664	-50.5622	0.781	0.25
Cellular_component	GO:0005622	intracellular	0.46136	-52.9355	0.882	0.262
Cellular_component	GO:0031897	Tic complex	0	-3.3261	0.645	0.262
Cellular_component	GO:0046930	pore complex	0.00161	-5.3595	0.743	0.284
Cellular_component	GO:0044444	cytoplasmic part	0.13606	-14.2248	0.788	0.295
Cellular_component	GO:0044425	membrane part	0.36826	-7.4413	0.92	0.312
Cellular_component	GO:0030119	AP-type membrane coat adaptor complex	0.00041	-2.6506	0.684	0.322
Cellular_component	GO:0005643	nuclear pore	0.00036	-7.2048	0.52	0.385
Cellular_component	GO:0044430	cytoskeletal part	0.00579	-5.2125	0.507	0.406
Cellular_component	GO:0016459	myosin complex	0.00062	-4.2411	0.491	0.783
Cellular_component	GO:0015630	microtubule cytoskeleton	0.00394	-2.367	0.549	0.918
Cellular_component	GO:0005871	kinesin complex	0.00083	-5.1772	0.479	0.801
Cellular_component	GO:0005874	microtubule	0.00223	-2.0901	0.447	0.872
Cellular_component	GO:0005875	microtubule associated complex	0.00139	-3.9172	0.462	0.837
Cellular_component	GO:1990234	transferase complex	0.0074	-10.6904	0.731	0.432
Cellular_component	GO:0005737	cytoplasm	0.38159	-21.8416	0.768	0.465
Cellular_component	GO:0005856	cytoskeleton	0.00714	-3.7645	0.616	0.469
Cellular_component	GO:0005694	chromosome	0.00973	-1.8456	0.607	0.495
Cellular_component	GO:0043229	intracellular organelle	0.1579	-31.7282	0.547	0.55
Cellular_component	GO:0043227	membrane-bounded organelle	0.09056	-26.1308	0.623	0.701
Cellular_component	GO:0016529	sarcoplasmic reticulum	6e-05	-1.9075	0.693	0.557
Cellular_component	GO:1902494	catalytic complex	0.03772	-9.5072	0.714	0.559
Cellular_component	GO:0009507	chloroplast	0.01445	-4.3615	0.583	0.566
Cellular_component	GO:0045298	tubulin complex	1e-05	-5.6596	0.596	0.573
Cellular_component	GO:0000151	ubiquitin ligase complex	0.00066	-2.3508	0.697	0.573
Cellular_component	GO:0009536	plastid	0.01594	-6.4101	0.587	0.573
Cellular_component	GO:0043234	protein complex	0.08273	-12.5467	0.758	0.573
Cellular_component	GO:0031224	intrinsic component of membrane	0.3535	-6.5834	0.892	0.606
Cellular_component	GO:0044446	intracellular organelle part	0.05949	-8.1433	0.518	0.64
Cellular_component	GO:0044422	organelle part	0.06517	-8.5391	0.635	0.651
Cellular_component	GO:0005635	nuclear envelope	0.00073	-4.308	0.594	0.662
Cellular_component	GO:0044451	nucleoplasm part	0.00196	-1.7117	0.583	0.745
Molecular_function	GO:0003674	molecular_function	1	-6.8153	1	0
Molecular_function	GO:0003824	catalytic activity	0.69295	-24.9626	0.995	0
Molecular_function	GO:0005085	guanyl-nucleotide exchange factor activity	0.00061	-1.09	0.984	0
Molecular_function	GO:0005086	ARF guanyl-nucleotide exchange factor activity	9e-05	-2.4993	0.984	0
Molecular_function	GO:0005215	transporter activity	0.12041	-7.6576	0.986	0
Molecular_function	GO:0005488	binding	0.55585	-8.752	0.993	0
Molecular_function	GO:0008047	enzyme activator activity	0.00115	-5.9872	0.946	0
Molecular_function	GO:0030695	GTPase regulator activity	0.00088	-3.9586	0.944	0.9
Molecular_function	GO:0005096	GTPase activator activity	0.00075	-4.1029	0.944	0.774
Molecular_function	GO:0060589	nucleoside-triphosphatase regulator activity	0.00163	-2.9905	0.945	0.82
Molecular_function	GO:0008092	cytoskeletal protein binding	0.00162	-9.2013	0.884	0
Molecular_function	GO:0042623	ATPase activity, coupled	0.02878	-22.1057	0.741	0
Molecular_function	GO:0016818	hydrolase activity, acting on acid anhydrides, in phosphorus-containing anhydrides	0.07512	-47.618	0.727	0.92
Molecular_function	GO:0017111	nucleoside-triphosphatase activity	0.07074	-50.5607	0.728	0.777
Molecular_function	GO:0016887	ATPase activity	0.05234	-32.6345	0.734	0.86
Molecular_function	GO:0016462	pyrophosphatase activity	0.07429	-47.3872	0.727	0.912
Molecular_function	GO:0046873	metal ion transmembrane transporter activity	0.01269	-5.6345	0.824	0
Molecular_function	GO:0008324	cation transmembrane transporter activity	0.03895	-2.356	0.817	0.729
Molecular_function	GO:0004450	isocitrate dehydrogenase (NADP+) activity	0.0005	-1.5396	0.964	0.02
Molecular_function	GO:0003916	DNA topoisomerase activity	0.00331	-5.0926	0.956	0.024
Molecular_function	GO:0016773	phosphotransferase activity, alcohol group as acceptor	0.04038	-13.6421	0.876	0.033
Molecular_function	GO:0016301	kinase activity	0.05084	-11.1656	0.874	0.701
Molecular_function	GO:0016874	ligase activity	0.03868	-2.301	0.959	0.035
Molecular_function	GO:0043566	structure-specific DNA binding	0.00442	-4.1765	0.928	0.044
Molecular_function	GO:0016787	hydrolase activity	0.21764	-28.4949	0.955	0.048
Molecular_function	GO:0016740	transferase activity	0.22118	-15.6517	0.955	0.074
Molecular_function	GO:0080095	phosphatidylethanolamine-sterol O-acyltransferase activity	0	-1.4538	0.935	0.132
Molecular_function	GO:0000166	nucleotide binding	0.20353	-94.5607	0.825	0.141
Molecular_function	GO:0017076	purine nucleotide binding	0.15986	-79.2941	0.833	0.74
Molecular_function	GO:0035639	purine ribonucleoside triphosphate binding	0.15477	-73.6904	0.853	0.733
Molecular_function	GO:0097367	carbohydrate derivative binding	0.16547	-74.1593	0.928	0.154
Molecular_function	GO:0036094	small molecule binding	0.21712	-93.15	0.925	0.167
Molecular_function	GO:0043168	anion binding	0.20956	-63.3809	0.917	0.169
Molecular_function	GO:0003843	1,3-beta-D-glucan synthase activity	3e-05	-13.224	0.936	0.174
Molecular_function	GO:0004348	glucosylceramidase activity	9e-05	-3.1013	0.887	0.186
Molecular_function	GO:0004843	ubiquitin-specific protease activity	0.00013	-6.1818	0.862	0.191
Molecular_function	GO:0043167	ion binding	0.33309	-38.163	0.919	0.199
Molecular_function	GO:0036459	ubiquitinyl hydrolase activity	0.00042	-6.1818	0.876	0.211
Molecular_function	GO:0016695	oxidoreductase activity, acting on hydrogen as donor	0.00044	-1.1905	0.964	0.214
Molecular_function	GO:0097159	organic cyclic compound binding	0.42443	-23.5986	0.915	0.267
Molecular_function	GO:0030983	mismatched DNA binding	0.00126	-4.6126	0.926	0.281
Molecular_function	GO:0003690	double-stranded DNA binding	0.002	-2.083	0.923	0.837
Molecular_function	GO:0003723	RNA binding	0.0586	-5.7011	0.908	0.289
Molecular_function	GO:0042578	phosphoric ester hydrolase activity	0.01063	-4.2	0.807	0.295
Molecular_function	GO:1901363	heterocyclic compound binding	0.42435	-23.3036	0.915	0.304
Molecular_function	GO:0016303	1-phosphatidylinositol-3-kinase activity	2e-05	-6.1152	0.915	0.31
Molecular_function	GO:1901265	nucleoside phosphate binding	0.20353	-94.5607	0.896	0.31
Molecular_function	GO:0035004	phosphatidylinositol 3-kinase activity	2e-05	-6.1152	0.917	0.311
Molecular_function	GO:0052742	phosphatidylinositol kinase activity	4e-05	-3.4597	0.912	0.327
Molecular_function	GO:0008192	RNA guanylyltransferase activity	4e-05	-1.9823	0.92	0.328
Molecular_function	GO:0003860	3-hydroxyisobutyryl-CoA hydrolase activity	0	-1.4988	0.877	0.342
Molecular_function	GO:0016307	phosphatidylinositol phosphate kinase activity	8e-05	-1.0269	0.91	0.343
Molecular_function	GO:0010486	manganese:proton antiporter activity	0	-1.9775	0.875	0.344
Molecular_function	GO:0008168	methyltransferase activity	0.02916	-9.5784	0.887	0.348
Molecular_function	GO:0008757	S-adenosylmethionine-dependent methyltransferase activity	0.01037	-1.6947	0.895	0.823
Molecular_function	GO:0008173	RNA methyltransferase activity	0.00778	-5.4685	0.897	0.795
Molecular_function	GO:0016741	transferase activity, transferring one-carbon groups	0.03193	-9.567	0.902	0.353
Molecular_function	GO:0016788	hydrolase activity, acting on ester bonds	0.04904	-2.1136	0.819	0.364
Molecular_function	GO:0052866	phosphatidylinositol phosphate phosphatase activity	2e-05	-2.2874	0.855	0.373
Molecular_function	GO:0005384	manganese ion transmembrane transporter activity	1e-05	-3.5969	0.881	0.404
Molecular_function	GO:0052793	pectin acetylesterase activity	7e-05	-1.9823	0.86	0.407
Molecular_function	GO:0080096	phosphatidate-sterol O-acyltransferase activity	0	-1.4538	0.935	0.408
Molecular_function	GO:0016772	transferase activity, transferring phosphorus-containing groups	0.09188	-13.5058	0.893	0.42
Molecular_function	GO:0022836	gated channel activity	0.00159	-3.4045	0.856	0.423
Molecular_function	GO:0022832	voltage-gated channel activity	0.00114	-1.6867	0.856	0.95
Molecular_function	GO:0005244	voltage-gated ion channel activity	0.00114	-1.6867	0.844	0.83
Molecular_function	GO:0016817	hydrolase activity, acting on acid anhydrides	0.07557	-47.0159	0.811	0.426
Molecular_function	GO:0004439	phosphatidylinositol-4,5-bisphosphate 5-phosphatase activity	1e-05	-1.5068	0.846	0.428
Molecular_function	GO:0034595	phosphatidylinositol phosphate 5-phosphatase activity	1e-05	-1.3063	0.844	0.946
Molecular_function	GO:0034593	phosphatidylinositol bisphosphate phosphatase activity	1e-05	-1.3475	0.842	0.934
Molecular_function	GO:0043621	protein self-association	3e-05	-2.6904	0.906	0.428
Molecular_function	GO:0004607	phosphatidylcholine-sterol O-acyltransferase activity	0	-1.2252	0.932	0.433
Molecular_function	GO:0003777	microtubule motor activity	0.0006	-4.7799	0.817	0.449
Molecular_function	GO:0004526	ribonuclease P activity	0.00046	-1.6384	0.841	0.469
Molecular_function	GO:0017016	Ras GTPase binding	0.00029	-6	0.865	0.495
Molecular_function	GO:0008536	Ran GTPase binding	0.00015	-2.3629	0.87	0.955
Molecular_function	GO:0017048	Rho GTPase binding	8e-05	-2.4575	0.874	0.92
Molecular_function	GO:0051020	GTPase binding	0.00031	-4.8386	0.876	0.753
Molecular_function	GO:0031267	small GTPase binding	0.0003	-6	0.865	0.995
Molecular_function	GO:0003774	motor activity	0.00216	-9.0287	0.8	0.508
Molecular_function	GO:0008565	protein transporter activity	0.00605	-3.8697	0.861	0.512
Molecular_function	GO:0015631	tubulin binding	0.00066	-5.4559	0.878	0.524
Molecular_function	GO:0008017	microtubule binding	0.0006	-4.4437	0.878	0.87
Molecular_function	GO:0003779	actin binding	0.0008	-1.9196	0.877	0.888
Molecular_function	GO:0004176	ATP-dependent peptidase activity	0.00087	-4.317	0.777	0.528
Molecular_function	GO:0003917	DNA topoisomerase type I activity	0.00103	-2.2007	0.958	0.532
Molecular_function	GO:0015085	calcium ion transmembrane transporter activity	0.00038	-1.8024	0.85	0.545
Molecular_function	GO:0005388	calcium-transporting ATPase activity	0.00014	-1.2938	0.711	0.73
Molecular_function	GO:0015405	P-P-bond-hydrolysis-driven transmembrane transporter activity	0.02064	-3.2815	0.815	0.554
Molecular_function	GO:0015399	primary active transmembrane transporter activity	0.02064	-2.7904	0.821	0.806
Molecular_function	GO:0015662	ATPase activity, coupled to transmembrane movement of ions, phosphorylative mechanism	0.00171	-2.0569	0.676	0.741
Molecular_function	GO:0042626	ATPase activity, coupled to transmembrane movement of substances	0.01903	-2.5334	0.616	0.969
Molecular_function	GO:0032403	protein complex binding	0.00146	-6.2147	0.884	0.556
Molecular_function	GO:0022892	substrate-specific transporter activity	0.07312	-2.4468	0.849	0.573
Molecular_function	GO:0015491	cation:cation antiporter activity	0.00089	-2.6285	0.829	0.574
Molecular_function	GO:0005451	monovalent cation:proton antiporter activity	0.00058	-1.616	0.829	0.84
Molecular_function	GO:0015386	potassium:proton antiporter activity	0.00017	-1.6154	0.835	0.87
Molecular_function	GO:0008237	metallopeptidase activity	0.00925	-3.5884	0.823	0.579
Molecular_function	GO:0004672	protein kinase activity	0.01875	-7.3206	0.873	0.603
Molecular_function	GO:0016791	phosphatase activity	0.00752	-3.7423	0.796	0.608
Molecular_function	GO:0004386	helicase activity	0.0117	-13.2161	0.77	0.616
Molecular_function	GO:0008026	ATP-dependent helicase activity	0.00501	-11.1959	0.753	0.632
Molecular_function	GO:0003724	RNA helicase activity	0.00077	-2.0502	0.801	0.706
Molecular_function	GO:0070035	purine NTP-dependent helicase activity	0.00501	-11.1959	0.771	0.83
Molecular_function	GO:0004003	ATP-dependent DNA helicase activity	0.00262	-3.8761	0.765	0.938
Molecular_function	GO:0022804	active transmembrane transporter activity	0.0387	-1.3278	0.833	0.641
Molecular_function	GO:0016820	hydrolase activity, acting on acid anhydrides, catalyzing transmembrane movement of substances	0.02034	-2.2593	0.655	0.642
Molecular_function	GO:0004549	tRNA-specific ribonuclease activity	0.00074	-1.3655	0.836	0.642
Molecular_function	GO:0008094	DNA-dependent ATPase activity	0.00606	-4.0975	0.763	0.663
Molecular_function	GO:0043492	ATPase activity, coupled to movement of substances	0.01905	-2.3953	0.738	0.76
Molecular_function	GO:0004674	protein serine/threonine kinase activity	0.00565	-2.3548	0.884	0.673
Molecular_function	GO:0004222	metalloendopeptidase activity	0.00505	-3.0526	0.831	0.681
Molecular_function	GO:0019783	small conjugating protein-specific protease activity	0.00014	-2.4758	0.862	0.683
Molecular_function	GO:0008138	protein tyrosine/serine/threonine phosphatase activity	0.00031	-3.6596	0.832	0.694
Molecular_function	GO:0001882	nucleoside binding	0.15737	-75.6676	0.826	0.695
Molecular_function	GO:0030554	adenyl nucleotide binding	0.14349	-73.9318	0.83	0.811
Molecular_function	GO:0032559	adenyl ribonucleotide binding	0.13953	-70.0655	0.819	0.843
Molecular_function	GO:0032550	purine ribonucleoside binding	0.15542	-75.3251	0.825	0.819
Molecular_function	GO:0032549	ribonucleoside binding	0.1566	-75.1838	0.825	0.839
Molecular_function	GO:0032555	purine ribonucleotide binding	0.15587	-75.3251	0.816	0.81
Molecular_function	GO:0032553	ribonucleotide binding	0.16286	-75.3188	0.817	0.819
Molecular_function	GO:0005524	ATP binding	0.13885	-68.1878	0.814	0.785
Molecular_function	GO:0001883	purine nucleoside binding	0.15549	-75.3251	0.825	0.837
Molecular_function	GO:0022821	potassium ion antiporter activity	0.00017	-1.3673	0.841	0.698

## Sheet: ClassO_Ontologizer
ID	Pop.total	Pop.term	Study.total	Study.term	p	p.adjusted	p.min	name
GO:0009772	77312	56	392	8	4.67236e-10	9.63441e-07	1.3143e-199	photosynthetic electron transport in photosystem II
GO:0045156	77312	45	392	7	3.13951e-09	6.47367e-06	1.29498e-164	electron transporter, transferring electrons within the cyclic electron transport pathway of photosynthesis activity
GO:0006354	77312	435	392	14	6.93517e-08	0.000143003	0	DNA-templated transcription, elongation
GO:0016168	77312	134	392	8	4.85976e-07	0.00100208	0	chlorophyll binding
GO:0009521	77312	272	392	10	1.59649e-06	0.00329197	0	photosystem
GO:0009635	77312	19	392	4	2.37535e-06	0.00489797	1.61944e-76	response to herbicide
GO:0009523	77312	166	392	8	2.44151e-06	0.00503438	0	photosystem II
GO:0016917	77312	20	392	4	2.95729e-06	0.00609793	4.19038e-80	GABA receptor activity
GO:0004965	77312	20	392	4	2.95729e-06	0.00609793	4.19038e-80	G-protein coupled GABA receptor activity
GO:0007216	77312	20	392	4	2.95729e-06	0.00609793	4.19038e-80	G-protein coupled glutamate receptor signaling pathway
GO:0004930	77312	22	392	4	4.42924e-06	0.00913309	3.24065e-87	G-protein coupled receptor activity
GO:0009767	77312	378	392	11	4.60208e-06	0.00948949	0	photosynthetic electron transport chain
GO:0046906	77312	828	392	16	6.87052e-06	0.014167	0	tetrapyrrole binding
GO:0005506	77312	753	392	15	9.30249e-06	0.0191817	0	iron ion binding
GO:0071230	77312	27	392	4	1.04156e-05	0.0214769	1.13838e-104	cellular response to amino acid stimulus
GO:0005681	77312	107	392	6	1.91986e-05	0.0395875	0	spliceosomal complex
GO:0022900	77312	905	392	16	2.03183e-05	0.0418963	0	electron transport chain
GO:0071260	77312	11	392	3	2.07092e-05	0.0427023	6.7725e-47	cellular response to mechanical stimulus
GO:0071311	77312	11	392	3	2.07092e-05	0.0427023	6.7725e-47	cellular response to acetate
GO:0010034	77312	11	392	3	2.07092e-05	0.0427023	6.7725e-47	response to acetate
GO:0007268	77312	32	392	4	2.09182e-05	0.0431334	9.97832e-122	synaptic transmission
GO:0010207	77312	715	392	14	2.21906e-05	0.045757	0	photosystem II assembly
GO:0000220	77312	33	392	4	2.37083e-05	0.0488866	4.26093e-125	vacuolar proton-transporting V-type ATPase, V0 domain
GO:0035235	77312	33	392	4	2.37083e-05	0.0488866	4.26093e-125	ionotropic glutamate receptor signaling pathway
GO:0004970	77312	33	392	4	2.37083e-05	0.0488866	4.26093e-125	ionotropic glutamate receptor activity
GO:0005231	77312	33	392	4	2.37083e-05	0.0488866	4.26093e-125	excitatory extracellular ligand-gated ion channel activity
GO:0005234	77312	33	392	4	2.37083e-05	0.0488866	4.26093e-125	extracellular-glutamate-gated ion channel activity
GO:0007215	77312	33	392	4	2.37083e-05	0.0488866	4.26093e-125	glutamate receptor signaling pathway
GO:0030775	77312	12	392	3	2.75082e-05	0.0567219	1.05134e-50	glucuronoxylan 4-O-methyltransferase activity
GO:0010287	77312	378	392	10	2.8032e-05	0.057802	0	plastoglobule
GO:0003964	77312	234	392	8	2.97093e-05	0.0612605	0	RNA-directed DNA polymerase activity
GO:0008066	77312	36	392	4	3.37211e-05	0.0695328	3.95536e-135	glutamate receptor activity
GO:0005458	77312	13	392	3	3.5626e-05	0.0734608	1.76811e-54	GDP-mannose transmembrane transporter activity
GO:0015784	77312	13	392	3	3.5626e-05	0.0734608	1.76811e-54	GDP-mannose transport
GO:0006278	77312	244	392	8	3.99446e-05	0.0823658	0	RNA-dependent DNA replication
GO:0005230	77312	39	392	4	4.65239e-05	0.0959323	4.70023e-145	extracellular ligand-gated ion channel activity
GO:0005217	77312	40	392	4	5.14868e-05	0.106166	2.43305e-148	intracellular ligand-gated ion channel activity
GO:0003909	77312	16	392	3	6.89725e-05	0.142221	1.2863e-65	DNA ligase activity
GO:0032807	77312	3	392	2	7.66713e-05	0.158096	1.29846e-14	DNA ligase IV complex
GO:0010555	77312	89	392	5	9.56009e-05	0.197129	1.53364e-299	response to mannitol
GO:0006266	77312	18	392	3	9.97482e-05	0.205681	6.58804e-73	DNA ligation
GO:0009055	77312	443	392	10	0.000104467	0.215412	0	electron carrier activity
GO:0033179	77312	49	392	4	0.000115148	0.237434	1.84763e-177	proton-transporting V-type ATPase, V0 domain
GO:0034061	77312	364	392	9	0.000116902	0.241053	0	DNA polymerase activity
GO:0004478	77312	20	392	3	0.000138308	0.285192	4.19038e-80	methionine adenosyltransferase activity
GO:0006556	77312	20	392	3	0.000138308	0.285192	4.19038e-80	S-adenosylmethionine biosynthetic process
GO:0046961	77312	98	392	5	0.000150694	0.310732	0	proton-transporting ATPase activity, rotational mechanism
GO:0005262	77312	53	392	4	0.000156619	0.322949	3.64402e-190	calcium channel activity
GO:0009539	77312	21	392	3	0.000160753	0.331473	1.13851e-83	photosystem II reaction center
GO:0018024	77312	158	392	6	0.000167937	0.346285	0	histone-lysine N-methyltransferase activity
GO:0044769	77312	160	392	6	0.000179793	0.370733	0	ATPase activity, coupled to transmembrane movement of ions, rotational mechanism
GO:0016471	77312	57	392	4	0.000207928	0.428747	9.697e-203	vacuolar proton-transporting V-type ATPase complex
GO:0043531	77312	169	392	6	0.000241574	0.498127	0	ADP binding
GO:0036066	77312	5	392	2	0.000253856	0.523451	4.34513e-23	protein O-linked fucosylation
GO:0046922	77312	5	392	2	0.000253856	0.523451	4.34513e-23	peptide-O-fucosyltransferase activity
GO:0016278	77312	173	392	6	0.000273887	0.564755	0	lysine N-methyltransferase activity
GO:0016279	77312	173	392	6	0.000273887	0.564755	0	protein-lysine N-methyltransferase activity
GO:0005739	77312	15478	392	107	0.000310203	0.639638	0	mitochondrion
GO:0019684	77312	1398	392	18	0.000345452	0.712322	0	photosynthesis, light reaction
GO:0045157	77312	27	392	3	0.000345646	0.712721	1.13838e-104	electron transporter, transferring electrons within the noncyclic electron transport pathway of photosynthesis activity
GO:0042752	77312	256	392	7	0.000365368	0.753389	0	regulation of circadian rhythm
GO:0003954	77312	187	392	6	0.000414506	0.854711	0	NADH dehydrogenase activity
GO:0015078	77312	529	392	10	0.000427782	0.882087	0	hydrogen ion transmembrane transporter activity
GO:0016886	77312	29	392	3	0.000428558	0.883686	1.5476e-111	ligase activity, forming phosphoric ester bonds
GO:0030095	77312	29	392	3	0.000428558	0.883686	1.5476e-111	chloroplast photosystem II
GO:0042054	77312	191	392	6	0.000463544	0.955828	0	histone methyltransferase activity
GO:0036079	77312	34	392	3	0.000688777	1	1.87466e-128	purine nucleotide-sugar transport
GO:0036080	77312	34	392	3	0.000688777	1	1.87466e-128	purine nucleotide-sugar transmembrane transporter activity
GO:0004821	77312	8	392	2	0.000703661	1	3.16011e-35	histidine-tRNA ligase activity
GO:0006427	77312	8	392	2	0.000703661	1	3.16011e-35	histidyl-tRNA aminoacylation
GO:0036442	77312	137	392	5	0.00070572	1	0	hydrogen-exporting ATPase activity
GO:0008137	77312	137	392	5	0.00070572	1	0	NADH dehydrogenase (ubiquinone) activity
GO:0033177	77312	80	392	4	0.000759673	1	6.49729e-273	proton-transporting two-sector ATPase complex, proton-transporting domain
GO:0042775	77312	214	392	6	0.00083944	1	0	mitochondrial ATP synthesis coupled electron transport
GO:0031425	77312	144	392	5	0.000882892	1	0	chloroplast RNA processing
GO:0042773	77312	218	392	6	0.000923632	1	0	ATP synthesis coupled electron transport
GO:0009533	77312	87	392	4	0.00103984	1	1.16778e-293	chloroplast stromal thylakoid
GO:0016071	77312	1940	392	21	0.00107914	1	0	mRNA metabolic process
GO:0006874	77312	88	392	4	0.00108504	1	1.33072e-296	cellular calcium ion homeostasis
GO:0071417	77312	89	392	4	0.00113161	1	1.53364e-299	cellular response to organonitrogen compound
GO:0043200	77312	89	392	4	0.00113161	1	1.53364e-299	response to amino acid
GO:0016556	77312	405	392	8	0.00119599	1	0	mRNA modification
GO:0050136	77312	155	392	5	0.00122547	1	0	NADH dehydrogenase (quinone) activity
GO:0080086	77312	42	392	3	0.00128234	1	7.0169e-155	stamen filament development
GO:0010588	77312	93	392	4	0.0013319	1	3.0222224653376E-311	cotyledon vascular tissue pattern formation
GO:0015979	77312	1981	392	21	0.0013915	1	0	photosynthesis
GO:0016469	77312	239	392	6	0.00147726	1	0	proton-transporting two-sector ATPase complex
GO:0033176	77312	96	392	4	0.00149747	1	5.6274E-320	proton-transporting V-type ATPase complex
GO:0000823	77312	12	392	2	0.0016365	1	1.05134e-50	inositol-1,4,5-trisphosphate 6-kinase activity
GO:0022904	77312	247	392	6	0.00174404	1	0	respiratory electron transport chain
GO:0004888	77312	169	392	5	0.00179264	1	0	transmembrane signaling receptor activity
GO:0048038	77312	101	392	4	0.0018044	1	0	quinone binding
GO:0008757	77312	538	392	9	0.00189476	1	0	S-adenosylmethionine-dependent methyltransferase activity
GO:0046500	77312	49	392	3	0.0020048	1	1.84763e-177	S-adenosylmethionine metabolic process
GO:0022834	77312	104	392	4	0.0020081	1	0	ligand-gated channel activity
GO:0015276	77312	104	392	4	0.0020081	1	0	ligand-gated ion channel activity
GO:0051103	77312	14	392	2	0.0022413	1	3.20231e-58	DNA ligation involved in DNA repair
GO:0048826	77312	109	392	4	0.00238202	1	0	cotyledon morphogenesis
GO:0003910	77312	15	392	2	0.00257746	1	6.21421e-62	DNA ligase (ATP) activity
GO:0009535	77312	1676	392	18	0.00260165	1	0	chloroplast thylakoid membrane
GO:0055035	77312	1679	392	18	0.00265089	1	0	plastid thylakoid membrane
GO:0016655	77312	185	392	5	0.0026529	1	0	oxidoreductase activity, acting on NAD(P)H, quinone or similar compound as acceptor
GO:0010305	77312	188	392	5	0.00284251	1	0	leaf vascular tissue pattern formation
GO:0055074	77312	115	392	4	0.00289073	1	0	calcium ion homeostasis
GO:0008170	77312	274	392	6	0.00291982	1	0	N-methyltransferase activity
GO:0015074	77312	190	392	5	0.00297424	1	0	DNA integration
GO:0008276	77312	277	392	6	0.00307992	1	0	protein methyltransferase activity
GO:0009769	77312	57	392	3	0.0030902	1	9.697e-203	photosynthesis, light harvesting in photosystem II
GO:0018298	77312	58	392	3	0.00324662	1	7.28012e-206	protein-chromophore linkage
GO:0031360	77312	17	392	2	0.00331613	1	2.82901e-69	intrinsic component of thylakoid membrane
GO:0031361	77312	17	392	2	0.00331613	1	2.82901e-69	integral component of thylakoid membrane
GO:0019829	77312	486	392	8	0.00366666	1	0	cation-transporting ATPase activity
GO:0016779	77312	1077	392	13	0.00382305	1	0	nucleotidyltransferase activity
GO:0004190	77312	291	392	6	0.00391505	1	0	aspartic-type endopeptidase activity
GO:0042651	77312	1760	392	18	0.00430641	1	0	thylakoid membrane
GO:0006397	77312	1097	392	13	0.00444768	1	0	mRNA processing
GO:0070001	77312	299	392	6	0.00446169	1	0	aspartic-type peptidase activity
GO:0090304	77312	16894	392	108	0.00446896	1	0	nucleic acid metabolic process
GO:0000028	77312	20	392	2	0.00458655	1	4.19038e-80	ribosomal small subunit assembly
GO:0042625	77312	505	392	8	0.00460191	1	0	ATPase activity, coupled to transmembrane movement of ions
GO:0034357	77312	1783	392	18	0.00490771	1	0	photosynthetic membrane
GO:2000605	77312	22	392	2	0.00553913	1	3.24065e-87	positive regulation of secondary growth
GO:2000603	77312	22	392	2	0.00553913	1	3.24065e-87	regulation of secondary growth
GO:0042255	77312	22	392	2	0.00553913	1	3.24065e-87	ribosome assembly
GO:0016651	77312	422	392	7	0.00614827	1	0	oxidoreductase activity, acting on NAD(P)H
GO:0006119	77312	427	392	7	0.00654056	1	0	oxidative phosphorylation
GO:0071281	77312	145	392	4	0.00656367	1	0	cellular response to iron ion
GO:0004430	77312	25	392	2	0.00712196	1	9.68631e-98	1-phosphatidylinositol 4-kinase activity
GO:0006493	77312	25	392	2	0.00712196	1	9.68631e-98	protein O-linked glycosylation
GO:0016984	77312	26	392	2	0.00768976	1	3.25856e-101	ribulose-bisphosphate carboxylase activity
GO:0051814	77312	26	392	2	0.00768976	1	3.25856e-101	movement in other organism involved in symbiotic interaction
GO:0052126	77312	26	392	2	0.00768976	1	3.25856e-101	movement in host environment
GO:0052192	77312	26	392	2	0.00768976	1	3.25856e-101	movement in environment of other organism involved in symbiotic interaction
GO:0010165	77312	26	392	2	0.00768976	1	3.25856e-101	response to X-ray
GO:0044000	77312	26	392	2	0.00768976	1	3.25856e-101	movement in host
GO:0046739	77312	26	392	2	0.00768976	1	3.25856e-101	transport of virus in multicellular host
GO:0046794	77312	26	392	2	0.00768976	1	3.25856e-101	transport of virus
GO:0022890	77312	1311	392	14	0.00780811	1	0	inorganic cation transmembrane transporter activity
GO:0007186	77312	153	392	4	0.00790238	1	0	G-protein coupled receptor signaling pathway
GO:0006743	77312	241	392	5	0.00802333	1	0	ubiquinone metabolic process
GO:0006744	77312	241	392	5	0.00802333	1	0	ubiquinone biosynthetic process
GO:0005261	77312	155	392	4	0.00826297	1	0	cation channel activity
GO:0015992	77312	802	392	10	0.00850947	1	0	proton transport
GO:0006818	77312	806	392	10	0.00879121	1	0	hydrogen transport
GO:0006351	77312	8376	392	58	0.009174	1	0	transcription, DNA-templated
GO:0097659	77312	8384	392	58	0.00934673	1	0	nucleic acid-templated transcription
GO:0032774	77312	8385	392	58	0.00936852	1	0	RNA biosynthetic process
GO:0006554	77312	161	392	4	0.00940889	1	0	lysine catabolic process
GO:2000067	77312	30	392	2	0.0101561	1	6.00754e-115	regulation of root morphogenesis
GO:0046034	77312	580	392	8	0.0101725	1	0	ATP metabolic process
GO:0044436	77312	1925	392	18	0.0103266	1	0	thylakoid part
GO:0072522	77312	582	392	8	0.0103692	1	0	purine-containing compound biosynthetic process
GO:0071241	77312	257	392	5	0.0103966	1	0	cellular response to inorganic substance
GO:0015077	77312	828	392	10	0.0104707	1	0	monovalent inorganic cation transmembrane transporter activity
GO:0009636	77312	169	392	4	0.0110908	1	0	response to toxic substance
GO:0009547	77312	171	392	4	0.0115395	1	0	plastid ribosome
GO:0008324	77312	1952	392	18	0.0117605	1	0	cation transmembrane transporter activity
GO:1902579	77312	33	392	2	0.012205	1	4.26093e-125	multi-organism localization
GO:0010453	77312	33	392	2	0.012205	1	4.26093e-125	regulation of cell fate commitment
GO:0010455	77312	33	392	2	0.012205	1	4.26093e-125	positive regulation of cell fate commitment
GO:0044766	77312	33	392	2	0.012205	1	4.26093e-125	multi-organism transport
GO:0009205	77312	602	392	8	0.0124941	1	0	purine ribonucleoside triphosphate metabolic process
GO:0009144	77312	604	392	8	0.012723	1	0	purine nucleoside triphosphate metabolic process
GO:0072503	77312	177	392	4	0.0129551	1	0	cellular divalent inorganic cation homeostasis
GO:0009573	77312	35	392	2	0.0136626	1	8.49051e-132	chloroplast ribulose bisphosphate carboxylase complex
GO:0048492	77312	35	392	2	0.0136626	1	8.49051e-132	ribulose bisphosphate carboxylase complex
GO:1901663	77312	276	392	5	0.01379	1	0	quinone biosynthetic process
GO:1901661	77312	278	392	5	0.0141856	1	0	quinone metabolic process
GO:0008285	77312	36	392	2	0.0144183	1	3.95536e-135	negative regulation of cell proliferation
GO:0016070	77312	13744	392	87	0.014735	1	0	RNA metabolic process
GO:0006816	77312	882	392	10	0.0156224	1	0	calcium ion transport
GO:0009534	77312	2168	392	19	0.0159299	1	0	chloroplast thylakoid
GO:0045597	77312	38	392	2	0.0159825	1	9.31296e-142	positive regulation of cell differentiation
GO:0031976	77312	2169	392	19	0.0159983	1	0	plastid thylakoid
GO:0042181	77312	287	392	5	0.0160603	1	0	ketone biosynthetic process
GO:0034654	77312	9860	392	65	0.0162105	1	0	nucleobase-containing compound biosynthetic process
GO:0030076	77312	105	392	3	0.0165706	1	0	light-harvesting complex
GO:0048598	77312	191	392	4	0.016675	1	0	embryonic morphogenesis
GO:0004872	77312	399	392	6	0.0168454	1	0	receptor activity
GO:0052725	77312	40	392	2	0.0176158	1	2.43305e-148	inositol-1,3,4-trisphosphate 6-kinase activity
GO:0010467	77312	14234	392	89	0.0183074	1	0	gene expression
GO:0051766	77312	41	392	2	0.0184579	1	1.29096e-151	inositol trisphosphate kinase activity
GO:0036065	77312	41	392	2	0.0184579	1	1.29096e-151	fucosylation
GO:0005338	77312	110	392	3	0.0187296	1	0	nucleotide-sugar transmembrane transporter activity
GO:0070417	77312	111	392	3	0.0191792	1	0	cellular response to cold
GO:0017126	77312	4	392	1	0.0201281	1	6.71827e-19	nucleologenesis
GO:0034618	77312	4	392	1	0.0201281	1	6.71827e-19	arginine binding
GO:2001215	77312	4	392	1	0.0201281	1	6.71827e-19	regulation of hydroxymethylglutaryl-CoA reductase (NADPH) activity
GO:0051928	77312	4	392	1	0.0201281	1	6.71827e-19	positive regulation of calcium ion transport
GO:0052381	77312	4	392	1	0.0201281	1	6.71827e-19	tRNA dimethylallyltransferase activity
GO:0003991	77312	4	392	1	0.0201281	1	6.71827e-19	acetylglutamate kinase activity
GO:0042450	77312	4	392	1	0.0201281	1	6.71827e-19	arginine biosynthetic process via ornithine
GO:1900490	77312	4	392	1	0.0201281	1	6.71827e-19	positive regulation of hydroxymethylglutaryl-CoA reductase (NADPH) activity
GO:0070592	77312	790	392	9	0.0206223	1	0	cell wall polysaccharide biosynthetic process
GO:0009199	77312	665	392	8	0.0212754	1	0	ribonucleoside triphosphate metabolic process
GO:0006120	77312	117	392	3	0.0220017	1	0	mitochondrial electron transport, NADH to ubiquinone
GO:0020037	77312	672	392	8	0.0224666	1	0	heme binding
GO:0048825	77312	427	392	6	0.022603	1	0	cotyledon development
GO:0045333	77312	803	392	9	0.0226052	1	0	cellular respiration
GO:0038023	77312	314	392	5	0.022652	1	0	signaling receptor activity
GO:0016841	77312	46	392	2	0.0229149	1	7.70952e-168	ammonia-lyase activity
GO:0052742	77312	46	392	2	0.0229149	1	7.70952e-168	phosphatidylinositol kinase activity
GO:0008417	77312	46	392	2	0.0229149	1	7.70952e-168	fucosyltransferase activity
GO:0015085	77312	211	392	4	0.023047	1	0	calcium ion transmembrane transporter activity
GO:0042393	77312	212	392	4	0.0233993	1	0	histone binding
GO:0051765	77312	47	392	2	0.0238544	1	4.68961e-171	inositol tetrakisphosphate kinase activity
GO:0009108	77312	946	392	10	0.0239301	1	0	coenzyme biosynthetic process
GO:0015780	77312	121	392	3	0.0240024	1	0	nucleotide-sugar transport
GO:0008375	77312	123	392	3	0.0250384	1	0	acetylglucosaminyltransferase activity
GO:0009401	77312	5	392	1	0.0250967	1	4.34513e-23	phosphoenolpyruvate-dependent sugar phosphotransferase system
GO:0009141	77312	688	392	8	0.0253644	1	0	nucleoside triphosphate metabolic process
GO:0046914	77312	6242	392	43	0.0256235	1	0	transition metal ion binding
GO:0042626	77312	825	392	9	0.0262662	1	0	ATPase activity, coupled to transmembrane movement of substances
GO:0008361	77312	328	392	5	0.02667	1	0	regulation of cell size
GO:0080117	77312	50	392	2	0.0267654	1	1.19567e-180	secondary growth
GO:0080190	77312	50	392	2	0.0267654	1	1.19567e-180	lateral growth
GO:0043492	77312	828	392	9	0.0267961	1	0	ATPase activity, coupled to movement of substances
GO:0070589	77312	829	392	9	0.0269743	1	0	cellular component macromolecule biosynthetic process
GO:0044038	77312	829	392	9	0.0269743	1	0	cell wall macromolecule biosynthetic process
GO:0016820	77312	831	392	9	0.0273334	1	0	hydrolase activity, acting on acid anhydrides, catalyzing transmembrane movement of substances
GO:0071248	77312	223	392	4	0.0274907	1	0	cellular response to metal ion
GO:0008380	77312	1549	392	14	0.0283177	1	0	RNA splicing
GO:0010051	77312	578	392	7	0.0292325	1	0	xylem and phloem pattern formation
GO:0000312	77312	131	392	3	0.0294198	1	0	plastid small ribosomal subunit
GO:0051924	77312	6	392	1	0.0300401	1	3.37237e-27	regulation of calcium ion transport
GO:0031071	77312	6	392	1	0.0300401	1	3.37237e-27	cysteine desulfurase activity
GO:1900057	77312	6	392	1	0.0300401	1	3.37237e-27	positive regulation of leaf senescence
GO:0010413	77312	712	392	8	0.0301857	1	0	glucuronoxylan metabolic process
GO:0072507	77312	230	392	4	0.0303027	1	0	divalent inorganic cation homeostasis
GO:0045492	77312	715	392	8	0.0308296	1	0	xylan biosynthetic process
GO:0042451	77312	345	392	5	0.0321256	1	0	purine nucleoside biosynthetic process
GO:0046129	77312	345	392	5	0.0321256	1	0	purine ribonucleoside biosynthetic process
GO:0015980	77312	859	392	9	0.0327193	1	0	energy derivation by oxidation of organic compounds
GO:0000313	77312	236	392	4	0.0328433	1	0	organellar ribosome
GO:0006401	77312	596	392	7	0.0336483	1	0	RNA catabolic process
GO:0006396	77312	3160	392	24	0.0336927	1	0	RNA processing
GO:0045261	77312	57	392	2	0.034076	1	9.697e-203	proton-transporting ATP synthase complex, catalytic core F(1)
GO:0009068	77312	239	392	4	0.0341589	1	0	aspartate family amino acid catabolic process
GO:0010056	77312	7	392	1	0.0349585	1	3.05366e-31	atrichoblast fate specification
GO:0010058	77312	7	392	1	0.0349585	1	3.05366e-31	regulation of atrichoblast fate specification
GO:0010059	77312	7	392	1	0.0349585	1	3.05366e-31	positive regulation of atrichoblast fate specification
GO:0045158	77312	7	392	1	0.0349585	1	3.05366e-31	electron transporter, transferring electrons within cytochrome b6/f complex of photosystem II activity
GO:0034204	77312	58	392	2	0.0351771	1	7.28012e-206	lipid translocation
GO:0004012	77312	58	392	2	0.0351771	1	7.28012e-206	phospholipid-translocating ATPase activity
GO:0045332	77312	58	392	2	0.0351771	1	7.28012e-206	phospholipid translocation
GO:0097035	77312	58	392	2	0.0351771	1	7.28012e-206	regulation of membrane lipid distribution
GO:0015917	77312	58	392	2	0.0351771	1	7.28012e-206	aminophospholipid transport
GO:0022836	77312	244	392	4	0.0364189	1	0	gated channel activity
GO:0006553	77312	249	392	4	0.0387631	1	0	lysine metabolic process
GO:0042274	77312	147	392	3	0.0393114	1	0	ribosomal small subunit biogenesis
GO:0010039	77312	251	392	4	0.0397245	1	0	response to iron ion
GO:0032777	77312	8	392	1	0.0398521	1	3.16011e-35	Piccolo NuA4 histone acetyltransferase complex
GO:0051176	77312	8	392	1	0.0398521	1	3.16011e-35	positive regulation of sulfur metabolic process
GO:0019369	77312	8	392	1	0.0398521	1	3.16011e-35	arachidonic acid metabolic process
GO:0019373	77312	8	392	1	0.0398521	1	3.16011e-35	epoxygenase P450 pathway
GO:0005761	77312	148	392	3	0.039979	1	0	mitochondrial ribosome
GO:0034645	77312	16243	392	97	0.04135	1	0	cellular macromolecule biosynthetic process
GO:0000398	77312	625	392	7	0.0416583	1	0	mRNA splicing, via spliceosome
GO:0042800	77312	64	392	2	0.0420645	1	1.84902e-224	histone methyltransferase activity (H3-K4 specific)
GO:0016765	77312	372	392	5	0.0421318	1	0	transferase activity, transferring alkyl or aryl (other than methyl) groups
GO:0052803	77312	65	392	2	0.0432577	1	1.55585e-227	imidazole-containing compound metabolic process
GO:0006547	77312	65	392	2	0.0432577	1	1.55585e-227	histidine metabolic process
GO:0070469	77312	376	392	5	0.0437569	1	0	respiratory chain
GO:0000314	77312	154	392	3	0.0441042	1	0	organellar small ribosomal subunit
GO:0004497	77312	634	392	7	0.0443753	1	0	monooxygenase activity
GO:0010143	77312	66	392	2	0.0444635	1	1.32932e-230	cutin biosynthetic process
GO:1903888	77312	9	392	1	0.0447209	1	3.67911e-39	regulation of plant epidermal cell differentiation
GO:1903890	77312	9	392	1	0.0447209	1	3.67911e-39	positive regulation of plant epidermal cell differentiation
GO:0090628	77312	9	392	1	0.0447209	1	3.67911e-39	plant epidermal cell fate specification
GO:0010057	77312	9	392	1	0.0447209	1	3.67911e-39	trichoblast fate specification
GO:0010061	77312	9	392	1	0.0447209	1	3.67911e-39	regulation of trichoblast fate specification
GO:0010063	77312	9	392	1	0.0447209	1	3.67911e-39	positive regulation of trichoblast fate specification
GO:0006915	77312	67	392	2	0.0456816	1	1.153e-233	apoptotic process
GO:0006624	77312	10	392	1	0.0495651	1	4.75934e-43	vacuolar protein processing
GO:0043270	77312	10	392	1	0.0495651	1	4.75934e-43	positive regulation of ion transport
GO:0060154	77312	10	392	1	0.0495651	1	4.75934e-43	cellular process regulating host cell cycle in response to virus
GO:0047987	77312	10	392	1	0.0495651	1	4.75934e-43	hydroperoxide dehydratase activity
GO:0006260	77312	1528	392	13	0.0501743	1	0	DNA replication
GO:0006265	77312	73	392	2	0.0532415	1	6.65368e-252	DNA topological change
GO:0006730	77312	167	392	3	0.0537352	1	0	one-carbon metabolic process
GO:0009059	77312	16626	392	98	0.0537611	1	0	macromolecule biosynthetic process
GO:0034450	77312	11	392	1	0.0543848	1	6.7725e-47	ubiquitin-ubiquitin ligase activity
GO:0019948	77312	11	392	1	0.0543848	1	6.7725e-47	SUMO activating enzyme activity
GO:0072533	77312	11	392	1	0.0543848	1	6.7725e-47	tri-(coumaroyl or caffeoyl) spermidine meta-hydroxylase activity
GO:0072532	77312	11	392	1	0.0543848	1	6.7725e-47	tri-(feruloyl or hydroxyferuloyl) spermidine meta-hydroxylase activity
GO:0072547	77312	11	392	1	0.0543848	1	6.7725e-47	tricoumaroylspermidine meta-hydroxylase activity
GO:0072549	77312	11	392	1	0.0543848	1	6.7725e-47	monocoumaroyl dicaffeoyl spermidine meta-hydroxylase activity
GO:0072548	77312	11	392	1	0.0543848	1	6.7725e-47	dicoumaroyl monocaffeoyl spermidine meta-hydroxylase activity
GO:0072551	77312	11	392	1	0.0543848	1	6.7725e-47	diferuloyl mono-(hydroxyferuloyl) spermidine meta-hydroxylase activity
GO:0072550	77312	11	392	1	0.0543848	1	6.7725e-47	triferuloylspermidine meta-hydroxylase activity
GO:0072552	77312	11	392	1	0.0543848	1	6.7725e-47	monoferuloyl di-(hydroxyferuloyl) spermidine meta-hydroxylase activity
GO:0009978	77312	11	392	1	0.0543848	1	6.7725e-47	allene oxide synthase activity
GO:0061630	77312	11	392	1	0.0543848	1	6.7725e-47	ubiquitin protein ligase activity
GO:0061659	77312	11	392	1	0.0543848	1	6.7725e-47	ubiquitin-like protein ligase activity
GO:0000956	77312	537	392	6	0.0574579	1	0	nuclear-transcribed mRNA catabolic process
GO:0031984	77312	3859	392	27	0.0586273	1	0	organelle subcompartment
GO:0000375	77312	677	392	7	0.0589143	1	0	RNA splicing, via transesterification reactions
GO:0000377	77312	677	392	7	0.0589143	1	0	RNA splicing, via transesterification reactions with bulged adenosine as nucleophile
GO:0017118	77312	12	392	1	0.0591801	1	1.05134e-50	lipoyltransferase activity
GO:0005747	77312	174	392	3	0.0593036	1	0	mitochondrial respiratory chain complex I
GO:0006402	77312	542	392	6	0.0595393	1	0	mRNA catabolic process
GO:0005548	77312	78	392	2	0.0598538	1	6.13234e-267	phospholipid transporter activity
GO:0043169	77312	10621	392	65	0.0613757	1	0	cation binding
GO:0003677	77312	6842	392	44	0.0618301	1	0	DNA binding
GO:0007623	77312	827	392	8	0.0619629	1	0	circadian rhythm
GO:0070585	77312	417	392	5	0.0625646	1	0	protein localization to mitochondrion
GO:0006626	77312	417	392	5	0.0625646	1	0	protein targeting to mitochondrion
GO:0072655	77312	417	392	5	0.0625646	1	0	establishment of protein localization to mitochondrion
GO:0045271	77312	178	392	3	0.0626026	1	0	respiratory chain complex I
GO:0030964	77312	178	392	3	0.0626026	1	0	NADH dehydrogenase complex
GO:0048443	77312	830	392	8	0.0629957	1	0	stamen development
GO:0048466	77312	830	392	8	0.0629957	1	0	androecium development
GO:2000693	77312	13	392	1	0.0639511	1	1.76811e-54	positive regulation of seed maturation
GO:0004449	77312	13	392	1	0.0639511	1	1.76811e-54	isocitrate dehydrogenase (NAD+) activity
GO:0010447	77312	13	392	1	0.0639511	1	1.76811e-54	response to acidic pH
GO:0048194	77312	13	392	1	0.0639511	1	1.76811e-54	Golgi vesicle budding
GO:0016075	77312	13	392	1	0.0639511	1	1.76811e-54	rRNA catabolic process
GO:0048511	77312	833	392	8	0.0640393	1	0	rhythmic process
GO:0009765	77312	180	392	3	0.0642834	1	0	photosynthesis, light harvesting
GO:0003899	77312	296	392	4	0.0649061	1	0	DNA-directed RNA polymerase activity
GO:0009834	77312	299	392	4	0.0668234	1	0	plant-type secondary cell wall biogenesis
GO:0005216	77312	301	392	4	0.0681179	1	0	ion channel activity
GO:0042762	77312	85	392	2	0.0695515	1	9.30845e-288	regulation of sulfur metabolic process
GO:0003916	77312	86	392	2	0.0709764	1	1.03659e-290	DNA topoisomerase activity
GO:0046872	77312	10540	392	64	0.0714264	1	0	metal ion binding
GO:0000287	77312	434	392	5	0.0715113	1	0	magnesium ion binding
GO:0035267	77312	15	392	1	0.0734209	1	6.21421e-62	NuA4 histone acetyltransferase complex
GO:0046409	77312	15	392	1	0.0734209	1	6.21421e-62	p-coumarate 3-hydroxylase activity
GO:0009970	77312	88	392	2	0.0738546	1	1.33072e-296	cellular response to sulfate starvation
GO:0009106	77312	192	392	3	0.0747968	1	0	lipoate metabolic process
GO:0034062	77312	312	392	4	0.075467	1	0	RNA polymerase activity
GO:0009579	77312	2616	392	19	0.0767772	1	0	thylakoid
GO:0009513	77312	16	392	1	0.0781199	1	1.2863e-65	etioplast
GO:0015405	77312	1026	392	9	0.0802074	1	0	P-P-bond-hydrolysis-driven transmembrane transporter activity
GO:0015215	77312	198	392	3	0.0803209	1	0	nucleotide transmembrane transporter activity
GO:0006839	77312	588	392	6	0.080773	1	0	mitochondrial transport
GO:0042777	77312	17	392	1	0.0827951	1	2.82901e-69	plasma membrane ATP synthesis coupled proton transport
GO:0015399	77312	1045	392	9	0.0873882	1	0	primary active transmembrane transporter activity
GO:1902562	77312	18	392	1	0.0874467	1	6.58804e-73	H4 histone acetyltransferase complex
GO:0042659	77312	18	392	1	0.0874467	1	6.58804e-73	regulation of cell fate specification
GO:0042660	77312	18	392	1	0.0874467	1	6.58804e-73	positive regulation of cell fate specification
GO:0010055	77312	18	392	1	0.0874467	1	6.58804e-73	atrichoblast differentiation
GO:0043189	77312	18	392	1	0.0874467	1	6.58804e-73	H4/H2A histone acetyltransferase complex
GO:0061392	77312	18	392	1	0.0874467	1	6.58804e-73	regulation of transcription from RNA polymerase II promoter in response to osmotic stress
GO:0061416	77312	18	392	1	0.0874467	1	6.58804e-73	regulation of transcription from RNA polymerase II promoter in response to salt stress
GO:0009926	77312	603	392	6	0.0885043	1	0	auxin polar transport
GO:2000280	77312	208	392	3	0.0899062	1	0	regulation of root development
GO:0016840	77312	100	392	2	0.0918626	1	0	carbon-nitrogen lyase activity
GO:0016711	77312	19	392	1	0.0920748	1	1.61944e-76	flavonoid 3'-monooxygenase activity
GO:0004349	77312	19	392	1	0.0920748	1	1.61944e-76	glutamate 5-kinase activity
GO:0015391	77312	19	392	1	0.0920748	1	1.61944e-76	nucleobase:cation symporter activity
GO:0007166	77312	471	392	5	0.0932629	1	0	cell surface receptor signaling pathway
GO:0005763	77312	101	392	2	0.0934164	1	0	mitochondrial small ribosomal subunit
GO:0006139	77312	20895	392	118	0.0948236	1	0	nucleobase-containing compound metabolic process
GO:0009698	77312	1067	392	9	0.096166	1	0	phenylpropanoid metabolic process
GO:0034655	77312	764	392	7	0.0963806	1	0	nucleobase-containing compound catabolic process
GO:0005720	77312	20	392	1	0.0966794	1	4.19038e-80	nuclear heterochromatin
GO:0009163	77312	477	392	5	0.0970772	1	0	nucleoside biosynthetic process
GO:0042455	77312	477	392	5	0.0970772	1	0	ribonucleoside biosynthetic process
GO:0006546	77312	216	392	3	0.097901	1	0	glycine catabolic process
GO:0045927	77312	104	392	2	0.098123	1	0	positive regulation of growth
GO:0046933	77312	105	392	2	0.0997065	1	0	proton-transporting ATP synthase activity, rotational mechanism
GO:0006814	77312	220	392	3	0.102003	1	0	sodium ion transport
GO:0015914	77312	107	392	2	0.102895	1	0	phospholipid transport
GO:0007267	77312	349	392	4	0.102934	1	0	cell-cell signaling
GO:0009808	77312	490	392	5	0.105608	1	0	lignin metabolic process
GO:0000792	77312	22	392	1	0.105819	1	3.24065e-87	heterochromatin
GO:0071249	77312	22	392	1	0.105819	1	3.24065e-87	cellular response to nitrate
GO:0006091	77312	4120	392	27	0.105885	1	0	generation of precursor metabolites and energy
GO:0033178	77312	110	392	2	0.107729	1	0	proton-transporting two-sector ATPase complex, catalytic domain
GO:0005746	77312	356	392	4	0.108584	1	0	mitochondrial respiratory chain
GO:0009071	77312	227	392	3	0.109342	1	0	serine family amino acid catabolic process
GO:0022891	77312	3095	392	21	0.110208	1	0	substrate-specific transmembrane transporter activity
GO:0043618	77312	23	392	1	0.110354	1	9.64355e-91	regulation of transcription from RNA polymerase II promoter in response to stress
GO:0009773	77312	228	392	3	0.110407	1	0	photosynthetic electron transport in photosystem I
GO:0006164	77312	498	392	5	0.111035	1	0	purine nucleotide biosynthetic process
GO:0015605	77312	229	392	3	0.111476	1	0	organophosphate ester transmembrane transporter activity
GO:0080163	77312	24	392	1	0.114866	1	2.99454e-94	regulation of protein serine/threonine phosphatase activity
GO:0009556	77312	233	392	3	0.11579	1	0	microsporogenesis
GO:0015748	77312	505	392	5	0.115892	1	0	organophosphate ester transport
GO:1900864	77312	115	392	2	0.115917	1	0	mitochondrial RNA modification
GO:0080156	77312	115	392	2	0.115917	1	0	mitochondrial mRNA modification
GO:0019722	77312	234	392	3	0.116879	1	0	calcium-mediated signaling
GO:0046854	77312	116	392	2	0.117573	1	0	phosphatidylinositol phosphorylation
GO:0006875	77312	367	392	4	0.117736	1	0	cellular metal ion homeostasis
GO:0009612	77312	236	392	3	0.119067	1	0	response to mechanical stimulus
GO:0017150	77312	25	392	1	0.119356	1	9.68631e-98	tRNA dihydrouridine synthase activity
GO:0009544	77312	25	392	1	0.119356	1	9.68631e-98	chloroplast ATP synthase complex
GO:0042754	77312	25	392	1	0.119356	1	9.68631e-98	negative regulation of circadian rhythm
GO:0045491	77312	963	392	8	0.119557	1	0	xylan metabolic process
GO:0048827	77312	4186	392	27	0.120909	1	0	phyllome development
GO:0015075	77312	2619	392	18	0.121145	1	0	ion transmembrane transporter activity
GO:0015932	77312	239	392	3	0.122378	1	0	nucleobase-containing compound transmembrane transporter activity
GO:0000959	77312	119	392	2	0.122577	1	0	mitochondrial RNA metabolic process
GO:0009522	77312	119	392	2	0.122577	1	0	photosystem I
GO:1902591	77312	26	392	1	0.123822	1	3.25856e-101	single-organism membrane budding
GO:0051668	77312	26	392	1	0.123822	1	3.25856e-101	localization within membrane
GO:0010071	77312	26	392	1	0.123822	1	3.25856e-101	root meristem specification
GO:0045182	77312	26	392	1	0.123822	1	3.25856e-101	translation regulator activity
GO:0030371	77312	26	392	1	0.123822	1	3.25856e-101	translation repressor activity
GO:0008168	77312	1130	392	9	0.124017	1	0	methyltransferase activity
GO:0048236	77312	241	392	3	0.124604	1	0	plant-type spore development
GO:0018377	77312	666	392	6	0.125152	1	0	protein myristoylation
GO:0006498	77312	666	392	6	0.125152	1	0	N-terminal protein lipidation
GO:0006499	77312	666	392	6	0.125152	1	0	N-terminal protein myristoylation
GO:0019843	77312	243	392	3	0.126844	1	0	rRNA binding
GO:0009965	77312	1138	392	9	0.127835	1	0	leaf morphogenesis
GO:0001070	77312	27	392	1	0.128266	1	1.13838e-104	RNA binding transcription factor activity
GO:0001072	77312	27	392	1	0.128266	1	1.13838e-104	RNA binding transcription antitermination factor activity
GO:0006591	77312	27	392	1	0.128266	1	1.13838e-104	ornithine metabolic process
GO:0009930	77312	27	392	1	0.128266	1	1.13838e-104	longitudinal side of cell surface
GO:0043666	77312	27	392	1	0.128266	1	1.13838e-104	regulation of phosphoprotein phosphatase activity
GO:0010921	77312	27	392	1	0.128266	1	1.13838e-104	regulation of phosphatase activity
GO:0031554	77312	27	392	1	0.128266	1	1.13838e-104	regulation of DNA-templated transcription, termination
GO:0031555	77312	27	392	1	0.128266	1	1.13838e-104	transcriptional attenuation
GO:0031564	77312	27	392	1	0.128266	1	1.13838e-104	transcription antitermination
GO:0006862	77312	380	392	4	0.128968	1	0	nucleotide transport
GO:0009691	77312	123	392	2	0.129327	1	0	cytokinin biosynthetic process
GO:0046834	77312	123	392	2	0.129327	1	0	lipid phosphorylation
GO:1901606	77312	983	392	8	0.129847	1	0	alpha-amino acid catabolic process
GO:0022838	77312	382	392	4	0.130735	1	0	substrate-specific channel activity
GO:0060918	77312	677	392	6	0.132213	1	0	auxin transport
GO:0009268	77312	28	392	1	0.132688	1	4.12431e-108	response to pH
GO:0048366	77312	2495	392	17	0.136219	1	0	leaf development
GO:0016554	77312	29	392	1	0.137087	1	1.5476e-111	cytidine to uridine editing
GO:0003156	77312	29	392	1	0.137087	1	1.5476e-111	regulation of organ formation
GO:0009512	77312	29	392	1	0.137087	1	1.5476e-111	cytochrome b6f complex
GO:0015672	77312	1484	392	11	0.137236	1	0	monovalent inorganic cation transport
GO:0022892	77312	3545	392	23	0.13763	1	0	substrate-specific transporter activity
GO:0009914	77312	686	392	6	0.138128	1	0	hormone transport
GO:0016741	77312	1159	392	9	0.138153	1	0	transferase activity, transferring one-carbon groups
GO:0003682	77312	841	392	7	0.138334	1	0	chromatin binding
GO:0042623	77312	1655	392	12	0.139339	1	0	ATPase activity, coupled
GO:0005319	77312	129	392	2	0.139609	1	0	lipid transporter activity
GO:0015985	77312	130	392	2	0.14134	1	0	energy coupled proton transport, down electrochemical gradient
GO:0015986	77312	130	392	2	0.14134	1	0	ATP synthesis coupled proton transport
GO:0042147	77312	30	392	1	0.141464	1	6.00754e-115	retrograde transport, endosome to Golgi
GO:0019866	77312	1166	392	9	0.141685	1	0	organelle inner membrane
GO:0044271	77312	11620	392	67	0.141768	1	0	cellular nitrogen compound biosynthetic process
GO:0018130	77312	11812	392	68	0.142521	1	0	heterocycle biosynthetic process
GO:0010166	77312	131	392	2	0.143075	1	0	wax metabolic process
GO:0009063	77312	1010	392	8	0.144437	1	0	cellular amino acid catabolic process
GO:0051353	77312	31	392	1	0.145819	1	2.40979e-118	positive regulation of oxidoreductase activity
GO:0005743	77312	854	392	7	0.146179	1	0	mitochondrial inner membrane
GO:0031365	77312	698	392	6	0.146204	1	0	N-terminal protein amino acid modification
GO:0043543	77312	855	392	7	0.146791	1	0	protein acylation
GO:0070838	77312	1346	392	10	0.149803	1	0	divalent metal ion transport
GO:0007005	77312	551	392	5	0.150203	1	0	mitochondrion organization
GO:0022803	77312	405	392	4	0.151747	1	0	passive transmembrane transporter activity
GO:0015267	77312	405	392	4	0.151747	1	0	channel activity
GO:0010440	77312	136	392	2	0.151817	1	0	stomatal lineage progression
GO:0072511	77312	1351	392	10	0.152252	1	0	divalent inorganic cation transport
GO:0010427	77312	33	392	1	0.154462	1	4.26093e-125	abscisic acid binding
GO:0003918	77312	34	392	1	0.158751	1	1.87466e-128	DNA topoisomerase type II (ATP-hydrolyzing) activity
GO:0004161	77312	34	392	1	0.158751	1	1.87466e-128	dimethylallyltranstransferase activity
GO:0009662	77312	34	392	1	0.158751	1	1.87466e-128	etioplast organization
GO:0009904	77312	34	392	1	0.158751	1	1.87466e-128	chloroplast accumulation movement
GO:0010501	77312	34	392	1	0.158751	1	1.87466e-128	RNA secondary structure unwinding
GO:0061505	77312	34	392	1	0.158751	1	1.87466e-128	DNA topoisomerase II activity
GO:0048564	77312	34	392	1	0.158751	1	1.87466e-128	photosystem I assembly
GO:0072509	77312	413	392	4	0.15934	1	0	divalent inorganic cation transmembrane transporter activity
GO:0016553	77312	35	392	1	0.163019	1	8.49051e-132	base conversion or substitution editing
GO:0046608	77312	35	392	1	0.163019	1	8.49051e-132	carotenoid isomerase activity
GO:1900055	77312	35	392	1	0.163019	1	8.49051e-132	regulation of leaf senescence
GO:0040011	77312	143	392	2	0.164224	1	0	locomotion
GO:0003735	77312	1714	392	12	0.165171	1	0	structural constituent of ribosome
GO:0017119	77312	36	392	1	0.167264	1	3.95536e-135	Golgi transport complex
GO:0019825	77312	145	392	2	0.167801	1	0	oxygen binding
GO:0006497	77312	730	392	6	0.168747	1	0	protein lipidation
GO:0042157	77312	730	392	6	0.168747	1	0	lipoprotein metabolic process
GO:0042158	77312	730	392	6	0.168747	1	0	lipoprotein biosynthetic process
GO:0051539	77312	146	392	2	0.169595	1	0	4 iron, 4 sulfur cluster binding
GO:0031225	77312	575	392	5	0.169621	1	0	anchored component of membrane
GO:0016705	77312	891	392	7	0.169621	1	0	oxidoreductase activity, acting on paired donors, with incorporation or reduction of molecular oxygen
GO:0010410	77312	1054	392	8	0.16985	1	0	hemicellulose metabolic process
GO:0060089	77312	893	392	7	0.170934	1	0	molecular transducer activity
GO:2000031	77312	37	392	1	0.171489	1	1.89384e-138	regulation of salicylic acid mediated signaling pathway
GO:0051341	77312	37	392	1	0.171489	1	1.89384e-138	regulation of oxidoreductase activity
GO:0080155	77312	37	392	1	0.171489	1	1.89384e-138	regulation of double fertilization forming a zygote and endosperm
GO:0080154	77312	37	392	1	0.171489	1	1.89384e-138	regulation of fertilization
GO:0048578	77312	37	392	1	0.171489	1	1.89384e-138	positive regulation of long-day photoperiodism, flowering
GO:0000275	77312	38	392	1	0.175691	1	9.31296e-142	mitochondrial proton-transporting ATP synthase complex, catalytic core F(1)
GO:0003917	77312	38	392	1	0.175691	1	9.31296e-142	DNA topoisomerase type I activity
GO:0004525	77312	38	392	1	0.175691	1	9.31296e-142	ribonuclease III activity
GO:0043620	77312	38	392	1	0.175691	1	9.31296e-142	regulation of DNA-templated transcription in response to stress
GO:0030527	77312	38	392	1	0.175691	1	9.31296e-142	structural constituent of chromatin
GO:0032296	77312	38	392	1	0.175691	1	9.31296e-142	double-stranded RNA-specific ribonuclease activity
GO:1901264	77312	285	392	3	0.176889	1	0	carbohydrate derivative transport
GO:0004311	77312	39	392	1	0.179873	1	4.70023e-145	farnesyltranstransferase activity
GO:0046975	77312	39	392	1	0.179873	1	4.70023e-145	histone methyltransferase activity (H3-K36 specific)
GO:0016272	77312	39	392	1	0.179873	1	4.70023e-145	prefoldin complex
GO:1903506	77312	7345	392	43	0.180732	1	0	regulation of nucleic acid-templated transcription
GO:0006355	77312	7345	392	43	0.180732	1	0	regulation of transcription, DNA-templated
GO:2001141	77312	7347	392	43	0.181203	1	0	regulation of RNA biosynthetic process
GO:0045259	77312	153	392	2	0.182238	1	0	proton-transporting ATP synthase complex
GO:1901505	77312	290	392	3	0.183176	1	0	carbohydrate derivative transporter activity
GO:1901568	77312	40	392	1	0.184033	1	2.43305e-148	fatty acid derivative metabolic process
GO:0006690	77312	40	392	1	0.184033	1	2.43305e-148	icosanoid metabolic process
GO:0009897	77312	40	392	1	0.184033	1	2.43305e-148	external side of plasma membrane
GO:0022857	77312	3699	392	23	0.184873	1	0	transmembrane transporter activity
GO:1901677	77312	292	392	3	0.185707	1	0	phosphate transmembrane transporter activity
GO:0004448	77312	41	392	1	0.188173	1	1.29096e-151	isocitrate dehydrogenase activity
GO:0045165	77312	295	392	3	0.189522	1	0	cell fate commitment
GO:0009682	77312	158	392	2	0.191351	1	0	induced systemic resistance
GO:0051094	77312	601	392	5	0.19169	1	0	positive regulation of developmental process
GO:0006353	77312	42	392	1	0.192291	1	7.0169e-155	DNA-templated transcription, termination
GO:0009649	77312	42	392	1	0.192291	1	7.0169e-155	entrainment of circadian clock
GO:0010452	77312	42	392	1	0.192291	1	7.0169e-155	histone H3-K36 methylation
GO:0015205	77312	42	392	1	0.192291	1	7.0169e-155	nucleobase transmembrane transporter activity
GO:0000079	77312	160	392	2	0.195014	1	0	regulation of cyclin-dependent protein serine/threonine kinase activity
GO:1904029	77312	160	392	2	0.195014	1	0	regulation of cyclin-dependent protein kinase activity
GO:0055065	77312	606	392	5	0.196047	1	0	metal ion homeostasis
GO:0044455	77312	606	392	5	0.196047	1	0	mitochondrial membrane part
GO:2000022	77312	43	392	1	0.196389	1	3.90484e-158	regulation of jasmonic acid mediated signaling pathway
GO:0042753	77312	44	392	1	0.200466	1	2.22357e-161	positive regulation of circadian rhythm
GO:0070069	77312	163	392	2	0.200523	1	0	cytochrome complex
GO:0000272	77312	305	392	3	0.202376	1	0	polysaccharide catabolic process
GO:0000311	77312	45	392	1	0.204522	1	1.29498e-164	plastid large ribosomal subunit
GO:1903561	77312	45	392	1	0.204522	1	1.29498e-164	extracellular vesicle
GO:0070062	77312	45	392	1	0.204522	1	1.29498e-164	extracellular exosome
GO:0043230	77312	45	392	1	0.204522	1	1.29498e-164	extracellular organelle
GO:0030686	77312	45	392	1	0.204522	1	1.29498e-164	90S preribosome
GO:0065010	77312	45	392	1	0.204522	1	1.29498e-164	extracellular membrane-bounded organelle
GO:0030529	77312	3581	392	22	0.206453	1	0	ribonucleoprotein complex
GO:0010087	77312	618	392	5	0.206642	1	0	phloem or xylem histogenesis
GO:0000323	77312	46	392	1	0.208558	1	7.70952e-168	lytic vacuole
GO:0048481	77312	785	392	6	0.210567	1	0	ovule development
GO:0010383	77312	1290	392	9	0.211361	1	0	cell wall polysaccharide metabolic process
GO:0009503	77312	47	392	1	0.212573	1	4.68961e-171	thylakoid light-harvesting complex
GO:0009517	77312	47	392	1	0.212573	1	4.68961e-171	PSII associated light-harvesting complex II
GO:0009903	77312	47	392	1	0.212573	1	4.68961e-171	chloroplast avoidance movement
GO:0000785	77312	1122	392	8	0.212734	1	0	chromatin
GO:0010243	77312	1640	392	11	0.214202	1	0	response to organonitrogen compound
GO:0019438	77312	12388	392	69	0.214411	1	0	aromatic compound biosynthetic process
GO:0035670	77312	790	392	6	0.214539	1	0	plant-type ovary development
GO:0051252	77312	7671	392	44	0.215066	1	0	regulation of RNA metabolic process
GO:0016675	77312	48	392	1	0.216568	1	2.91337e-174	oxidoreductase activity, acting on a heme group of donors
GO:0016676	77312	48	392	1	0.216568	1	2.91337e-174	oxidoreductase activity, acting on a heme group of donors, oxygen as acceptor
GO:0004129	77312	48	392	1	0.216568	1	2.91337e-174	cytochrome-c oxidase activity
GO:0006526	77312	48	392	1	0.216568	1	2.91337e-174	arginine biosynthetic process
GO:0006537	77312	48	392	1	0.216568	1	2.91337e-174	glutamate biosynthetic process
GO:0042285	77312	48	392	1	0.216568	1	2.91337e-174	xylosyltransferase activity
GO:0015002	77312	48	392	1	0.216568	1	2.91337e-174	heme-copper terminal oxidase activity
GO:0044429	77312	1472	392	10	0.2173	1	0	mitochondrial part
GO:0003676	77312	12788	392	71	0.218424	1	0	nucleic acid binding
GO:0034661	77312	49	392	1	0.220543	1	1.84763e-177	ncRNA catabolic process
GO:0046488	77312	635	392	5	0.221963	1	0	phosphatidylinositol metabolic process
GO:0009737	77312	3444	392	21	0.222902	1	0	response to abscisic acid
GO:0009783	77312	50	392	1	0.224497	1	1.19567e-180	photosystem II antenna complex
GO:0080141	77312	50	392	1	0.224497	1	1.19567e-180	regulation of jasmonic acid biosynthetic process
GO:0006754	77312	176	392	2	0.224584	1	0	ATP biosynthetic process
GO:0006357	77312	178	392	2	0.228306	1	0	regulation of transcription from RNA polymerase II promoter
GO:0003959	77312	51	392	1	0.228432	1	7.89253e-184	NADPH dehydrogenase activity
GO:0004871	77312	809	392	6	0.229865	1	0	signal transducer activity
GO:0006457	77312	1322	392	9	0.231278	1	0	protein folding
GO:0005762	77312	52	392	1	0.232347	1	5.31202e-187	mitochondrial large ribosomal subunit
GO:0007135	77312	52	392	1	0.232347	1	5.31202e-187	meiosis II
GO:0080140	77312	52	392	1	0.232347	1	5.31202e-187	regulation of jasmonic acid metabolic process
GO:0048496	77312	52	392	1	0.232347	1	5.31202e-187	maintenance of organ identity
GO:0048497	77312	52	392	1	0.232347	1	5.31202e-187	maintenance of floral organ identity
GO:0031966	77312	981	392	7	0.232685	1	0	mitochondrial membrane
GO:0035303	77312	487	392	4	0.235226	1	0	regulation of dephosphorylation
GO:0016491	77312	4949	392	29	0.235792	1	0	oxidoreductase activity
GO:0034059	77312	53	392	1	0.236242	1	3.64402e-190	response to anoxia
GO:0043190	77312	53	392	1	0.236242	1	3.64402e-190	ATP-binding cassette (ABC) transporter complex
GO:0004175	77312	1159	392	8	0.237665	1	0	endopeptidase activity
GO:0019202	77312	54	392	1	0.240117	1	2.54698e-193	amino acid kinase activity
GO:0009451	77312	2047	392	13	0.243006	1	0	RNA modification
GO:2000027	77312	55	392	1	0.243972	1	1.8132e-196	regulation of organ morphogenesis
GO:0010215	77312	55	392	1	0.243972	1	1.8132e-196	cellulose microfibril organization
GO:0019840	77312	56	392	1	0.247808	1	1.3143e-199	isoprenoid binding
GO:0001104	77312	57	392	1	0.251625	1	9.697e-203	RNA polymerase II transcription cofactor activity
GO:0009206	77312	192	392	2	0.254457	1	0	purine ribonucleoside triphosphate biosynthetic process
GO:0016681	77312	58	392	1	0.255422	1	7.28012e-206	oxidoreductase activity, acting on diphenols and related substances as donors, cytochrome as acceptor
GO:0033293	77312	58	392	1	0.255422	1	7.28012e-206	monocarboxylic acid binding
GO:0001076	77312	58	392	1	0.255422	1	7.28012e-206	RNA polymerase II transcription factor binding transcription factor activity
GO:0008121	77312	58	392	1	0.255422	1	7.28012e-206	ubiquinol-cytochrome-c reductase activity
GO:0006259	77312	4450	392	26	0.255471	1	0	DNA metabolic process
GO:1902680	77312	1892	392	12	0.255716	1	0	positive regulation of RNA biosynthetic process
GO:1903508	77312	1892	392	12	0.255716	1	0	positive regulation of nucleic acid-templated transcription
GO:0045893	77312	1892	392	12	0.255716	1	0	positive regulation of transcription, DNA-templated
GO:0051667	77312	506	392	4	0.255981	1	0	establishment of plastid localization
GO:0009902	77312	506	392	4	0.255981	1	0	chloroplast relocation
GO:0046487	77312	193	392	2	0.256329	1	0	glyoxylate metabolic process
GO:0051254	77312	1895	392	12	0.25738	1	0	positive regulation of RNA metabolic process
GO:0005694	77312	1895	392	12	0.25738	1	0	chromosome
GO:0009145	77312	194	392	2	0.258201	1	0	purine nucleoside triphosphate biosynthetic process
GO:2000034	77312	59	392	1	0.259201	1	5.55994e-209	regulation of seed maturation
GO:0052548	77312	59	392	1	0.259201	1	5.55994e-209	regulation of endopeptidase activity
GO:1904030	77312	59	392	1	0.259201	1	5.55994e-209	negative regulation of cyclin-dependent protein kinase activity
GO:0010951	77312	59	392	1	0.259201	1	5.55994e-209	negative regulation of endopeptidase activity
GO:0010959	77312	59	392	1	0.259201	1	5.55994e-209	regulation of metal ion transport
GO:0045736	77312	59	392	1	0.259201	1	5.55994e-209	negative regulation of cyclin-dependent protein serine/threonine kinase activity
GO:0015030	77312	59	392	1	0.259201	1	5.55994e-209	Cajal body
GO:1902600	77312	196	392	2	0.261945	1	0	hydrogen ion transmembrane transport
GO:0006636	77312	350	392	3	0.2623	1	0	unsaturated fatty acid biosynthetic process
GO:0051644	77312	512	392	4	0.262613	1	0	plastid localization
GO:0019750	77312	512	392	4	0.262613	1	0	chloroplast localization
GO:0098533	77312	60	392	1	0.26296	1	4.31823e-212	ATPase dependent transmembrane transport complex
GO:0004867	77312	60	392	1	0.26296	1	4.31823e-212	serine-type endopeptidase inhibitor activity
GO:0042304	77312	60	392	1	0.26296	1	4.31823e-212	regulation of fatty acid biosynthetic process
GO:0016032	77312	198	392	2	0.26569	1	0	viral process
GO:0015931	77312	853	392	6	0.266583	1	0	nucleobase-containing compound transport
GO:0051050	77312	61	392	1	0.266699	1	3.40978e-215	positive regulation of transport
GO:0010044	77312	61	392	1	0.266699	1	3.40978e-215	response to aluminum ion
GO:0072521	77312	3186	392	19	0.266831	1	0	purine-containing compound metabolic process
GO:0006561	77312	62	392	1	0.270421	1	2.73661e-218	proline biosynthetic process
GO:0008641	77312	62	392	1	0.270421	1	2.73661e-218	small protein activating enzyme activity
GO:0010497	77312	62	392	1	0.270421	1	2.73661e-218	plasmodesmata-mediated intercellular transport
GO:0051865	77312	63	392	1	0.274123	1	2.2318e-221	protein autoubiquitination
GO:0006310	77312	1216	392	8	0.277863	1	0	DNA recombination
GO:0015977	77312	206	392	2	0.280665	1	0	carbon fixation
GO:0042180	77312	1044	392	7	0.280836	1	0	cellular ketone metabolic process
GO:0006414	77312	364	392	3	0.281413	1	0	translational elongation
GO:0016621	77312	65	392	1	0.281471	1	1.55585e-227	cinnamoyl-CoA reductase activity
GO:0042546	77312	1758	392	11	0.282014	1	0	cell wall biogenesis
GO:0048440	77312	1046	392	7	0.282406	1	0	carpel development
GO:0033559	77312	366	392	3	0.284155	1	0	unsaturated fatty acid metabolic process
GO:0019217	77312	66	392	1	0.285117	1	1.32932e-230	regulation of fatty acid metabolic process
GO:0052547	77312	66	392	1	0.285117	1	1.32932e-230	regulation of peptidase activity
GO:0010466	77312	66	392	1	0.285117	1	1.32932e-230	negative regulation of peptidase activity
GO:0019932	77312	367	392	3	0.285526	1	0	second-messenger-mediated signaling
GO:0045935	77312	1947	392	12	0.2868	1	0	positive regulation of nucleobase-containing compound metabolic process
GO:0070925	77312	210	392	2	0.288144	1	0	organelle assembly
GO:0032040	77312	67	392	1	0.288745	1	1.153e-233	small-subunit processome
GO:0031325	77312	2315	392	14	0.288782	1	0	positive regulation of cellular metabolic process
GO:0055114	77312	5293	392	30	0.289724	1	0	oxidation-reduction process
GO:0015935	77312	707	392	5	0.290074	1	0	small ribosomal subunit
GO:0051656	77312	537	392	4	0.290562	1	0	establishment of organelle localization
GO:0000322	77312	68	392	1	0.292355	1	1.01501e-236	storage vacuole
GO:0000326	77312	68	392	1	0.292355	1	1.01501e-236	protein storage vacuole
GO:0051346	77312	68	392	1	0.292355	1	1.01501e-236	negative regulation of hydrolase activity
GO:0051173	77312	1962	392	12	0.295472	1	0	positive regulation of nitrogen compound metabolic process
GO:0051568	77312	69	392	1	0.295946	1	9.06677e-240	histone H3-K4 methylation
GO:0008216	77312	69	392	1	0.295946	1	9.06677e-240	spermidine metabolic process
GO:0097305	77312	3999	392	23	0.29689	1	0	response to alcohol
GO:0051188	77312	1606	392	10	0.299841	1	0	cofactor biosynthetic process
GO:0016774	77312	71	392	1	0.303074	1	7.5526e-246	phosphotransferase activity, carboxyl group as acceptor
GO:0010417	77312	71	392	1	0.303074	1	7.5526e-246	glucuronoxylan biosynthetic process
GO:0003723	77312	3647	392	21	0.306066	1	0	RNA binding
GO:0090066	77312	901	392	6	0.308162	1	0	regulation of anatomical structure size
GO:0032535	77312	901	392	6	0.308162	1	0	regulation of cellular component size
GO:0070298	77312	73	392	1	0.31013	1	6.65368e-252	negative regulation of phosphorelay signal transduction system
GO:0010105	77312	73	392	1	0.31013	1	6.65368e-252	negative regulation of ethylene-activated signaling pathway
GO:1990267	77312	729	392	5	0.311631	1	0	response to transition metal nanoparticle
GO:0005740	77312	1083	392	7	0.311804	1	0	mitochondrial envelope
GO:0006725	77312	23878	392	126	0.311818	1	0	cellular aromatic compound metabolic process
GO:0009695	77312	559	392	4	0.315476	1	0	jasmonic acid biosynthetic process
GO:0009690	77312	225	392	2	0.316093	1	0	cytokinin metabolic process
GO:1990204	77312	561	392	4	0.317751	1	0	oxidoreductase complex
GO:0070726	77312	76	392	1	0.32058	1	6.09081e-261	cell wall assembly
GO:0071668	77312	76	392	1	0.32058	1	6.09081e-261	plant-type cell wall assembly
GO:0051240	77312	566	392	4	0.323445	1	0	positive regulation of multicellular organismal process
GO:0001708	77312	229	392	2	0.323507	1	0	cell fate specification
GO:0042732	77312	229	392	2	0.323507	1	0	D-xylose metabolic process
GO:0098552	77312	77	392	1	0.324028	1	6.0722e-264	side of membrane
GO:2000024	77312	77	392	1	0.324028	1	6.0722e-264	regulation of leaf development
GO:0010345	77312	77	392	1	0.324028	1	6.0722e-264	suberin biosynthetic process
GO:0006661	77312	395	392	3	0.324079	1	0	phosphatidylinositol biosynthetic process
GO:0022618	77312	232	392	2	0.329055	1	0	ribonucleoprotein complex assembly
GO:0071826	77312	232	392	2	0.329055	1	0	ribonucleoprotein complex subunit organization
GO:0002238	77312	80	392	1	0.334269	1	6.49729e-273	response to molecule of fungal origin
GO:0009873	77312	578	392	4	0.337136	1	0	ethylene-activated signaling pathway
GO:0019220	77312	935	392	6	0.338262	1	0	regulation of phosphate metabolic process
GO:0010628	77312	2035	392	12	0.338639	1	0	positive regulation of gene expression
GO:0044270	77312	1482	392	9	0.339163	1	0	cellular nitrogen compound catabolic process
GO:0009127	77312	238	392	2	0.340112	1	0	purine nucleoside monophosphate biosynthetic process
GO:0009168	77312	238	392	2	0.340112	1	0	purine ribonucleoside monophosphate biosynthetic process
GO:0051174	77312	939	392	6	0.341827	1	0	regulation of phosphorus metabolic process
GO:0046700	77312	1486	392	9	0.341984	1	0	heterocycle catabolic process
GO:0044036	77312	1671	392	10	0.342528	1	0	cell wall macromolecule metabolic process
GO:0001676	77312	83	392	1	0.344355	1	7.77561e-282	long-chain fatty acid metabolic process
GO:0006102	77312	83	392	1	0.344355	1	7.77561e-282	isocitrate metabolic process
GO:0010496	77312	83	392	1	0.344355	1	7.77561e-282	intercellular transport
GO:0080050	77312	83	392	1	0.344355	1	7.77561e-282	regulation of seed development
GO:0006366	77312	412	392	3	0.347516	1	0	transcription from RNA polymerase II promoter
GO:0010557	77312	2050	392	12	0.347671	1	0	positive regulation of macromolecule biosynthetic process
GO:0071456	77312	84	392	1	0.347683	1	8.45733e-285	cellular response to hypoxia
GO:0009638	77312	84	392	1	0.347683	1	8.45733e-285	phototropism
GO:0010604	77312	2239	392	13	0.349147	1	0	positive regulation of macromolecule metabolic process
GO:0009864	77312	85	392	1	0.350994	1	9.30845e-288	induced systemic resistance, jasmonic acid mediated signaling pathway
GO:0031058	77312	85	392	1	0.350994	1	9.30845e-288	positive regulation of histone modification
GO:0031062	77312	85	392	1	0.350994	1	9.30845e-288	positive regulation of histone methylation
GO:0048467	77312	1133	392	7	0.352354	1	0	gynoecium development
GO:0000380	77312	86	392	1	0.354288	1	1.03659e-290	alternative mRNA splicing, via spliceosome
GO:0043068	77312	86	392	1	0.354288	1	1.03659e-290	positive regulation of programmed cell death
GO:0005730	77312	3008	392	17	0.358556	1	0	nucleolus
GO:0071214	77312	1142	392	7	0.359719	1	0	cellular response to abiotic stimulus
GO:0000315	77312	88	392	1	0.360827	1	1.33072e-296	organellar large ribosomal subunit
GO:1903310	77312	88	392	1	0.360827	1	1.33072e-296	positive regulation of chromatin modification
GO:0036294	77312	88	392	1	0.360827	1	1.33072e-296	cellular response to decreased oxygen levels
GO:0071453	77312	88	392	1	0.360827	1	1.33072e-296	cellular response to oxygen levels
GO:0019216	77312	251	392	2	0.363863	1	0	regulation of lipid metabolic process
GO:0022804	77312	2081	392	12	0.366468	1	0	active transmembrane transporter activity
GO:0005759	77312	426	392	3	0.366759	1	0	mitochondrial matrix
GO:0006284	77312	90	392	1	0.367299	1	1.78739e-302	base-excision repair
GO:0019219	77312	8198	392	44	0.368041	1	0	regulation of nucleobase-containing compound metabolic process
GO:0004519	77312	427	392	3	0.368131	1	0	endonuclease activity
GO:0031969	77312	607	392	4	0.37028	1	0	chloroplast membrane
GO:1901362	77312	13435	392	71	0.370378	1	0	organic cyclic compound biosynthetic process
GO:0004866	77312	91	392	1	0.370511	1	2.1063e-305	endopeptidase inhibitor activity
GO:0042562	77312	91	392	1	0.370511	1	2.1063e-305	hormone binding
GO:0061135	77312	91	392	1	0.370511	1	2.1063e-305	endopeptidase regulator activity
GO:0009201	77312	255	392	2	0.371108	1	0	ribonucleoside triphosphate biosynthetic process
GO:0019439	77312	1530	392	9	0.37323	1	0	aromatic compound catabolic process
GO:0051445	77312	92	392	1	0.373707	1	2.50942e-308	regulation of meiotic cell cycle
GO:0010942	77312	92	392	1	0.373707	1	2.50942e-308	positive regulation of cell death
GO:0046483	77312	23205	392	121	0.374289	1	0	heterocycle metabolic process
GO:0044764	77312	432	392	3	0.374979	1	0	multi-organism cellular process
GO:1902495	77312	258	392	2	0.376519	1	0	transmembrane transporter complex
GO:1990351	77312	258	392	2	0.376519	1	0	transporter complex
GO:0098771	77312	797	392	5	0.379243	1	0	inorganic ion homeostasis
GO:0031328	77312	2102	392	12	0.379283	1	0	positive regulation of cellular biosynthetic process
GO:1901360	77312	24804	392	129	0.381159	1	0	organic cyclic compound metabolic process
GO:0000145	77312	95	392	1	0.383196	1	4.526215E-317	exocyst
GO:2001252	77312	95	392	1	0.383196	1	4.526215E-317	positive regulation of chromosome organization
GO:0009142	77312	263	392	2	0.385495	1	0	nucleoside triphosphate biosynthetic process
GO:0007584	77312	96	392	1	0.386328	1	5.6274E-320	response to nutrient
GO:0045861	77312	96	392	1	0.386328	1	5.6274E-320	negative regulation of proteolysis
GO:0030684	77312	97	392	1	0.389443	1	6.9E-323	preribosome
GO:0031060	77312	98	392	1	0.392543	1	0	regulation of histone methylation
GO:1901699	77312	999	392	6	0.39559	1	0	cellular response to nitrogen compound
GO:0005507	77312	1186	392	7	0.39587	1	0	copper ion binding
GO:0015662	77312	269	392	2	0.396192	1	0	ATPase activity, coupled to transmembrane movement of ions, phosphorylative mechanism
GO:0003002	77312	1375	392	8	0.397017	1	0	regionalization
GO:0006206	77312	449	392	3	0.398142	1	0	pyrimidine nucleobase metabolic process
GO:0005750	77312	100	392	1	0.398695	1	0	mitochondrial respiratory chain complex III
GO:0045275	77312	100	392	1	0.398695	1	0	respiratory chain complex III
GO:0034754	77312	632	392	4	0.398772	1	0	cellular hormone metabolic process
GO:0004197	77312	101	392	1	0.401748	1	0	cysteine-type endopeptidase activity
GO:0006900	77312	101	392	1	0.401748	1	0	membrane budding
GO:0043623	77312	3287	392	18	0.403068	1	0	cellular protein complex assembly
GO:0042127	77312	454	392	3	0.404912	1	0	regulation of cell proliferation
GO:1990066	77312	103	392	1	0.407807	1	0	energy quenching
GO:0010196	77312	103	392	1	0.407807	1	0	nonphotochemical quenching
GO:0010223	77312	103	392	1	0.407807	1	0	secondary shoot formation
GO:0010346	77312	103	392	1	0.407807	1	0	shoot axis formation
GO:0061134	77312	103	392	1	0.407807	1	0	peptidase regulator activity
GO:0030414	77312	103	392	1	0.407807	1	0	peptidase inhibitor activity
GO:0016783	77312	104	392	1	0.410814	1	0	sulfurtransferase activity
GO:0070297	77312	104	392	1	0.410814	1	0	regulation of phosphorelay signal transduction system
GO:0010104	77312	104	392	1	0.410814	1	0	regulation of ethylene-activated signaling pathway
GO:0009694	77312	643	392	4	0.411247	1	0	jasmonic acid metabolic process
GO:0035304	77312	460	392	3	0.413007	1	0	regulation of protein dephosphorylation
GO:0016679	77312	105	392	1	0.413805	1	0	oxidoreductase activity, acting on diphenols and related substances as donors
GO:0048586	77312	105	392	1	0.413805	1	0	regulation of long-day photoperiodism, flowering
GO:0048438	77312	2161	392	12	0.415504	1	0	floral whorl development
GO:0005732	77312	106	392	1	0.416781	1	0	small nucleolar ribonucleoprotein complex
GO:1901363	77312	24187	392	125	0.416875	1	0	heterocyclic compound binding
GO:0097159	77312	24580	392	127	0.416986	1	0	organic cyclic compound binding
GO:1901361	77312	1594	392	9	0.419056	1	0	organic cyclic compound catabolic process
GO:0005665	77312	107	392	1	0.419742	1	0	DNA-directed RNA polymerase II, core complex
GO:0042803	77312	654	392	4	0.423666	1	0	protein homodimerization activity
GO:0034622	77312	3716	392	20	0.424523	1	0	cellular macromolecular complex assembly
GO:0005198	77312	2369	392	13	0.425378	1	0	structural molecule activity
GO:0001763	77312	109	392	1	0.42562	1	0	morphogenesis of a branching structure
GO:0009901	77312	109	392	1	0.42562	1	0	anther dehiscence
GO:0048829	77312	109	392	1	0.42562	1	0	root cap development
GO:0071369	77312	656	392	4	0.425918	1	0	cellular response to ethylene stimulus
GO:0004518	77312	844	392	5	0.426003	1	0	nuclease activity
GO:0009718	77312	286	392	2	0.426015	1	0	anthocyanin-containing compound biosynthetic process
GO:0000123	77312	110	392	1	0.428536	1	0	histone acetyltransferase complex
GO:0000790	77312	110	392	1	0.428536	1	0	nuclear chromatin
GO:1902493	77312	110	392	1	0.428536	1	0	acetyltransferase complex
GO:0031248	77312	110	392	1	0.428536	1	0	protein acetyltransferase complex
GO:0051171	77312	8386	392	44	0.428566	1	0	regulation of nitrogen compound metabolic process
GO:0009706	77312	289	392	2	0.431199	1	0	chloroplast inner membrane
GO:0044421	77312	111	392	1	0.431438	1	0	extracellular region part
GO:0042170	77312	662	392	4	0.432659	1	0	plastid membrane
GO:0046128	77312	2575	392	14	0.433234	1	0	purine ribonucleoside metabolic process
GO:0016485	77312	112	392	1	0.434325	1	0	protein processing
GO:0080022	77312	112	392	1	0.434325	1	0	primary root development
GO:0006569	77312	292	392	2	0.436358	1	0	tryptophan catabolic process
GO:0046218	77312	292	392	2	0.436358	1	0	indolalkylamine catabolic process
GO:0005753	77312	113	392	1	0.437197	1	0	mitochondrial proton-transporting ATP synthase complex
GO:0007000	77312	113	392	1	0.437197	1	0	nucleolus organization
GO:1902170	77312	115	392	1	0.442898	1	0	cellular response to reactive nitrogen species
GO:0034641	77312	23330	392	120	0.444186	1	0	cellular nitrogen compound metabolic process
GO:2000028	77312	116	392	1	0.445727	1	0	regulation of photoperiodism, flowering
GO:0051015	77312	116	392	1	0.445727	1	0	actin filament binding
GO:0042278	77312	2599	392	14	0.44687	1	0	purine nucleoside metabolic process
GO:0006007	77312	675	392	4	0.447188	1	0	glucose catabolic process
GO:0004527	77312	299	392	2	0.448295	1	0	exonuclease activity
GO:0016925	77312	118	392	1	0.451342	1	0	protein sumoylation
GO:0030162	77312	118	392	1	0.451342	1	0	regulation of proteolysis
GO:0033517	77312	301	392	2	0.45168	1	0	myo-inositol hexakisphosphate metabolic process
GO:0009524	77312	301	392	2	0.45168	1	0	phragmoplast
GO:0010264	77312	301	392	2	0.45168	1	0	myo-inositol hexakisphosphate biosynthetic process
GO:0001071	77312	3190	392	17	0.45173	1	0	nucleic acid binding transcription factor activity
GO:0032958	77312	302	392	2	0.453368	1	0	inositol phosphate biosynthetic process
GO:0009528	77312	302	392	2	0.453368	1	0	plastid inner membrane
GO:0019497	77312	119	392	1	0.454128	1	0	hexachlorocyclohexane metabolic process
GO:2000112	77312	8465	392	44	0.454356	1	0	regulation of cellular macromolecule biosynthetic process
GO:0010556	77312	8469	392	44	0.455664	1	0	regulation of macromolecule biosynthetic process
GO:0004659	77312	120	392	1	0.4569	1	0	prenyltransferase activity
GO:0007140	77312	120	392	1	0.4569	1	0	male meiosis
GO:0009986	77312	121	392	1	0.459658	1	0	cell surface
GO:0010025	77312	122	392	1	0.462402	1	0	wax biosynthetic process
GO:0043178	77312	124	392	1	0.467849	1	0	alcohol binding
GO:0044391	77312	1471	392	8	0.470086	1	0	ribosomal subunit
GO:0009574	77312	125	392	1	0.470551	1	0	preprophase band
GO:0043177	77312	313	392	2	0.471736	1	0	organic acid binding
GO:0031406	77312	313	392	2	0.471736	1	0	carboxylic acid binding
GO:0006163	77312	2649	392	14	0.475201	1	0	purine nucleotide metabolic process
GO:0070013	77312	4608	392	24	0.47599	1	0	intracellular organelle lumen
GO:0043233	77312	4608	392	24	0.47599	1	0	organelle lumen
GO:0016050	77312	128	392	1	0.478577	1	0	vesicle organization
GO:0009156	77312	318	392	2	0.479962	1	0	ribonucleoside monophosphate biosynthetic process
GO:0031399	77312	1094	392	6	0.480013	1	0	regulation of protein modification process
GO:0016887	77312	2267	392	12	0.480563	1	0	ATPase activity
GO:0019320	77312	707	392	4	0.482424	1	0	hexose catabolic process
GO:0046365	77312	707	392	4	0.482424	1	0	monosaccharide catabolic process
GO:0003887	77312	130	392	1	0.48386	1	0	DNA-directed DNA polymerase activity
GO:0006887	77312	130	392	1	0.48386	1	0	exocytosis
GO:0010540	77312	130	392	1	0.48386	1	0	basipetal auxin transport
GO:0031326	77312	8753	392	45	0.484258	1	0	regulation of cellular biosynthetic process
GO:0006650	77312	1099	392	6	0.484377	1	0	glycerophospholipid metabolic process
GO:0010374	77312	709	392	4	0.484598	1	0	stomatal complex development
GO:0005215	77312	4827	392	25	0.485773	1	0	transporter activity
GO:0016831	77312	322	392	2	0.486485	1	0	carboxy-lyase activity
GO:0006486	77312	1102	392	6	0.486989	1	0	protein glycosylation
GO:0043413	77312	1102	392	6	0.486989	1	0	macromolecule glycosylation
GO:0033993	77312	4636	392	24	0.488111	1	0	response to lipid
GO:0009900	77312	132	392	1	0.48909	1	0	dehiscence
GO:0048522	77312	3658	392	19	0.490199	1	0	positive regulation of cellular process
GO:0034968	77312	1106	392	6	0.490466	1	0	histone lysine methylation
GO:0042793	77312	325	392	2	0.491345	1	0	transcription from plastid promoter
GO:0042196	77312	133	392	1	0.491685	1	0	chlorinated hydrocarbon metabolic process
GO:0042197	77312	133	392	1	0.491685	1	0	halogenated hydrocarbon metabolic process
GO:0031056	77312	133	392	1	0.491685	1	0	regulation of histone modification
GO:1901659	77312	1306	392	7	0.493644	1	0	glycosyl compound biosynthetic process
GO:0048527	77312	718	392	4	0.494335	1	0	lateral root development
GO:0031974	77312	4651	392	24	0.49459	1	0	membrane-enclosed lumen
GO:0009066	77312	1308	392	7	0.495241	1	0	aspartate family amino acid metabolic process
GO:0031401	77312	135	392	1	0.496835	1	0	positive regulation of protein modification process
GO:0018022	77312	1115	392	6	0.498261	1	0	peptidyl-lysine methylation
GO:0042575	77312	136	392	1	0.499391	1	0	DNA polymerase complex
GO:0015988	77312	136	392	1	0.499391	1	0	energy coupled proton transmembrane transport, against electrochemical gradient
GO:0015991	77312	136	392	1	0.499391	1	0	ATP hydrolysis coupled proton transport
GO:0042446	77312	1117	392	6	0.499988	1	0	hormone biosynthetic process
GO:0010101	77312	332	392	2	0.50257	1	0	post-embryonic root morphogenesis
GO:0010102	77312	332	392	2	0.50257	1	0	lateral root morphogenesis
GO:0009074	77312	333	392	2	0.504161	1	0	aromatic amino acid family catabolic process
GO:0009124	77312	334	392	2	0.505748	1	0	nucleoside monophosphate biosynthetic process
GO:0046890	77312	139	392	1	0.50698	1	0	regulation of lipid biosynthetic process
GO:0048574	77312	139	392	1	0.50698	1	0	long-day photoperiodism, flowering
GO:0009101	77312	1127	392	6	0.508591	1	0	glycoprotein biosynthetic process
GO:0031981	77312	4093	392	21	0.509449	1	0	nuclear lumen
GO:0015238	77312	140	392	1	0.509485	1	0	drug transmembrane transporter activity
GO:0005802	77312	1524	392	8	0.509665	1	0	trans-Golgi network
GO:0006544	77312	535	392	3	0.510512	1	0	glycine metabolic process
GO:0048653	77312	536	392	3	0.511756	1	0	anther development
GO:0016604	77312	338	392	2	0.512064	1	0	nuclear body
GO:0030001	77312	2715	392	14	0.51224	1	0	metal ion transport
GO:0045786	77312	142	392	1	0.514455	1	0	negative regulation of cell cycle
GO:0004812	77312	340	392	2	0.515202	1	0	aminoacyl-tRNA ligase activity
GO:0006418	77312	340	392	2	0.515202	1	0	tRNA aminoacylation for protein translation
GO:0070035	77312	540	392	3	0.516717	1	0	purine NTP-dependent helicase activity
GO:0008026	77312	540	392	3	0.516717	1	0	ATP-dependent helicase activity
GO:0004693	77312	143	392	1	0.516922	1	0	cyclin-dependent protein serine/threonine kinase activity
GO:0009913	77312	143	392	1	0.516922	1	0	epidermal cell differentiation
GO:0030855	77312	143	392	1	0.516922	1	0	epithelial cell differentiation
GO:0097472	77312	143	392	1	0.516922	1	0	cyclin-dependent protein kinase activity
GO:0051640	77312	740	392	4	0.5178	1	0	organelle localization
GO:0009832	77312	940	392	5	0.518772	1	0	plant-type cell wall biogenesis
GO:0042254	77312	2530	392	13	0.519633	1	0	ribosome biogenesis
GO:0016875	77312	343	392	2	0.519884	1	0	ligase activity, forming carbon-oxygen bonds
GO:0016876	77312	343	392	2	0.519884	1	0	ligase activity, forming aminoacyl-tRNA and related compounds
GO:0071900	77312	343	392	2	0.519884	1	0	regulation of protein serine/threonine kinase activity
GO:0030003	77312	742	392	4	0.519908	1	0	cellular cation homeostasis
GO:0043228	77312	8074	392	41	0.520308	1	0	non-membrane-bounded organelle
GO:0043232	77312	8074	392	41	0.520308	1	0	intracellular non-membrane-bounded organelle
GO:0016891	77312	145	392	1	0.521817	1	0	endoribonuclease activity, producing 5'-phosphomonoesters
GO:0009100	77312	1143	392	6	0.522241	1	0	glycoprotein metabolic process
GO:0006412	77312	3131	392	16	0.522866	1	0	translation
GO:0042802	77312	1345	392	7	0.524496	1	0	identical protein binding
GO:0005840	77312	2938	392	15	0.525757	1	0	ribosome
GO:0042436	77312	348	392	2	0.52762	1	0	indole-containing compound catabolic process
GO:0043038	77312	348	392	2	0.52762	1	0	amino acid activation
GO:0043039	77312	348	392	2	0.52762	1	0	tRNA aminoacylation
GO:0044260	77312	31606	392	160	0.529715	1	0	cellular macromolecule metabolic process
GO:0009152	77312	350	392	2	0.530691	1	0	purine ribonucleotide biosynthetic process
GO:0070085	77312	1156	392	6	0.533221	1	0	glycosylation
GO:0009119	77312	2753	392	14	0.533276	1	0	ribonucleoside metabolic process
GO:0010212	77312	352	392	2	0.533748	1	0	response to ionizing radiation
GO:0048437	77312	2555	392	13	0.533952	1	0	floral organ development
GO:0003993	77312	152	392	1	0.538565	1	0	acid phosphatase activity
GO:0055072	77312	152	392	1	0.538565	1	0	iron ion homeostasis
GO:0003700	77312	3163	392	16	0.539386	1	0	sequence-specific DNA binding transcription factor activity
GO:0006302	77312	358	392	2	0.542837	1	0	double-strand break repair
GO:0044877	77312	1575	392	8	0.546826	1	0	macromolecular complex binding
GO:1903308	77312	156	392	1	0.547871	1	0	regulation of chromatin modification
GO:0009785	77312	156	392	1	0.547871	1	0	blue light signaling pathway
GO:0000723	77312	362	392	2	0.548828	1	0	telomere maintenance
GO:0051082	77312	362	392	2	0.548828	1	0	unfolded protein binding
GO:0032200	77312	362	392	2	0.548828	1	0	telomere organization
GO:0031988	77312	8760	392	44	0.550252	1	0	membrane-bounded vesicle
GO:0008270	77312	4184	392	21	0.550689	1	0	zinc ion binding
GO:0046474	77312	772	392	4	0.550991	1	0	glycerophospholipid biosynthetic process
GO:0030522	77312	158	392	1	0.552453	1	0	intracellular receptor signaling pathway
GO:0009684	77312	366	392	2	0.554764	1	0	indoleacetic acid biosynthetic process
GO:0009116	77312	2795	392	14	0.556202	1	0	nucleoside metabolic process
GO:0060249	77312	367	392	2	0.556239	1	0	anatomical structure homeostasis
GO:0016072	77312	1387	392	7	0.556908	1	0	rRNA metabolic process
GO:0009683	77312	368	392	2	0.557711	1	0	indoleacetic acid metabolic process
GO:0019321	77312	369	392	2	0.559179	1	0	pentose metabolic process
GO:0010468	77312	9388	392	47	0.560276	1	0	regulation of gene expression
GO:1902275	77312	162	392	1	0.56148	1	0	regulation of chromatin organization
GO:0009084	77312	162	392	1	0.56148	1	0	glutamine family amino acid biosynthetic process
GO:0071103	77312	579	392	3	0.563607	1	0	DNA conformation change
GO:0031982	77312	8802	392	44	0.563645	1	0	vesicle
GO:0044425	77312	9001	392	45	0.563645	1	0	membrane part
GO:0007169	77312	163	392	1	0.563708	1	0	transmembrane receptor protein tyrosine kinase signaling pathway
GO:0006555	77312	580	392	3	0.564773	1	0	methionine metabolic process
GO:0090484	77312	164	392	1	0.565925	1	0	drug transporter activity
GO:0043062	77312	374	392	2	0.566469	1	0	extracellular structure organization
GO:0030198	77312	374	392	2	0.566469	1	0	extracellular matrix organization
GO:0009699	77312	788	392	4	0.56713	1	0	phenylpropanoid biosynthetic process
GO:0010091	77312	165	392	1	0.56813	1	0	trichome branching
GO:0006873	77312	791	392	4	0.57012	1	0	cellular ion homeostasis
GO:0031408	77312	166	392	1	0.570325	1	0	oxylipin biosynthetic process
GO:0031224	77312	6832	392	34	0.571438	1	0	intrinsic component of membrane
GO:0046658	77312	380	392	2	0.575101	1	0	anchored component of plasma membrane
GO:0071483	77312	169	392	1	0.576841	1	0	cellular response to blue light
GO:0043650	77312	169	392	1	0.576841	1	0	dicarboxylic acid biosynthetic process
GO:0010228	77312	2228	392	11	0.577604	1	0	vegetative to reproductive phase transition of meristem
GO:0042398	77312	592	392	3	0.578611	1	0	cellular modified amino acid biosynthetic process
GO:2000243	77312	383	392	2	0.57937	1	0	positive regulation of reproductive process
GO:0009891	77312	2435	392	12	0.580154	1	0	positive regulation of biosynthetic process
GO:0006812	77312	4051	392	20	0.580884	1	0	cation transport
GO:0009707	77312	171	392	1	0.581131	1	0	chloroplast outer membrane
GO:0048571	77312	171	392	1	0.581131	1	0	long-day photoperiodism
GO:0044451	77312	1011	392	5	0.583108	1	0	nucleoplasm part
GO:0022627	77312	596	392	3	0.583162	1	0	cytosolic small ribosomal subunit
GO:0016591	77312	172	392	1	0.58326	1	0	DNA-directed RNA polymerase II, holoenzyme
GO:0016782	77312	173	392	1	0.585377	1	0	transferase activity, transferring sulfur-containing groups
GO:0008544	77312	174	392	1	0.587484	1	0	epidermis development
GO:0043549	77312	390	392	2	0.589209	1	0	regulation of kinase activity
GO:0045859	77312	390	392	2	0.589209	1	0	regulation of protein kinase activity
GO:0016709	77312	175	392	1	0.589581	1	0	oxidoreductase activity, acting on paired donors, with incorporation or reduction of molecular oxygen, NAD(P)H as one donor, and incorporation of one atom of oxygen
GO:0031407	77312	175	392	1	0.589581	1	0	oxylipin metabolic process
GO:0051536	77312	391	392	2	0.5906	1	0	iron-sulfur cluster binding
GO:0051540	77312	391	392	2	0.5906	1	0	metal cluster binding
GO:1902532	77312	176	392	1	0.591666	1	0	negative regulation of intracellular signal transduction
GO:0009809	77312	392	392	2	0.591988	1	0	lignin biosynthetic process
GO:0000160	77312	814	392	4	0.592659	1	0	phosphorelay signal transduction system
GO:0016893	77312	177	392	1	0.593742	1	0	endonuclease activity, active with either ribo- or deoxyribonucleic acids and producing 5'-phosphomonoesters
GO:0006536	77312	177	392	1	0.593742	1	0	glutamate metabolic process
GO:0010200	77312	1437	392	7	0.594176	1	0	response to chitin
GO:0071822	77312	4284	392	21	0.594738	1	0	protein complex subunit organization
GO:0065003	77312	4085	392	20	0.596006	1	0	macromolecular complex assembly
GO:0044427	77312	1646	392	8	0.596562	1	0	chromosomal part
GO:0016023	77312	8708	392	43	0.596952	1	0	cytoplasmic membrane-bounded vesicle
GO:0031410	77312	8715	392	43	0.599142	1	0	cytoplasmic vesicle
GO:0071472	77312	180	392	1	0.599904	1	0	cellular response to salt stress
GO:0015696	77312	180	392	1	0.599904	1	0	ammonium transport
GO:0009527	77312	183	392	1	0.605973	1	0	plastid outer membrane
GO:0009846	77312	403	392	2	0.607025	1	0	pollen germination
GO:0015294	77312	403	392	2	0.607025	1	0	solute:cation symporter activity
GO:0016597	77312	185	392	1	0.609968	1	0	amino acid binding
GO:0006473	77312	185	392	1	0.609968	1	0	protein acetylation
GO:0008408	77312	185	392	1	0.609968	1	0	3'-5' exonuclease activity
GO:0005737	77312	52669	392	265	0.611468	1	0	cytoplasm
GO:0009610	77312	187	392	1	0.613923	1	0	response to symbiotic fungus
GO:0007389	77312	1881	392	9	0.615563	1	0	pattern specification process
GO:0008134	77312	188	392	1	0.615885	1	0	transcription factor binding
GO:0048528	77312	839	392	4	0.616351	1	0	post-embryonic root development
GO:0003779	77312	411	392	2	0.617694	1	0	actin binding
GO:0043090	77312	411	392	2	0.617694	1	0	amino acid import
GO:0071901	77312	189	392	1	0.617838	1	0	negative regulation of protein serine/threonine kinase activity
GO:0055082	77312	845	392	4	0.621908	1	0	cellular chemical homeostasis
GO:0048569	77312	3332	392	16	0.62321	1	0	post-embryonic organ development
GO:0009889	77312	9197	392	45	0.623919	1	0	regulation of biosynthetic process
GO:0031163	77312	416	392	2	0.624249	1	0	metallo-sulfur cluster assembly
GO:0016226	77312	416	392	2	0.624249	1	0	iron-sulfur cluster assembly
GO:0022613	77312	2723	392	13	0.625997	1	0	ribonucleoprotein complex biogenesis
GO:0046873	77312	850	392	4	0.626501	1	0	metal ion transmembrane transporter activity
GO:0009887	77312	2519	392	12	0.626886	1	0	organ morphogenesis
GO:0009608	77312	194	392	1	0.627452	1	0	response to symbiont
GO:0043244	77312	194	392	1	0.627452	1	0	regulation of protein complex disassembly
GO:0046395	77312	2110	392	10	0.629073	1	0	carboxylic acid catabolic process
GO:0016054	77312	2110	392	10	0.629073	1	0	organic acid catabolic process
GO:0003697	77312	195	392	1	0.629346	1	0	single-stranded DNA binding
GO:0003746	77312	195	392	1	0.629346	1	0	translation elongation factor activity
GO:0009793	77312	2935	392	14	0.629378	1	0	embryo development ending in seed dormancy
GO:0031323	77312	10828	392	53	0.631213	1	0	regulation of cellular metabolic process
GO:0044428	77312	4982	392	24	0.6319	1	0	nuclear part
GO:0033673	77312	197	392	1	0.633104	1	0	negative regulation of kinase activity
GO:0006469	77312	197	392	1	0.633104	1	0	negative regulation of protein kinase activity
GO:0006771	77312	197	392	1	0.633104	1	0	riboflavin metabolic process
GO:0043231	77312	57662	392	290	0.633745	1	0	intracellular membrane-bounded organelle
GO:0001932	77312	424	392	2	0.634556	1	0	regulation of protein phosphorylation
GO:0042726	77312	198	392	1	0.634969	1	0	flavin-containing compound metabolic process
GO:0043227	77312	57668	392	290	0.635081	1	0	membrane-bounded organelle
GO:0009410	77312	425	392	2	0.635828	1	0	response to xenobiotic stimulus
GO:0046173	77312	425	392	2	0.635828	1	0	polyol biosynthetic process
GO:0005667	77312	2329	392	11	0.635914	1	0	transcription factor complex
GO:0002237	77312	199	392	1	0.636825	1	0	response to molecule of bacterial origin
GO:0055080	77312	1076	392	5	0.637731	1	0	cation homeostasis
GO:0004521	77312	200	392	1	0.638671	1	0	endoribonuclease activity
GO:0009126	77312	2335	392	11	0.639245	1	0	purine nucleoside monophosphate metabolic process
GO:0009167	77312	2335	392	11	0.639245	1	0	purine ribonucleoside monophosphate metabolic process
GO:0023057	77312	428	392	2	0.639625	1	0	negative regulation of signaling
GO:0009968	77312	428	392	2	0.639625	1	0	negative regulation of signal transduction
GO:0010648	77312	428	392	2	0.639625	1	0	negative regulation of cell communication
GO:0016592	77312	201	392	1	0.640508	1	0	mediator complex
GO:0006855	77312	201	392	1	0.640508	1	0	drug transmembrane transport
GO:0051338	77312	430	392	2	0.642139	1	0	regulation of transferase activity
GO:1901420	77312	202	392	1	0.642335	1	0	negative regulation of response to alcohol
GO:0009788	77312	202	392	1	0.642335	1	0	negative regulation of abscisic acid-activated signaling pathway
GO:0045017	77312	869	392	4	0.643625	1	0	glycerolipid biosynthetic process
GO:0043647	77312	432	392	2	0.64464	1	0	inositol phosphate metabolic process
GO:1901698	77312	3175	392	15	0.646117	1	0	response to nitrogen compound
GO:0016877	77312	205	392	1	0.647762	1	0	ligase activity, forming carbon-sulfur bonds
GO:0055029	77312	205	392	1	0.647762	1	0	nuclear DNA-directed RNA polymerase complex
GO:0009668	77312	875	392	4	0.648925	1	0	plastid membrane organization
GO:0010027	77312	875	392	4	0.648925	1	0	thylakoid membrane organization
GO:0060429	77312	206	392	1	0.649553	1	0	epithelium development
GO:0015802	77312	206	392	1	0.649553	1	0	basic amino acid transport
GO:0098791	77312	1727	392	8	0.649827	1	0	Golgi subcompartment
GO:0006461	77312	3801	392	18	0.650119	1	0	protein complex assembly
GO:0015293	77312	438	392	2	0.652058	1	0	symporter activity
GO:0003712	77312	210	392	1	0.656626	1	0	transcription cofactor activity
GO:0070271	77312	3818	392	18	0.657467	1	0	protein complex biogenesis
GO:0006144	77312	668	392	3	0.659595	1	0	purine nucleobase metabolic process
GO:0009851	77312	445	392	2	0.660556	1	0	auxin biosynthetic process
GO:0001933	77312	213	392	1	0.661837	1	0	negative regulation of protein phosphorylation
GO:0042326	77312	214	392	1	0.663556	1	0	negative regulation of phosphorylation
GO:0046685	77312	215	392	1	0.665267	1	0	response to arsenic-containing substance
GO:0009853	77312	894	392	4	0.665362	1	0	photorespiration
GO:0034660	77312	2385	392	11	0.666366	1	0	ncRNA metabolic process
GO:0042325	77312	450	392	2	0.666524	1	0	regulation of phosphorylation
GO:0005768	77312	1754	392	8	0.666657	1	0	endosome
GO:0010015	77312	2804	392	13	0.66704	1	0	root morphogenesis
GO:0046283	77312	451	392	2	0.667708	1	0	anthocyanin-containing compound metabolic process
GO:0000428	77312	217	392	1	0.668662	1	0	DNA-directed RNA polymerase complex
GO:0034220	77312	1331	392	6	0.668732	1	0	ion transmembrane transport
GO:0009536	77312	22578	392	111	0.668883	1	0	plastid
GO:0051248	77312	452	392	2	0.668888	1	0	negative regulation of protein metabolic process
GO:0032269	77312	452	392	2	0.668888	1	0	negative regulation of cellular protein metabolic process
GO:0007030	77312	1335	392	6	0.671521	1	0	Golgi organization
GO:0009295	77312	219	392	1	0.672023	1	0	nucleoid
GO:0010167	77312	681	392	3	0.672264	1	0	response to nitrate
GO:0048518	77312	5501	392	26	0.673314	1	0	positive regulation of biological process
GO:0043229	77312	59011	392	296	0.6736	1	0	intracellular organelle
GO:0009631	77312	220	392	1	0.67369	1	0	cold acclimation
GO:0016772	77312	7543	392	36	0.673861	1	0	transferase activity, transferring phosphorus-containing groups
GO:0000989	77312	221	392	1	0.67535	1	0	transcription factor binding transcription factor activity
GO:0043226	77312	59019	392	296	0.67535	1	0	organelle
GO:0071215	77312	1344	392	6	0.677744	1	0	cellular response to abscisic acid stimulus
GO:0006869	77312	460	392	2	0.678206	1	0	lipid transport
GO:0042023	77312	460	392	2	0.678206	1	0	DNA endoreduplication
GO:0009886	77312	2197	392	10	0.678285	1	0	post-embryonic morphogenesis
GO:0051348	77312	223	392	1	0.678643	1	0	negative regulation of transferase activity
GO:0010563	77312	223	392	1	0.678643	1	0	negative regulation of phosphorus metabolic process
GO:0045936	77312	223	392	1	0.678643	1	0	negative regulation of phosphate metabolic process
GO:0032991	77312	14238	392	69	0.681426	1	0	macromolecular complex
GO:0044786	77312	464	392	2	0.682785	1	0	cell cycle DNA replication
GO:0016571	77312	1352	392	6	0.683211	1	0	histone methylation
GO:0009161	77312	2419	392	11	0.684133	1	0	ribonucleoside monophosphate metabolic process
GO:0016763	77312	227	392	1	0.68513	1	0	transferase activity, transferring pentosyl groups
GO:0019748	77312	2842	392	13	0.685412	1	0	secondary metabolic process
GO:0008565	77312	467	392	2	0.686184	1	0	protein transporter activity
GO:0015893	77312	228	392	1	0.686731	1	0	drug transport
GO:0009123	77312	2435	392	11	0.692299	1	0	nucleoside monophosphate metabolic process
GO:0042542	77312	928	392	4	0.693446	1	0	response to hydrogen peroxide
GO:0042493	77312	233	392	1	0.694616	1	0	response to drug
GO:0009292	77312	234	392	1	0.696169	1	0	genetic transfer
GO:0009294	77312	234	392	1	0.696169	1	0	DNA mediated transformation
GO:0071466	77312	235	392	1	0.697714	1	0	cellular response to xenobiotic stimulus
GO:0006805	77312	235	392	1	0.697714	1	0	xenobiotic metabolic process
GO:0006364	77312	1374	392	6	0.697933	1	0	rRNA processing
GO:0033692	77312	2447	392	11	0.698339	1	0	cellular polysaccharide biosynthetic process
GO:0030880	77312	236	392	1	0.699252	1	0	RNA polymerase complex
GO:0010016	77312	2237	392	10	0.699566	1	0	shoot system morphogenesis
GO:0002218	77312	237	392	1	0.700781	1	0	activation of innate immune response
GO:0002253	77312	237	392	1	0.700781	1	0	activation of immune response
GO:0006525	77312	237	392	1	0.700781	1	0	arginine metabolic process
GO:0043086	77312	481	392	2	0.701653	1	0	negative regulation of catalytic activity
GO:0022626	77312	1813	392	8	0.701709	1	0	cytosolic ribosome
GO:0032984	77312	239	392	1	0.703817	1	0	macromolecular complex disassembly
GO:0043241	77312	239	392	1	0.703817	1	0	protein complex disassembly
GO:0010817	77312	2460	392	11	0.704801	1	0	regulation of hormone levels
GO:0022607	77312	5179	392	24	0.704937	1	0	cellular component assembly
GO:0006448	77312	241	392	1	0.706822	1	0	regulation of translational elongation
GO:0009644	77312	1168	392	5	0.707071	1	0	response to high light intensity
GO:1902749	77312	242	392	1	0.708313	1	0	regulation of cell cycle G2/M phase transition
GO:0010389	77312	242	392	1	0.708313	1	0	regulation of G2/M transition of mitotic cell cycle
GO:0009651	77312	5204	392	24	0.713594	1	0	response to salt stress
GO:0000086	77312	247	392	1	0.715657	1	0	G2/M transition of mitotic cell cycle
GO:0008094	77312	247	392	1	0.715657	1	0	DNA-dependent ATPase activity
GO:0044839	77312	247	392	1	0.715657	1	0	cell cycle G2/M phase transition
GO:0016769	77312	248	392	1	0.717103	1	0	transferase activity, transferring nitrogenous groups
GO:0008483	77312	248	392	1	0.717103	1	0	transaminase activity
GO:0044454	77312	248	392	1	0.717103	1	0	nuclear chromosome part
GO:0005654	77312	1183	392	5	0.71745	1	0	nucleoplasm
GO:0006633	77312	959	392	4	0.717558	1	0	fatty acid biosynthetic process
GO:0006560	77312	249	392	1	0.718542	1	0	proline metabolic process
GO:0022603	77312	737	392	3	0.722868	1	0	regulation of anatomical structure morphogenesis
GO:0000096	77312	1852	392	8	0.723538	1	0	sulfur amino acid metabolic process
GO:0016021	77312	6271	392	29	0.724109	1	0	integral component of membrane
GO:0003729	77312	253	392	1	0.724225	1	0	mRNA binding
GO:0044822	77312	253	392	1	0.724225	1	0	poly(A) RNA binding
GO:0009150	77312	2501	392	11	0.724614	1	0	purine ribonucleotide metabolic process
GO:0080090	77312	10582	392	50	0.726038	1	0	regulation of primary metabolic process
GO:0010017	77312	255	392	1	0.727024	1	0	red or far-red light signaling pathway
GO:0032940	77312	256	392	1	0.728413	1	0	secretion by cell
GO:0046903	77312	256	392	1	0.728413	1	0	secretion
GO:0071489	77312	257	392	1	0.729794	1	0	cellular response to red or far red light
GO:0016620	77312	258	392	1	0.731169	1	0	oxidoreductase activity, acting on the aldehyde or oxo group of donors, NAD or NADP as acceptor
GO:0000988	77312	258	392	1	0.731169	1	0	protein binding transcription factor activity
GO:0000303	77312	261	392	1	0.735251	1	0	response to superoxide
GO:0000305	77312	261	392	1	0.735251	1	0	response to oxygen radical
GO:0010584	77312	261	392	1	0.735251	1	0	pollen exine formation
GO:0009893	77312	3380	392	15	0.736157	1	0	positive regulation of metabolic process
GO:0097164	77312	263	392	1	0.737938	1	0	ammonium ion metabolic process
GO:0071482	77312	517	392	2	0.738536	1	0	cellular response to light stimulus
GO:0006479	77312	1439	392	6	0.73872	1	0	protein methylation
GO:0008213	77312	1439	392	6	0.73872	1	0	protein alkylation
GO:0071470	77312	264	392	1	0.739271	1	0	cellular response to osmotic stress
GO:0050801	77312	1216	392	5	0.739358	1	0	ion homeostasis
GO:1901657	77312	3603	392	16	0.740456	1	0	glycosyl compound metabolic process
GO:0048582	77312	519	392	2	0.740466	1	0	positive regulation of post-embryonic development
GO:0009532	77312	4029	392	18	0.7416	1	0	plastid stroma
GO:0044448	77312	266	392	1	0.741918	1	0	cell cortex part
GO:0071705	77312	2763	392	12	0.746011	1	0	nitrogen compound transport
GO:0071478	77312	525	392	2	0.746185	1	0	cellular response to radiation
GO:0006766	77312	999	392	4	0.746571	1	0	vitamin metabolic process
GO:0016859	77312	271	392	1	0.748417	1	0	cis-trans isomerase activity
GO:0016197	77312	271	392	1	0.748417	1	0	endosomal transport
GO:0044092	77312	529	392	2	0.749937	1	0	negative regulation of molecular function
GO:0044085	77312	8634	392	40	0.750711	1	0	cellular component biogenesis
GO:0006970	77312	5526	392	25	0.750808	1	0	response to osmotic stress
GO:0006857	77312	274	392	1	0.752238	1	0	oligopeptide transport
GO:0032270	77312	274	392	1	0.752238	1	0	positive regulation of cellular protein metabolic process
GO:0022411	77312	275	392	1	0.753498	1	0	cellular component disassembly
GO:0090421	77312	275	392	1	0.753498	1	0	embryonic meristem initiation
GO:0050832	77312	1691	392	7	0.755269	1	0	defense response to fungus
GO:0016311	77312	1691	392	7	0.755269	1	0	dephosphorylation
GO:0030048	77312	277	392	1	0.756001	1	0	actin filament-based movement
GO:0010256	77312	1470	392	6	0.756736	1	0	endomembrane system organization
GO:0015934	77312	780	392	3	0.757438	1	0	large ribosomal subunit
GO:0071496	77312	1697	392	7	0.758446	1	0	cellular response to external stimulus
GO:0015833	77312	280	392	1	0.759707	1	0	peptide transport
GO:0060255	77312	10725	392	50	0.759978	1	0	regulation of macromolecule metabolic process
GO:0004857	77312	281	392	1	0.760929	1	0	enzyme inhibitor activity
GO:0009743	77312	2365	392	10	0.761589	1	0	response to carbohydrate
GO:0008654	77312	1704	392	7	0.762115	1	0	phospholipid biosynthetic process
GO:0009567	77312	282	392	1	0.762146	1	0	double fertilization forming a zygote and endosperm
GO:0032392	77312	282	392	1	0.762146	1	0	DNA geometric change
GO:0032508	77312	282	392	1	0.762146	1	0	DNA duplex unwinding
GO:0031400	77312	283	392	1	0.763356	1	0	negative regulation of protein modification process
GO:0009060	77312	544	392	2	0.763586	1	0	aerobic respiration
GO:0016129	77312	546	392	2	0.765356	1	0	phytosteroid biosynthetic process
GO:0016132	77312	546	392	2	0.765356	1	0	brassinosteroid biosynthetic process
GO:0019288	77312	1027	392	4	0.765493	1	0	isopentenyl diphosphate biosynthetic process, methylerythritol 4-phosphate pathway
GO:0016410	77312	285	392	1	0.765759	1	0	N-acyltransferase activity
GO:1901990	77312	287	392	1	0.768137	1	0	regulation of mitotic cell cycle phase transition
GO:1901987	77312	287	392	1	0.768137	1	0	regulation of cell cycle phase transition
GO:0010103	77312	550	392	2	0.768862	1	0	stomatal complex morphogenesis
GO:0006655	77312	288	392	1	0.769317	1	0	phosphatidylglycerol biosynthetic process
GO:0007015	77312	797	392	3	0.770113	1	0	actin filament organization
GO:0042445	77312	1495	392	6	0.770593	1	0	hormone metabolic process
GO:0016874	77312	1496	392	6	0.771135	1	0	ligase activity
GO:0046471	77312	290	392	1	0.771659	1	0	phosphatidylglycerol metabolic process
GO:0007167	77312	291	392	1	0.772821	1	0	enzyme linked receptor protein signaling pathway
GO:0044444	77312	49033	392	242	0.773378	1	0	cytoplasmic part
GO:0044431	77312	2174	392	9	0.774526	1	0	Golgi apparatus part
GO:0009310	77312	557	392	2	0.774889	1	0	amine catabolic process
GO:0042402	77312	557	392	2	0.774889	1	0	cellular biogenic amine catabolic process
GO:0016830	77312	558	392	2	0.775738	1	0	carbon-carbon lyase activity
GO:0045089	77312	294	392	1	0.776272	1	0	positive regulation of innate immune response
GO:0050778	77312	295	392	1	0.777411	1	0	positive regulation of immune response
GO:0002684	77312	295	392	1	0.777411	1	0	positive regulation of immune system process
GO:0048767	77312	1279	392	5	0.777682	1	0	root hair elongation
GO:0048364	77312	3919	392	17	0.777795	1	0	root development
GO:0022622	77312	3922	392	17	0.778813	1	0	root system development
GO:0000741	77312	297	392	1	0.779671	1	0	karyogamy
GO:0018205	77312	1739	392	7	0.779859	1	0	peptidyl-lysine modification
GO:0051701	77312	565	392	2	0.781607	1	0	interaction with host
GO:0006301	77312	299	392	1	0.781908	1	0	postreplication repair
GO:0051247	77312	301	392	1	0.784123	1	0	positive regulation of protein metabolic process
GO:0009790	77312	3294	392	14	0.785137	1	0	embryo development
GO:0009240	77312	1058	392	4	0.785141	1	0	isopentenyl diphosphate biosynthetic process
GO:0046490	77312	1058	392	4	0.785141	1	0	isopentenyl diphosphate metabolic process
GO:0042335	77312	302	392	1	0.785222	1	0	cuticle development
GO:0002679	77312	303	392	1	0.786315	1	0	respiratory burst involved in defense response
GO:0009570	77312	3948	392	17	0.7875	1	0	chloroplast stroma
GO:0045595	77312	822	392	3	0.787767	1	0	regulation of cell differentiation
GO:0000038	77312	305	392	1	0.788485	1	0	very long-chain fatty acid metabolic process
GO:0005938	77312	305	392	1	0.788485	1	0	cell cortex
GO:0009112	77312	824	392	3	0.78913	1	0	nucleobase metabolic process
GO:1901565	77312	1985	392	8	0.78975	1	0	organonitrogen compound catabolic process
GO:0044445	77312	1988	392	8	0.791097	1	0	cytosolic part
GO:0072596	77312	308	392	1	0.791699	1	0	establishment of protein localization to chloroplast
GO:0072598	77312	308	392	1	0.791699	1	0	protein localization to chloroplast
GO:0045036	77312	308	392	1	0.791699	1	0	protein targeting to chloroplast
GO:0043094	77312	1069	392	4	0.791791	1	0	cellular metabolic compound salvage
GO:0034637	77312	2657	392	11	0.791948	1	0	cellular carbohydrate biosynthetic process
GO:0044282	77312	2659	392	11	0.792728	1	0	small molecule catabolic process
GO:0044770	77312	309	392	1	0.792759	1	0	cell cycle phase transition
GO:0044772	77312	309	392	1	0.792759	1	0	mitotic cell cycle phase transition
GO:0048508	77312	309	392	1	0.792759	1	0	embryonic meristem development
GO:0003690	77312	310	392	1	0.793814	1	0	double-stranded DNA binding
GO:0043269	77312	835	392	3	0.796496	1	0	regulation of ion transport
GO:0031349	77312	313	392	1	0.796947	1	0	positive regulation of defense response
GO:0085029	77312	315	392	1	0.799009	1	0	extracellular matrix assembly
GO:0010208	77312	315	392	1	0.799009	1	0	pollen wall assembly
GO:0010927	77312	315	392	1	0.799009	1	0	cellular component assembly involved in morphogenesis
GO:0051336	77312	588	392	2	0.799954	1	0	regulation of hydrolase activity
GO:0034470	77312	1784	392	7	0.80121	1	0	ncRNA processing
GO:0052543	77312	318	392	1	0.802063	1	0	callose deposition in cell wall
GO:0016128	77312	591	392	2	0.802244	1	0	phytosteroid metabolic process
GO:0016131	77312	591	392	2	0.802244	1	0	brassinosteroid metabolic process
GO:0009867	77312	1088	392	4	0.802889	1	0	jasmonic acid mediated signaling pathway
GO:0010155	77312	320	392	1	0.804074	1	0	regulation of proton transport
GO:0048284	77312	320	392	1	0.804074	1	0	organelle fusion
GO:0048573	77312	847	392	3	0.804285	1	0	photoperiodism, flowering
GO:0006470	77312	1330	392	5	0.805424	1	0	protein dephosphorylation
GO:0043933	77312	6775	392	30	0.805991	1	0	macromolecular complex subunit organization
GO:0009615	77312	850	392	3	0.806193	1	0	response to virus
GO:0000228	77312	323	392	1	0.807051	1	0	nuclear chromosome
GO:0045730	77312	323	392	1	0.807051	1	0	respiratory burst
GO:0031968	77312	323	392	1	0.807051	1	0	organelle outer membrane
GO:0043167	77312	20129	392	95	0.807939	1	0	ion binding
GO:0044249	77312	24361	392	116	0.808531	1	0	cellular biosynthetic process
GO:0042538	77312	855	392	3	0.809338	1	0	hyperosmotic salinity response
GO:0009723	77312	1572	392	6	0.809574	1	0	response to ethylene
GO:0012501	77312	2031	392	8	0.809708	1	0	programmed cell death
GO:0071395	77312	1103	392	4	0.811309	1	0	cellular response to jasmonic acid stimulus
GO:0048367	77312	6799	392	30	0.811798	1	0	shoot system development
GO:0051287	77312	328	392	1	0.811914	1	0	NAD binding
GO:0044550	77312	1581	392	6	0.813773	1	0	secondary metabolite biosynthetic process
GO:0051321	77312	1347	392	5	0.81404	1	0	meiotic cell cycle
GO:0010054	77312	2042	392	8	0.814261	1	0	trichoblast differentiation
GO:0016627	77312	332	392	1	0.815716	1	0	oxidoreductase activity, acting on the CH-CH group of donors
GO:0005777	77312	1112	392	4	0.816218	1	0	peroxisome
GO:0019867	77312	333	392	1	0.816654	1	0	outer membrane
GO:0000023	77312	611	392	2	0.816923	1	0	maltose metabolic process
GO:0042579	77312	1114	392	4	0.817295	1	0	microbody
GO:0097306	77312	1589	392	6	0.817445	1	0	cellular response to alcohol
GO:0071669	77312	2277	392	9	0.817547	1	0	plant-type cell wall organization or biogenesis
GO:0005351	77312	334	392	1	0.817588	1	0	sugar:proton symporter activity
GO:0005402	77312	334	392	1	0.817588	1	0	cation:sugar symporter activity
GO:0015295	77312	334	392	1	0.817588	1	0	solute:proton symporter activity
GO:0006644	77312	2278	392	9	0.817933	1	0	phospholipid metabolic process
GO:0004540	77312	336	392	1	0.819441	1	0	ribonuclease activity
GO:0009566	77312	339	392	1	0.822185	1	0	fertilization
GO:0010565	77312	339	392	1	0.822185	1	0	regulation of cellular ketone metabolic process
GO:0043170	77312	34251	392	165	0.824844	1	0	macromolecule metabolic process
GO:0006099	77312	342	392	1	0.824888	1	0	tricarboxylic acid cycle
GO:0006406	77312	342	392	1	0.824888	1	0	mRNA export from nucleus
GO:0080167	77312	882	392	3	0.825586	1	0	response to karrikin
GO:0006101	77312	343	392	1	0.82578	1	0	citrate metabolic process
GO:0080147	77312	1374	392	5	0.827096	1	0	root hair cell development
GO:0006575	77312	885	392	3	0.827317	1	0	cellular modified amino acid metabolic process
GO:0006865	77312	1136	392	4	0.8288	1	0	amino acid transport
GO:0055076	77312	347	392	1	0.829302	1	0	transition metal ion homeostasis
GO:1903046	77312	890	392	3	0.830168	1	0	meiotic cell cycle process
GO:0052386	77312	348	392	1	0.830172	1	0	cell wall thickening
GO:0050660	77312	349	392	1	0.831037	1	0	flavin adenine dinucleotide binding
GO:0009910	77312	351	392	1	0.832753	1	0	negative regulation of flower development
GO:0051604	77312	352	392	1	0.833605	1	0	protein maturation
GO:0031226	77312	637	392	2	0.834547	1	0	intrinsic component of plasma membrane
GO:0048316	77312	3886	392	16	0.834961	1	0	seed development
GO:0042886	77312	354	392	1	0.835296	1	0	amide transport
GO:0009620	77312	2325	392	9	0.835346	1	0	response to fungus
GO:0043067	77312	1630	392	6	0.835377	1	0	regulation of programmed cell death
GO:0006399	77312	901	392	3	0.8363	1	0	tRNA metabolic process
GO:0019901	77312	356	392	1	0.83697	1	0	protein kinase binding
GO:0030036	77312	903	392	3	0.837394	1	0	actin cytoskeleton organization
GO:0050897	77312	359	392	1	0.839448	1	0	cobalt ion binding
GO:0005819	77312	359	392	1	0.839448	1	0	spindle
GO:0048441	77312	359	392	1	0.839448	1	0	petal development
GO:0048465	77312	359	392	1	0.839448	1	0	corolla development
GO:0030029	77312	1159	392	4	0.840181	1	0	actin filament-based process
GO:0006595	77312	360	392	1	0.840266	1	0	polyamine metabolic process
GO:0072350	77312	361	392	1	0.84108	1	0	tricarboxylic acid metabolic process
GO:0006888	77312	649	392	2	0.842153	1	0	ER to Golgi vesicle-mediated transport
GO:0016903	77312	364	392	1	0.843496	1	0	oxidoreductase activity, acting on the aldehyde or oxo group of donors
GO:0016570	77312	1886	392	7	0.843732	1	0	histone modification
GO:0009648	77312	916	392	3	0.844354	1	0	photoperiodism
GO:0000271	77312	2809	392	11	0.845336	1	0	polysaccharide biosynthetic process
GO:0051028	77312	368	392	1	0.846661	1	0	mRNA transport
GO:0009664	77312	1658	392	6	0.846793	1	0	plant-type cell wall organization
GO:0009741	77312	657	392	2	0.847047	1	0	response to brassinosteroid
GO:0015706	77312	658	392	2	0.847649	1	0	nitrate transport
GO:0010075	77312	925	392	3	0.849019	1	0	regulation of meristem growth
GO:0022625	77312	661	392	2	0.849442	1	0	cytosolic large ribosomal subunit
GO:0010941	77312	1666	392	6	0.849934	1	0	regulation of cell death
GO:0071229	77312	3498	392	14	0.850085	1	0	cellular response to acid chemical
GO:0009595	77312	373	392	1	0.850528	1	0	detection of biotic stimulus
GO:0004842	77312	1185	392	4	0.852276	1	0	ubiquitin-protein transferase activity
GO:0009850	77312	666	392	2	0.852387	1	0	auxin metabolic process
GO:0051607	77312	674	392	2	0.856992	1	0	defense response to virus
GO:0009606	77312	944	392	3	0.858472	1	0	tropism
GO:0051213	77312	384	392	1	0.858695	1	0	dioxygenase activity
GO:0046982	77312	384	392	1	0.858695	1	0	protein heterodimerization activity
GO:0008194	77312	945	392	3	0.858955	1	0	UDP-glycosyltransferase activity
GO:0016836	77312	385	392	1	0.859415	1	0	hydro-lyase activity
GO:0031348	77312	946	392	3	0.859437	1	0	negative regulation of defense response
GO:0033044	77312	679	392	2	0.859802	1	0	regulation of chromosome organization
GO:0019751	77312	680	392	2	0.860358	1	0	polyol metabolic process
GO:0009657	77312	1932	392	7	0.860379	1	0	plastid organization
GO:0001666	77312	388	392	1	0.861553	1	0	response to hypoxia
GO:0071462	77312	388	392	1	0.861553	1	0	cellular response to water stimulus
GO:0042631	77312	388	392	1	0.861553	1	0	cellular response to water deprivation
GO:0009944	77312	388	392	1	0.861553	1	0	polarity specification of adaxial/abaxial axis
GO:0008135	77312	683	392	2	0.862014	1	0	translation factor activity, RNA binding
GO:0019787	77312	1209	392	4	0.862745	1	0	ubiquitin-like protein transferase activity
GO:0003924	77312	685	392	2	0.863108	1	0	GTPase activity
GO:0030234	77312	959	392	3	0.865566	1	0	enzyme regulator activity
GO:0065001	77312	395	392	1	0.866417	1	0	specification of axis polarity
GO:0009733	77312	2188	392	8	0.867063	1	0	response to auxin
GO:0006405	77312	396	392	1	0.867098	1	0	RNA export from nucleus
GO:0009943	77312	396	392	1	0.867098	1	0	adaxial/abaxial axis specification
GO:0004252	77312	399	392	1	0.86912	1	0	serine-type endopeptidase activity
GO:0007067	77312	400	392	1	0.869787	1	0	mitotic nuclear division
GO:0009165	77312	1476	392	5	0.869858	1	0	nucleotide biosynthetic process
GO:0043900	77312	701	392	2	0.871579	1	0	regulation of multi-organism process
GO:1901293	77312	1483	392	5	0.872436	1	0	nucleoside phosphate biosynthetic process
GO:0061024	77312	2675	392	10	0.873284	1	0	membrane organization
GO:0010053	77312	2209	392	8	0.87355	1	0	root epidermal cell differentiation
GO:0019725	77312	1237	392	4	0.874153	1	0	cellular homeostasis
GO:2000242	77312	407	392	1	0.874362	1	0	negative regulation of reproductive process
GO:0032268	77312	2212	392	8	0.874455	1	0	regulation of cellular protein metabolic process
GO:0036293	77312	409	392	1	0.87564	1	0	response to decreased oxygen levels
GO:0009658	77312	1241	392	4	0.875714	1	0	chloroplast organization
GO:0010043	77312	410	392	1	0.876274	1	0	response to zinc ion
GO:0048037	77312	1981	392	7	0.876496	1	0	cofactor binding
GO:0035266	77312	984	392	3	0.876696	1	0	meristem growth
GO:0007020	77312	411	392	1	0.876904	1	0	microtubule nucleation
GO:0010089	77312	411	392	1	0.876904	1	0	xylem development
GO:0010363	77312	1246	392	4	0.877642	1	0	regulation of plant-type hypersensitive response
GO:0010154	77312	4055	392	16	0.877684	1	0	fruit development
GO:0006811	77312	5601	392	23	0.877709	1	0	ion transport
GO:0016758	77312	1501	392	5	0.878866	1	0	transferase activity, transferring hexosyl groups
GO:0044403	77312	716	392	2	0.87908	1	0	symbiosis, encompassing mutualism through parasitism
GO:0016829	77312	1503	392	5	0.879563	1	0	lyase activity
GO:0019900	77312	416	392	1	0.88001	1	0	kinase binding
GO:0070482	77312	416	392	1	0.88001	1	0	response to oxygen levels
GO:0051119	77312	417	392	1	0.880622	1	0	sugar transmembrane transporter activity
GO:0009642	77312	1507	392	5	0.880947	1	0	response to light intensity
GO:0003743	77312	418	392	1	0.88123	1	0	translation initiation factor activity
GO:0009804	77312	419	392	1	0.881836	1	0	coumarin metabolic process
GO:0009805	77312	419	392	1	0.881836	1	0	coumarin biosynthetic process
GO:0044802	77312	2238	392	8	0.882081	1	0	single-organism membrane organization
GO:0050790	77312	1758	392	6	0.882412	1	0	regulation of catalytic activity
GO:0008033	77312	421	392	1	0.883038	1	0	tRNA processing
GO:0050657	77312	422	392	1	0.883634	1	0	nucleic acid transport
GO:0050658	77312	422	392	1	0.883634	1	0	RNA transport
GO:0051236	77312	422	392	1	0.883634	1	0	establishment of RNA localization
GO:0006403	77312	422	392	1	0.883634	1	0	RNA localization
GO:0010029	77312	422	392	1	0.883634	1	0	regulation of seed germination
GO:0006807	77312	28170	392	132	0.883859	1	0	nitrogen compound metabolic process
GO:0048585	77312	1516	392	5	0.884012	1	0	negative regulation of response to stimulus
GO:0010114	77312	727	392	2	0.884322	1	0	response to red light
GO:0016310	77312	6943	392	29	0.884745	1	0	phosphorylation
GO:0006997	77312	424	392	1	0.884817	1	0	nucleus organization
GO:0090627	77312	2248	392	8	0.884911	1	0	plant epidermal cell differentiation
GO:0072527	77312	1004	392	3	0.885004	1	0	pyrimidine-containing compound metabolic process
GO:0004386	77312	1005	392	3	0.885406	1	0	helicase activity
GO:0007127	77312	730	392	2	0.885715	1	0	meiosis I
GO:0048584	77312	731	392	2	0.886176	1	0	positive regulation of response to stimulus
GO:0001510	77312	1270	392	4	0.886541	1	0	RNA methylation
GO:0008219	77312	2256	392	8	0.887134	1	0	cell death
GO:0016265	77312	2256	392	8	0.887134	1	0	death
GO:0043566	77312	428	392	1	0.887148	1	0	structure-specific DNA binding
GO:0006568	77312	736	392	2	0.888454	1	0	tryptophan metabolic process
GO:0006586	77312	736	392	2	0.888454	1	0	indolalkylamine metabolic process
GO:0015291	77312	1013	392	3	0.888578	1	0	secondary active transmembrane transporter activity
GO:0009058	77312	26609	392	124	0.888715	1	0	biosynthetic process
GO:0044419	77312	737	392	2	0.888905	1	0	interspecies interaction between organisms
GO:0006281	77312	1531	392	5	0.888971	1	0	DNA repair
GO:0071396	77312	2024	392	7	0.889344	1	0	cellular response to lipid
GO:0006413	77312	432	392	1	0.889432	1	0	translational initiation
GO:0019243	77312	433	392	1	0.889996	1	0	methylglyoxal catabolic process to D-lactate
GO:0009308	77312	1535	392	5	0.890262	1	0	amine metabolic process
GO:0008299	77312	2028	392	7	0.890481	1	0	isoprenoid biosynthetic process
GO:1900140	77312	435	392	1	0.891115	1	0	regulation of seedling development
GO:0046785	77312	436	392	1	0.89167	1	0	microtubule polymerization
GO:0051246	77312	2274	392	8	0.892007	1	0	regulation of protein metabolic process
GO:0042435	77312	744	392	2	0.892012	1	0	indole-containing compound biosynthetic process
GO:0009505	77312	1541	392	5	0.892175	1	0	plant-type cell wall
GO:0006333	77312	437	392	1	0.892223	1	0	chromatin assembly or disassembly
GO:0009798	77312	437	392	1	0.892223	1	0	axis specification
GO:0051596	77312	438	392	1	0.892772	1	0	methylglyoxal catabolic process
GO:0042182	77312	438	392	1	0.892772	1	0	ketone catabolic process
GO:0009438	77312	438	392	1	0.892772	1	0	methylglyoxal metabolic process
GO:0009414	77312	2516	392	9	0.893111	1	0	response to water deprivation
GO:0031667	77312	1544	392	5	0.89312	1	0	response to nutrient levels
GO:0006089	77312	440	392	1	0.893863	1	0	lactate metabolic process
GO:0046486	77312	1798	392	6	0.894573	1	0	glycerolipid metabolic process
GO:0048588	77312	2286	392	8	0.895157	1	0	developmental cell growth
GO:0019758	77312	753	392	2	0.895889	1	0	glycosinolate biosynthetic process
GO:0019761	77312	753	392	2	0.895889	1	0	glucosinolate biosynthetic process
GO:0016144	77312	753	392	2	0.895889	1	0	S-glycoside biosynthetic process
GO:0009787	77312	444	392	1	0.896012	1	0	regulation of abscisic acid-activated signaling pathway
GO:0016740	77312	14427	392	64	0.89667	1	0	transferase activity
GO:0015297	77312	446	392	1	0.89707	1	0	antiporter activity
GO:0043069	77312	756	392	2	0.897152	1	0	negative regulation of programmed cell death
GO:0061458	77312	8532	392	36	0.89758	1	0	reproductive system development
GO:0048608	77312	8532	392	36	0.89758	1	0	reproductive structure development
GO:0045596	77312	447	392	1	0.897594	1	0	negative regulation of cell differentiation
GO:1901137	77312	3697	392	14	0.897846	1	0	carbohydrate derivative biosynthetic process
GO:0046185	77312	449	392	1	0.898636	1	0	aldehyde catabolic process
GO:0046942	77312	1307	392	4	0.899155	1	0	carboxylic acid transport
GO:0015849	77312	1307	392	4	0.899155	1	0	organic acid transport
GO:0009637	77312	761	392	2	0.899226	1	0	response to blue light
GO:0098586	77312	451	392	1	0.899668	1	0	cellular response to virus
GO:0055086	77312	5504	392	22	0.90001	1	0	nucleobase-containing small molecule metabolic process
GO:1901419	77312	452	392	1	0.900179	1	0	regulation of response to alcohol
GO:0045088	77312	1568	392	5	0.900431	1	0	regulation of innate immune response
GO:0007346	77312	453	392	1	0.900688	1	0	regulation of mitotic cell cycle
GO:0002252	77312	1046	392	3	0.900847	1	0	immune effector process
GO:0005516	77312	766	392	2	0.90126	1	0	calmodulin binding
GO:0008283	77312	1048	392	3	0.90155	1	0	cell proliferation
GO:0001101	77312	7701	392	32	0.901889	1	0	response to acid chemical
GO:0010014	77312	769	392	2	0.902463	1	0	meristem initiation
GO:0015711	77312	1575	392	5	0.90248	1	0	organic anion transport
GO:0051168	77312	457	392	1	0.902699	1	0	nuclear export
GO:0044424	77312	63578	392	313	0.902815	1	0	intracellular part
GO:0048878	77312	1579	392	5	0.903635	1	0	chemical homeostasis
GO:0031109	77312	459	392	1	0.903689	1	0	microtubule polymerization or depolymerization
GO:0050776	77312	1581	392	5	0.904207	1	0	regulation of immune response
GO:0022610	77312	461	392	1	0.904669	1	0	biological adhesion
GO:0007155	77312	461	392	1	0.904669	1	0	cell adhesion
GO:0009955	77312	461	392	1	0.904669	1	0	adaxial/abaxial pattern specification
GO:0009415	77312	2565	392	9	0.904879	1	0	response to water
GO:0009560	77312	463	392	1	0.905639	1	0	embryo sac egg cell differentiation
GO:0080135	77312	1328	392	4	0.905753	1	0	regulation of cellular response to stress
GO:0006972	77312	1587	392	5	0.905908	1	0	hyperosmotic response
GO:0051049	77312	1061	392	3	0.906011	1	0	regulation of transport
GO:0006733	77312	3045	392	11	0.906456	1	0	oxidoreduction coenzyme metabolic process
GO:0009259	77312	3045	392	11	0.906456	1	0	ribonucleotide metabolic process
GO:0060548	77312	780	392	2	0.906756	1	0	negative regulation of cell death
GO:0052545	77312	466	392	1	0.907076	1	0	callose localization
GO:0009860	77312	1065	392	3	0.907347	1	0	pollen tube growth
GO:0008047	77312	467	392	1	0.90755	1	0	enzyme activator activity
GO:0017111	77312	3978	392	15	0.908024	1	0	nucleoside-triphosphatase activity
GO:0048513	77312	9040	392	38	0.908267	1	0	organ development
GO:0000165	77312	784	392	2	0.908273	1	0	MAPK cascade
GO:0051302	77312	472	392	1	0.909884	1	0	regulation of cell division
GO:0019252	77312	789	392	2	0.910136	1	0	starch biosynthetic process
GO:0006732	77312	3990	392	15	0.9102	1	0	coenzyme metabolic process
GO:0048731	77312	13714	392	60	0.910246	1	0	system development
GO:0033037	77312	473	392	1	0.910344	1	0	polysaccharide localization
GO:0010476	77312	473	392	1	0.910344	1	0	gibberellin mediated signaling pathway
GO:1901476	77312	474	392	1	0.910801	1	0	carbohydrate transporter activity
GO:0044212	77312	474	392	1	0.910801	1	0	transcription regulatory region DNA binding
GO:0015144	77312	474	392	1	0.910801	1	0	carbohydrate transmembrane transporter activity
GO:0010286	77312	475	392	1	0.911256	1	0	heat acclimation
GO:0090558	77312	3303	392	12	0.911306	1	0	plant epidermis development
GO:0002682	77312	1608	392	5	0.911655	1	0	regulation of immune system process
GO:0071370	77312	476	392	1	0.911709	1	0	cellular response to gibberellin stimulus
GO:0006084	77312	477	392	1	0.912159	1	0	acetyl-CoA metabolic process
GO:0098662	77312	797	392	2	0.913045	1	0	inorganic cation transmembrane transport
GO:0019375	77312	482	392	1	0.914377	1	0	galactolipid biosynthetic process
GO:0007292	77312	482	392	1	0.914377	1	0	female gamete generation
GO:0061025	77312	482	392	1	0.914377	1	0	membrane fusion
GO:0098655	77312	801	392	2	0.914466	1	0	cation transmembrane transport
GO:0090626	77312	1362	392	4	0.915628	1	0	plant epidermis morphogenesis
GO:0010638	77312	805	392	2	0.915865	1	0	positive regulation of organelle organization
GO:0008017	77312	487	392	1	0.91654	1	0	microtubule binding
GO:0009862	77312	808	392	2	0.9169	1	0	systemic acquired resistance, salicylic acid mediated signaling pathway
GO:0043085	77312	809	392	2	0.917243	1	0	positive regulation of catalytic activity
GO:0006081	77312	2380	392	8	0.917267	1	0	cellular aldehyde metabolic process
GO:0000302	77312	1630	392	5	0.917343	1	0	response to reactive oxygen species
GO:0043412	77312	13575	392	59	0.917571	1	0	macromolecule modification
GO:0090407	77312	3573	392	13	0.918108	1	0	organophosphate biosynthetic process
GO:0019374	77312	491	392	1	0.91823	1	0	galactolipid metabolic process
GO:0010090	77312	814	392	2	0.918935	1	0	trichome morphogenesis
GO:0000975	77312	493	392	1	0.919062	1	0	regulatory region DNA binding
GO:0001067	77312	493	392	1	0.919062	1	0	regulatory region nucleic acid binding
GO:0044093	77312	815	392	2	0.919269	1	0	positive regulation of molecular function
GO:0010388	77312	494	392	1	0.919475	1	0	cullin deneddylation
GO:0034976	77312	1378	392	4	0.919948	1	0	response to endoplasmic reticulum stress
GO:0009267	77312	1378	392	4	0.919948	1	0	cellular response to starvation
GO:0016817	77312	4277	392	16	0.92002	1	0	hydrolase activity, acting on acid anhydrides
GO:0051130	77312	818	392	2	0.920265	1	0	positive regulation of cellular component organization
GO:0080129	77312	818	392	2	0.920265	1	0	proteasome core complex assembly
GO:0015698	77312	1108	392	3	0.920656	1	0	inorganic anion transport
GO:0046983	77312	1901	392	6	0.921061	1	0	protein dimerization activity
GO:0009719	77312	8931	392	37	0.921158	1	0	response to endogenous stimulus
GO:0009855	77312	499	392	1	0.921509	1	0	determination of bilateral symmetry
GO:0000338	77312	503	392	1	0.923099	1	0	protein deneddylation
GO:0016569	77312	2162	392	7	0.923244	1	0	covalent chromatin modification
GO:0009799	77312	505	392	1	0.923882	1	0	specification of symmetry
GO:0042744	77312	507	392	1	0.924657	1	0	hydrogen peroxide catabolic process
GO:0045010	77312	508	392	1	0.925042	1	0	actin nucleation
GO:0030838	77312	508	392	1	0.925042	1	0	positive regulation of actin filament polymerization
GO:0042594	77312	1398	392	4	0.925069	1	0	response to starvation
GO:0098660	77312	833	392	2	0.925074	1	0	inorganic ion transmembrane transport
GO:0004713	77312	510	392	1	0.925805	1	0	protein tyrosine kinase activity
GO:0007126	77312	1128	392	3	0.926233	1	0	meiotic nuclear division
GO:0009064	77312	512	392	1	0.92656	1	0	glutamine family amino acid metabolic process
GO:0005622	77312	63807	392	313	0.927193	1	0	intracellular
GO:0090305	77312	840	392	2	0.927223	1	0	nucleic acid phosphodiester bond hydrolysis
GO:2000026	77312	3863	392	14	0.927516	1	0	regulation of multicellular organismal development
GO:0031334	77312	515	392	1	0.927679	1	0	positive regulation of protein complex assembly
GO:0032273	77312	515	392	1	0.927679	1	0	positive regulation of protein polymerization
GO:0006720	77312	2187	392	7	0.928314	1	0	isoprenoid metabolic process
GO:0006534	77312	1136	392	3	0.928361	1	0	cysteine metabolic process
GO:0043414	77312	2923	392	10	0.928471	1	0	macromolecule methylation
GO:0044267	77312	17039	392	75	0.928769	1	0	cellular protein metabolic process
GO:0005488	77312	39441	392	186	0.928773	1	0	binding
GO:0019001	77312	1138	392	3	0.928884	1	0	guanyl nucleotide binding
GO:0005525	77312	1138	392	3	0.928884	1	0	GTP binding
GO:0032561	77312	1138	392	3	0.928884	1	0	guanyl ribonucleotide binding
GO:0018193	77312	2190	392	7	0.928903	1	0	peptidyl-amino acid modification
GO:0018958	77312	850	392	2	0.930193	1	0	phenol-containing compound metabolic process
GO:0015631	77312	522	392	1	0.930224	1	0	tubulin binding
GO:0006623	77312	851	392	2	0.930484	1	0	protein targeting to vacuole
GO:0072665	77312	851	392	2	0.930484	1	0	protein localization to vacuole
GO:0072666	77312	851	392	2	0.930484	1	0	establishment of protein localization to vacuole
GO:0006952	77312	6607	392	26	0.930686	1	0	defense response
GO:0072594	77312	2695	392	9	0.930943	1	0	establishment of protein localization to organelle
GO:0048764	77312	1950	392	6	0.931484	1	0	trichoblast maturation
GO:0048765	77312	1950	392	6	0.931484	1	0	root hair cell differentiation
GO:0023014	77312	855	392	2	0.931635	1	0	signal transduction by phosphorylation
GO:0008643	77312	526	392	1	0.931638	1	0	carbohydrate transport
GO:0044089	77312	526	392	1	0.931638	1	0	positive regulation of cellular component biogenesis
GO:0048469	77312	1952	392	6	0.931882	1	0	cell maturation
GO:0009072	77312	1427	392	4	0.931973	1	0	aromatic amino acid family metabolic process
GO:0098772	77312	1151	392	3	0.9322	1	0	molecular function regulator
GO:0009626	77312	1428	392	4	0.932201	1	0	plant-type hypersensitive response
GO:0030170	77312	528	392	1	0.932334	1	0	pyridoxal phosphate binding
GO:0016052	77312	2711	392	9	0.933681	1	0	carbohydrate catabolic process
GO:0051495	77312	533	392	1	0.934044	1	0	positive regulation of cytoskeleton organization
GO:0010876	77312	865	392	2	0.934434	1	0	lipid localization
GO:0065008	77312	6198	392	24	0.934993	1	0	regulation of biological quality
GO:0034050	77312	1442	392	4	0.935314	1	0	host programmed cell death induced by symbiont
GO:0035383	77312	537	392	1	0.935381	1	0	thioester metabolic process
GO:0006637	77312	537	392	1	0.935381	1	0	acyl-CoA metabolic process
GO:0031669	77312	1446	392	4	0.93618	1	0	cellular response to nutrient levels
GO:0005576	77312	5307	392	20	0.936327	1	0	extracellular region
GO:0009555	77312	1976	392	6	0.936506	1	0	pollen development
GO:0033365	77312	2736	392	9	0.937771	1	0	protein localization to organelle
GO:0065009	77312	1989	392	6	0.938893	1	0	regulation of molecular function
GO:0030154	77312	5556	392	21	0.93891	1	0	cell differentiation
GO:0009630	77312	884	392	2	0.939457	1	0	gravitropism
GO:0009813	77312	885	392	2	0.939711	1	0	flavonoid biosynthetic process
GO:0009624	77312	551	392	1	0.93985	1	0	response to nematode
GO:0010310	77312	551	392	1	0.93985	1	0	regulation of hydrogen peroxide metabolic process
GO:0070011	77312	2502	392	8	0.93992	1	0	peptidase activity, acting on L-amino acid peptides
GO:0010026	77312	886	392	2	0.939964	1	0	trichome differentiation
GO:0009734	77312	552	392	1	0.940157	1	0	auxin-activated signaling pathway
GO:0032549	77312	9772	392	40	0.940592	1	0	ribonucleoside binding
GO:0009725	77312	8246	392	33	0.94061	1	0	response to hormone
GO:0001882	77312	9778	392	40	0.941121	1	0	nucleoside binding
GO:0010224	77312	556	392	1	0.94137	1	0	response to UV-B
GO:0006790	77312	3494	392	12	0.94236	1	0	sulfur compound metabolic process
GO:0044272	77312	2518	392	8	0.942447	1	0	sulfur compound biosynthetic process
GO:0016462	77312	4206	392	15	0.942641	1	0	pyrophosphatase activity
GO:0009738	77312	1198	392	3	0.943038	1	0	abscisic acid-activated signaling pathway
GO:0016301	77312	6051	392	23	0.943527	1	0	kinase activity
GO:0051726	77312	1202	392	3	0.943883	1	0	regulation of cell cycle
GO:0019682	77312	1755	392	5	0.943933	1	0	glyceraldehyde-3-phosphate metabolic process
GO:0010119	77312	566	392	1	0.944297	1	0	regulation of stomatal movement
GO:0043648	77312	566	392	1	0.944297	1	0	dicarboxylic acid metabolic process
GO:0048581	77312	567	392	1	0.944581	1	0	negative regulation of post-embryonic development
GO:0019757	77312	905	392	2	0.944584	1	0	glycosinolate metabolic process
GO:0019760	77312	905	392	2	0.944584	1	0	glucosinolate metabolic process
GO:0016143	77312	905	392	2	0.944584	1	0	S-glycoside metabolic process
GO:0045298	77312	568	392	1	0.944864	1	0	tubulin complex
GO:0019222	77312	13257	392	56	0.944996	1	0	regulation of metabolic process
GO:0051234	77312	14533	392	62	0.945388	1	0	establishment of localization
GO:1901576	77312	25311	392	114	0.946454	1	0	organic substance biosynthetic process
GO:0030833	77312	574	392	1	0.946533	1	0	regulation of actin filament polymerization
GO:0032956	77312	576	392	1	0.947078	1	0	regulation of actin cytoskeleton organization
GO:0032970	77312	576	392	1	0.947078	1	0	regulation of actin filament-based process
GO:0008064	77312	576	392	1	0.947078	1	0	regulation of actin polymerization or depolymerization
GO:0009247	77312	576	392	1	0.947078	1	0	glycolipid biosynthetic process
GO:0030832	77312	576	392	1	0.947078	1	0	regulation of actin filament length
GO:0009260	77312	917	392	2	0.947325	1	0	ribonucleotide biosynthetic process
GO:0046390	77312	917	392	2	0.947325	1	0	ribose phosphate biosynthetic process
GO:0016853	77312	1220	392	3	0.94754	1	0	isomerase activity
GO:0004721	77312	918	392	2	0.947548	1	0	phosphoprotein phosphatase activity
GO:0009408	77312	1777	392	5	0.947723	1	0	response to heat
GO:0009627	77312	1778	392	5	0.94789	1	0	systemic acquired resistance
GO:0044434	77312	6772	392	26	0.948	1	0	chloroplast part
GO:0016818	77312	4253	392	15	0.948191	1	0	hydrolase activity, acting on acid anhydrides, in phosphorus-containing anhydrides
GO:0006974	77312	1781	392	5	0.948387	1	0	cellular response to DNA damage stimulus
GO:0051239	77312	4019	392	14	0.948438	1	0	regulation of multicellular organismal process
GO:0009991	77312	1786	392	5	0.949206	1	0	response to extracellular stimulus
GO:0046148	77312	1515	392	4	0.949548	1	0	pigment biosynthetic process
GO:0036211	77312	11613	392	48	0.949772	1	0	protein modification process
GO:0006464	77312	11613	392	48	0.949772	1	0	cellular protein modification process
GO:0005515	77312	13112	392	55	0.94984	1	0	protein binding
GO:0016746	77312	1235	392	3	0.950418	1	0	transferase activity, transferring acyl groups
GO:0043254	77312	591	392	1	0.950991	1	0	regulation of protein complex assembly
GO:0032271	77312	591	392	1	0.950991	1	0	regulation of protein polymerization
GO:0043473	77312	592	392	1	0.951242	1	0	pigmentation
GO:0043476	77312	592	392	1	0.951242	1	0	pigment accumulation
GO:0043478	77312	592	392	1	0.951242	1	0	pigment accumulation in response to UV light
GO:0043479	77312	592	392	1	0.951242	1	0	pigment accumulation in tissues in response to UV light
GO:0043480	77312	592	392	1	0.951242	1	0	pigment accumulation in tissues
GO:0043481	77312	592	392	1	0.951242	1	0	anthocyanin accumulation in tissues in response to UV light
GO:0007034	77312	936	392	2	0.951404	1	0	vacuolar transport
GO:0010150	77312	593	392	1	0.951491	1	0	leaf senescence
GO:0016773	77312	5217	392	19	0.951534	1	0	phosphotransferase activity, alcohol group as acceptor
GO:0009057	77312	4047	392	14	0.951582	1	0	macromolecule catabolic process
GO:0016835	77312	597	392	1	0.952475	1	0	carbon-oxygen lyase activity
GO:0042592	77312	2334	392	7	0.952607	1	0	homeostatic process
GO:0032559	77312	8616	392	34	0.953437	1	0	adenyl ribonucleotide binding
GO:0016757	77312	2341	392	7	0.953555	1	0	transferase activity, transferring glycosyl groups
GO:0006612	77312	1253	392	3	0.953677	1	0	protein targeting to membrane
GO:0030968	77312	604	392	1	0.954149	1	0	endoplasmic reticulum unfolded protein response
GO:0044459	77312	1258	392	3	0.954546	1	0	plasma membrane part
GO:0021700	77312	2092	392	6	0.955153	1	0	developmental maturation
GO:0008233	77312	2863	392	9	0.955332	1	0	peptidase activity
GO:0015995	77312	612	392	1	0.95599	1	0	chlorophyll biosynthetic process
GO:0051169	77312	961	392	2	0.956313	1	0	nuclear transport
GO:0006913	77312	961	392	2	0.956313	1	0	nucleocytoplasmic transport
GO:0030041	77312	614	392	1	0.956439	1	0	actin filament polymerization
GO:0034620	77312	616	392	1	0.956883	1	0	cellular response to unfolded protein
GO:0035967	77312	616	392	1	0.956883	1	0	cellular response to topologically incorrect protein
GO:0048509	77312	1272	392	3	0.956899	1	0	regulation of meristem development
GO:0006986	77312	617	392	1	0.957104	1	0	response to unfolded protein
GO:0044435	77312	6882	392	26	0.957391	1	0	plastid part
GO:0071554	77312	4583	392	16	0.95784	1	0	cell wall organization or biogenesis
GO:0097367	77312	9997	392	40	0.957949	1	0	carbohydrate derivative binding
GO:0030246	77312	621	392	1	0.957974	1	0	carbohydrate binding
GO:0044264	77312	3630	392	12	0.958299	1	0	cellular polysaccharide metabolic process
GO:0006833	77312	972	392	2	0.95832	1	0	water transport
GO:0042044	77312	972	392	2	0.95832	1	0	fluid transport
GO:0072657	77312	1284	392	3	0.958825	1	0	protein localization to membrane
GO:0090150	77312	1284	392	3	0.958825	1	0	establishment of protein localization to membrane
GO:0016747	77312	975	392	2	0.958852	1	0	transferase activity, transferring acyl groups other than amino-acyl groups
GO:0051276	77312	3879	392	13	0.95896	1	0	chromosome organization
GO:0051241	77312	627	392	1	0.959246	1	0	negative regulation of multicellular organismal process
GO:0007059	77312	979	392	2	0.959551	1	0	chromosome segregation
GO:0016109	77312	629	392	1	0.959662	1	0	tetraterpenoid biosynthetic process
GO:0016117	77312	629	392	1	0.959662	1	0	carotenoid biosynthetic process
GO:0009863	77312	1290	392	3	0.959758	1	0	salicylic acid mediated signaling pathway
GO:0008092	77312	982	392	2	0.960068	1	0	cytoskeletal protein binding
GO:0009629	77312	984	392	2	0.960409	1	0	response to gravity
GO:0006928	77312	633	392	1	0.960481	1	0	movement of cell or subcellular component
GO:0032879	77312	1299	392	3	0.96112	1	0	regulation of localization
GO:0051493	77312	638	392	1	0.96148	1	0	regulation of cytoskeleton organization
GO:0017171	77312	639	392	1	0.961677	1	0	serine hydrolase activity
GO:0008236	77312	639	392	1	0.961677	1	0	serine-type peptidase activity
GO:0016568	77312	2408	392	7	0.961803	1	0	chromatin modification
GO:1901700	77312	10508	392	42	0.962581	1	0	response to oxygen-containing compound
GO:2000377	77312	644	392	1	0.962647	1	0	regulation of reactive oxygen species metabolic process
GO:0071365	77312	646	392	1	0.963028	1	0	cellular response to auxin stimulus
GO:0008154	77312	646	392	1	0.963028	1	0	actin polymerization or depolymerization
GO:0006631	77312	2421	392	7	0.963241	1	0	fatty acid metabolic process
GO:0009791	77312	10956	392	44	0.96326	1	0	post-embryonic development
GO:0046165	77312	1608	392	4	0.963522	1	0	alcohol biosynthetic process
GO:0051788	77312	1005	392	2	0.963825	1	0	response to misfolded protein
GO:1902593	77312	652	392	1	0.964148	1	0	single-organism nuclear import
GO:0006606	77312	652	392	1	0.964148	1	0	protein import into nucleus
GO:0044744	77312	652	392	1	0.964148	1	0	protein targeting to nucleus
GO:0071495	77312	4178	392	14	0.964181	1	0	cellular response to endogenous stimulus
GO:0044265	77312	3448	392	11	0.964388	1	0	cellular macromolecule catabolic process
GO:0010218	77312	654	392	1	0.964514	1	0	response to far red light
GO:0009739	77312	1012	392	2	0.964899	1	0	response to gibberellin
GO:0043248	77312	1012	392	2	0.964899	1	0	proteasome assembly
GO:0030554	77312	8786	392	34	0.965022	1	0	adenyl nucleotide binding
GO:0009697	77312	657	392	1	0.965055	1	0	salicylic acid biosynthetic process
GO:0000394	77312	658	392	1	0.965234	1	0	RNA splicing, via endonucleolytic cleavage and ligation
GO:0010564	77312	658	392	1	0.965234	1	0	regulation of cell cycle process
GO:0034504	77312	659	392	1	0.965412	1	0	protein localization to nucleus
GO:0005623	77312	66325	392	324	0.965455	1	0	cell
GO:0044464	77312	66325	392	324	0.965455	1	0	cell part
GO:0006979	77312	2703	392	8	0.965536	1	0	response to oxidative stress
GO:0071446	77312	1333	392	3	0.965884	1	0	cellular response to salicylic acid stimulus
GO:0051170	77312	662	392	1	0.96594	1	0	nuclear import
GO:0044237	77312	42499	392	198	0.966187	1	0	cellular metabolic process
GO:0016108	77312	665	392	1	0.96646	1	0	tetraterpenoid metabolic process
GO:0016116	77312	665	392	1	0.96646	1	0	carotenoid metabolic process
GO:0009117	77312	4925	392	17	0.96657	1	0	nucleotide metabolic process
GO:0048868	77312	1339	392	3	0.966665	1	0	pollen tube development
GO:0044724	77312	2455	392	7	0.966774	1	0	single-organism carbohydrate catabolic process
GO:0044087	77312	669	392	1	0.967141	1	0	regulation of cellular component biogenesis
GO:0048831	77312	1921	392	5	0.967311	1	0	regulation of shoot system development
GO:0031967	77312	4939	392	17	0.96759	1	0	organelle envelope
GO:0006753	77312	4940	392	17	0.967662	1	0	nucleoside phosphate metabolic process
GO:0051179	77312	15345	392	64	0.967726	1	0	localization
GO:0009812	77312	1032	392	2	0.967803	1	0	flavonoid metabolic process
GO:0031975	77312	4944	392	17	0.967947	1	0	envelope
GO:0032403	77312	676	392	1	0.968299	1	0	protein complex binding
GO:0004674	77312	3243	392	10	0.968306	1	0	protein serine/threonine kinase activity
GO:0016791	77312	1356	392	3	0.968789	1	0	phosphatase activity
GO:0032446	77312	1937	392	5	0.969009	1	0	protein modification by small protein conjugation
GO:0003006	77312	10189	392	40	0.969171	1	0	developmental process involved in reproduction
GO:0040008	77312	1656	392	4	0.969241	1	0	regulation of growth
GO:1902531	77312	683	392	1	0.969417	1	0	regulation of intracellular signal transduction
GO:0042430	77312	1045	392	2	0.969566	1	0	indole-containing compound metabolic process
GO:0015994	77312	1045	392	2	0.969566	1	0	chlorophyll metabolic process
GO:0019344	77312	1046	392	2	0.969697	1	0	cysteine biosynthetic process
GO:0006006	77312	2221	392	6	0.96997	1	0	glucose metabolic process
GO:0006261	77312	687	392	1	0.970038	1	0	DNA-dependent DNA replication
GO:0006098	77312	1049	392	2	0.970089	1	0	pentose-phosphate shunt
GO:0050793	77312	4737	392	16	0.970135	1	0	regulation of developmental process
GO:0004672	77312	4497	392	15	0.970154	1	0	protein kinase activity
GO:0016126	77312	691	392	1	0.970646	1	0	sterol biosynthetic process
GO:0036094	77312	13485	392	55	0.970649	1	0	small molecule binding
GO:0002376	77312	4019	392	13	0.970729	1	0	immune system process
GO:0051093	77312	1057	392	2	0.97111	1	0	negative regulation of developmental process
GO:0055044	77312	6859	392	25	0.971128	1	0	symplast
GO:0009506	77312	6859	392	25	0.971128	1	0	plasmodesma
GO:0043234	77312	10673	392	42	0.971321	1	0	protein complex
GO:0009827	77312	696	392	1	0.97139	1	0	plant-type cell wall modification
GO:0031347	77312	2237	392	6	0.971456	1	0	regulation of defense response
GO:0005911	77312	6865	392	25	0.971467	1	0	cell-cell junction
GO:0030054	77312	6866	392	25	0.971523	1	0	cell junction
GO:0051156	77312	1062	392	2	0.971731	1	0	glucose 6-phosphate metabolic process
GO:0031668	77312	1686	392	4	0.972379	1	0	cellular response to extracellular stimulus
GO:0000139	77312	703	392	1	0.972399	1	0	Golgi membrane
GO:0044765	77312	12023	392	48	0.972984	1	0	single-organism transport
GO:0006325	77312	2790	392	8	0.973181	1	0	chromatin organization
GO:0006810	77312	14192	392	58	0.973238	1	0	transport
GO:0019693	77312	3812	392	12	0.973508	1	0	ribose phosphate metabolic process
GO:0009070	77312	1078	392	2	0.973632	1	0	serine family amino acid biosynthetic process
GO:0010260	77312	715	392	1	0.974047	1	0	organ senescence
GO:0046189	77312	717	392	1	0.974312	1	0	phenol-containing compound biosynthetic process
GO:0006739	77312	1085	392	2	0.974425	1	0	NADP metabolic process
GO:0022412	77312	725	392	1	0.975345	1	0	cellular process involved in reproduction in multicellular organism
GO:0009507	77312	15749	392	65	0.975451	1	0	chloroplast
GO:0045087	77312	3612	392	11	0.97678	1	0	innate immune response
GO:0016125	77312	740	392	1	0.977172	1	0	sterol metabolic process
GO:0048638	77312	1436	392	3	0.977178	1	0	regulation of developmental growth
GO:0001883	77312	9701	392	37	0.977234	1	0	purine nucleoside binding
GO:0032550	77312	9701	392	37	0.977234	1	0	purine ribonucleoside binding
GO:0032555	77312	9701	392	37	0.977234	1	0	purine ribonucleotide binding
GO:0009628	77312	14746	392	60	0.977796	1	0	response to abiotic stimulus
GO:1902578	77312	12146	392	48	0.977824	1	0	single-organism localization
GO:0009908	77312	4382	392	14	0.97809	1	0	flower development
GO:0009909	77312	1753	392	4	0.97834	1	0	regulation of flower development
GO:0005618	77312	3892	392	12	0.978451	1	0	cell wall
GO:0030312	77312	3901	392	12	0.978951	1	0	external encapsulating structure
GO:0009605	77312	9522	392	36	0.978982	1	0	response to external stimulus
GO:0042545	77312	1457	392	3	0.978997	1	0	cell wall modification
GO:0006605	77312	3902	392	12	0.979006	1	0	protein targeting
GO:0009696	77312	757	392	1	0.979079	1	0	salicylic acid metabolic process
GO:0051258	77312	1132	392	2	0.979181	1	0	protein polymerization
GO:0006694	77312	1133	392	2	0.979272	1	0	steroid biosynthetic process
GO:0032870	77312	4157	392	13	0.979284	1	0	cellular response to hormone stimulus
GO:1902580	77312	3909	392	12	0.979387	1	0	single-organism cellular localization
GO:0006955	77312	3659	392	11	0.979528	1	0	immune response
GO:0046467	77312	762	392	1	0.979609	1	0	membrane lipid biosynthetic process
GO:0032259	77312	3407	392	10	0.97973	1	0	methylation
GO:0009966	77312	1467	392	3	0.979813	1	0	regulation of signal transduction
GO:0009932	77312	1774	392	4	0.979944	1	0	cell tip growth
GO:0016482	77312	3669	392	11	0.980073	1	0	cytoplasmic transport
GO:0023051	77312	1471	392	3	0.980131	1	0	regulation of signaling
GO:0070646	77312	1144	392	2	0.980251	1	0	protein modification by small protein removal
GO:0010073	77312	1473	392	3	0.980289	1	0	meristem maintenance
GO:2000241	77312	2079	392	5	0.980877	1	0	regulation of reproductive process
GO:0006767	77312	776	392	1	0.981024	1	0	water-soluble vitamin metabolic process
GO:0006779	77312	778	392	1	0.981218	1	0	porphyrin-containing compound biosynthetic process
GO:0035556	77312	2914	392	8	0.981428	1	0	intracellular signal transduction
GO:0033554	77312	6143	392	21	0.981567	1	0	cellular response to stress
GO:0006778	77312	1160	392	2	0.981595	1	0	porphyrin-containing compound metabolic process
GO:0051606	77312	782	392	1	0.981599	1	0	detection of stimulus
GO:0010646	77312	1491	392	3	0.981652	1	0	regulation of cell communication
GO:0033013	77312	1161	392	2	0.981676	1	0	tetrapyrrole metabolic process
GO:0016036	77312	784	392	1	0.981788	1	0	cellular response to phosphate starvation
GO:0034285	77312	1163	392	2	0.981837	1	0	response to disaccharide
GO:0009744	77312	1163	392	2	0.981837	1	0	response to sucrose
GO:0044707	77312	17449	392	72	0.981935	1	0	single-multicellular organism process
GO:0048449	77312	789	392	1	0.982249	1	0	floral organ formation
GO:0009062	77312	1169	392	2	0.982312	1	0	fatty acid catabolic process
GO:0090567	77312	4468	392	14	0.982327	1	0	reproductive shoot system development
GO:1901701	77312	4223	392	13	0.982516	1	0	cellular response to oxygen-containing compound
GO:0009941	77312	3461	392	10	0.982576	1	0	chloroplast envelope
GO:0032553	77312	9853	392	37	0.982676	1	0	ribonucleotide binding
GO:0048645	77312	1174	392	2	0.982698	1	0	organ formation
GO:0070918	77312	795	392	1	0.982788	1	0	production of small RNA involved in gene silencing by RNA
GO:0071359	77312	795	392	1	0.982788	1	0	cellular response to dsRNA
GO:0009561	77312	795	392	1	0.982788	1	0	megagametogenesis
GO:0043331	77312	795	392	1	0.982788	1	0	response to dsRNA
GO:0031050	77312	795	392	1	0.982788	1	0	dsRNA fragmentation
GO:0019953	77312	1177	392	2	0.982926	1	0	sexual reproduction
GO:0009553	77312	1177	392	2	0.982926	1	0	embryo sac development
GO:0048046	77312	2409	392	6	0.98367	1	0	apoplast
GO:0033014	77312	806	392	1	0.983733	1	0	tetrapyrrole biosynthetic process
GO:0017076	77312	9892	392	37	0.983872	1	0	purine nucleotide binding
GO:0006950	77312	17956	392	74	0.983998	1	0	response to stress
GO:0048646	77312	1836	392	4	0.984052	1	0	anatomical structure formation involved in morphogenesis
GO:0000325	77312	811	392	1	0.984146	1	0	plant-type vacuole
GO:0016567	77312	1839	392	4	0.984229	1	0	protein ubiquitination
GO:0009611	77312	1841	392	4	0.984346	1	0	response to wounding
GO:0016616	77312	818	392	1	0.984706	1	0	oxidoreductase activity, acting on the CH-OH group of donors, NAD or NADP as acceptor
GO:1902494	77312	3770	392	11	0.984884	1	0	catalytic complex
GO:1901605	77312	6949	392	24	0.985113	1	0	alpha-amino acid metabolic process
GO:0080134	77312	2437	392	6	0.985121	1	0	regulation of response to stress
GO:0072329	77312	1210	392	2	0.985249	1	0	monocarboxylic acid catabolic process
GO:0007276	77312	829	392	1	0.985546	1	0	gamete generation
GO:0009409	77312	3266	392	9	0.985641	1	0	response to cold
GO:0005996	77312	3004	392	8	0.985874	1	0	monosaccharide metabolic process
GO:0070647	77312	2736	392	7	0.986081	1	0	protein modification by small protein conjugation or removal
GO:0006576	77312	1224	392	2	0.986138	1	0	cellular biogenic amine metabolic process
GO:0007275	77312	17205	392	70	0.986272	1	0	multicellular organismal development
GO:0009617	77312	3016	392	8	0.986386	1	0	response to bacterium
GO:0051186	77312	4823	392	15	0.986507	1	0	cofactor metabolic process
GO:0000280	77312	1568	392	3	0.986532	1	0	nuclear division
GO:0019538	77312	19769	392	82	0.986578	1	0	protein metabolic process
GO:0009751	77312	1886	392	4	0.986772	1	0	response to salicylic acid
GO:0022414	77312	10678	392	40	0.986871	1	0	reproductive process
GO:0005524	77312	8406	392	30	0.986887	1	0	ATP binding
GO:0009825	77312	848	392	1	0.986891	1	0	multidimensional cell growth
GO:1902589	77312	5817	392	19	0.986965	1	0	single-organism organelle organization
GO:0005774	77312	4089	392	12	0.987265	1	0	vacuolar membrane
GO:0009526	77312	3575	392	10	0.98742	1	0	plastid envelope
GO:0010118	77312	858	392	1	0.987548	1	0	stomatal movement
GO:0000151	77312	859	392	1	0.987612	1	0	ubiquitin ligase complex
GO:0042440	77312	1904	392	4	0.987638	1	0	pigment metabolic process
GO:0048580	77312	2493	392	6	0.987669	1	0	regulation of post-embryonic development
GO:0042742	77312	2505	392	6	0.988159	1	0	defense response to bacterium
GO:0030258	77312	1262	392	2	0.988299	1	0	lipid modification
GO:0044437	77312	4122	392	12	0.988367	1	0	vacuolar part
GO:0048869	77312	7071	392	24	0.988581	1	0	cellular developmental process
GO:0008234	77312	877	392	1	0.988707	1	0	cysteine-type peptidase activity
GO:0010431	77312	877	392	1	0.988707	1	0	seed maturation
GO:0031090	77312	6845	392	23	0.988864	1	0	organelle membrane
GO:0035966	77312	1617	392	3	0.988961	1	0	response to topologically incorrect protein
GO:0005575	77312	68167	392	331	0.989088	1	0	cellular_component
GO:0000166	77312	13013	392	50	0.98922	1	0	nucleotide binding
GO:1901265	77312	13013	392	50	0.98922	1	0	nucleoside phosphate binding
GO:0009814	77312	2244	392	5	0.9893	1	0	defense response, incompatible interaction
GO:0019637	77312	7107	392	24	0.989455	1	0	organophosphate metabolic process
GO:0050662	77312	1286	392	2	0.989491	1	0	coenzyme binding
GO:0006820	77312	2545	392	6	0.989663	1	0	anion transport
GO:0044106	77312	1290	392	2	0.989677	1	0	cellular amine metabolic process
GO:0042578	77312	1635	392	3	0.989743	1	0	phosphoric ester hydrolase activity
GO:0009933	77312	1293	392	2	0.989815	1	0	meristem structural organization
GO:0008202	77312	1296	392	2	0.989951	1	0	steroid metabolic process
GO:0006468	77312	4434	392	13	0.990011	1	0	protein phosphorylation
GO:0071702	77312	7608	392	26	0.990091	1	0	organic substance transport
GO:0005982	77312	1968	392	4	0.990302	1	0	starch metabolic process
GO:0009750	77312	907	392	1	0.990321	1	0	response to fructose
GO:0048444	77312	907	392	1	0.990321	1	0	floral organ morphogenesis
GO:0048563	77312	907	392	1	0.990321	1	0	post-embryonic organ morphogenesis
GO:0009753	77312	1971	392	4	0.990413	1	0	response to jasmonic acid
GO:0000041	77312	910	392	1	0.990469	1	0	transition metal ion transport
GO:0043565	77312	1309	392	2	0.990521	1	0	sequence-specific DNA binding
GO:0006090	77312	2858	392	7	0.990628	1	0	pyruvate metabolic process
GO:0070887	77312	6923	392	23	0.990661	1	0	cellular response to chemical stimulus
GO:0005976	77312	4206	392	12	0.990786	1	0	polysaccharide metabolic process
GO:0006664	77312	918	392	1	0.990854	1	0	glycolipid metabolic process
GO:0009856	77312	1667	392	3	0.991003	1	0	pollination
GO:0044706	77312	1667	392	3	0.991003	1	0	multi-multicellular organism process
GO:0016614	77312	924	392	1	0.991132	1	0	oxidoreductase activity, acting on CH-OH group of donors
GO:0048532	77312	1325	392	2	0.991179	1	0	anatomical structure arrangement
GO:0009845	77312	1326	392	2	0.991219	1	0	seed germination
GO:1903509	77312	928	392	1	0.991312	1	0	liposaccharide metabolic process
GO:0005509	77312	930	392	1	0.991401	1	0	calcium ion binding
GO:1990234	77312	2003	392	4	0.991518	1	0	transferase complex
GO:0009888	77312	6242	392	20	0.991545	1	0	tissue development
GO:0016192	77312	3173	392	8	0.991675	1	0	vesicle-mediated transport
GO:0048285	77312	1688	392	3	0.991748	1	0	organelle fission
GO:0000904	77312	2014	392	4	0.991869	1	0	cell morphogenesis involved in differentiation
GO:0009639	77312	2335	392	5	0.992296	1	0	response to red or far red light
GO:0008289	77312	953	392	1	0.992361	1	0	lipid binding
GO:0048468	77312	3750	392	10	0.992491	1	0	cell development
GO:0009314	77312	6539	392	21	0.992566	1	0	response to radiation
GO:0009411	77312	1370	392	2	0.9928	1	0	response to UV
GO:0042221	77312	17185	392	68	0.992879	1	0	response to chemical
GO:0098542	77312	5072	392	15	0.992935	1	0	defense response to other organism
GO:0044238	77312	41752	392	188	0.992943	1	0	primary metabolic process
GO:0048229	77312	2951	392	7	0.993114	1	0	gametophyte development
GO:0019318	77312	2664	392	6	0.993143	1	0	hexose metabolic process
GO:0044723	77312	7775	392	26	0.993149	1	0	single-organism carbohydrate metabolic process
GO:0044262	77312	4311	392	12	0.993155	1	0	cellular carbohydrate metabolic process
GO:0090351	77312	1382	392	2	0.993181	1	0	seedling development
GO:0048856	77312	17439	392	69	0.993317	1	0	anatomical structure development
GO:0044702	77312	8973	392	31	0.993459	1	0	single organism reproductive process
GO:0030243	77312	992	392	1	0.993751	1	0	cellulose metabolic process
GO:0032501	77312	18138	392	72	0.993876	1	0	multicellular organismal process
GO:0071840	77312	19436	392	78	0.993989	1	0	cellular component organization or biogenesis
GO:0042743	77312	1410	392	2	0.993994	1	0	hydrogen peroxide metabolic process
GO:0006096	77312	1766	392	3	0.994027	1	0	glycolytic process
GO:0033043	77312	1415	392	2	0.994129	1	0	regulation of organelle organization
GO:0006996	77312	10874	392	39	0.994165	1	0	organelle organization
GO:0035639	77312	9493	392	33	0.994171	1	0	purine ribonucleoside triphosphate binding
GO:0009069	77312	4629	392	13	0.994179	1	0	serine family amino acid metabolic process
GO:0060560	77312	3293	392	8	0.994344	1	0	developmental growth involved in morphogenesis
GO:0072330	77312	2428	392	5	0.994524	1	0	monocarboxylic acid biosynthetic process
GO:0008610	77312	4662	392	13	0.994699	1	0	lipid biosynthetic process
GO:0009755	77312	3865	392	10	0.994704	1	0	hormone-mediated signaling pathway
GO:0006066	77312	2127	392	4	0.994755	1	0	alcohol metabolic process
GO:0046777	77312	1027	392	1	0.994782	1	0	protein autophosphorylation
GO:1901135	77312	7659	392	25	0.994827	1	0	carbohydrate derivative metabolic process
GO:0000003	77312	3323	392	8	0.994872	1	0	reproduction
GO:0019899	77312	1031	392	1	0.994888	1	0	enzyme binding
GO:0048507	77312	2753	392	6	0.994986	1	0	meristem development
GO:0016798	77312	1456	392	2	0.995129	1	0	hydrolase activity, acting on glycosyl bonds
GO:0009416	77312	6223	392	19	0.995179	1	0	response to light stimulus
GO:0006417	77312	1049	392	1	0.995341	1	0	regulation of translation
GO:0048609	77312	1832	392	3	0.995469	1	0	multicellular organismal reproductive process
GO:0007568	77312	1059	392	1	0.995575	1	0	aging
GO:0009746	77312	1059	392	1	0.995575	1	0	response to hexose
GO:0042537	77312	1063	392	1	0.995665	1	0	benzene-containing compound metabolic process
GO:0035194	77312	1066	392	1	0.995732	1	0	posttranscriptional gene silencing by RNA
GO:1901617	77312	2501	392	5	0.995826	1	0	organic hydroxy compound biosynthetic process
GO:0051649	77312	6776	392	21	0.995833	1	0	establishment of localization in cell
GO:0034284	77312	1071	392	1	0.99584	1	0	response to monosaccharide
GO:0071555	77312	2806	392	6	0.995848	1	0	cell wall organization
GO:0045229	77312	3101	392	7	0.995859	1	0	external encapsulating structure organization
GO:0016051	77312	4761	392	13	0.996009	1	0	carbohydrate biosynthetic process
GO:0055085	77312	3402	392	8	0.996048	1	0	transmembrane transport
GO:0009266	77312	5287	392	15	0.996064	1	0	response to temperature stimulus
GO:1901575	77312	8979	392	30	0.996142	1	0	organic substance catabolic process
GO:0048589	77312	4245	392	11	0.996207	1	0	developmental growth
GO:0016441	77312	1089	392	1	0.996209	1	0	posttranscriptional gene silencing
GO:0048583	77312	3979	392	10	0.996281	1	0	regulation of response to stimulus
GO:0050794	77312	19103	392	75	0.996439	1	0	regulation of cellular process
GO:1902582	77312	5581	392	16	0.996444	1	0	single-organism intracellular transport
GO:0009653	77312	8551	392	28	0.996539	1	0	anatomical structure morphogenesis
GO:0044767	77312	18708	392	73	0.99666	1	0	single-organism developmental process
GO:0051707	77312	6631	392	20	0.996791	1	0	response to other organism
GO:0043207	77312	6631	392	20	0.996791	1	0	response to external biotic stimulus
GO:0015630	77312	1124	392	1	0.996835	1	0	microtubule cytoskeleton
GO:0010033	77312	12549	392	45	0.996862	1	0	response to organic substance
GO:0015031	77312	5109	392	14	0.996879	1	0	protein transport
GO:0006520	77312	7632	392	24	0.996904	1	0	cellular amino acid metabolic process
GO:0000097	77312	1556	392	2	0.99692	1	0	sulfur amino acid biosynthetic process
GO:0051273	77312	1131	392	1	0.996947	1	0	beta-glucan metabolic process
GO:0005794	77312	6653	392	20	0.996969	1	0	Golgi apparatus
GO:0045184	77312	5128	392	14	0.997045	1	0	establishment of protein localization
GO:0032504	77312	1935	392	3	0.997069	1	0	multicellular organism reproduction
GO:0005783	77312	3202	392	7	0.997081	1	0	endoplasmic reticulum
GO:0016788	77312	3496	392	8	0.997115	1	0	hydrolase activity, acting on ester bonds
GO:0006886	77312	4611	392	12	0.997168	1	0	intracellular protein transport
GO:0044446	77312	19882	392	78	0.997176	1	0	intracellular organelle part
GO:0009607	77312	6686	392	20	0.997218	1	0	response to biotic stimulus
GO:0071704	77312	43953	392	196	0.997326	1	0	organic substance metabolic process
GO:0006643	77312	1157	392	1	0.99733	1	0	membrane lipid metabolic process
GO:0009735	77312	1158	392	1	0.997344	1	0	response to cytokinin
GO:0044422	77312	19926	392	78	0.997386	1	0	organelle part
GO:0048193	77312	1969	392	3	0.997465	1	0	Golgi vesicle transport
GO:0044242	77312	1613	392	2	0.997632	1	0	cellular lipid catabolic process
GO:0005773	77312	6521	392	19	0.997789	1	0	vacuole
GO:0008652	77312	2669	392	5	0.997792	1	0	cellular amino acid biosynthetic process
GO:0072593	77312	1632	392	2	0.997832	1	0	reactive oxygen species metabolic process
GO:0070727	77312	4971	392	13	0.99785	1	0	cellular macromolecule localization
GO:0051641	77312	7286	392	22	0.997857	1	0	cellular localization
GO:0006094	77312	1643	392	2	0.99794	1	0	gluconeogenesis
GO:0006511	77312	2022	392	3	0.99798	1	0	ubiquitin-dependent protein catabolic process
GO:0009987	77312	50462	392	229	0.997984	1	0	cellular process
GO:0009250	77312	1648	392	2	0.997987	1	0	glucan biosynthetic process
GO:0034613	77312	4746	392	12	0.998125	1	0	cellular protein localization
GO:0019319	77312	1667	392	2	0.998157	1	0	hexose biosynthetic process
GO:0044248	77312	7595	392	23	0.998166	1	0	cellular catabolic process
GO:0019941	77312	2049	392	3	0.998202	1	0	modification-dependent protein catabolic process
GO:0043632	77312	2049	392	3	0.998202	1	0	modification-dependent macromolecule catabolic process
GO:0007010	77312	2724	392	5	0.998214	1	0	cytoskeleton organization
GO:0016114	77312	1241	392	1	0.99827	1	0	terpenoid biosynthetic process
GO:0043168	77312	11686	392	40	0.998276	1	0	anion binding
GO:0032502	77312	19089	392	73	0.998323	1	0	developmental process
GO:0014070	77312	3659	392	8	0.998347	1	0	response to organic cyclic compound
GO:0071407	77312	2422	392	4	0.998388	1	0	cellular response to organic cyclic compound
GO:0071310	77312	6127	392	17	0.998405	1	0	cellular response to organic substance
GO:0051704	77312	9153	392	29	0.998532	1	0	multi-organism process
GO:0048523	77312	4273	392	10	0.998553	1	0	negative regulation of cellular process
GO:0046364	77312	1735	392	2	0.998657	1	0	monosaccharide biosynthetic process
GO:0016043	77312	17239	392	64	0.998674	1	0	cellular component organization
GO:0044712	77312	6452	392	18	0.998676	1	0	single-organism catabolic process
GO:0010498	77312	1295	392	1	0.998691	1	0	proteasomal protein catabolic process
GO:0004553	77312	1306	392	1	0.998764	1	0	hydrolase activity, hydrolyzing O-glycosyl compounds
GO:0007049	77312	4037	392	9	0.998774	1	0	cell cycle
GO:0006508	77312	5695	392	15	0.998781	1	0	proteolysis
GO:0009640	77312	1309	392	1	0.998783	1	0	photomorphogenesis
GO:0005984	77312	1775	392	2	0.998886	1	0	disaccharide metabolic process
GO:0017038	77312	1327	392	1	0.998891	1	0	protein import
GO:0051716	77312	13504	392	47	0.998891	1	0	cellular response to stimulus
GO:0008104	77312	5470	392	14	0.998928	1	0	protein localization
GO:0005975	77312	9045	392	28	0.998948	1	0	carbohydrate metabolic process
GO:0006796	77312	13544	392	47	0.998983	1	0	phosphate-containing compound metabolic process
GO:0016042	77312	1802	392	2	0.999019	1	0	lipid catabolic process
GO:0006721	77312	1363	392	1	0.999079	1	0	terpenoid metabolic process
GO:0040007	77312	5248	392	13	0.99908	1	0	growth
GO:0016049	77312	4124	392	9	0.99909	1	0	cell growth
GO:0051603	77312	2563	392	4	0.999097	1	0	proteolysis involved in cellular protein catabolic process
GO:0033036	77312	6613	392	18	0.999162	1	0	macromolecule localization
GO:1901615	77312	3551	392	7	0.999165	1	0	organic hydroxy compound metabolic process
GO:0046496	77312	2609	392	4	0.999254	1	0	nicotinamide nucleotide metabolic process
GO:0040029	77312	2255	392	3	0.999267	1	0	regulation of gene expression, epigenetic
GO:0009056	77312	9936	392	31	0.999295	1	0	catabolic process
GO:0000226	77312	1426	392	1	0.999336	1	0	microtubule cytoskeleton organization
GO:0022402	77312	2982	392	5	0.999352	1	0	cell cycle process
GO:0010035	77312	7999	392	23	0.99937	1	0	response to inorganic substance
GO:0098588	77312	5645	392	14	0.999375	1	0	bounding membrane of organelle
GO:0009826	77312	2653	392	4	0.999379	1	0	unidimensional cell growth
GO:0044703	77312	2656	392	4	0.999387	1	0	multi-organism reproductive process
GO:0007154	77312	9749	392	30	0.999388	1	0	cell communication
GO:0009311	77312	1917	392	2	0.999429	1	0	oligosaccharide metabolic process
GO:0008152	77312	49848	392	222	0.999451	1	0	metabolic process
GO:0019362	77312	2689	392	4	0.999466	1	0	pyridine nucleotide metabolic process
GO:0046907	77312	6242	392	16	0.999474	1	0	intracellular transport
GO:0031324	77312	2697	392	4	0.999483	1	0	negative regulation of cellular metabolic process
GO:0044430	77312	1487	392	1	0.999516	1	0	cytoskeletal part
GO:0046686	77312	4007	392	8	0.999519	1	0	response to cadmium ion
GO:0044257	77312	2725	392	4	0.999541	1	0	cellular protein catabolic process
GO:0006793	77312	13905	392	47	0.999544	1	0	phosphorus metabolic process
GO:0072524	77312	2747	392	4	0.999582	1	0	pyridine-containing compound metabolic process
[truncated: 63 more rows]

## Sheet: ClassO_Revigo
	term_ID	description	frequency	log10 p-value	uniqueness	dispensability
Biological_process	GO:0009635	response to herbicide	4e-05	-2.31	0.648	0
Biological_process	GO:0009772	photosynthetic electron transport in photosystem II	0.0003	-6.0164	0.578	0
Biological_process	GO:0009767	photosynthetic electron transport chain	0.00049	-2.0228	0.572	0.897
Biological_process	GO:0010207	photosystem II assembly	6e-05	-1.3395	0.614	0.79
Biological_process	GO:0015784	GDP-mannose transport	0	-1.1339	0.848	0.026
Biological_process	GO:0006354	DNA-templated transcription, elongation	0.00123	-3.8447	0.808	0.038
Biological_process	GO:0007216	G-protein coupled glutamate receptor signaling pathway	1e-05	-2.2148	0.542	0.205
Biological_process	GO:0035235	ionotropic glutamate receptor signaling pathway	0.00011	-1.3108	0.516	0.862
Biological_process	GO:0071260	cellular response to mechanical stimulus	3e-05	-1.3695	0.669	0.238
Biological_process	GO:0006278	RNA-dependent DNA replication	0.00453	-1.0843	0.805	0.241
Biological_process	GO:0007268	synaptic transmission	0.00034	-1.3652	0.706	0.322
Biological_process	GO:0071230	cellular response to amino acid stimulus	4e-05	-1.668	0.558	0.402
Biological_process	GO:0007215	glutamate receptor signaling pathway	0.00014	-1.3108	0.55	0.495
Biological_process	GO:0022900	electron transport chain	0.01163	-1.3778	0.638	0.529
Biological_process	GO:0010034	response to acetate	0	-1.3695	0.624	0.616
Biological_process	GO:0071311	cellular response to acetate	0	-1.3695	0.605	0.63
Cellular_component	GO:0009521	photosystem	0.00214	-2.4825	0.148	0
Cellular_component	GO:0009523	photosystem II	0.00157	-2.2981	0.15	0.877
Cellular_component	GO:0005681	spliceosomal complex	0.00053	-1.4024	0.23	0.242
Cellular_component	GO:0010287	plastoglobule	4e-05	-1.2381	0.337	0.3
Cellular_component	GO:0000220	vacuolar proton-transporting V-type ATPase, V0 domain	6e-05	-1.3108	0.216	0.306
Molecular_function	GO:0005234	extracellular-glutamate-gated ion channel activity	0.00012	-1.3108	0.515	0
Molecular_function	GO:0005230	extracellular ligand-gated ion channel activity	0.00032	-1.018	0.51	0.936
Molecular_function	GO:0005231	excitatory extracellular ligand-gated ion channel activity	0.00019	-1.3108	0.509	0.913
Molecular_function	GO:0004970	ionotropic glutamate receptor activity	0.00012	-1.3108	0.289	0.888
Molecular_function	GO:0016168	chlorophyll binding	0.00025	-2.9991	0.846	0
Molecular_function	GO:0016917	GABA receptor activity	6e-05	-2.2148	0.568	0
Molecular_function	GO:0004930	G-protein coupled receptor activity	0.00262	-2.0394	0.524	0.712
Molecular_function	GO:0008066	glutamate receptor activity	0.00012	-1.1578	0.56	0.746
Molecular_function	GO:0030775	glucuronoxylan 4-O-methyltransferase activity	0	-1.2462	0.847	0
Molecular_function	GO:0045156	electron transporter, transferring electrons within the cyclic electron transport pathway of photosynthesis activity	0.00036	-5.1891	0.862	0
Molecular_function	GO:0005506	iron ion binding	0.02467	-1.7171	0.851	0.043
Molecular_function	GO:0046906	tetrapyrrole binding	0.01906	-1.8487	0.845	0.08
Molecular_function	GO:0003964	RNA-directed DNA polymerase activity	0.00475	-1.2128	0.848	0.113
Molecular_function	GO:0005458	GDP-mannose transmembrane transporter activity	0	-1.1339	0.737	0.241
Molecular_function	GO:0004965	G-protein coupled GABA receptor activity	2e-05	-2.2148	0.58	0.545

## Sheet: ClassU_Ontologizer
ID	Pop.total	Pop.term	Study.total	Study.term	p	p.adjusted	p.min	name
GO:0015074	77312	190	244	33	1.9364e-47	3.73145e-44	0	DNA integration
GO:0003964	77312	234	244	20	1.03432e-22	1.99314e-19	0	RNA-directed DNA polymerase activity
GO:0006278	77312	244	244	20	2.40662e-22	4.63755e-19	0	RNA-dependent DNA replication
GO:0006259	77312	4450	244	56	3.96908e-19	7.64841e-16	0	DNA metabolic process
GO:0034061	77312	364	244	20	6.73089e-19	1.29704e-15	0	DNA polymerase activity
GO:0006310	77312	1216	244	27	3.57107e-15	6.88146e-12	0	DNA recombination
GO:0004190	77312	291	244	15	4.42718e-14	8.53117e-11	0	aspartic-type endopeptidase activity
GO:0070001	77312	299	244	15	6.56856e-14	1.26576e-10	0	aspartic-type peptidase activity
GO:0004175	77312	1159	244	24	5.74927e-13	1.10788e-09	0	endopeptidase activity
GO:0016779	77312	1077	244	21	5.15881e-11	9.94103e-08	0	nucleotidyltransferase activity
GO:0070011	77312	2502	244	31	1.14585e-10	2.20806e-07	0	peptidase activity, acting on L-amino acid peptides
GO:1901363	77312	24187	244	122	8.69688e-10	1.67589e-06	0	heterocyclic compound binding
GO:0006260	77312	1528	244	23	9.20252e-10	1.77333e-06	0	DNA replication
GO:0097159	77312	24580	244	123	1.16921e-09	2.25306e-06	0	organic cyclic compound binding
GO:0008233	77312	2863	244	31	2.84688e-09	5.48594e-06	0	peptidase activity
GO:0003676	77312	12788	244	77	5.4021e-09	1.04098e-05	0	nucleic acid binding
GO:0010068	77312	13	244	4	6.76807e-08	0.000130421	1.76811e-54	protoderm histogenesis
GO:0005488	77312	39441	244	163	4.18525e-07	0.000806498	0	binding
GO:0017171	77312	639	244	12	1.14089e-06	0.00219849	0	serine hydrolase activity
GO:0008236	77312	639	244	12	1.14089e-06	0.00219849	0	serine-type peptidase activity
GO:0016772	77312	7543	244	48	2.07875e-06	0.00400574	0	transferase activity, transferring phosphorus-containing groups
GO:0004252	77312	399	244	9	5.95305e-06	0.0114715	0	serine-type endopeptidase activity
GO:0046777	77312	1027	244	14	6.08329e-06	0.0117225	0	protein autophosphorylation
GO:0010065	77312	39	244	4	7.29925e-06	0.0140656	4.70023e-145	primary meristem tissue development
GO:0048508	77312	309	244	8	7.30267e-06	0.0140722	0	embryonic meristem development
GO:0005871	77312	234	244	7	1.08471e-05	0.0209024	0	kinesin complex
GO:0003723	77312	3647	244	28	1.48474e-05	0.0286109	0	RNA binding
GO:0044389	77312	171	244	6	1.9122e-05	0.0368481	0	ubiquitin-like protein ligase binding
GO:0031625	77312	171	244	6	1.9122e-05	0.0368481	0	ubiquitin protein ligase binding
GO:0007018	77312	356	244	8	2.02151e-05	0.0389546	0	microtubule-based movement
GO:0003777	77312	260	244	7	2.1355e-05	0.0411512	0	microtubule motor activity
GO:0008270	77312	4184	244	30	2.61234e-05	0.0503398	0	zinc ion binding
GO:0090304	77312	16894	244	81	2.85739e-05	0.0550619	0	nucleic acid metabolic process
GO:0005875	77312	285	244	7	3.82674e-05	0.0737412	0	microtubule associated complex
GO:0009574	77312	125	244	5	5.17773e-05	0.0997749	0	preprophase band
GO:0006508	77312	5695	244	36	5.50255e-05	0.106034	0	proteolysis
GO:0003774	77312	411	244	8	5.56112e-05	0.107163	0	motor activity
GO:0016787	77312	12822	244	64	8.94528e-05	0.172375	0	hydrolase activity
GO:0043170	77312	34251	244	137	0.000130365	0.251213	0	macromolecule metabolic process
GO:0048577	77312	33	244	3	0.000157954	0.304377	4.26093e-125	negative regulation of short-day photoperiodism, flowering
GO:0006139	77312	20895	244	92	0.000173975	0.335251	0	nucleobase-containing compound metabolic process
GO:0006928	77312	633	244	9	0.000207783	0.400397	0	movement of cell or subcellular component
GO:0006613	77312	37	244	3	0.000222858	0.429448	1.89384e-138	cotranslational protein targeting to membrane
GO:0006614	77312	37	244	3	0.000222858	0.429448	1.89384e-138	SRP-dependent cotranslational protein targeting to membrane
GO:0048587	77312	39	244	3	0.000260906	0.502765	4.70023e-145	regulation of short-day photoperiodism, flowering
GO:0048586	77312	105	244	4	0.000360386	0.694464	0	regulation of long-day photoperiodism, flowering
GO:0072599	77312	46	244	3	0.000426365	0.821606	7.70952e-168	establishment of protein localization to endoplasmic reticulum
GO:0045047	77312	46	244	3	0.000426365	0.821606	7.70952e-168	protein targeting to ER
GO:0019899	77312	1031	244	11	0.000494226	0.952373	0	enzyme binding
GO:2000028	77312	116	244	4	0.000525398	1	0	regulation of photoperiodism, flowering
GO:0046854	77312	116	244	4	0.000525398	1	0	phosphatidylinositol phosphorylation
GO:0046834	77312	123	244	4	0.000654795	1	0	lipid phosphorylation
GO:0048579	77312	56	244	3	0.000760692	1	1.3143e-199	negative regulation of long-day photoperiodism, flowering
GO:0051103	77312	14	244	2	0.000880395	1	3.20231e-58	DNA ligation involved in DNA repair
GO:0008017	77312	487	244	7	0.000983101	1	0	microtubule binding
GO:0003910	77312	15	244	2	0.00101373	1	6.21421e-62	DNA ligase (ATP) activity
GO:0048574	77312	139	244	4	0.00103267	1	0	long-day photoperiodism, flowering
GO:0044238	77312	41752	244	156	0.00104817	1	0	primary metabolic process
GO:0003909	77312	16	244	2	0.00115613	1	1.2863e-65	DNA ligase activity
GO:0048575	77312	65	244	3	0.00117389	1	1.55585e-227	short-day photoperiodism, flowering
GO:0048572	77312	68	244	3	0.00133752	1	1.01501e-236	short-day photoperiodism
GO:0015631	77312	522	244	7	0.00146144	1	0	tubulin binding
GO:0006266	77312	18	244	2	0.00146795	1	6.58804e-73	DNA ligation
GO:0070972	77312	71	244	3	0.00151481	1	7.5526e-246	protein localization to endoplasmic reticulum
GO:0044260	77312	31606	244	123	0.00161582	1	0	cellular macromolecule metabolic process
GO:0030060	77312	22	244	2	0.00219795	1	3.24065e-87	L-malate dehydrogenase activity
GO:0048571	77312	171	244	4	0.00220495	1	0	long-day photoperiodism
GO:0034613	77312	4746	244	27	0.00232757	1	0	cellular protein localization
GO:0045298	77312	568	244	7	0.00234627	1	0	tubulin complex
GO:0046914	77312	6242	244	33	0.00250222	1	0	transition metal ion binding
GO:0004430	77312	25	244	2	0.00283675	1	9.68631e-98	1-phosphatidylinositol 4-kinase activity
GO:0042335	77312	302	244	5	0.00284991	1	0	cuticle development
GO:0072596	77312	308	244	5	0.00309921	1	0	establishment of protein localization to chloroplast
GO:0072598	77312	308	244	5	0.00309921	1	0	protein localization to chloroplast
GO:0045036	77312	308	244	5	0.00309921	1	0	protein targeting to chloroplast
GO:0003677	77312	6842	244	35	0.00315472	1	0	DNA binding
GO:0035452	77312	1	244	1	0.00315604	1	1.29346e-05	extrinsic component of plastid membrane
GO:0015630	77312	1124	244	10	0.00330563	1	0	microtubule cytoskeleton
GO:0071704	77312	43953	244	160	0.0033106	1	0	organic substance metabolic process
GO:0046872	77312	10540	244	49	0.00331541	1	0	metal ion binding
GO:0005874	77312	771	244	8	0.00336423	1	0	microtubule
GO:0043167	77312	20129	244	83	0.00340559	1	0	ion binding
GO:0016886	77312	29	244	2	0.00380731	1	1.5476e-111	ligase activity, forming phosphoric ester bonds
GO:0043169	77312	10621	244	49	0.00385676	1	0	cation binding
GO:0045038	77312	30	244	2	0.00407081	1	6.00754e-115	protein import into chloroplast thylakoid membrane
GO:0046483	77312	23205	244	93	0.00407639	1	0	heterocycle metabolic process
GO:0070727	77312	4971	244	27	0.00435217	1	0	cellular macromolecule localization
GO:0004185	77312	103	244	3	0.00435298	1	0	serine-type carboxypeptidase activity
GO:0019538	77312	19769	244	81	0.00466915	1	0	protein metabolic process
GO:0034641	77312	23330	244	93	0.00480907	1	0	cellular nitrogen compound metabolic process
GO:0010480	77312	33	244	2	0.00491048	1	4.26093e-125	microsporocyte differentiation
GO:0048533	77312	33	244	2	0.00491048	1	4.26093e-125	sporocyte differentiation
GO:0006807	77312	28170	244	109	0.00491189	1	0	nitrogen compound metabolic process
GO:0032403	77312	676	244	7	0.00601404	1	0	protein complex binding
GO:0016308	77312	39	244	2	0.0068063	1	4.70023e-145	1-phosphatidylinositol-4-phosphate 5-kinase activity
GO:0004523	77312	40	244	2	0.00714971	1	2.43305e-148	RNA-DNA hybrid ribonuclease activity
GO:0008104	77312	5470	244	28	0.00811006	1	0	protein localization
GO:0044430	77312	1487	244	11	0.00816784	1	0	cytoskeletal part
GO:0010072	77312	253	244	4	0.0087532	1	0	primary shoot apical meristem specification
GO:0052742	77312	46	244	2	0.00937016	1	7.70952e-168	phosphatidylinositol kinase activity
GO:0005786	77312	46	244	2	0.00937016	1	7.70952e-168	signal recognition particle, endoplasmic reticulum targeting
GO:0032807	77312	3	244	1	0.0094384	1	1.29846e-14	DNA ligase IV complex
GO:0034425	77312	3	244	1	0.0094384	1	1.29846e-14	etioplast envelope
GO:0034426	77312	3	244	1	0.0094384	1	1.29846e-14	etioplast membrane
GO:0009661	77312	3	244	1	0.0094384	1	1.29846e-14	chromoplast organization
GO:0006725	77312	23878	244	93	0.00955547	1	0	cellular aromatic compound metabolic process
GO:0003674	77312	57666	244	198	0.00958322	1	0	molecular_function
GO:0004675	77312	47	244	2	0.00976642	1	4.68961e-171	transmembrane receptor protein serine/threonine kinase activity
GO:0048500	77312	47	244	2	0.00976642	1	4.68961e-171	signal recognition particle
GO:0033036	77312	6613	244	32	0.0104179	1	0	macromolecule localization
GO:0016891	77312	145	244	3	0.0111219	1	0	endoribonuclease activity, producing 5'-phosphomonoesters
GO:0090421	77312	275	244	4	0.0116068	1	0	embryonic meristem initiation
GO:0019643	77312	148	244	3	0.0117506	1	0	reductive tricarboxylic acid cycle
GO:0043864	77312	4	244	1	0.0125648	1	6.71827e-19	indoleacetamide hydrolase activity
GO:0045048	77312	4	244	1	0.0125648	1	6.71827e-19	protein insertion into ER membrane
GO:0031072	77312	152	244	3	0.0126201	1	0	heat shock protein binding
GO:0006354	77312	435	244	5	0.0127795	1	0	DNA-templated transcription, elongation
GO:0051879	77312	56	244	2	0.0136574	1	1.3143e-199	Hsp90 protein binding
GO:0009772	77312	56	244	2	0.0136574	1	1.3143e-199	photosynthetic electron transport in photosystem II
GO:0070008	77312	157	244	3	0.0137576	1	0	serine-type exopeptidase activity
GO:0051641	77312	7286	244	34	0.0138767	1	0	cellular localization
GO:1901360	77312	24804	244	95	0.0139163	1	0	organic cyclic compound metabolic process
GO:0033365	77312	2736	244	16	0.0139507	1	0	protein localization to organelle
GO:0005856	77312	1620	244	11	0.0146789	1	0	cytoskeleton
GO:0043424	77312	164	244	3	0.015445	1	0	protein histidine kinase binding
GO:0004801	77312	5	244	1	0.0156813	1	4.34513e-23	sedoheptulose-7-phosphate:D-glyceraldehyde-3-phosphate glyceronetransferase activity
GO:0042256	77312	5	244	1	0.0156813	1	4.34513e-23	mature ribosome assembly
GO:0005615	77312	63	244	2	0.0170722	1	2.2318e-221	extracellular space
GO:0007389	77312	1881	244	12	0.0172281	1	0	pattern specification process
GO:0009707	77312	171	244	3	0.0172439	1	0	chloroplast outer membrane
GO:0070456	77312	6	244	1	0.0187881	1	3.37237e-27	galactose-1-phosphate phosphatase activity
GO:0010347	77312	6	244	1	0.0187881	1	3.37237e-27	L-galactose-1-phosphate phosphatase activity
GO:0047652	77312	6	244	1	0.0187881	1	3.37237e-27	allantoate deiminase activity
GO:0016893	77312	177	244	3	0.0188751	1	0	endonuclease activity, active with either ribo- or deoxyribonucleic acids and producing 5'-phosphomonoesters
GO:0016307	77312	68	244	2	0.0197096	1	1.01501e-236	phosphatidylinositol phosphate kinase activity
GO:0031968	77312	323	244	4	0.0197395	1	0	organelle outer membrane
GO:0009527	77312	183	244	3	0.0205889	1	0	plastid outer membrane
GO:0019867	77312	333	244	4	0.0217825	1	0	outer membrane
GO:0006104	77312	7	244	1	0.0218851	1	3.05366e-31	succinyl-CoA metabolic process
GO:0008481	77312	7	244	1	0.0218851	1	3.05366e-31	sphinganine kinase activity
GO:0006108	77312	74	244	2	0.0230835	1	6.37466e-255	malate metabolic process
GO:0005834	77312	193	244	3	0.0236291	1	0	heterotrimeric G-protein complex
GO:0004180	77312	194	244	3	0.0239458	1	0	carboxypeptidase activity
GO:0031234	77312	196	244	3	0.024586	1	0	extrinsic component of cytoplasmic side of plasma membrane
GO:0072594	77312	2695	244	15	0.025059	1	0	establishment of protein localization to organelle
GO:0016773	77312	5217	244	25	0.0250772	1	0	phosphotransferase activity, alcohol group as acceptor
GO:0019897	77312	200	244	3	0.025894	1	0	extrinsic component of plasma membrane
GO:0004521	77312	200	244	3	0.025894	1	0	endoribonuclease activity
GO:0019901	77312	356	244	4	0.0269574	1	0	protein kinase binding
GO:0016740	77312	14427	244	58	0.0270183	1	0	transferase activity
GO:0055044	77312	6859	244	31	0.0274177	1	0	symplast
GO:0009506	77312	6859	244	31	0.0274177	1	0	plasmodesma
GO:0008152	77312	49848	244	172	0.0275094	1	0	metabolic process
GO:0005911	77312	6865	244	31	0.0277043	1	0	cell-cell junction
GO:0030054	77312	6866	244	31	0.0277522	1	0	cell junction
GO:0015977	77312	206	244	3	0.0279249	1	0	carbon fixation
GO:0035279	77312	9	244	1	0.0280499	1	3.67911e-39	mRNA cleavage involved in gene silencing by miRNA
GO:0005356	77312	9	244	1	0.0280499	1	3.67911e-39	hydrogen:glucose symporter activity
GO:0005358	77312	9	244	1	0.0280499	1	3.67911e-39	high-affinity hydrogen:glucose symporter activity
GO:0007008	77312	9	244	1	0.0280499	1	3.67911e-39	outer mitochondrial membrane organization
GO:0010135	77312	9	244	1	0.0280499	1	3.67911e-39	ureide metabolic process
GO:0010136	77312	9	244	1	0.0280499	1	3.67911e-39	ureide catabolic process
GO:0045040	77312	9	244	1	0.0280499	1	3.67911e-39	protein import into mitochondrial outer membrane
GO:0003824	77312	34133	244	123	0.0285225	1	0	catalytic activity
GO:0015923	77312	83	244	2	0.0285517	1	7.77561e-282	mannosidase activity
GO:0009880	77312	209	244	3	0.0289713	1	0	embryonic pattern specification
GO:0052834	77312	10	244	1	0.0311177	1	4.75934e-43	inositol monophosphate phosphatase activity
GO:0008934	77312	10	244	1	0.0311177	1	4.75934e-43	inositol monophosphate 1-phosphatase activity
GO:0043621	77312	215	244	3	0.0311256	1	0	protein self-association
GO:0019898	77312	380	244	4	0.0330784	1	0	extrinsic component of membrane
GO:0016615	77312	90	244	2	0.0331253	1	1.78739e-302	malate dehydrogenase activity
GO:0019199	77312	90	244	2	0.0331253	1	1.78739e-302	transmembrane receptor protein kinase activity
GO:0016985	77312	11	244	1	0.034176	1	6.7725e-47	mannan endo-1,4-beta-mannosidase activity
GO:0019948	77312	11	244	1	0.034176	1	6.7725e-47	SUMO activating enzyme activity
GO:0006080	77312	11	244	1	0.034176	1	6.7725e-47	substituted mannan metabolic process
GO:0090151	77312	11	244	1	0.034176	1	6.7725e-47	establishment of protein localization to mitochondrial membrane
GO:0006833	77312	972	244	7	0.0357944	1	0	water transport
GO:0042044	77312	972	244	7	0.0357944	1	0	fluid transport
GO:0080008	77312	392	244	4	0.0364189	1	0	Cul4-RING E3 ubiquitin ligase complex
GO:2000035	77312	12	244	1	0.0372246	1	1.05134e-50	regulation of stem cell division
GO:0004421	77312	12	244	1	0.0372246	1	1.05134e-50	hydroxymethylglutaryl-CoA synthase activity
GO:0090213	77312	12	244	1	0.0372246	1	1.05134e-50	regulation of radial pattern formation
GO:0009679	77312	12	244	1	0.0372246	1	1.05134e-50	hexose:proton symporter activity
GO:0008092	77312	982	244	7	0.0374851	1	0	cytoskeletal protein binding
GO:0006105	77312	13	244	1	0.0402636	1	1.76811e-54	succinate metabolic process
GO:0005763	77312	101	244	2	0.0408421	1	0	mitochondrial small ribosomal subunit
GO:0006468	77312	4434	244	21	0.0425177	1	0	protein phosphorylation
GO:0001727	77312	14	244	1	0.0432931	1	3.20231e-58	lipid kinase activity
GO:0019900	77312	416	244	4	0.0436634	1	0	kinase binding
GO:0016482	77312	3669	244	18	0.043843	1	0	cytoplasmic transport
GO:0070585	77312	417	244	4	0.0439816	1	0	protein localization to mitochondrion
GO:0006626	77312	417	244	4	0.0439816	1	0	protein targeting to mitochondrion
GO:0072655	77312	417	244	4	0.0439816	1	0	establishment of protein localization to mitochondrion
GO:0033612	77312	107	244	2	0.045308	1	0	receptor serine/threonine kinase binding
GO:0008238	77312	423	244	4	0.0459181	1	0	exopeptidase activity
GO:0009742	77312	252	244	3	0.0461997	1	0	brassinosteroid mediated signaling pathway
GO:0070072	77312	15	244	1	0.0463131	1	6.21421e-62	vacuolar proton-transporting V-type ATPase complex assembly
GO:0004749	77312	15	244	1	0.0463131	1	6.21421e-62	ribose phosphate diphosphokinase activity
GO:0010445	77312	15	244	1	0.0463131	1	6.21421e-62	nuclear dicing body
GO:0032119	77312	15	244	1	0.0463131	1	6.21421e-62	sequestering of zinc ion
GO:0005759	77312	426	244	4	0.046904	1	0	mitochondrial matrix
GO:0071367	77312	256	244	3	0.0480101	1	0	cellular response to brassinosteroid stimulus
GO:0044421	77312	111	244	2	0.0483806	1	0	extracellular region part
GO:0017111	77312	3978	244	19	0.0486772	1	0	nucleoside-triphosphatase activity
GO:0016813	77312	16	244	1	0.0493235	1	1.2863e-65	hydrolase activity, acting on carbon-nitrogen (but not peptide) bonds, in linear amidines
GO:0009513	77312	16	244	1	0.0493235	1	1.2863e-65	etioplast
GO:0043181	77312	16	244	1	0.0493235	1	1.2863e-65	vacuolar sequestering
GO:0032549	77312	9772	244	40	0.0511353	1	0	ribonucleoside binding
GO:0035639	77312	9493	244	39	0.0514538	1	0	purine ribonucleoside triphosphate binding
GO:0001882	77312	9778	244	40	0.0515352	1	0	nucleoside binding
GO:0071383	77312	264	244	3	0.0517339	1	0	cellular response to steroid hormone stimulus
GO:0043401	77312	264	244	3	0.0517339	1	0	steroid hormone mediated signaling pathway
GO:0048545	77312	264	244	3	0.0517339	1	0	response to steroid hormone
GO:0010599	77312	17	244	1	0.0523245	1	2.82901e-69	production of lsiRNA involved in RNA interference
GO:0072657	77312	1284	244	8	0.0525031	1	0	protein localization to membrane
GO:0090150	77312	1284	244	8	0.0525031	1	0	establishment of protein localization to membrane
GO:0051493	77312	638	244	5	0.0528457	1	0	regulation of cytoskeleton organization
GO:0009933	77312	1293	244	8	0.0542481	1	0	meristem structural organization
GO:0009522	77312	119	244	2	0.0547442	1	0	photosystem I
GO:0044237	77312	42499	244	147	0.0549597	1	0	cellular metabolic process
GO:0048507	77312	2753	244	14	0.0555703	1	0	meristem development
GO:0042127	77312	454	244	4	0.0566688	1	0	regulation of cell proliferation
GO:0008284	77312	276	244	3	0.0575733	1	0	positive regulation of cell proliferation
GO:0051168	77312	457	244	4	0.0577751	1	0	nuclear export
GO:0070070	77312	19	244	1	0.0582982	1	1.61944e-76	proton-transporting V-type ATPase complex assembly
GO:0004647	77312	19	244	1	0.0582982	1	1.61944e-76	phosphoserine phosphatase activity
GO:0007006	77312	19	244	1	0.0582982	1	1.61944e-76	mitochondrial membrane organization
GO:0022610	77312	461	244	4	0.0592681	1	0	biological adhesion
GO:0007155	77312	461	244	4	0.0592681	1	0	cell adhesion
GO:0017076	77312	9892	244	40	0.0595856	1	0	purine nucleotide binding
GO:0046907	77312	6242	244	27	0.0596173	1	0	intracellular transport
GO:0048532	77312	1325	244	8	0.0607518	1	0	anatomical structure arrangement
GO:0017038	77312	1327	244	8	0.0611738	1	0	protein import
GO:0044743	77312	666	244	5	0.0612031	1	0	intracellular protein transmembrane import
GO:0000028	77312	20	244	1	0.061271	1	4.19038e-80	ribosomal small subunit assembly
GO:0071614	77312	20	244	1	0.061271	1	4.19038e-80	linoleic acid epoxygenase activity
GO:0008441	77312	20	244	1	0.061271	1	4.19038e-80	3'(2'),5'-bisphosphate nucleotidase activity
GO:0005102	77312	128	244	2	0.062232	1	0	receptor binding
GO:0009934	77312	128	244	2	0.062232	1	0	regulation of meristem structural organization
GO:0044877	77312	1575	244	9	0.0639016	1	0	macromolecular complex binding
GO:0007178	77312	130	244	2	0.0639408	1	0	transmembrane receptor protein serine/threonine kinase signaling pathway
GO:0065002	77312	675	244	5	0.0640399	1	0	intracellular protein transmembrane transport
GO:0070071	77312	21	244	1	0.0642344	1	1.13851e-83	proton-transporting two-sector ATPase complex assembly
GO:0004820	77312	21	244	1	0.0642344	1	1.13851e-83	glycine-tRNA ligase activity
GO:0006426	77312	21	244	1	0.0642344	1	1.13851e-83	glycyl-tRNA aminoacylation
GO:0008327	77312	21	244	1	0.0642344	1	1.13851e-83	methyl-CpG binding
GO:0009345	77312	21	244	1	0.0642344	1	1.13851e-83	glycine-tRNA ligase complex
GO:0000312	77312	131	244	2	0.0648011	1	0	plastid small ribosomal subunit
GO:0071806	77312	681	244	5	0.0659716	1	0	protein transmembrane transport
GO:0001883	77312	9701	244	39	0.0670187	1	0	purine nucleoside binding
GO:0032550	77312	9701	244	39	0.0670187	1	0	purine ribonucleoside binding
GO:0032555	77312	9701	244	39	0.0670187	1	0	purine ribonucleotide binding
GO:0006021	77312	22	244	1	0.0671886	1	3.24065e-87	inositol biosynthetic process
GO:0042255	77312	22	244	1	0.0671886	1	3.24065e-87	ribosome assembly
GO:0097367	77312	9997	244	40	0.0677865	1	0	carbohydrate derivative binding
GO:0016301	77312	6051	244	26	0.0679036	1	0	kinase activity
GO:0036459	77312	136	244	2	0.0691605	1	0	ubiquitinyl hydrolase activity
GO:0004843	77312	136	244	2	0.0691605	1	0	ubiquitin-specific protease activity
GO:0004040	77312	23	244	1	0.0701334	1	9.64355e-91	amidase activity
GO:0004567	77312	23	244	1	0.0701334	1	9.64355e-91	beta-mannosidase activity
GO:0004774	77312	23	244	1	0.0701334	1	9.64355e-91	succinate-CoA ligase activity
GO:0004775	77312	23	244	1	0.0701334	1	9.64355e-91	succinate-CoA ligase (ADP-forming) activity
GO:0008395	77312	23	244	1	0.0701334	1	9.64355e-91	steroid hydroxylase activity
GO:0042709	77312	23	244	1	0.0701334	1	9.64355e-91	succinate-CoA ligase complex
GO:1902580	77312	3909	244	18	0.0712163	1	0	single-organism cellular localization
GO:0009538	77312	24	244	1	0.073069	1	2.99454e-94	photosystem I reaction center
GO:0016462	77312	4206	244	19	0.0752069	1	0	pyrophosphatase activity
GO:0016120	77312	25	244	1	0.0759953	1	9.68631e-98	carotene biosynthetic process
GO:0000166	77312	13013	244	50	0.0768274	1	0	nucleotide binding
[truncated: 1,658 more rows]

## Sheet: ClassU_Revigo
	term_ID	description	frequency	log10 p-value	uniqueness	dispensability
[truncated: 35 more rows]

[truncated: 3 more sheets: ClassX_Ontologizer, ClassX_Revigo, ClassX_SenseTranscripts]
