# Supplementary material for: Stress-induced and epigenetic-mediated maize transcriptome regulation study by means of transcriptome reannotation and differential expression analysis
Source: Sci Rep. 2016 Jul 27;6:30446. doi: 10.1038/srep30446 (PMC4962059; doi:10.1038/srep30446)
Supplement: Supplementary Data S4 [file srep30446-s5.xls]

## Sheet: Foglio1
test_id	Genomic Coordinates	Locus length	Coding	Ensembl_Description	Ensemble_Arabidopsis_ortholog_description
AC183318.3_FG001	3:67153621-67155784	2163	lncRNA
AC183318.3_FG001_X_1			TE,siRNA
--
AC183319.3_FG001	3:37159449-37160333	884	CODING
AC183319.3_FG001_X_1			CODING
--
AC183518.2_FG001	8:120811310-120822797	11487	CODING
AC183518.2_FG001_X_1			CODING
--
AC183521.2_FG006	4:41267454-41268971	1517	CODING
AC183521.2_FG006_X_1			shRNA
--
AC186020.3_FG003	4:175758502-175761094	2592	CODING
AC186020.3_FG003_X_1			lncRNA
--
AC187553.4_FG010	4:163480402-163480948	546	lncRNA
AC187553.4_FG010_X_1			siRNA
--
AC190579.4_FG011	2:1049354-1141492	92138	lncRNA
AC190579.4_FG011_X_1			CODING
AC190579.4_FG011_X_2			siRNA
--
AC191134.2_FG001	2:111418757-111422280	3523	CODING
AC191134.2_FG001_X_1			siRNA
--
AC191601.1_FG003	2:231089292-231103007	13715	CODING
AC191601.1_FG003_X_1			CODING
--
AC194157.3_FG001	2:81442789-81444414	1625	lncRNA
AC194157.3_FG001_X_1			siRNA
--
AC194268.3_FG003	4:146622055-146622353	298	CODING
AC194268.3_FG003_X_1			lncRNA
--
AC194339.3_FG004	2:28618064-28618685	621	CODING
AC194339.3_FG004_X_1			lncRNA
--
AC194353.3_FG006	10:137681437-137690387	8950	CODING
AC194353.3_FG006_X_1			lncRNA
--
AC194609.2_FG003	1:176075757-176078747	2990	CODING
AC194609.2_FG003_X_1			CODING
--
AC194898.3_FG003	8:43028055-43086398	58343	CODING	Uncharacterized protein [Source:UniProtKB/TrEMBL;Acc:K7US87]
AC194898.3_FG003_X_1			lncRNA
--
AC195059.3_FG003	1:181234909-181237459	2550	CODING
AC195059.3_FG003_X_1			siRNA
--
AC195590.1_FG007	2:11378148-11378902	754	siRNA
AC195590.1_FG007_X_1			lncRNA
--
AC195806.3_FG001	6:48878622-48897076	18454	CODING	Uncharacterized protein [Source:UniProtKB/TrEMBL;Acc:K7UJK8]
AC195806.3_FG001_X_1			siRNA
--
AC197387.3_FG002	1:64092079-64094891	2812	lncRNA
AC197387.3_FG002_X_1			siRNA
--
AC198215.4_FG001	4:209672150-209674802	2652	lncRNA
AC198215.4_FG001_X_1			lncRNA
--
AC198599.3_FG011	7:157182126-157185663	3537	CODING
AC198599.3_FG011_X_1			siRNA
--
AC198651.3_FG009	10:4017533-4018389	856	CODING
AC198651.3_FG009_X_1			siRNA
--
AC199058.2_FG001	10:19594938-19598823	3885	CODING,siRNA	Uncharacterized protein [Source:UniProtKB/TrEMBL;Acc:K7TFK0]
AC199058.2_FG001_X_1			lncRNA,siRNA
--
AC199348.3_FG001	10:141135352-141139471	4119	CODING
AC199348.3_FG001_X_1			lncRNA
--
AC199826.4_FG003	1:215575875-215582027	6152	CODING		NHL domain-containing protein [Source:TAIR;Acc:AT1G23880]
AC199826.4_FG003_X_1			CODING
--
AC200287.4_FG006	6:86206158-86214858	8700	CODING	Uncharacterized protein [Source:UniProtKB/TrEMBL;Acc:K7UH34]	unknown protein; FUNCTIONS IN: molecular_function unknown; INVOLVED IN: biological_process unknown; LOCATED IN: endomembrane system; EXPRESSED IN: 6 plant structures; EXPRESSED DURING: petal differentiation and expansion stage, E expanded cotyledon /.../ D bilateral stage; Has 23 Blast hits to 23 proteins in 8 species: Archae - 0; Bacteria - 0; Metazoa - 0; Fungi - 0; Plants - 23; Viruses - 0; Ot…
AC200287.4_FG006_X_1			lncRNA
--
AC201798.4_FG002	1:125811662-125819955	8293	CODING
AC201798.4_FG002_X_1			lncRNA
--
AC202432.3_FG006	8:166746857-166753021	6164	CODING	Uncharacterized protein [Source:UniProtKB/TrEMBL;Acc:K7V3B2]
AC202432.3_FG006_X_1			lncRNA
--
AC203220.3_FG002	7:82350568-82351095	527	CODING
AC203220.3_FG002_X_1			CODING
--
AC203957.3_FG004	2:175112513-175113156	643	CODING	Uncharacterized protein [Source:UniProtKB/TrEMBL;Acc:C0HIB3]	basic leucine-zipper 44 [Source:TAIR;Acc:AT1G75390]
AC203957.3_FG004_X_1			lncRNA
--
AC203958.3_FG003	3:192079092-192079924	832	lncRNA
AC203958.3_FG003_X_1			siRNA
--
AC205057.3_FG004	4:84861816-84873637	11821	CODING
AC205057.3_FG004_X_1			siRNA
--
AC206582.2_FG002	9:28405896-28456057	50161	CODING	Uncharacterized protein [Source:UniProtKB/TrEMBL;Acc:K7VTA0]
AC206582.2_FG002_X_1			CODING
--
AC208579.3_FG004	10:144107666-144108073	407	CODING
AC208579.3_FG004_X_1			lncRNA
--
AC209625.2_FG001	2:227587312-227587789	477	CODING
AC209625.2_FG001_X_1			siRNA
--
AC210598.3_FG003	5:177284675-177293297	8622	CODING		phytochelatin synthase 1 (PCS1) [Source:TAIR;Acc:AT5G44070]
AC210598.3_FG003_X_1			siRNA
--
AC211914.3_FG002	8:34619201-34621555	2354	CODING
AC211914.3_FG002_X_1			lncRNA
--
AC212100.3_FG001	2:200747114-200766465	19351	lncRNA
AC212100.3_FG001_X_1			CODING
--
AC214045.3_FG004	5:189815156-189821364	6208	CODING
AC214045.3_FG004_X_1			CODING
--
AC215298.2_FG001	9:120847231-120850232	3001	CODING
AC215298.2_FG001_X_1			siRNA
--
AC216891.3_FG004	3:22683242-22686671	3429	CODING
AC216891.3_FG004_X_1			CODING
--
AC218999.2_FG001	2:75445652-75446284	632	lncRNA
AC218999.2_FG001_X_1			lncRNA
--
AC225346.3_FG001	8:127876167-127877031	864	CODING	Uncharacterized protein [Source:UniProtKB/TrEMBL;Acc:K7VXL6]
AC225346.3_FG001_X_1			lncRNA
--
AC226199.2_FG002	5:144904010-144906436	2426	CODING
AC226199.2_FG002_X_1			lncRNA
--
AC233882.1_FG005	3:205888868-205915633	26765	CODING
AC233882.1_FG005_X_1			siRNA
--
GRMZM2G001139	8:155470819-155475291	4472	CODING	Putative MADS-box transcription factor family protein; Uncharacterized protein [Source:UniProtKB/TrEMBL;Acc:B4FKK2]
GRMZM2G001139_X_1			siRNA
--
GRMZM2G001358	8:89472517-89473046	529	CODING
GRMZM2G001358_X_1			lncRNA
--
GRMZM2G001772	5:19907287-19908988	1701	CODING
GRMZM2G001772_X_1			CODING
--
GRMZM2G004516	9:115792892-115794925	2033	CODING	Uncharacterized protein [Source:UniProtKB/TrEMBL;Acc:K7VKA4]	Plant protein of unknown function (DUF828) with plant pleckstrin homology-like region [Source:TAIR;Acc:AT5G47440]
GRMZM2G004516_X_1			CODING
--
GRMZM2G005975	1:287218763-287219069	306	siRNA
GRMZM2G005975_X_1			CODING
--
GRMZM2G007001	1:147209604-147210586	982	lncRNA
GRMZM2G007001_X_1			siRNA
--
GRMZM2G009439	2:106388535-106389133	598	CODING
GRMZM2G009439_X_1			CODING
--
GRMZM2G015212	6:92149789-92163693	13904	CODING	Uncharacterized protein [Source:UniProtKB/TrEMBL;Acc:K7UEL5]
GRMZM2G015212_X_1			siRNA
--
GRMZM2G017326	8:4238690-4239412	722	siRNA
GRMZM2G017326_X_1			CODING
--
GRMZM2G017340	5:207946225-207946622	397	CODING
GRMZM2G017340_X_1			siRNA
--
GRMZM2G017754	9:111477782-111482489	4707	siRNA
GRMZM2G017754_X_1			siRNA
--
GRMZM2G021560	2:35895306-35900684	5378	CODING	ZCN25 [Source:UniProtKB/TrEMBL;Acc:A8WET2]	PEBP (phosphatidylethanolamine-binding protein) family protein [Source:TAIR;Acc:AT1G65480]
GRMZM2G021560_X_1			shRNA
--
GRMZM2G022300	4:33250381-33255340	4959	siRNA
GRMZM2G022300_X_1			TE
--
GRMZM2G022571	9:133469221-133473010	3789	CODING
GRMZM2G022571_X_1			lncRNA
--
GRMZM2G024469	9:11583371-11585755	2384	CODING
GRMZM2G024469_X_1			siRNA
--
GRMZM2G029098	9:119395772-119396941	1169	TE
GRMZM2G029098_X_1			TE
--
GRMZM2G030159	10:142277480-142313064	35584	siRNA
GRMZM2G030159_X_1			CODING
--
GRMZM2G033612	5:13818150-13821440	3290	CODING	Uncharacterized protein [Source:UniProtKB/TrEMBL;Acc:C0HE04]
GRMZM2G033612_X_1			lncRNA
--
GRMZM2G035382	8:43028055-43086398	58343	CODING
GRMZM2G035382_X_1			siRNA
--
GRMZM2G036807	8:80989119-80989860	741	siRNA
GRMZM2G036807_X_1			lncRNA
--
GRMZM2G037867	6:134254445-134256123	1678	lncRNA	Uncharacterized protein [Source:UniProtKB/TrEMBL;Acc:K7VHZ8]
GRMZM2G037867_X_1			siRNA
--
GRMZM2G038801	5:15478936-15481903	2967	CODING,lncRNA	Putative uncharacterized protein [Source:UniProtKB/TrEMBL;Acc:B6UE37]	DnaJ/Hsp40 cysteine-rich domain superfamily protein [Source:TAIR;Acc:AT5G17840]
GRMZM2G038801_X_1			siRNA
--
GRMZM2G039556	9:110562316-110563152	836	siRNA
GRMZM2G039556_X_1			lncRNA
--
GRMZM2G040338	1:27875959-27885072	9113	CODING
GRMZM2G040338_X_1			lncRNA
--
GRMZM2G040509	1:191634092-191635204	1112	CODING
GRMZM2G040509_X_1			siRNA
--
GRMZM2G041481	4:15609518-15609847	329	lncRNA
GRMZM2G041481_X_1			lncRNA
--
GRMZM2G043565	4:232592186-232595673	3487	lncRNA
GRMZM2G043565_X_1			siRNA
--
GRMZM2G043605	3:179404376-179406227	1851	CODING
GRMZM2G043605_X_1			CODING
--
GRMZM2G045560	8:168368346-168379461	11115	CODING
GRMZM2G045560_X_1			CODING
--
GRMZM2G046359	8:21710312-21713198	2886	CODING	Uncharacterized protein [Source:UniProtKB/TrEMBL;Acc:K7UR22]
GRMZM2G046359_X_1			TE
--
GRMZM2G048500	2:159961424-159964821	3397	CODING
GRMZM2G048500_X_1			siRNA
--
GRMZM2G050560	10:146183923-146238705	54782	CODING
GRMZM2G050560_X_1			lncRNA
--
GRMZM2G051491	2:152242068-152245178	3110	CODING		methyl esterase 17 [Source:TAIR;Acc:AT3G10870]
GRMZM2G051491_X_1			CODING
--
GRMZM2G053311	2:216215271-216220702	5431	CODING		tubby like protein 3 [Source:TAIR;Acc:AT2G47900]
GRMZM2G053311_X_1			siRNA
--
GRMZM2G054022	5:135878680-135886876	8196	CODING
GRMZM2G054022_X_1			lncRNA
--
GRMZM2G054152	1:232346243-232351350	5107	CODING
GRMZM2G054152_X_1			siRNA
--
GRMZM2G055908	1:189742078-189742779	701	CODING,siRNA
GRMZM2G055908_X_1			CODING
--
GRMZM2G059801	3:201118376-201131240	12864	CODING		DNAJ heat shock N-terminal domain-containing protein [Source:TAIR;Acc:AT2G42750]
GRMZM2G059801_X_1			siRNA
--
GRMZM2G065641	9:97950918-97957787	6869	CODING,siRNA	Protein trpH	Polymerase/histidinol phosphatase-like [Source:TAIR;Acc:AT2G13840]
GRMZM2G065641_X_1			CODING
--
GRMZM2G065643	1:287256464-287256866	402	siRNA
GRMZM2G065643_X_1			lncRNA
--
GRMZM2G065665	2:185942053-185954934	12881	CODING		Prolyl oligopeptidase family protein [Source:TAIR;Acc:AT5G66960]
GRMZM2G065665_X_1			lncRNA
--
GRMZM2G070192	6:158454148-158473040	18892	CODING	Uncharacterized protein [Source:UniProtKB/TrEMBL;Acc:K7V6D8]
GRMZM2G070192_X_1			lncRNA
--
GRMZM2G075826	7:153286048-153286411	363	shRNA
GRMZM2G075826_X_1			shRNA
--
GRMZM2G075989	2:8928149-8928770	621	CODING
GRMZM2G075989_X_1			CODING
--
GRMZM2G076031	2:179815057-179815785	728	CODING
GRMZM2G076031_X_1			CODING
--
GRMZM2G078170	7:4869253-4872550	3297	CODING
GRMZM2G078170_X_1			lncRNA
--
GRMZM2G080657	1:120104680-120108256	3576	CODING
GRMZM2G080657_X_1			siRNA
GRMZM2G080657_X_2			siRNA
--
GRMZM2G081151	1:160303287-160473130	169843	CODING
GRMZM2G081151_X_1			lncRNA
--
GRMZM2G084661	4:82177094-82223588	46494	CODING
GRMZM2G084661_X_1			lncRNA
--
GRMZM2G085777	3:45200880-45201656	776	lncRNA
GRMZM2G085777_X_1			lncRNA
--
GRMZM2G089288	7:8907040-8915695	8655	CODING	Uncharacterized protein [Source:UniProtKB/TrEMBL;Acc:C0P2E8]
GRMZM2G089288_X_1			lncRNA
--
GRMZM2G092016	9:150914770-150915265	495	lncRNA
GRMZM2G092016_X_1			lncRNA
--
GRMZM2G092223	3:125709526-125713032	3506	CODING		Transmembrane amino acid transporter family protein [Source:TAIR;Acc:AT5G02170]
GRMZM2G092223_X_1			siRNA
--
GRMZM2G098721	9:18988222-19022646	34424	CODING	Uncharacterized protein [Source:UniProtKB/TrEMBL;Acc:K7VEL2]	unknown protein; CONTAINS InterPro DOMAIN/s: Protein of unknown function DUF701, zinc-binding putative (InterPro:IPR007808); Has 30201 Blast hits to 17322 proteins in 780 species: Archae - 12; Bacteria - 1396; Metazoa - 17338; Fungi - 3422; Plants - /.../ Viruses - 0; Other Eukaryotes - 2996 (source: NCBI BLink). [Source:TAIR;Acc:AT5G46030]
GRMZM2G098721_X_1			siRNA
--
GRMZM2G101201	5:180907707-180929133	21426	CODING
GRMZM2G101201_X_1			lncRNA
--
GRMZM2G104303	4:81624610-81627292	2682	lncRNA
GRMZM2G104303_X_1			lncRNA
--
GRMZM2G106773	4:26526922-26539559	12637	siRNA
GRMZM2G106773_X_1			lncRNA
--
GRMZM2G110794	2:176340661-176347080	6419	CODING		NPL4-like protein 1 [Source:TAIR;Acc:AT3G63000]
GRMZM2G110794_X_1			siRNA
--
GRMZM2G111261	4:26679300-26681801	2501	CODING	F-box domain containing protein [Source:UniProtKB/TrEMBL;Acc:K7TWG5]
GRMZM2G111261_X_1			lncRNA
--
GRMZM2G111432	3:172727088-172728512	1424	siRNA
GRMZM2G111432_X_1			CODING
--
GRMZM2G114866	1:181238605-181239920	1315	siRNA
GRMZM2G114866_X_1			CODING
--
GRMZM2G115453	6:74876136-74878945	2809	CODING	Uncharacterized protein [Source:UniProtKB/TrEMBL;Acc:K7VCE7]
GRMZM2G115453_X_1			lncRNA
--
GRMZM2G117142	7:18075502-18076225	723	siRNA
GRMZM2G117142_X_1			CODING
--
GRMZM2G117357	6:138675995-138691040	15045	CODING	Uncharacterized protein [Source:UniProtKB/TrEMBL;Acc:K7UJ86]	multifunctional protein 2 [Source:TAIR;Acc:AT3G06860]
GRMZM2G117357_X_1			siRNA
--
GRMZM2G118058	8:119770615-119782570	11955	siRNA
GRMZM2G118058_X_1			siRNA
--
GRMZM2G119023	10:119502830-119511402	8572	CODING	Uncharacterized protein [Source:UniProtKB/TrEMBL;Acc:K7UIP8]	unknown protein; BEST Arabidopsis thaliana protein match is: unknown protein (TAIR:AT4G02210.2); Has 350 Blast hits to 284 proteins in 18 species: Archae - 0; Bacteria - 0; Metazoa - 0; Fungi - 13; Plants - 331; Viruses - 0; Other Eukaryotes - 6 (so /.../NCBI BLink). [Source:TAIR;Acc:AT4G02550]
GRMZM2G119023_X_1			siRNA
--
GRMZM2G119740	7:162837623-162848341	10718	CODING	Uncharacterized protein [Source:UniProtKB/TrEMBL;Acc:C4J0J7]	Prefoldin chaperone subunit family protein [Source:TAIR;Acc:AT1G26660]
GRMZM2G119740_X_1			lncRNA
--
GRMZM2G121309	5:151751415-151755323	3908	CODING	Uncharacterized protein [Source:UniProtKB/TrEMBL;Acc:C0HFR3]	indole-3-acetic acid inducible 28 [Source:TAIR;Acc:AT5G25890]
GRMZM2G121309_X_1			CODING
--
GRMZM2G121753	3:211692012-211694572	2560	CODING
GRMZM2G121753_X_1			lncRNA
GRMZM2G121753_X_2			lncRNA
--
GRMZM2G125012	3:152881150-152882684	1534	CODING
GRMZM2G125012_X_1			siRNA
--
GRMZM2G125847	7:24729804-24731695	1891	CODING
GRMZM2G125847_X_1			siRNA
--
GRMZM2G127774	9:151026623-151027207	584	lncRNA	Uncharacterized protein [Source:UniProtKB/TrEMBL;Acc:K7VPV0]
GRMZM2G127774_X_1			siRNA
--
GRMZM2G127984	5:175255994-175258512	2518	CODING	Uncharacterized protein [Source:UniProtKB/TrEMBL;Acc:B4FN11]	Protein kinase superfamily protein [Source:TAIR;Acc:AT2G41970]
GRMZM2G127984_X_1			CODING
--
GRMZM2G130284	4:51339890-51341354	1464	siRNA
GRMZM2G130284_X_1			TE
--
GRMZM2G131715	1:230259928-230260966	1038	siRNA
GRMZM2G131715_X_1			CODING
--
GRMZM2G133568	4:126025309-126036615	11306	CODING	Uncharacterized protein [Source:UniProtKB/TrEMBL;Acc:K7UG72]
GRMZM2G133568_X_1			CODING
--
GRMZM2G133738	6:22723873-22725333	1460	lncRNA	Uncharacterized protein [Source:UniProtKB/TrEMBL;Acc:K7UI79]	unknown protein; FUNCTIONS IN: molecular_function unknown; INVOLVED IN: biological_process unknown; LOCATED IN: mitochondrion; EXPRESSED IN: 15 plant structures; EXPRESSED DURING: 9 growth stages; Has 36 Blast hits to 36 proteins in 8 species: Archa /.../ Bacteria - 0; Metazoa - 0; Fungi - 0; Plants - 36; Viruses - 0; Other Eukaryotes - 0 (source: NCBI BLink). [Source:TAIR;Acc:AT3G19550]
GRMZM2G133738_X_1			lncRNA
--
GRMZM2G134089	6:6260328-6261337	1009	siRNA
GRMZM2G134089_X_1			siRNA
--
GRMZM2G135994	2:49920160-49922937	2777	CODING
GRMZM2G135994_X_1			lncRNA
--
GRMZM2G137859	2:207243329-207243972	643	CODING
GRMZM2G137859_X_1			siRNA
--
GRMZM2G138359	5:118708416-118708843	427	siRNA
GRMZM2G138359_X_1			siRNA
--
GRMZM2G138821	1:52072965-52083007	10042	CODING
GRMZM2G138821_X_1			lncRNA
--
GRMZM2G138836	10:39247447-39247894	447	lncRNA
GRMZM2G138836_X_1			CODING
--
GRMZM2G140694	5:201437665-201441763	4098	CODING	Uncharacterized protein [Source:UniProtKB/TrEMBL;Acc:B4FAN2]
GRMZM2G140694_X_1			CODING
--
GRMZM2G140919	10:140509283-140510109	826	siRNA
GRMZM2G140919_X_1			lncRNA
--
GRMZM2G141063	1:251347113-251347902	789	siRNA
GRMZM2G141063_X_1			siRNA
--
GRMZM2G142933	1:10483586-10484734	1148	lncRNA
GRMZM2G142933_X_1			siRNA
--
GRMZM2G144701	8:155520013-155522670	2657	CODING	Uncharacterized protein [Source:UniProtKB/TrEMBL;Acc:K7V175]
GRMZM2G144701_X_1			CODING
--
GRMZM2G149443	3:156192843-156193370	527	lncRNA
GRMZM2G149443_X_1			lncRNA
--
GRMZM2G152204	3:138232547-138235581	3034	CODING
GRMZM2G152204_X_1			CODING
--
GRMZM2G154417	4:5420017-5421471	1454	CODING
GRMZM2G154417_X_1			CODING
--
GRMZM2G154823	9:69145851-69146384	533	CODING
GRMZM2G154823_X_1			CODING,lncRNA
--
GRMZM2G155406	3:186447848-186448358	510	lncRNA
GRMZM2G155406_X_1			siRNA
--
GRMZM2G155503	10:86529421-86530098	677	siRNA	Uncharacterized protein [Source:UniProtKB/TrEMBL;Acc:C4J7T5]
GRMZM2G155503_X_1			CODING
--
GRMZM2G157878	1:101786163-101789605	3442	lncRNA	Putative uncharacterized protein [Source:UniProtKB/TrEMBL;Acc:B6TX99]	unknown protein; Has 28 Blast hits to 28 proteins in 9 species: Archae - 0; Bacteria - 0; Metazoa - 0; Fungi - 0; Plants - 28; Viruses - 0; Other Eukaryotes - 0 (source: NCBI BLink). [Source:TAIR;Acc:AT1G32310]
GRMZM2G157878_X_1			siRNA
--
GRMZM2G158163	4:225197780-225198856	1076	CODING	Uncharacterized protein [Source:UniProtKB/TrEMBL;Acc:K7UQC0]
GRMZM2G158163_X_1			lncRNA
--
GRMZM2G161419	5:168458313-168463937	5624	CODING
GRMZM2G161419_X_1			lncRNA
--
GRMZM2G161934	10:143660458-143663008	2550	lncRNA
GRMZM2G161934_X_1			lncRNA
--
GRMZM2G162809	5:189815156-189821364	6208	CODING
GRMZM2G162809_X_1			lncRNA
--
GRMZM2G165119	7:71080478-71081126	648	lncRNA
GRMZM2G165119_X_1			lncRNA
--
GRMZM2G171565	5:172994436-172995742	1306	CODING
GRMZM2G171565_X_1			lncRNA
--
GRMZM2G172091	1:175554703-175575136	20433	lncRNA
GRMZM2G172091_X_1			lncRNA
--
GRMZM2G173685	9:20468375-20470634	2259	siRNA
GRMZM2G173685_X_1			siRNA
--
GRMZM2G175130	8:141341021-141341599	578	lncRNA
GRMZM2G175130_X_1			lncRNA
--
GRMZM2G176694	10:94712672-94713087	415	siRNA
GRMZM2G176694_X_1			lncRNA
--
GRMZM2G179268	2:41121574-41124572	2998	CODING	Serine/threonine kinase protein [Source:UniProtKB/TrEMBL;Acc:Q19VG4]
GRMZM2G179268_X_1			CODING
--
GRMZM2G181094	6:163377782-163378401	619	siRNA
GRMZM2G181094_X_1			lncRNA
--
GRMZM2G181264	8:14612140-14613479	1339	siRNA
GRMZM2G181264_X_1			siRNA
--
GRMZM2G181266	8:14599843-14607732	7889	CODING	Uncharacterized protein [Source:UniProtKB/TrEMBL;Acc:C0PDA1]	Protein-tyrosine phosphatase-like, PTPLA [Source:TAIR;Acc:AT5G10480]
GRMZM2G181266_X_1			siRNA
--
GRMZM2G302873	9:121309960-121313438	3478	CODING	Uncharacterized protein [Source:UniProtKB/TrEMBL;Acc:K7VHF8]
GRMZM2G302873_X_1			CODING
--
GRMZM2G302999	6:12910952-12936461	25509	CODING
GRMZM2G302999_X_1			siRNA
--
GRMZM2G309145	9:142282196-142290199	8003	CODING
GRMZM2G309145_X_1			lncRNA
--
GRMZM2G309216	3:79207842-79210272	2430	lncRNA
GRMZM2G309216_X_1			siRNA
GRMZM2G309216_X_2			siRNA
--
GRMZM2G312198	8:109472097-109476356	4259	CODING	Putative CRAL/TRIO domain containing	Sec14p-like phosphatidylinositol transfer family protein [Source:TAIR;Acc:AT5G56160]
GRMZM2G312198_X_1			CODING
--
GRMZM2G313058	6:156956616-156964598	7982	CODING	Putative HLH DNA-binding domain superfamily protein; Uncharacterized protein [Source:UniProtKB/TrEMBL;Acc:C0PMM7]	basic helix-loop-helix (bHLH) DNA-binding superfamily protein [Source:TAIR;Acc:AT1G61660]
GRMZM2G313058_X_1			lncRNA
--
GRMZM2G317267	9:133834352-133836454	2102	CODING	Uncharacterized protein [Source:UniProtKB/TrEMBL;Acc:K7W005]
GRMZM2G317267_X_1			CODING
--
GRMZM2G318843	7:168019883-168022652	2769	CODING		calmodulin-binding family protein [Source:TAIR;Acc:AT3G58480]
GRMZM2G318843_X_1			lncRNA
--
GRMZM2G319307	6:6527431-6532295	4864	CODING
GRMZM2G319307_X_1			lncRNA
--
GRMZM2G319955	3:217169911-217173909	3998	siRNA	Putative uncharacterized protein [Source:UniProtKB/TrEMBL;Acc:B6TL68]
GRMZM2G319955_X_1			lncRNA
--
GRMZM2G329901	3:92633974-92636677	2703	CODING
GRMZM2G329901_X_1			lncRNA
--
GRMZM2G334162	7:77985280-77988716	3436	CODING
GRMZM2G334162_X_1			lncRNA
--
GRMZM2G335359	3:201065892-201077419	11527	CODING	Uncharacterized protein [Source:UniProtKB/TrEMBL;Acc:C4J7X7]
GRMZM2G335359_X_1			CODING
--
GRMZM2G337581	1:183567372-183568701	1329	CODING
GRMZM2G337581_X_1			siRNA
--
GRMZM2G342351	5:215981682-215983305	1623	CODING
GRMZM2G342351_X_1			siRNA
--
GRMZM2G346065	4:82177094-82223588	46494	CODING
GRMZM2G346065_X_1			TE
--
GRMZM2G354117	1:181241165-181242292	1127	siRNA
GRMZM2G354117_X_1			siRNA
--
GRMZM2G368826	9:4115292-4118026	2734	siRNA
GRMZM2G368826_X_1			CODING
--
GRMZM2G369315	3:186199994-186250485	50491	siRNA
GRMZM2G369315_X_1			lncRNA
--
GRMZM2G372477	3:188296115-188305345	9230	CODING		Histidine kinase-, DNA gyrase B-, and HSP90-like ATPase family protein [Source:TAIR;Acc:AT1G19100]
GRMZM2G372477_X_1			lncRNA
--
GRMZM2G373272	3:98814425-98815913	1488	lncRNA
GRMZM2G373272_X_1			TE
--
GRMZM2G382618	6:104067981-104068982	1001	siRNA	Uncharacterized protein [Source:UniProtKB/TrEMBL;Acc:K7UZT3]
GRMZM2G382618_X_1			lncRNA
--
GRMZM2G392971	4:153640329-153642773	2444	CODING	Uncharacterized protein [Source:UniProtKB/TrEMBL;Acc:K7UHS3]
GRMZM2G392971_X_1			CODING
--
GRMZM2G394235	1:50102400-50102832	432	siRNA
GRMZM2G394235_X_1			CODING
--
GRMZM2G396430	1:274585569-274590355	4786	CODING
GRMZM2G396430_X_1			CODING
--
GRMZM2G396878	1:41246355-41247461	1106	siRNA
GRMZM2G396878_X_1			siRNA
--
GRMZM2G400954	3:3399295-3402882	3587	CODING
GRMZM2G400954_X_1			lncRNA
--
GRMZM2G401753	5:114667487-114668320	833	lncRNA
GRMZM2G401753_X_1			lncRNA
--
GRMZM2G409724	7:118437152-118443247	6095	CODING
GRMZM2G409724_X_1			lncRNA
--
GRMZM2G409751	5:82479946-82483338	3392	CODING,TE
GRMZM2G409751_X_1			siRNA
--
GRMZM2G410155	2:42260009-42269294	9285	TE,siRNA
GRMZM2G410155_X_1			siRNA
--
GRMZM2G410764	2:109247536-109257247	9711	CODING
GRMZM2G410764_X_1			siRNA
--
GRMZM2G414240	2:185604518-185607576	3058	CODING
GRMZM2G414240_X_1			CODING
--
GRMZM2G418119	4:163691574-163694089	2515	CODING	Uncharacterized protein [Source:UniProtKB/TrEMBL;Acc:K7U843]
GRMZM2G418119_X_1			lncRNA
--
GRMZM2G423324	6:103109616-103110610	994	siRNA
GRMZM2G423324_X_1			lncRNA
--
GRMZM2G428233	5:198091842-198095258	3416	CODING
GRMZM2G428233_X_1			siRNA
--
GRMZM2G434363	8:171804570-171807682	3112	CODING	Putative DUF26-domain protein kinase family protein [Source:UniProtKB/TrEMBL;Acc:K7VPF0]
GRMZM2G434363_X_1			lncRNA
--
GRMZM2G438789	5:105275234-105277803	2569	CODING
GRMZM2G438789_X_1			lncRNA
--
GRMZM2G440918	9:143651268-143704616	53348	CODING	Uncharacterized protein [Source:UniProtKB/TrEMBL;Acc:K7VNT1]	ubiquitin-conjugating enzyme 25 [Source:TAIR;Acc:AT3G15355]
GRMZM2G440918_X_1			CODING
--
GRMZM2G445637	6:52367925-52369059	1134	CODING
GRMZM2G445637_X_1			siRNA
--
GRMZM2G445981	4:222049330-222050476	1146	CODING
GRMZM2G445981_X_1			lncRNA
--
GRMZM2G448656	9:22170717-22172522	1805	CODING	Uncharacterized protein [Source:UniProtKB/TrEMBL;Acc:K7VSI9]	unknown protein; BEST Arabidopsis thaliana protein match is: unknown protein (TAIR:AT4G22758.1); Has 131 Blast hits to 131 proteins in 17 species: Archae - 0; Bacteria - 0; Metazoa - 0; Fungi - 0; Plants - 131; Viruses - 0; Other Eukaryotes - 0 (sou /.../CBI BLink). [Source:TAIR;Acc:AT2G27830]
GRMZM2G448656_X_1			lncRNA
--
GRMZM2G449941	5:114408036-114409765	1729	CODING
GRMZM2G449941_X_1			CODING
--
GRMZM2G457411	3:115024881-115027254	2373	CODING		RING/U-box superfamily protein [Source:TAIR;Acc:AT3G18930]
GRMZM2G457411_X_1			lncRNA
--
GRMZM2G458423	1:2159240-2166541	7301	CODING		putative recombination initiation defects 3 [Source:TAIR;Acc:AT1G01690]
GRMZM2G458423_X_1			CODING
--
GRMZM2G460497	8:106914562-106915239	677	lncRNA
GRMZM2G460497_X_1			CODING
--
GRMZM2G463580	3:16580752-16584193	3441	CODING
GRMZM2G463580_X_1			lncRNA
--
GRMZM2G467372	7:139235181-139249872	14691	lncRNA
GRMZM2G467372_X_1			lncRNA
--
GRMZM2G471555	4:178623808-178624784	976	lncRNA
GRMZM2G471555_X_1			siRNA
--
GRMZM2G472708	5:79716197-79718786	2589	CODING		expansin-like A1 [Source:TAIR;Acc:AT3G45970]
GRMZM2G472708_X_1			CODING
--
GRMZM2G472808	1:26426056-26433999	7943	CODING
GRMZM2G472808_X_1			lncRNA
--
GRMZM2G474326	3:198667759-198669217	1458	CODING	Ethylene-responsive transcription factor 2 [Source:UniProtKB/TrEMBL;Acc:B6SSU7]
GRMZM2G474326_X_1			lncRNA
--
GRMZM2G475296	1:4745595-4746395	800	CODING
GRMZM2G475296_X_1			TE
--
GRMZM2G476515	4:138517172-138520806	3634	CODING	Uncharacterized protein [Source:UniProtKB/TrEMBL;Acc:K7U626]
GRMZM2G476515_X_1			CODING
--
GRMZM2G479029	8:149570173-149571781	1608	lncRNA
GRMZM2G479029_X_1			lncRNA
--
GRMZM2G483270	5:19916687-19933539	16852	CODING
GRMZM2G483270_X_1			lncRNA
--
GRMZM2G483880	5:2361987-2362314	327	lncRNA
GRMZM2G483880_X_1			CODING
--
GRMZM2G485435	10:3998586-3998915	329	CODING
GRMZM2G485435_X_1			lncRNA
--
GRMZM2G485630	7:145794444-145796093	1649	CODING
GRMZM2G485630_X_1			lncRNA
--
GRMZM2G486533	7:171247428-171248357	929	siRNA
GRMZM2G486533_X_1			lncRNA
--
GRMZM2G488891	2:2543147-2543522	375	CODING
GRMZM2G488891_X_1			siRNA
--
GRMZM2G491026	9:75326774-75327533	759	siRNA
GRMZM2G491026_X_1			siRNA
--
GRMZM2G491083	1:189799241-189801289	2048	CODING
GRMZM2G491083_X_1			siRNA
--
GRMZM2G492156	5:177275444-177279005	3561	CODING
GRMZM2G492156_X_1			siRNA
--
GRMZM2G493036	4:62245721-62247285	1564	CODING
GRMZM2G493036_X_1			siRNA
--
GRMZM2G493166	7:113566161-113566983	822	siRNA
GRMZM2G493166_X_1			siRNA
--
GRMZM2G496115	5:81797662-81800563	2901	CODING
GRMZM2G496115_X_1			lncRNA
--
GRMZM2G497304	9:105038458-105038697	239	CODING
GRMZM2G497304_X_1			siRNA
--
GRMZM2G497502	2:41637493-41638351	858	lncRNA
GRMZM2G497502_X_1			lncRNA
--
GRMZM2G498329	9:87871847-87872074	227	CODING
GRMZM2G498329_X_1			CODING
--
GRMZM2G500797	1:514920-526846	11926	lncRNA
GRMZM2G500797_X_1			lncRNA
--
GRMZM2G501705	10:82189767-82190609	842	CODING
GRMZM2G501705_X_1			siRNA
--
GRMZM2G504992	1:207232174-207232813	639	CODING
GRMZM2G504992_X_1			lncRNA
--
GRMZM2G507524	5:157463116-157464920	1804	CODING
GRMZM2G507524_X_1			lncRNA
--
GRMZM2G508292	2:144285223-144286389	1166	siRNA
GRMZM2G508292_X_1			lncRNA
--
GRMZM2G508296	2:144277594-144278262	668	siRNA
GRMZM2G508296_X_1			lncRNA
--
GRMZM2G508378	2:2050292-2059330	9038	CODING
GRMZM2G508378_X_1			lncRNA
--
GRMZM2G509619	2:178139885-178145029	5144	lncRNA	Uncharacterized protein [Source:UniProtKB/TrEMBL;Acc:C0PAK0]
GRMZM2G509619_X_1			lncRNA
--
GRMZM2G510796_O_1	8:168368346-168379461	11115	siRNA
GRMZM2G510796_X_1			siRNA
--
GRMZM2G510888	3:138028900-138029117	217	CODING
GRMZM2G510888_X_1			CODING
--
GRMZM2G511098	5:58635466-58635748	282	CODING
GRMZM2G511098_X_1			lncRNA
--
GRMZM2G512971	5:62132820-62134807	1987	CODING
GRMZM2G512971_X_1			lncRNA
--
GRMZM2G513765	10:42600293-42601269	976	lncRNA
GRMZM2G513765_X_1			lncRNA
--
GRMZM2G514714	5:151629758-151630563	805	TE
GRMZM2G514714_X_1			CODING
--
GRMZM2G515219	9:34597103-34597332	229	CODING
GRMZM2G515219_X_1			CODING
--
GRMZM2G515563	1:45113609-45114051	442	CODING
GRMZM2G515563_X_1			lncRNA
--
GRMZM2G516119	1:203149725-203149864	139	CODING
GRMZM2G516119_X_1			CODING
--
GRMZM2G517232	7:111358087-111358937	850	CODING
GRMZM2G517232_X_1			siRNA
--
GRMZM2G518549	3:176840557-176840826	269	CODING
GRMZM2G518549_X_1			lncRNA
--
GRMZM2G523028	6:150936397-150940145	3748	lncRNA
GRMZM2G523028_X_1			siRNA
--
GRMZM2G523548	9:4114432-4114938	506	CODING
GRMZM2G523548_X_1			siRNA
--
GRMZM2G524152	1:111067187-111067403	216	CODING
GRMZM2G524152_X_1			CODING
--
GRMZM2G524812	9:52260992-52261401	409	CODING
GRMZM2G524812_X_1			lncRNA
--
GRMZM2G525708	10:71877348-71878079	731	CODING
GRMZM2G525708_X_1			siRNA
--
GRMZM2G526491	6:85200693-85203892	3199	CODING
GRMZM2G526491_X_1			CODING
--
GRMZM2G527026	5:84134271-84134609	338	CODING
GRMZM2G527026_X_1			siRNA
--
GRMZM2G529277	2:220748003-220748254	251	CODING
GRMZM2G529277_X_1			siRNA
--
GRMZM2G531565	8:109461953-109462592	639	lncRNA
GRMZM2G531565_X_1			CODING
--
GRMZM2G531903	6:74968251-74969149	898	siRNA
GRMZM2G531903_X_1			lncRNA
--
GRMZM2G533147	1:185256562-185260112	3550	siRNA
GRMZM2G533147_X_1			TE,siRNA
GRMZM2G533147_X_2			TE
--
GRMZM2G533650	6:115772343-115773019	676	siRNA
GRMZM2G533650_X_1			TE
--
GRMZM2G535148	5:4941961-4947280	5319	siRNA
GRMZM2G535148_X_1			lncRNA
--
GRMZM2G536993	4:176527296-176527508	212	CODING
GRMZM2G536993_X_1			CODING
--
GRMZM2G539430	6:163828441-163828754	313	CODING
GRMZM2G539430_X_1			lncRNA
--
GRMZM2G542213	1:194478017-194481974	3957	lncRNA
GRMZM2G542213_X_1			CODING
--
GRMZM2G542875	9:16324264-16324623	359	CODING
GRMZM2G542875_X_1			siRNA
--
GRMZM2G545766	4:42341276-42341459	183	CODING
GRMZM2G545766_X_1			CODING
--
GRMZM2G547299	5:68048491-68048758	267	CODING
GRMZM2G547299_X_1			lncRNA
--
GRMZM2G547670	8:103444196-103543391	99195	lncRNA
GRMZM2G547670_X_1			CODING
--
GRMZM2G548527	5:78851259-78851521	262	CODING
GRMZM2G548527_X_1			CODING
--
GRMZM2G548593	1:33842536-33844114	1578	siRNA
GRMZM2G548593_X_1			siRNA
--
GRMZM2G548595	1:33840956-33842478	1522	siRNA
GRMZM2G548595_X_1			siRNA
--
GRMZM2G549808	1:14404604-14405224	620	lncRNA
GRMZM2G549808_X_1			siRNA
--
GRMZM2G550688	6:61918095-61919105	1010	CODING
GRMZM2G550688_X_1			lncRNA
--
GRMZM2G551011	5:79149214-79149935	721	lncRNA
GRMZM2G551011_X_1			lncRNA
--
GRMZM2G551563	5:92390589-92406722	16133	CODING
GRMZM2G551563_X_1			lncRNA
--
GRMZM2G551813	3:23905407-23905701	294	CODING
GRMZM2G551813_X_1			CODING
--
GRMZM2G552162	7:168623719-168624005	286	CODING
GRMZM2G552162_X_1			lncRNA
--
GRMZM2G552868	1:296245702-296246168	466	siRNA
GRMZM2G552868_X_1			CODING
--
GRMZM2G555519	5:45616674-45619936	3262	siRNA
GRMZM2G555519_X_1			CODING
--
GRMZM2G555954	3:66082018-66082624	606	CODING
GRMZM2G555954_X_1			lncRNA
--
GRMZM2G559065	4:176190835-176191158	323	CODING
GRMZM2G559065_X_1			lncRNA
--
GRMZM2G559108	2:61729598-61730094	496	CODING
GRMZM2G559108_X_1			siRNA
--
GRMZM2G561630	1:277443483-277443981	498	CODING
GRMZM2G561630_X_1			siRNA
--
GRMZM2G563453	9:4221961-4222670	709	siRNA
GRMZM2G563453_X_1			TE
--
GRMZM2G565919	6:88835005-88835598	593	CODING
GRMZM2G565919_X_1			lncRNA
--
GRMZM2G570040	2:228210661-228210918	257	CODING
GRMZM2G570040_X_1			CODING
--
GRMZM2G570733	7:11439706-11440431	725	lncRNA
GRMZM2G570733_X_1			lncRNA
--
GRMZM2G572949	4:180930038-180931104	1066	CODING
GRMZM2G572949_X_1			siRNA
--
GRMZM2G573361	3:9258736-9262262	3526	TE
GRMZM2G573361_X_1			TE
--
GRMZM2G575094	1:289910686-289910867	181	CODING
GRMZM2G575094_X_1			CODING
--
GRMZM2G578058	5:114772589-114772798	209	CODING
GRMZM2G578058_X_1			CODING
--
GRMZM2G578653	5:144891685-144892170	485	CODING
GRMZM2G578653_X_1			lncRNA
--
GRMZM2G581204	10:143646721-143660408	13687	CODING
GRMZM2G581204_X_1			lncRNA
--
GRMZM2G583590	8:7770909-7772926	2017	CODING
GRMZM2G583590_X_1			CODING
--
GRMZM2G584110	2:7852150-7852408	258	siRNA
GRMZM2G584110_X_1			siRNA
--
GRMZM2G591285	2:234713388-234721431	8043	CODING
GRMZM2G591285_X_1			CODING
GRMZM2G591285_X_2			CODING
--
GRMZM2G700443	8:28422821-28423416	595	CODING	Uncharacterized protein [Source:UniProtKB/TrEMBL;Acc:K7UZS9]
GRMZM2G700443_X_1			CODING
--
GRMZM2G700945	6:57766561-57766796	235	lncRNA	Uncharacterized protein [Source:UniProtKB/TrEMBL;Acc:K7VBG3]
GRMZM2G700945_X_1			CODING
--
GRMZM2G701218	6:155372293-155375814	3521	CODING	Putative MYB DNA-binding domain superfamily protein [Source:UniProtKB/TrEMBL;Acc:K7VKG0]	myb-related protein 1 [Source:TAIR;Acc:AT5G18240]
GRMZM2G701218_X_1			CODING
--
GRMZM5G801273	Mt:481570-486894	5324	CODING
GRMZM5G801273_X_1			siRNA
--
GRMZM5G804181	8:125826062-125830361	4299	CODING	Uncharacterized protein [Source:UniProtKB/TrEMBL;Acc:K7V1P1]
GRMZM5G804181_X_1			siRNA
--
GRMZM5G804671	Mt:510533-511026	493	lncRNA	Putative uncharacterized protein orf117-c [Source:UniProtKB/TrEMBL;Acc:Q6R990]
GRMZM5G804671_X_1			siRNA
--
GRMZM5G804988	1:238522592-238525355	2763	CODING
GRMZM5G804988_X_1			siRNA
--
GRMZM5G811624	7:149226142-149226740	598	siRNA
GRMZM5G811624_X_1			CODING
--
GRMZM5G812371	8:162179657-162182280	2623	CODING	Uncharacterized protein [Source:UniProtKB/TrEMBL;Acc:K7VA20]	BCL-2-associated athanogene 6 [Source:TAIR;Acc:AT2G46240]
GRMZM5G812371_X_1			siRNA
--
GRMZM5G813949	Mt:105504-108693	3189	CODING	Putative uncharacterized protein orf122 [Source:UniProtKB/TrEMBL;Acc:Q6R9K7]
GRMZM5G813949_X_1			CODING
--
GRMZM5G816453_O_1	Mt:6719-14533	7814	CODING
GRMZM5G816453_X_1			CODING
--
GRMZM5G817335	1:32544753-32548532	3779	siRNA
GRMZM5G817335_X_1			lncRNA
--
GRMZM5G820255	3:228156280-228187913	31633	CODING
GRMZM5G820255_X_1			CODING
--
GRMZM5G820434	2:94301189-94302100	911	lncRNA
GRMZM5G820434_X_1			siRNA
--
GRMZM5G823673	2:32120893-32125766	4873	CODING	Uncharacterized protein [Source:UniProtKB/TrEMBL;Acc:C0HJA2]
GRMZM5G823673_X_1			lncRNA
--
GRMZM5G824698	5:207399810-207403402	3592	CODING		S-adenosyl-L-methionine-dependent methyltransferases superfamily protein [Source:TAIR;Acc:AT1G78240]
GRMZM5G824698_X_1			lncRNA
--
GRMZM5G828432	4:232600477-232601691	1214	siRNA
GRMZM5G828432_X_1			siRNA
--
GRMZM5G832323	Mt:30907-32546	1639	siRNA
GRMZM5G832323_X_1			siRNA
--
GRMZM5G832362	3:226961579-226963166	1587	CODING	Protein ABIL1 [Source:UniProtKB/TrEMBL;Acc:B6TQN2]
GRMZM5G832362_X_1			lncRNA
--
GRMZM5G835161	1:199149809-199188650	38841	lncRNA
GRMZM5G835161_X_1			CODING
--
GRMZM5G835677	3:1406754-1410217	3463	CODING	Uncharacterized protein [Source:UniProtKB/TrEMBL;Acc:B4FI78]
GRMZM5G835677_X_1			lncRNA
--
GRMZM5G836952	Mt:559125-563958	4833	CODING
GRMZM5G836952_X_1			siRNA
--
GRMZM5G838240	2:66023111-66025637	2526	siRNA
GRMZM5G838240_X_1			siRNA
GRMZM5G838240_X_2			siRNA
--
GRMZM5G840073	8:18776189-18784509	8320	lncRNA
GRMZM5G840073_X_1			lncRNA
--
GRMZM5G841928	2:201848511-201848954	443	siRNA
GRMZM5G841928_X_1			CODING
--
GRMZM5G847230	5:214127674-214129303	1629	siRNA
GRMZM5G847230_X_1			siRNA
--
GRMZM5G851103	5:1330067-1341994	11927	CODING	Uncharacterized protein [Source:UniProtKB/TrEMBL;Acc:B4FVC5]	unknown protein; FUNCTIONS IN: molecular_function unknown; INVOLVED IN: biological_process unknown; LOCATED IN: cellular_component unknown; Has 30201 Blast hits to 17322 proteins in 780 species: Archae - 12; Bacteria - 1396; Metazoa - 17338; Fungi - /.../ Plants - 5037; Viruses - 0; Other Eukaryotes - 2996 (source: NCBI BLink). [Source:TAIR;Acc:AT3G49645]
GRMZM5G851103_X_1			lncRNA
--
GRMZM5G852605	2:73296781-73297015	234	CODING
GRMZM5G852605_X_1			CODING
--
GRMZM5G854446	8:136369467-136371459	1992	siRNA
GRMZM5G854446_X_1			lncRNA
--
GRMZM5G857701	5:214998411-215000055	1644	CODING		NAC domain containing protein 74 [Source:TAIR;Acc:AT4G28530]
GRMZM5G857701_X_1			CODING
--
GRMZM5G860988	6:103490107-103490746	639	lncRNA
GRMZM5G860988_X_1			siRNA
--
GRMZM5G864526	8:100838057-100839380	1323	siRNA	Uncharacterized protein [Source:UniProtKB/TrEMBL;Acc:C0PI27]
GRMZM5G864526_X_1			CODING
--
GRMZM5G866163	3:199126333-199128964	2631	CODING
GRMZM5G866163_X_1			lncRNA
--
GRMZM5G867182	1:5003069-5007708	4639	CODING
GRMZM5G867182_X_1			siRNA
--
GRMZM5G868098	2:7859822-7860950	1128	lncRNA
GRMZM5G868098_X_1			CODING
--
GRMZM5G876387	2:11382332-11382524	192	CODING
GRMZM5G876387_X_1			CODING
--
GRMZM5G878102	1:197635872-197636544	672	siRNA
GRMZM5G878102_X_1			CODING
--
GRMZM5G878608	6:116642753-116661434	18681	lncRNA
GRMZM5G878608_X_1			siRNA
--
GRMZM5G879029	1:8510045-8514898	4853	CODING
GRMZM5G879029_X_1			siRNA
--
GRMZM5G880753	2:95783812-95784271	459	siRNA
GRMZM5G880753_X_1			CODING
--
GRMZM5G882918	3:229614056-229614721	665	CODING
GRMZM5G882918_X_1			CODING
--
GRMZM5G883201	3:202437758-202453932	16174	CODING
GRMZM5G883201_X_1			TE
--
GRMZM5G886315	3:214818800-214820567	1767	lncRNA,siRNA
GRMZM5G886315_X_1			lncRNA
--
GRMZM5G887361	4:142976285-142979085	2800	lncRNA
GRMZM5G887361_X_1			CODING
--
GRMZM5G887877	3:157510366-157511338	972	CODING
GRMZM5G887877_X_1			siRNA
--
GRMZM5G888939	8:143163872-143165022	1150	CODING
GRMZM5G888939_X_1			siRNA
--
GRMZM5G891096	2:43811176-43814420	3244	CODING
GRMZM5G891096_X_1			lncRNA
--
GRMZM5G891801	Mt:487085-488230	1145	siRNA	Putative uncharacterized protein orf119-c [Source:UniProtKB/TrEMBL;Acc:Q6R994]
GRMZM5G891801_X_1			siRNA
--
GRMZM5G892983	Mt:24645-25874	1229	siRNA
GRMZM5G892983_X_1			siRNA
--
GRMZM5G895221	2:57907854-57909752	1898	siRNA
GRMZM5G895221_X_1			lncRNA
--
GRMZM5G895471	9:24936300-24937203	903	siRNA
GRMZM5G895471_X_1			lncRNA
--
GRMZM5G896590	1:272769190-272769769	579	lncRNA
GRMZM5G896590_X_1			CODING
--
GRMZM5G898597	3:194889850-194896223	6373	CODING	Putative uncharacterized protein [Source:UniProtKB/TrEMBL;Acc:B6TW21]	unknown protein; FUNCTIONS IN: molecular_function unknown; INVOLVED IN: biological_process unknown; LOCATED IN: mitochondrion; EXPRESSED IN: 24 plant structures; EXPRESSED DURING: 16 growth stages; Has 42 Blast hits to 42 proteins in 17 species: Arc /.../0; Bacteria - 0; Metazoa - 0; Fungi - 0; Plants - 41; Viruses - 0; Other Eukaryotes - 1 (source: NCBI BLink). [Source:TAIR;Acc:AT5G08060]
GRMZM5G898597_X_1			CODING
--
GRMZM5G899984	4:235038349-235040592	2243	CODING
GRMZM5G899984_X_1			siRNA
--
GRMZM5G899985	5:148097888-148099868	1980	CODING
GRMZM5G899985_X_1			lncRNA
--
GRMZM6G317966	2:206337618-206338882	1264	CODING		Protein of unknown function (DUF761) [Source:TAIR;Acc:AT1G61260]
GRMZM6G317966_X_1			CODING
--
GRMZM6G706391	scaffold_299:77-4464	4387	CODING	Uncharacterized protein [Source:UniProtKB/TrEMBL;Acc:B4FF53]
GRMZM6G706391_X_1			lncRNA
--
GRMZM6G724181	scaffold_192:132-1521	1389	CODING		SAUR-like auxin-responsive protein family [Source:TAIR;Acc:AT1G29430]
GRMZM6G724181_X_1			lncRNA
--
GRMZM6G909257	scaffold_243:3-1728	1725	CODING
GRMZM6G909257_X_1			lncRNA
--
lncRNA_Z27kG1_14517	8:162335363-162337600	2237	lncRNA
lncRNA_Z27kG1_14517_X_1			lncRNA
--
lncRNA_Z27kG1_19483	scaffold_191:31-413	382	lncRNA
lncRNA_Z27kG1_19483_X_1			lncRNA
--
siRNA_Z27kG1_20543	scaffold_202:0-1005	1005	lncRNA
siRNA_Z27kG1_20543_X_1			CODING
