# Supplementary material for: Stress-induced and epigenetic-mediated maize transcriptome regulation study by means of transcriptome reannotation and differential expression analysis
Source: Sci Rep. 2016 Jul 27;6:30446. doi: 10.1038/srep30446 (PMC4962059; doi:10.1038/srep30446)
Supplement: Supplementary Data S5 [file srep30446-s6.xls]

## Sheet: lncRNA
Transcript_id	Genomic Coordinates	Length	lncNAT/linRNAs	Blast_hit (100%)	Blast_hit (>95%)	Antisense_transcript
AC155434.2_FGT008	7:173838661-173838970	309	lincRNAs
AC155610.2_FGT009	3:175744245-175747343	204	lincRNAs	GRMZM6G768049_T01
AC155624.2_FGT012	1:8290408-8293021	303	lincRNAs
AC177815.2_FGT003	2:87494552-87495164	351	lincRNAs
AC177816.2_FGT001	2:100769649-100769877	228	lincRNAs
AC177819.2_FGT005	1:205900692-205900998	306	lincRNAs
AC177820.3_FGT007	1:26064886-26065848	327	lincRNAs	GRMZM2G702045_T01
AC177831.3_FGT003	2:49740089-49740413	324	lincRNAs
AC177840.3_FGT003	1:266386824-266399601	243	lncNAT			GRMZM2G386856_T01
AC177844.2_FGT003	2:68539054-68539363	309	lincRNAs
AC177846.2_FGT001	10:37071489-37071849	360	lincRNAs
AC177849.3_FGT001	2:64929102-64929312	210	lincRNAs
AC177854.5_FGT003	2:176145948-176146445	219	lincRNAs
AC177862.3_FGT002	10:44386958-44387210	252	lincRNAs
AC177863.3_FGT013	2:2128501-2130596	351	lncNAT			GRMZM2G145750_T01,GRMZM2G145750_T02,GRMZM2G145750_T02_j_1
AC177867.2_FGT001	2:175391947-175392298	351	lincRNAs
AC177882.3_FGT006	1:34217529-34217883	354	lincRNAs
AC177883.2_FGT003	1:233467482-233467839	357	lincRNAs		GRMZM2G153635_T01
AC177884.3_FGT008	1:279470516-279470768	252	lincRNAs
AC177886.2_FGT001	2:14622463-14622772	309	lincRNAs
AC177897.2_FGT036	1:260063564-260065101	264	lincRNAs	GRMZM2G474519_T01
AC177907.4_FGT006	2:128674383-128708935	240	lncNAT			GRMZM2G082330_T01,GRMZM2G082330_T01_j_1,GRMZM2G082330_T03
AC177913.4_FGT005	1:167907371-167907623	252	lincRNAs
AC177922.2_FGT001	3:74816400-74816619	219	lincRNAs
AC177924.2_FGT003	2:71370497-71370833	336	lincRNAs
AC177934.2_FGT001	10:41413203-41413467	264	lincRNAs
AC177939.3_FGT004	1:164962076-164963487	291	lncNAT			GRMZM2G034768_T01
AC177941.3_FGT008	1:35813007-35818652	279	lncNAT			GRMZM5G815823_T01
AC182105.3_FGT001	4:85819229-85819892	267	lincRNAs		AC210298.2_FGT001_O_1
AC182107.3_FGT004	4:159633272-159633563	201	lincRNAs		GRMZM2G381707_T01
AC182107.3_FGT008	4:159735807-159736134	327	lincRNAs		GRMZM2G125018_T01
AC182110.4_FGT002	3:147203215-147203470	255	lincRNAs
AC182414.3_FGT001	2:151181718-151182072	354	lincRNAs
AC182438.4_FGT002	3:23729459-23729801	342	lincRNAs
AC182440.4_FGT003	3:45734218-45734554	336	lincRNAs
AC182611.4_FGT004	3:32991142-32991403	261	lincRNAs
AC182622.3_FGT001	2:202788638-202794678	324	lncNAT			GRMZM2G498656_T01
AC182823.3_FGT007	4:172708662-172708881	219	lincRNAs
AC182833.3_FGT014	3:227930887-227932047	345	lincRNAs
AC182835.3_FGT004	3:225422654-225423501	261	lincRNAs
AC183314.3_FGT007	3:33783834-33784143	309	lincRNAs
AC183318.3_FGT001	3:67153621-67155784	303	lncNAT			AC183318.3_FGT001_X_1,AC183318.3_FGT001_X_2
AC183515.3_FGT001	4:91709232-91709478	246	lincRNAs
AC183515.3_FGT003	4:91761092-91761439	312	lincRNAs
AC183659.4_FGT003	2:179800818-179801235	417	lincRNAs
AC183659.4_FGT005	2:179816118-179834678	216	lncNAT			GRMZM2G528190_T01,GRMZM2G528190_T01_j_1
AC183659.4_FGT008	2:179880214-179880631	417	lincRNAs
AC183822.3_FGT001	3:45035843-45045316	237	lncNAT			GRMZM2G078895_T03_j_1,GRMZM2G078895_T03_j_2,GRMZM2G078895_T03_j_3
AC183823.3_FGT006	3:188398074-188398450	264	lincRNAs
AC183825.3_FGT003	3:47744694-47744988	294	lincRNAs
AC183895.3_FGT001	2:181540578-181555908	327	lncNAT			GRMZM2G320140_T01,GRMZM2G320140_T01_j_1
AC183912.3_FGT002	4:30114600-30114906	306	lincRNAs
AC183914.3_FGT002	4:178773887-178774664	279	lincRNAs
AC183915.4_FGT002	3:55965947-55966208	261	lincRNAs
AC183926.3_FGT005	9:79897291-79897638	306	lincRNAs
AC183927.3_FGT003	3:64570165-64570450	285	lincRNAs
AC183939.3_FGT005	8:161590401-161590626	225	lincRNAs
AC183944.4_FGT002	9:81800811-81801124	276	lincRNAs
AC183969.3_FGT001	5:77637727-77638036	309	lincRNAs
AC183969.3_FGT003	5:77732667-77734064	294	lncNAT			GRMZM2G033523_T01
AC183974.4_FGT001	4:3377318-3377624	306	lincRNAs
AC184050.2_FGT007	4:103571471-103571816	345	lincRNAs
AC184113.4_FGT001	4:8310221-8313040	240	lncNAT			GRMZM2G029496_T01
AC184131.5_FGT003	5:195491535-195491859	324	lincRNAs
AC184132.3_FGT007	3:231965035-231965677	279	lincRNAs
AC184164.2_FGT005	3:209406456-209406816	360	lincRNAs
AC184168.3_FGT004	5:60795446-60795671	225	lincRNAs
AC184691.2_FGT001	7:60068922-60069186	264	lincRNAs
AC184765.4_FGT004	3:213556455-213557275	258	lincRNAs
AC184781.4_FGT010	5:62748845-62749175	330	lincRNAs
AC184790.3_FGT003	3:204173154-204173388	234	lincRNAs
AC184834.3_FGT005	5:14528405-14528645	240	lincRNAs
AC184840.4_FGT011	4:7738132-7738336	204	lincRNAs
AC184845.4_FGT002	4:83390972-83391479	276	lincRNAs
AC184851.4_FGT005	9:56117669-56118002	333	lincRNAs
AC184873.4_FGT001	5:106864507-106864768	261	lincRNAs
AC185111.3_FGT004	4:16954326-16954620	294	lincRNAs
AC185115.2_FGT005	4:17848924-17849786	261	lincRNAs
AC185126.3_FGT002	4:188157126-188157396	270	lincRNAs
AC185128.2_FGT002	2:150399268-150399577	309	lincRNAs		GRMZM2G330731_T01
AC185216.4_FGT002	4:111259706-111260021	315	lincRNAs
AC185217.3_FGT003	4:190430237-190430715	264	lincRNAs
AC185218.4_FGT007	4:224040689-224041987	309	lncNAT			GRMZM2G052542_T01
AC185226.4_FGT007	4:162708519-162718567	336	lncNAT			GRMZM2G020775_T01
AC185254.4_FGT005	4:74259697-74260030	333	lincRNAs		GRMZM2G116158_T01
AC185262.2_FGT003	4:77781570-77781882	312	lincRNAs
AC185276.2_FGT003	3:228666418-228666670	252	lincRNAs
AC185279.3_FGT002	4:127038864-127039137	273	lincRNAs		GRMZM5G848080_T01
AC185286.3_FGT007	2:9896811-9897108	297	lincRNAs		GRMZM2G014002_T01
AC185304.4_FGT008	5:39383426-39385884	336	lncNAT			GRMZM2G151589_T01
AC185313.5_FGT001	5:13376706-13377267	231	lncNAT			GRMZM5G879607_T01
AC185411.3_FGT003	2:130458-130812	354	lincRNAs		AC231527.1_FGT004
AC185414.3_FGT003	5:152469599-152470497	270	lincRNAs
AC185415.3_FGT002	2:198265458-198265860	360	lincRNAs
AC185420.4_FGT009	4:225081366-225081675	309	lincRNAs
AC185433.3_FGT005	5:108922465-108922789	324	lincRNAs
AC185434.4_FGT004	5:146205321-146206161	291	lincRNAs
AC185435.3_FGT002	5:36118129-36118441	312	lincRNAs
AC185438.2_FGT001	4:230301160-230301490	330	lincRNAs
AC185448.2_FGT005	4:158477067-158478444	351	lincRNAs		GRMZM2G330848_T01
AC185449.3_FGT004	4:160287326-160287705	270	lincRNAs
AC185458.4_FGT003	5:192370590-192370893	303	lincRNAs
AC185467.3_FGT001	4:180076610-180076871	261	lincRNAs
AC185468.3_FGT005	5:197327627-197327921	294	lincRNAs		AC217500.3_FGT005
AC185474.3_FGT009	4:166998807-167002182	228	lncNAT			GRMZM2G063344_T01,GRMZM2G063344_T02,GRMZM2G063344_T04
AC185479.3_FGT006	4:180754544-180754799	255	lincRNAs
AC185504.4_FGT006	4:163927931-163928216	222	lincRNAs
AC185510.3_FGT001	8:31355592-31355832	240	lincRNAs		GRMZM5G898004_T01
AC185514.3_FGT007	1:204554735-204555035	300	lincRNAs
AC185522.2_FGT001	4:115638655-115639409	306	lncNAT			GRMZM2G347628_T01
AC185530.2_FGT005	4:120707962-120708211	249	lincRNAs
AC185588.2_FGT008	1:297223915-297224547	207	lincRNAs
AC185591.4_FGT012	1:294505903-294506605	501	lincRNAs		GRMZM2G352363_T01
AC185591.4_FGT015	1:294517128-294517645	285	lincRNAs		GRMZM2G397639_T01
AC185605.3_FGT004	5:44476767-44477004	237	lincRNAs
AC185610.3_FGT003	1:251639676-251640505	297	lincRNAs
AC185611.3_FGT001	1:206839157-206839481	324	lincRNAs
AC185613.4_FGT001	1:53044931-53045240	309	lincRNAs
AC185623.4_FGT010	4:157655016-157655277	261	lincRNAs
AC185632.3_FGT001	2:41451025-41451690	339	lincRNAs
AC185632.3_FGT005	2:41339994-41342962	312	lncNAT			GRMZM2G096245_T01
AC185635.4_FGT013	4:171728498-171730410	336	lincRNAs		GRMZM2G449763_T01
AC185637.3_FGT004	4:167450349-167450833	324	lincRNAs
AC185654.3_FGT006	4:161910113-161910567	285	lincRNAs
AC185655.3_FGT003	2:39912425-39914642	270	lncNAT			GRMZM2G506979_T01
AC185662.2_FGT003	4:178065045-178065399	255	lincRNAs
AC185667.3_FGT007	4:175623533-175624305	219	lincRNAs		AC183928.4_FGT006
AC185668.3_FGT004	4:177362229-177362505	276	lincRNAs
AC186020.3_FGT003_X_1	4:175758502-175761094	236	lncNAT			AC186020.3_FGT003
AC186021.3_FGT001	4:165778336-165779938	333	lincRNAs
AC186026.3_FGT004	4:70666570-70667550	342	lincRNAs
AC186146.3_FGT002	4:157504981-157505212	231	lincRNAs
AC186220.4_FGT004	5:194484167-194484518	351	lincRNAs
AC186222.3_FGT001	1:176153831-176154128	297	lincRNAs
AC186223.3_FGT004	1:101781420-101782136	207	lincRNAs		GRMZM2G026824_T01
AC186226.5_FGT004	1:214488700-214488946	246	lincRNAs
AC186227.3_FGT003	1:220760708-220768108	285	lncNAT			GRMZM2G327174_T01,GRMZM2G327174_T01_j_1
AC186228.4_FGT003	1:183338076-183338519	219	lincRNAs
AC186237.3_FGT004	4:190286235-190286568	333	lincRNAs		AC194745.3_FGT003
AC186238.3_FGT005	1:119440603-119440927	324	lincRNAs
AC186308.4_FGT006	1:44577186-44578077	228	lncNAT			GRMZM2G175477_T01
AC186314.4_FGT003	4:149593771-149594068	297	lincRNAs
AC186317.3_FGT002	4:168135533-168136942	219	lincRNAs		GRMZM5G853141_T01
AC186329.3_FGT009	2:49882698-49883171	210	lincRNAs		AC216880.3_FGT001
AC186333.2_FGT006	2:31022078-31022704	321	lincRNAs		GRMZM2G096389_T05
AC186334.4_FGT004	1:159735882-159736176	294	lincRNAs
AC186336.4_FGT006	1:43121029-43121939	201	lincRNAs
AC186337.3_FGT006	2:25207763-25208084	321	lincRNAs
AC186339.3_FGT001	1:254845677-254846166	489	lincRNAs	GRMZM2G433345_T03
AC186342.3_FGT004	1:64703456-64703807	351	lincRNAs
AC186370.2_FGT007	4:159528023-159528296	273	lincRNAs
AC186371.3_FGT005	7:147623390-147623624	234	lincRNAs
AC186372.4_FGT001	5:211602612-211602852	240	lincRNAs
AC186374.4_FGT004	7:91569548-91570051	261	lincRNAs		GRMZM5G814913_T01
AC186377.3_FGT005	8:70828227-70828488	261	lincRNAs
AC186406.4_FGT005	6:14956876-14957128	252	lincRNAs		GRMZM2G321537_T01
AC186424.4_FGT010	1:279727636-279728083	306	lincRNAs
AC186438.3_FGT004	7:45218155-45219324	231	lncNAT			GRMZM2G336680_T01
AC186506.3_FGT002	1:160238990-160239363	312	lincRNAs
AC186522.3_FGT001	1:249919035-249920406	354	lncNAT			GRMZM2G042720_T01
AC186565.3_FGT002	5:208135594-208136078	282	lncNAT			GRMZM2G335928_T01
AC186574.3_FGT002	8:26108507-26109822	234	lincRNAs
AC186582.3_FGT012	8:119210399-119212200	336	lincRNAs
AC186612.3_FGT001	6:34119281-34119593	312	lincRNAs
AC186614.3_FGT001	4:208045102-208045303	201	lincRNAs
AC186620.3_FGT011	1:116844166-116844448	282	lincRNAs
AC186648.3_FGT001	4:23763747-23764810	237	lincRNAs
AC186651.3_FGT001	1:43974708-43974966	258	lincRNAs
AC186653.4_FGT003	1:23380464-23380818	354	lincRNAs
AC186653.4_FGT005	1:23341672-23342178	336	lincRNAs
AC186656.4_FGT004	1:288714863-288715190	327	lincRNAs
AC186657.3_FGT004	1:85073729-85074164	213	lincRNAs
AC186660.2_FGT002	7:149432120-149432450	330	lincRNAs		GRMZM5G860405_T02
AC186680.3_FGT005	1:53115700-53116027	327	lincRNAs
AC186683.3_FGT004	1:220024332-220024644	312	lincRNAs
AC186691.4_FGT003	1:189368051-189368321	270	lincRNAs
AC186691.4_FGT009	1:189229689-189231190	342	lincRNAs		GRMZM2G114584_T01
AC186743.4_FGT003	4:185893991-185894327	336	lincRNAs
AC186798.2_FGT002	8:133374332-133374569	237	lincRNAs
AC186815.3_FGT002	8:144933207-144933549	342	lincRNAs
AC186819.3_FGT004	7:152205612-152205906	294	lincRNAs
AC186845.4_FGT009	7:163794819-163796531	318	lncNAT			GRMZM2G074811_T01,GRMZM2G074811_T02
AC186888.2_FGT006	7:168334902-168337236	324	lincRNAs
AC186891.3_FGT005	7:111626738-111627053	315	lincRNAs		AC203670.3_FGT003
AC186891.3_FGT006	7:111634052-111634367	315	lincRNAs		AC203670.3_FGT003
AC186893.4_FGT004	8:103634471-103635186	231	lincRNAs
AC186897.4_FGT009	8:13216422-13216647	225	lincRNAs
AC186904.4_FGT006	2:15131475-15131808	333	lincRNAs	GRMZM2G061428_T01_j_1
AC187039.3_FGT005	7:159782094-159782379	285	lincRNAs
AC187055.3_FGT001	6:100894789-100895029	240	lincRNAs
AC187076.4_FGT003	8:2038115-2038430	315	lincRNAs		GRMZM2G700931_T01
AC187078.3_FGT002	8:95570690-95572148	270	lincRNAs
AC187078.3_FGT005	8:95464494-95465066	252	lincRNAs
AC187098.4_FGT002	7:174940295-174940581	207	lincRNAs
AC187135.5_FGT002	2:68432435-68432735	300	lincRNAs
AC187142.3_FGT007	6:123954182-123954458	276	lincRNAs		GRMZM2G085378_T01
AC187147.4_FGT002	8:79393929-79394205	276	lincRNAs
AC187207.3_FGT001	1:13319733-13320109	339	lincRNAs
AC187209.5_FGT011	2:4711690-4712358	255	lncNAT			GRMZM2G386556_T01
AC187223.4_FGT001	3:46873579-46873792	213	lincRNAs
AC187223.4_FGT004	3:46831296-46831595	213	lincRNAs
AC187235.3_FGT002	8:81238806-81239107	252	lincRNAs
AC187237.3_FGT003	6:91480-91742	262	lincRNAs
AC187240.3_FGT004	6:41620017-41620278	261	lincRNAs
AC187248.6_FGT001	3:103623440-103623662	222	lincRNAs
AC187256.3_FGT001	3:51524928-51525177	249	lincRNAs
AC187261.3_FGT002	6:106078344-106078701	357	lincRNAs
AC187265.3_FGT002	3:89464691-89465009	318	lincRNAs
AC187279.3_FGT003	6:48768535-48769985	327	lncNAT			GRMZM2G079321_T01
AC187280.3_FGT001	8:99391003-99391282	279	lincRNAs
AC187283.3_FGT005	6:85771923-85772172	249	lincRNAs
AC187340.3_FGT002	6:59425431-59426955	249	lncNAT			GRMZM2G096876_T01
AC187404.3_FGT008	10:60727974-60728313	339	lincRNAs
AC187406.4_FGT001	9:9154024-9154267	243	lincRNAs
AC187475.4_FGT002	6:111374507-111375809	330	lincRNAs
AC187476.3_FGT003	7:19457759-19458017	258	lincRNAs
AC187481.4_FGT003	1:79468985-79469294	309	lincRNAs
AC187556.4_FGT001	8:115142495-115142952	237	lincRNAs
AC187559.2_FGT006	4:63877758-63877986	228	lincRNAs
AC187559.2_FGT010	4:63820456-63820789	333	lincRNAs	GRMZM2G302653_T01
AC187559.2_FGT013	4:63771451-63772161	342	lincRNAs		GRMZM2G006433_T01
AC187568.4_FGT009_O_1	4:235924801-235931777	360	lncNAT			GRMZM2G020986_T01
AC187656.2_FGT005	2:43355847-43356177	330	lincRNAs
AC187775.3_FGT008	6:109974387-109974708	321	lincRNAs
AC187779.3_FGT007	8:6037618-6037876	258	lincRNAs
AC187782.4_FGT005	8:139992155-139992362	207	lincRNAs
AC187782.4_FGT009	8:140022444-140022813	204	lincRNAs
AC187788.3_FGT001	7:165659904-165660147	243	lincRNAs
AC187789.3_FGT001	9:30459749-30460007	258	lincRNAs
AC187813.3_FGT001	5:186820869-186821151	282	lincRNAs
AC187813.3_FGT004	5:186885958-186886332	333	lincRNAs
AC187831.3_FGT002	4:15278898-15279135	237	lincRNAs
AC187834.2_FGT002	1:29798728-29799027	267	lincRNAs
AC187843.3_FGT012	10:7366420-7366836	204	lincRNAs
AC187896.3_FGT006	6:158818236-158818521	285	lincRNAs
AC187902.3_FGT006	6:96456207-96456994	333	lincRNAs
AC187903.3_FGT004	10:132160234-132160552	318	lincRNAs		GRMZM2G008359_T02
AC187919.5_FGT007	9:67375337-67375601	264	lincRNAs
AC187920.3_FGT001	1:223304510-223305189	261	lincRNAs
AC188000.3_FGT006	10:91727075-91734052	249	lncNAT			GRMZM2G116626_T02,GRMZM2G116626_T02_j_1,GRMZM2G116626_T02_j_2,GRMZM2G116626_T03
AC188003.3_FGT002	4:1046526-1046826	300	lincRNAs
AC188024.3_FGT005	7:31668982-31669324	342	lincRNAs
AC188033.3_FGT007	10:76237665-76241531	285	lncNAT			GRMZM2G078292_T01,GRMZM2G078292_T02
AC188125.3_FGT006	10:137774229-137774538	309	lincRNAs
AC188127.3_FGT005	9:115529374-115529593	219	lincRNAs
AC188128.3_FGT004	10:143646721-143660408	243	lincRNAs
AC188129.4_FGT001	1:127493488-127493809	321	lincRNAs		GRMZM2G038916_T01
AC188134.2_FGT012_O_4	5:211742225-211749518	620	lincRNAs		GRMZM2G139642_T01_j_1
AC188296.3_FGT006	6:125243655-125244000	345	lincRNAs
AC188583.4_FGT004	9:10578229-10578978	360	lincRNAs
AC188613.4_FGT003	9:88990186-89015673	303	lncNAT			GRMZM2G443953_T01,GRMZM2G443953_T01_j_1,GRMZM2G443953_T01_j_2,GRMZM2G443953_T01_j_3,GRMZM2G443953_T01_j_4,GRMZM2G443953_T01_j_5,GRMZM2G443953_T02,GRMZM2G443953_T03,GRMZM2G443953_T04
AC188714.3_FGT006	9:127572455-127572755	300	lincRNAs
AC188715.3_FGT001	10:28075066-28075587	258	lncNAT			GRMZM5G842236_T01
AC188718.3_FGT018	7:125580495-125581387	285	lincRNAs
AC188720.3_FGT010	8:32242412-32242894	309	lincRNAs		AC230041.2_FGT001
AC188731.3_FGT004	10:91544562-91544919	357	lincRNAs
AC188737.4_FGT003	8:126492289-126492502	213	lincRNAs
AC188738.4_FGT004	8:645629-693845	258	lncNAT			GRMZM2G092694_T01_j_3
AC188744.3_FGT003	9:60779196-60779442	246	lincRNAs
AC188749.4_FGT005	4:119041861-119042074	213	lincRNAs
AC188753.3_FGT007	3:159658068-159658407	339	lincRNAs		AC208677.3_FGT011
AC188823.3_FGT007	4:158227601-158229850	351	lincRNAs
AC188834.4_FGT001	10:69252405-69252660	255	lincRNAs
AC188843.3_FGT011	10:134614860-134615777	225	lincRNAs
AC188964.3_FGT003	4:92541651-92541990	339	lincRNAs
AC188966.3_FGT004	10:81443204-81443528	324	lincRNAs
AC188970.3_FGT007	3:202418780-202419291	264	lincRNAs
AC188970.3_FGT008	3:202404240-202404513	273	lincRNAs
AC188987.3_FGT004	9:43140309-43140561	252	lincRNAs
AC188987.3_FGT006	9:43226522-43226853	285	lincRNAs
AC189038.3_FGT004	8:26756398-26768468	273	lncNAT			GRMZM2G464891_T01_j_2,GRMZM2G464891_T01_j_3,GRMZM2G464891_T01_j_4
AC189039.3_FGT014	7:162891722-162892119	330	lincRNAs
AC189044.2_FGT003	3:206233071-206233898	240	lincRNAs
AC189048.2_FGT002	6:23957997-23958327	330	lincRNAs
AC189061.3_FGT004	4:12274382-12274721	339	lincRNAs		GRMZM2G346342_T01
AC189062.2_FGT001	3:183038922-183039470	273	lincRNAs
AC189063.3_FGT003	10:11321630-11322333	294	lincRNAs
AC189077.3_FGT002	9:25984998-25985235	237	lincRNAs
AC189078.3_FGT008	7:65842772-65842976	204	lincRNAs		GRMZM2G400382_T01
AC189080.3_FGT002	10:67006255-67006588	333	lincRNAs
AC189745.3_FGT001	3:82920657-82920876	219	lincRNAs		GRMZM5G872907_T01
AC189752.3_FGT002	4:209148632-209211223	300	lncNAT			GRMZM5G816318_T01
AC189752.3_FGT004	4:209291168-209318864	321	lncNAT			GRMZM2G106119_T01,GRMZM2G106119_T02_j_1,GRMZM2G106119_T02_j_2,GRMZM2G106119_T02_j_3
AC189755.3_FGT004	2:74163264-74163504	240	lincRNAs
AC189760.3_FGT002	7:65257860-65258070	210	lincRNAs
AC189772.3_FGT002	9:136113648-136113969	321	lincRNAs
AC189773.3_FGT001	9:65713642-65719982	318	lncNAT			GRMZM2G548261_T01
AC189778.3_FGT004	6:150729706-150729931	225	lincRNAs
AC189785.3_FGT009	8:159543758-159544428	231	lincRNAs		AC213051.3_FGT004
AC189790.2_FGT003	7:115414125-115414398	273	lincRNAs
AC189792.3_FGT002	8:76770639-76770921	282	lincRNAs
AC190485.1_FGT005	4:95562252-95562606	354	lincRNAs
AC190489.1_FGT013	5:4745768-4746023	255	lincRNAs
AC190493.1_FGT001	4:51723878-51724202	324	lincRNAs
AC190498.1_FGT007	1:262572552-262573175	336	lincRNAs		GRMZM5G875999_T01
AC190502.1_FGT001	10:43770248-43770560	312	lincRNAs
AC190507.1_FGT001	2:88328130-88328473	343	lincRNAs
AC190516.1_FGT002	9:76430272-76430524	252	lincRNAs
AC190516.1_FGT003	9:76424254-76424581	270	lincRNAs
AC190522.1_FGT005	2:44927542-44933362	297	lncNAT			GRMZM2G167262_T01,GRMZM2G167262_T02
AC190533.4_FGT006	9:155134826-155135259	273	lincRNAs		GRMZM2G524711_T02_j_4
AC190538.2_FGT005	2:106999201-106999626	321	lincRNAs
AC190544.2_FGT004	2:220581202-220617076	219	lncNAT			GRMZM2G072493_T01,GRMZM2G072493_T01_j_1
AC190545.3_FGT003	1:205841376-205841836	262	lincRNAs
AC190573.3_FGT001	5:135093367-135093709	342	lincRNAs
AC190589.2_FGT001	3:138509342-138509627	285	lincRNAs
AC190597.4_FGT002	2:32064506-32064794	288	lincRNAs
AC190597.4_FGT003	2:32034296-32034635	339	lincRNAs
AC190608.3_FGT009	3:4738152-4738479	327	lincRNAs
AC190621.2_FGT003	3:117830666-117830999	333	lincRNAs
AC190624.3_FGT001	1:17317658-17317871	213	lincRNAs
AC190652.3_FGT003	3:50102591-50102942	351	lincRNAs
AC190652.3_FGT004	3:50211922-50212261	339	lincRNAs
AC190671.4_FGT003	2:219295681-219296044	321	lincRNAs
AC190672.3_FGT003	10:40273161-40273416	255	lincRNAs
AC190719.2_FGT001	10:35748818-35749169	351	lincRNAs
AC190740.2_FGT002	1:66800130-66805028	339	lncNAT			GRMZM2G011667_T01
AC190744.2_FGT003	2:58508559-58508877	318	lincRNAs
AC190747.2_FGT005	2:177081710-177081926	216	lincRNAs
AC190749.3_FGT001	4:162065929-162066181	252	lincRNAs
AC190750.2_FGT009	2:3042270-3042584	210	lincRNAs
AC190751.4_FGT008	4:178838001-178838313	312	lincRNAs		GRMZM2G040050_T01
AC190752.2_FGT002	10:142837359-142837644	285	lincRNAs
AC190753.4_FGT004	5:55588761-55610496	276	lncNAT			GRMZM2G091696_T01_j_1,GRMZM2G091696_T01_j_2
AC190771.2_FGT006	2:188441583-188441991	282	lincRNAs
AC190775.2_FGT002	3:161113440-161113773	255	lincRNAs
AC190775.2_FGT003	3:161116378-161116720	264	lincRNAs
AC190778.2_FGT004	3:142147533-142147890	324	lincRNAs
AC190789.3_FGT002	10:147606782-147607273	348	lincRNAs		GRMZM2G019688_T01
AC190801.3_FGT006	6:147175338-147175542	204	lincRNAs
AC190808.2_FGT002	1:156041225-156041534	309	lincRNAs
AC190823.2_FGT002	4:8493562-8493793	231	lincRNAs
AC190832.2_FGT005	4:166320763-166322182	246	lincRNAs		GRMZM2G344573_T01
AC190843.2_FGT001	5:140652455-140652782	327	lincRNAs
AC190851.3_FGT005	7:22609870-22610808	306	lincRNAs
AC190860.2_FGT006	4:179821745-179822199	210	lincRNAs
AC190864.4_FGT002	8:166934193-166934442	249	lincRNAs		GRMZM2G029879_T01
AC190870.3_FGT001	2:122986211-122986544	333	lincRNAs
AC190872.2_FGT003	2:235473102-235473871	324	lncNAT			GRMZM2G020796_T01
AC190890.3_FGT003	1:6079562-6079892	330	lincRNAs
AC190900.2_FGT004	3:196381368-196381897	345	lincRNAs
AC190902.2_FGT005	10:105804944-105810964	345	lncNAT			GRMZM2G009346_T01_j_1
AC190909.3_FGT001	5:64398014-64399024	300	lincRNAs
AC190918.3_FGT006	3:25318826-25319180	354	lincRNAs
AC190928.1_FGT001	2:119615055-119615268	213	lincRNAs
AC190936.1_FGT004	2:160534928-160541774	288	lncNAT			GRMZM2G481231_T01
AC190966.3_FGT011	3:216549845-216550569	324	lincRNAs		GRMZM2G107373_T02
AC190968.2_FGT009	5:35438573-35438900	327	lincRNAs
AC190970.2_FGT002	5:131223577-131224119	207	lncNAT			GRMZM2G456346_T01
AC190983.3_FGT001	5:119705292-119705595	303	lincRNAs
AC191000.3_FGT001	2:125289011-125289287	276	lincRNAs
AC191007.2_FGT004	5:51605463-51605851	303	lincRNAs
AC191009.3_FGT004	1:298576040-298583193	330	lincRNAs	GRMZM2G164547_T01_j_1
AC191019.2_FGT002	2:72569534-72569870	336	lincRNAs		GRMZM2G702610_T01
AC191023.2_FGT007	2:187640629-187640974	345	lincRNAs
AC191027.3_FGT009	7:10687639-10687921	282	lincRNAs
AC191040.2_FGT001	1:11779461-11779787	246	lincRNAs
AC191054.3_FGT002	10:122973600-122975628	357	lncNAT			GRMZM2G361569_T01
AC191070.3_FGT004	4:42445960-42446182	222	lincRNAs		GRMZM2G174769_T01
AC191097.3_FGT010	4:195392249-195392938	258	lincRNAs		GRMZM2G014709_T03
AC191098.3_FGT002	7:51535239-51535670	431	lincRNAs
AC191119.2_FGT004	2:102996802-102997072	270	lincRNAs		GRMZM2G493160_T01
AC191125.3_FGT003	5:107234316-107234667	351	lincRNAs
AC191249.2_FGT007	10:68525582-68525840	258	lincRNAs
AC191251.3_FGT002	5:4924026-4924269	243	lincRNAs
AC191256.3_FGT001	1:4590849-4591092	243	lincRNAs
AC191257.3_FGT006	2:227260655-227260934	207	lincRNAs
AC191260.3_FGT002	8:125528071-125528386	315	lincRNAs
AC191281.3_FGT002	5:54729149-54730309	345	lincRNAs
AC191301.3_FGT002	3:112923373-112923595	222	lincRNAs
AC191315.2_FGT003_O_1	10:32506269-32508991	323	lncNAT			GRMZM2G084695_T01
AC191318.3_FGT003	7:75703989-75704262	273	lincRNAs
AC191318.3_FGT004	7:75662571-75664004	267	lincRNAs
AC191326.2_FGT006	4:159061688-159065270	231	lncNAT			GRMZM2G125259_T01,GRMZM2G125259_T02,GRMZM2G125259_T03
AC191328.3_FGT002	4:123716380-123718676	222	lncNAT			GRMZM2G120708_T01
AC191337.4_FGT008	4:225552714-225562660	249	lncNAT			GRMZM2G164359_T01
AC191351.3_FGT007	1:4728641-4728977	336	lincRNAs		AC212969.2_FGT002
AC191362.3_FGT001	1:133175667-133176000	333	lincRNAs
AC191362.3_FGT002	1:133188542-133189462	213	lncNAT			GRMZM2G077250_T01
AC191362.3_FGT004	1:133358468-133358798	330	lincRNAs
AC191366.2_FGT002	10:98837568-98838411	300	lincRNAs
AC191373.3_FGT003	6:166448707-166449019	312	lincRNAs
AC191375.3_FGT001	3:14982806-14983055	249	lincRNAs
AC191387.3_FGT007	3:59815473-59844862	210	lncNAT			GRMZM2G113495_T01,GRMZM2G113495_T02
AC191393.3_FGT001	4:8209524-8210202	360	lincRNAs
AC191399.3_FGT002	3:18630431-18630733	228	lincRNAs
AC191403.5_FGT002	6:146308103-146308591	333	lincRNAs
AC191405.3_FGT003	4:238058025-238058325	300	lincRNAs
AC191415.3_FGT004	7:77127331-77127584	222	lincRNAs
AC191418.3_FGT003	4:199271064-199271457	240	lincRNAs		GRMZM5G819562_T01
AC191428.3_FGT001	1:178691229-178691526	297	lincRNAs
AC191434.3_FGT004	5:7137869-7138341	327	lincRNAs
AC191518.2_FGT001	3:91009437-91009945	354	lincRNAs
AC191518.2_FGT003	3:91045680-91045977	297	lincRNAs
AC191530.4_FGT002	1:272564302-272564633	331	lincRNAs
AC191543.3_FGT009	10:141788465-141838975	330	lncNAT			GRMZM2G354867_T01_O_1
AC191569.3_FGT003	3:19989404-19989713	309	lincRNAs
AC191569.3_FGT004	3:19988428-19988683	255	lincRNAs
AC191577.3_FGT003	5:137169716-137170064	348	lincRNAs		GRMZM2G324320_T01
AC191582.3_FGT004	5:145329497-145329728	231	lincRNAs
AC191585.3_FGT002	1:52922244-52922625	270	lincRNAs
AC191585.3_FGT003	1:52945144-52945471	327	lincRNAs
AC191589.3_FGT005	1:72573457-72574246	267	lincRNAs		GRMZM2G171902_T01
AC191592.3_FGT009	1:39104874-39146176	273	lincRNAs
AC191596.3_FGT001	4:218097678-218097915	237	lincRNAs
AC191620.3_FGT002	1:163188362-163188697	240	lincRNAs
AC191620.3_FGT008	1:163158590-163158824	234	lincRNAs
AC191622.3_FGT007	6:167811366-167811699	333	lincRNAs
AC191640.3_FGT001	4:127728486-127731866	282	lncNAT			GRMZM2G416061_T01,GRMZM2G416061_T02,GRMZM2G416061_T03,GRMZM2G416061_T04
AC191652.3_FGT003	10:60501811-60502560	348	lincRNAs
AC191658.3_FGT002	2:164284842-164285136	294	lincRNAs
AC191658.3_FGT007	2:164332337-164332574	237	lincRNAs
AC191658.3_FGT008	2:164324882-164325227	345	lincRNAs
AC191661.3_FGT001	7:57763772-57764719	300	lncNAT			GRMZM2G046317_T01
AC191681.3_FGT007	1:31853600-31853846	246	lincRNAs		GRMZM2G149665_T01
AC191684.3_FGT002	3:220221466-220221694	228	lincRNAs
AC191691.3_FGT009	4:14162796-14163105	309	lincRNAs
AC191703.3_FGT005	10:144908479-144908716	237	lincRNAs
AC191704.3_FGT007	7:2740108-2740937	216	lincRNAs		GRMZM2G033014_T01
AC191704.3_FGT008	7:2741321-2742521	228	lncNAT			GRMZM5G810231_T01
AC191728.3_FGT001	3:54322911-54323133	222	lincRNAs
AC191732.3_FGT001	5:55191211-55191666	357	lincRNAs
AC191735.3_FGT013	7:150025667-150026838	360	lincRNAs		GRMZM2G401515_T01
AC191736.2_FGT002	5:37632349-37632571	222	lincRNAs		GRMZM2G107152_T01
AC191742.3_FGT002	5:70251631-70251934	303	lincRNAs
AC191744.3_FGT002	3:39627233-39627968	342	lincRNAs
AC191746.3_FGT002	4:88860417-88860702	285	lincRNAs
AC191759.3_FGT008	4:176553086-176553341	255	lincRNAs
AC191759.3_FGT010	4:176562296-176562644	348	lincRNAs
AC191771.3_FGT007	5:60624002-60624803	282	lincRNAs
AC191771.3_FGT008	5:60628198-60630510	390	lincRNAs
AC191771.3_FGT008_j_1	5:60628198-60630510	915	lincRNAs
AC191780.3_FGT001	3:57373484-57373829	345	lincRNAs
AC191787.3_FGT002	7:58008072-58008323	213	lincRNAs
AC191795.3_FGT001	4:79952881-79953302	348	lincRNAs		AC205833.3_FGT002
AC191801.3_FGT004	4:76095083-76095927	231	lncNAT			GRMZM2G502272_T01
AC191926.3_FGT001	7:82530317-82530566	249	lincRNAs
AC191929.3_FGT001	9:31631126-31631413	234	lincRNAs
AC191949.3_FGT003	3:23609288-23609558	270	lincRNAs
AC191949.3_FGT007	3:23719973-23720195	222	lincRNAs
AC192177.3_FGT008	4:38828375-38828693	318	lincRNAs
AC192185.3_FGT002	4:206399299-206401457	357	lincRNAs
AC192210.3_FGT005	3:231373165-231373504	339	lincRNAs
AC192223.3_FGT002	5:50475285-50475642	357	lincRNAs
AC192227.3_FGT001	3:127421431-127421724	264	lincRNAs
AC192236.3_FGT002	5:56413531-56413765	234	lincRNAs
AC192242.3_FGT002	1:124199696-124200072	273	lincRNAs
AC192247.3_FGT003	4:59547140-59549845	360	lincRNAs
AC192262.3_FGT004	3:220893468-220894167	324	lincRNAs
AC192264.4_FGT002	1:183473632-183474241	270	lncNAT			GRMZM2G003295_T01
AC192282.3_FGT005	3:2351354-2351567	213	lincRNAs	AC210093.3_FGT002
AC192356.3_FGT008	7:161979518-161984311	255	lncNAT			AC192356.3_FGT003
AC192375.4_FGT004	4:212696083-212696404	321	lincRNAs
AC192379.3_FGT002	4:46978258-46978531	273	lincRNAs
AC192381.3_FGT006	1:285300555-285300801	246	lincRNAs
AC192382.2_FGT007	1:241663350-241663611	261	lincRNAs
AC192400.3_FGT001	5:189587975-189588290	315	lincRNAs
AC192594.3_FGT005	4:198611072-198611408	336	lincRNAs
AC192601.2_FGT005	3:201768805-201769093	288	lincRNAs
AC193307.3_FGT004	2:3780432-3809604	348	lncNAT			GRMZM2G017654_T01,GRMZM2G017654_T02
AC193331.3_FGT002	3:48381336-48382138	204	lincRNAs
AC193381.4_FGT003	2:223935120-223935354	234	lincRNAs
AC193388.3_FGT005	1:263471344-263471626	282	lincRNAs
AC193401.3_FGT004	2:212522960-212523173	213	lincRNAs
AC193414.4_FGT002	10:60655586-60656009	315	lincRNAs
AC193415.3_FGT001	7:60209841-60210399	222	lincRNAs
AC193439.3_FGT008	3:167521893-167531278	297	lncNAT			GRMZM2G044584_T02,GRMZM2G044584_T02_j_1,GRMZM2G044584_T03
AC193450.3_FGT001	4:1669602-1670070	468	lincRNAs		GRMZM2G455303_T01
AC193454.3_FGT002	4:79468106-79468496	258	lincRNAs
AC193457.3_FGT001	3:197878249-197878459	210	lincRNAs
AC193457.3_FGT002	3:197855736-197856000	264	lincRNAs
AC193465.3_FGT003	9:74054652-74054898	246	lincRNAs
AC193473.2_FGT008	1:6612479-6614011	231	lncNAT			GRMZM2G137391_T01,GRMZM2G137391_T02,GRMZM2G137391_T03,GRMZM2G137391_T03_j_1
AC193485.3_FGT006	2:175518131-175518398	267	lincRNAs
AC193492.3_FGT003	5:186227276-186227664	201	lincRNAs
AC193498.4_FGT002	4:34954638-34964831	345	lncNAT			GRMZM2G020302_T01
AC193500.3_FGT001	1:1746343-1746592	249	lincRNAs
AC193511.3_FGT004	4:133729704-133730573	324	lincRNAs		AC209981.3_FGT009
AC193528.3_FGT005	2:117336121-117336409	288	lincRNAs
AC193588.3_FGT001	4:3305834-3306140	306	lincRNAs
AC193591.3_FGT002	4:227400546-227401489	309	lncNAT			GRMZM2G132688_T01
AC193592.3_FGT008	9:40408427-40408712	285	lincRNAs
AC193595.3_FGT001	9:37773162-37773860	321	lincRNAs
AC193624.3_FGT001	2:86237471-86237750	279	lincRNAs
AC193656.3_FGT007	10:116047451-116048561	210	lincRNAs
AC193656.3_FGT009	10:116063896-116064390	321	lincRNAs		AC204846.2_FGT004
AC193658.3_FGT003	9:25055682-25055958	276	lincRNAs
AC193662.2_FGT005	9:29486183-29486438	255	lincRNAs
AC193665.3_FGT004	9:20297890-20298997	210	lincRNAs
AC193667.3_FGT002	9:60712644-60713359	306	lincRNAs
AC193745.3_FGT014	1:283384448-283384762	225	lincRNAs
AC193745.3_FGT016	1:283399991-283400315	324	lincRNAs
AC193753.3_FGT002	3:144588709-144589018	309	lincRNAs		GRMZM2G701791_T01
AC193753.3_FGT003	3:144568067-144568376	309	lincRNAs		GRMZM2G701791_T01
AC193754.3_FGT003	2:36627143-36627410	267	lincRNAs
AC193754.3_FGT004	2:36630931-36631219	288	lincRNAs
AC193773.2_FGT002	9:125875474-125875807	333	lincRNAs
AC193938.4_FGT001	4:73788059-73788990	213	lincRNAs
AC193939.2_FGT010	8:161411009-161450347	330	lncNAT			GRMZM2G070898_T01_O_1,GRMZM2G070898_T01_j_1,GRMZM2G070898_T01_j_2
AC193971.3_FGT002	1:215456227-215456569	342	lincRNAs
AC193974.3_FGT003	6:155976156-155976477	321	lincRNAs
AC193985.3_FGT006	7:101690545-101743408	321	lncNAT			GRMZM2G474563_T01
AC194000.4_FGT002	2:15029567-15030058	249	lincRNAs
AC194003.3_FGT003	6:99786220-99786574	354	lincRNAs
AC194020.3_FGT001	1:87638594-87639867	213	lincRNAs
AC194020.3_FGT004	1:87601233-87602464	304	lincRNAs
AC194021.3_FGT008	9:122487949-122488303	354	lincRNAs
AC194032.3_FGT017	9:151934312-151934597	285	lincRNAs
AC194036.4_FGT002	8:9541195-9542177	258	lncNAT			GRMZM5G868792_T01
AC194043.3_FGT003	1:281394793-281395177	324	lincRNAs
AC194044.3_FGT001	1:89867388-89867674	286	lincRNAs
AC194047.3_FGT001	8:91514963-91515634	327	lincRNAs		AC194047.3_FGT006
AC194047.3_FGT005	8:91539351-91539579	228	lincRNAs
AC194056.3_FGT008	3:213630023-213630296	273	lincRNAs
AC194070.3_FGT002	1:149197049-149197289	240	lincRNAs
AC194076.3_FGT007	1:234314078-234314484	348	lincRNAs
AC194078.3_FGT001	8:161987382-161987640	258	lincRNAs
AC194090.3_FGT001	6:44867189-44867474	285	lincRNAs
AC194094.3_FGT003	9:152568756-152568972	216	lincRNAs
AC194095.3_FGT004	2:142507622-142507970	348	lincRNAs
AC194098.3_FGT003	9:146913170-146913699	330	lincRNAs
AC194099.3_FGT003	4:48996172-48999276	267	lncNAT			GRMZM2G561278_T01
AC194102.3_FGT001	8:6576833-6577136	303	lincRNAs		GRMZM2G145978_T01
AC194104.3_FGT010	10:5379671-5379896	225	lincRNAs
AC194124.3_FGT001	8:94812270-94812685	324	lincRNAs
AC194129.3_FGT001	7:66016123-66016375	252	lincRNAs
AC194135.3_FGT003	7:175966711-175981662	258	lncNAT			GRMZM2G111737_T01,GRMZM2G111737_T01_j_1
AC194137.3_FGT008_j_1	6:103324471-103326092	553	lincRNAs		GRMZM5G880265_T02_j_3
AC194157.3_FGT001	2:81442789-81444414	204	lncNAT			AC194157.3_FGT001_X_1
AC194159.3_FGT001	3:104294646-104294883	237	lincRNAs
AC194164.3_FGT004	1:264586156-264586786	342	lincRNAs
AC194174.3_FGT002	7:102144403-102144688	285	lincRNAs
AC194175.2_FGT010	10:7017648-7017936	288	lincRNAs		GRMZM5G801463_T01
AC194191.3_FGT003	2:215688497-215688755	258	lincRNAs
AC194193.3_FGT002	4:228424091-228424337	246	lincRNAs
AC194207.3_FGT001	10:67122455-67123318	297	lincRNAs
AC194209.3_FGT001	5:119248249-119248930	348	lincRNAs
AC194221.3_FGT007	10:99280043-99280373	330	lincRNAs
AC194227.3_FGT001	5:132772394-132772711	243	lincRNAs
AC194233.3_FGT001	4:128517136-128517797	543	lincRNAs
AC194254.3_FGT006	4:8020968-8021259	291	lincRNAs
AC194256.3_FGT010	4:164277615-164277912	297	lincRNAs
AC194257.3_FGT002	1:121702750-121703110	360	lincRNAs
AC194263.3_FGT005	2:37515830-37522414	252	lncNAT			GRMZM2G021077_T02,GRMZM2G021077_T03,GRMZM2G021077_T04,GRMZM2G021077_T05,GRMZM2G021077_T06,GRMZM2G021077_T07,GRMZM2G021077_T08,GRMZM2G021077_T09,GRMZM2G021077_T10,GRMZM2G021077_T11,GRMZM2G021077_T12,GRMZM2G021077_T13,GRMZM2G021077_T14,GRMZM2G021077_T14_j_1,GRMZM2G021077_T14_j_2,GRMZM2G021077_T14_j_3,GRMZM2G021077_T15,siRNA_Z27kG1_01353,siRNA_Z27kG1_17669
AC194264.3_FGT013	1:205415715-205416027	312	lincRNAs
AC194268.3_FGT002	4:146682162-146684089	424	lncNAT			GRMZM2G513565_T01
AC194269.3_FGT008	10:148077590-148077998	315	lincRNAs
AC194278.3_FGT004	4:212103112-212103424	312	lincRNAs
AC194289.3_FGT004	4:78089741-78090147	243	lincRNAs
AC194295.3_FGT003	3:123472276-123472606	330	lincRNAs
AC194322.4_FGT004	6:98792306-98792594	288	lincRNAs
AC194339.3_FGT004_X_1	2:28618064-28618685	273	lncNAT			AC194339.3_FGT004
AC194353.3_FGT006_X_1	10:137681437-137690387	247	lncNAT			AC194353.3_FGT006
AC194362.3_FGT003_j_2	3:232079034-232081893	428	lincRNAs
AC194363.3_FGT004	6:100043860-100044534	315	lincRNAs
AC194368.3_FGT001	4:63589037-63589331	294	lincRNAs
AC194369.3_FGT004	1:111279176-111282013	339	lncNAT			GRMZM2G172081_T01
AC194374.3_FGT007	1:3065001-3065429	273	lincRNAs
AC194390.3_FGT001	6:51462573-51463069	345	lincRNAs
AC194406.3_FGT002	4:112248871-112249192	321	lincRNAs
AC194414.3_FGT003	3:10852299-10852976	264	lncNAT			GRMZM2G040811_T01
AC194418.3_FGT002	4:166441575-166442590	315	lincRNAs
AC194418.3_FGT007	4:166582150-166582417	267	lincRNAs		GRMZM2G054048_T01
AC194426.3_FGT008	8:23358166-23358487	321	lincRNAs
AC194440.3_FGT002	5:127529678-127529921	243	lincRNAs
AC194449.4_FGT005	5:217043574-217044203	336	lincRNAs
AC194460.3_FGT003	7:125452252-125452853	333	lincRNAs
AC194468.3_FGT002	6:108053839-108059076	342	lncNAT			GRMZM2G392700_T01_j_1,GRMZM2G392700_T01_j_2,GRMZM2G392700_T01_j_3
AC194472.3_FGT011	2:216672441-216672699	258	lincRNAs
AC194474.3_FGT001	4:107617060-107617372	312	lincRNAs
AC194593.2_FGT001	4:215995080-215995329	249	lincRNAs
AC194607.2_FGT001	7:154255855-154256122	267	lincRNAs		AC199630.4_FGT011
AC194611.3_FGT003	2:193690320-193714031	273	lncNAT			GRMZM2G420865_T01,GRMZM2G420865_T02,GRMZM2G420865_T02_j_1,GRMZM2G420865_T02_j_2
AC194617.2_FGT001	8:68819307-68819541	234	lincRNAs
AC194628.3_FGT002	2:207605889-207606186	297	lincRNAs		GRMZM2G443256_T01
AC194633.3_FGT010	8:8362861-8363227	303	lincRNAs
AC194676.3_FGT002	1:139942165-139942411	246	lincRNAs
AC194695.3_FGT003	10:132526703-132527388	273	lincRNAs		GRMZM2G092747_T01
AC194696.3_FGT001	3:140432638-140433070	354	lincRNAs
AC194698.2_FGT004	3:78212984-78213335	300	lincRNAs
AC194702.3_FGT003	7:28559832-28560192	360	lincRNAs
AC194710.3_FGT002	4:232446037-232446283	246	lincRNAs
AC194712.3_FGT001	4:151324798-151325396	261	lincRNAs		GRMZM2G021233_T02
AC194715.3_FGT001	3:142262263-142263066	207	lincRNAs
AC194731.3_FGT002	4:34234695-34235001	306	lincRNAs
AC194829.3_FGT001	2:143865381-143865717	336	lincRNAs
AC194835.3_FGT001	2:107092130-107092484	354	lincRNAs
AC194847.4_FGT001	10:43511216-43511633	225	lincRNAs
AC194852.3_FGT010	6:103677533-103677764	231	lincRNAs
AC194854.3_FGT005	1:275153942-275157007	267	lncNAT			GRMZM2G149923_T01
AC194856.3_FGT003	1:116632990-116633341	351	lincRNAs
AC194856.3_FGT005	1:116752853-116753186	333	lincRNAs		GRMZM2G436011_T01
AC194875.3_FGT006	3:23182278-23182479	201	lincRNAs
AC194876.3_FGT006	4:110120802-110121123	321	lincRNAs
AC194881.3_FGT005	7:15582850-15583165	315	lincRNAs
AC194887.3_FGT002	9:56878826-56879150	324	lincRNAs
AC194905.2_FGT002	1:148244183-148244441	258	lincRNAs
AC194915.2_FGT003	10:60997289-60997559	270	lincRNAs
AC194916.3_FGT001	1:89539107-89539443	336	lincRNAs
AC194931.3_FGT004	1:160929538-160929793	255	lincRNAs
AC194940.3_FGT001	9:119309280-119309541	261	lincRNAs
AC194942.3_FGT004	8:104851158-104851476	318	lincRNAs
AC194951.3_FGT003	7:71968558-71968916	324	lincRNAs
AC194959.3_FGT001	7:138532381-138532642	261	lincRNAs		GRMZM2G457624_T01
AC194965.4_FGT003	6:127545923-127547004	216	lncNAT			GRMZM5G834254_T01
AC194966.3_FGT002	1:35659161-35666498	231	lncNAT			GRMZM2G050825_T01,GRMZM2G050825_T01_j_1
AC194970.5_FGT006	2:207920629-207920953	324	lincRNAs
AC194977.2_FGT005	7:159983956-159984169	213	lincRNAs
AC194980.3_FGT005	4:177656859-177657159	300	lincRNAs
AC195135.3_FGT002	1:288876422-288876695	273	lincRNAs
AC195146.2_FGT007	2:109239252-109239540	288	lincRNAs
AC195161.2_FGT006	1:212334694-212405575	345	lncNAT			GRMZM2G005955_T01,GRMZM2G005955_T02_j_3,GRMZM2G005955_T02_j_4,GRMZM2G160927_T01_j_2
AC195165.2_FGT001	6:26863867-26864912	228	lncNAT			GRMZM5G817125_T01
AC195174.2_FGT001	8:20825907-20826201	294	lincRNAs
AC195178.3_FGT003	4:126465898-126466390	333	lincRNAs
AC195181.3_FGT001	9:35089814-35090549	351	lincRNAs
AC195199.3_FGT002	2:127503180-127504190	300	lincRNAs		GRMZM2G455220_T01
AC195205.2_FGT002	1:288518476-288519172	204	lincRNAs		GRMZM2G129230_T01
AC195213.3_FGT002	1:70312762-70313023	261	lincRNAs
AC195230.2_FGT001	8:26002476-26002815	339	lincRNAs
AC195253.3_FGT001	2:76688503-76688855	352	lincRNAs
AC195253.3_FGT003	2:76624587-76625225	321	lincRNAs		AC195253.3_FGT002
AC195258.2_FGT001	4:136537526-136537982	360	lincRNAs		AC195878.3_FGT001
AC195302.3_FGT001	7:118006035-118006266	231	lincRNAs
AC195305.3_FGT002	4:155516509-155516827	318	lincRNAs
AC195315.4_FGT004	5:143222765-143237989	345	lncNAT			GRMZM2G311919_T01,GRMZM2G311919_T01_j_1,GRMZM2G311919_T01_j_2
AC195316.3_FGT006	2:56298320-56298706	246	lincRNAs
AC195322.4_FGT005	7:5267302-5268513	342	lncNAT			GRMZM2G337607_T01
AC195323.3_FGT001	2:23630682-23630979	297	lincRNAs
AC195331.3_FGT008_O_1	3:218853805-218854419	614	lincRNAs
AC195333.3_FGT002	2:126630416-126630680	264	lincRNAs
AC195341.3_FGT002	1:171603478-171604128	264	lincRNAs
AC195344.3_FGT002	6:164257833-164258118	285	lincRNAs
AC195357.2_FGT001	10:55398218-55398569	351	lincRNAs
AC195358.3_FGT007	4:195268308-195268578	237	lincRNAs
AC195362.3_FGT002	2:132441810-132442372	288	lincRNAs
AC195369.3_FGT002	3:79100839-79101145	306	lincRNAs
AC195370.3_FGT003	7:65695897-65696932	252	lincRNAs		GRMZM2G086030_T01_j_12
AC195375.3_FGT001	4:129968403-129968727	324	lincRNAs
AC195384.3_FGT002	5:125608652-125609038	270	lincRNAs
AC195401.3_FGT002	6:150010874-150011376	273	lincRNAs		GRMZM2G381169_T01
AC195458.3_FGT001	5:205532811-205533072	261	lincRNAs
AC195481.3_FGT002	7:56654464-56654731	267	lincRNAs
AC195481.3_FGT003	7:56622840-56623113	273	lincRNAs
AC195485.3_FGT003	3:108848457-108848727	270	lincRNAs
AC195535.3_FGT008	2:176010664-176010967	303	lincRNAs
AC195536.3_FGT006	8:149955859-149956141	282	lincRNAs		GRMZM2G306412_T01
AC195541.3_FGT002	7:46899459-46899917	219	lincRNAs
AC195550.3_FGT003	8:82347401-82357250	246	lincRNAs
AC195552.3_FGT007	8:78340489-78340717	228	lincRNAs		GRMZM5G897795_T02
AC195573.3_FGT002	8:93424114-93425272	267	lincRNAs
AC195584.3_FGT001	9:54272128-54272356	228	lincRNAs
AC195590.1_FGT007_X_1	2:11378148-11378902	581	lncNAT			AC195590.1_FGT007
AC195594.3_FGT001	10:82952080-82952362	282	lincRNAs
AC195671.2_FGT001	6:21413413-21414178	210	lincRNAs
AC195679.3_FGT003	1:19677737-19678049	276	lincRNAs
AC195811.2_FGT005	8:163572693-163573005	312	lincRNAs
AC195826.2_FGT004	7:121606875-121607196	321	lincRNAs		GRMZM2G142290_T02
AC195830.2_FGT004	5:184706638-184706944	306	lincRNAs
AC195834.3_FGT005	7:156827004-156827229	225	lincRNAs
AC195836.2_FGT003	8:152806395-152806813	342	lincRNAs
AC195841.2_FGT001	5:127102151-127102556	330	lincRNAs
AC195844.2_FGT003	1:2052800-2053010	210	lincRNAs
AC195864.3_FGT020	7:167525770-167526112	342	lincRNAs		GRMZM2G115637_T01
AC195864.3_FGT023	7:167448447-167448801	354	lincRNAs
AC195873.3_FGT003	2:79324045-79324258	213	lincRNAs
AC195875.2_FGT013	8:162271447-162272789	222	lincRNAs		GRMZM2G384597_T01
AC195899.3_FGT002	8:26634081-26634415	270	lincRNAs
AC195903.3_FGT005	6:132185361-132185577	216	lincRNAs
AC195908.3_FGT001	6:48668449-48668752	303	lincRNAs
AC195914.2_FGT004	5:142047265-142049608	201	lncNAT			GRMZM2G419455_T01
AC195918.2_FGT003	5:46375093-46375435	342	lincRNAs
AC195922.3_FGT003	7:13350100-13350730	327	lincRNAs
AC195945.3_FGT002	2:116593085-116593453	309	lincRNAs		GRMZM2G410767_T01
AC195946.3_FGT003	8:65916952-65917216	264	lincRNAs
AC195955.2_FGT006	2:26998833-26999148	315	lincRNAs
AC195957.3_FGT003	5:88597023-88598172	300	lincRNAs
AC195977.2_FGT001	10:85654597-85659587	309	lncNAT			GRMZM2G394500_T01,GRMZM2G394500_T02
AC195992.3_FGT001	3:51347457-51347727	270	lincRNAs
AC195993.3_FGT005	9:15052420-15052915	297	lincRNAs
AC195999.3_FGT007	4:118520904-118521225	321	lincRNAs		AC204837.3_FGT001
AC196006.3_FGT003	2:233006831-233007130	270	lincRNAs
AC196011.3_FGT001	3:108067084-108067399	315	lincRNAs
AC196018.3_FGT009	1:279106668-279107936	315	lincRNAs		GRMZM2G435438_T01
AC196020.3_FGT006	8:137657821-137658163	342	lincRNAs
AC196029.2_FGT002	3:27702536-27702881	252	lincRNAs
AC196035.3_FGT002	2:150536509-150537198	354	lincRNAs
AC196037.3_FGT001	1:277629293-277629650	357	lincRNAs
AC196059.3_FGT004	9:150973574-150973901	327	lincRNAs
AC196064.3_FGT004	3:173419337-173419628	291	lincRNAs
AC196071.2_FGT005	5:33639472-33639694	222	lincRNAs
AC196073.2_FGT001	8:20302115-20305454	306	lncNAT			GRMZM2G074965_T02_j_2
AC196075.2_FGT003	4:235660914-235661169	255	lincRNAs
AC196076.3_FGT002	7:33171094-33171942	273	lincRNAs
AC196078.3_FGT003	6:19323632-19323884	252	lincRNAs
AC196096.3_FGT004	4:55302361-55302790	279	lincRNAs
AC196098.3_FGT004	1:238135735-238137065	294	lncNAT			GRMZM2G548080_T01
AC196100.3_FGT001	4:95505040-95505376	336	lincRNAs
AC196102.3_FGT001	8:101707255-101707546	291	lincRNAs
AC196102.3_FGT002	8:101709778-101710111	333	lincRNAs
AC196110.4_FGT008	4:15333102-15333502	315	lincRNAs
AC196112.3_FGT004	7:127923233-127923587	354	lincRNAs
AC196113.1_FGT001	1:160303287-160473130	303	lncNAT			GRMZM2G081151_T01
AC196115.2_FGT006	9:90855656-90855989	333	lincRNAs
AC196125.3_FGT014	1:296380470-296380764	294	lincRNAs
AC196130.3_FGT002	3:161302580-161302781	201	lincRNAs
AC196142.3_FGT007	8:162844428-162844755	327	lincRNAs
AC196154.3_FGT001	4:237492453-237492897	267	lincRNAs
AC196158.3_FGT005	8:32096858-32097152	294	lincRNAs
AC196160.3_FGT002	3:158381107-158381374	267	lincRNAs
AC196161.3_FGT002	1:45744655-45745251	576	lncNAT			GRMZM2G452692_T01
AC196166.3_FGT001	2:86615806-86616249	297	lincRNAs		GRMZM5G864689_T01_j_6
AC196182.3_FGT003	4:141970833-141971073	240	lincRNAs
AC196182.3_FGT004	4:141978359-141978599	240	lincRNAs
AC196258.3_FGT002	6:153989978-153990842	297	lincRNAs
AC196263.4_FGT002	2:8518619-8518853	234	lincRNAs		AC211446.2_FGT010
AC196264.3_FGT003	3:78723570-78723819	249	lincRNAs
AC196405.3_FGT002	2:61431308-61431530	222	lincRNAs
AC196408.3_FGT001	9:123571385-123572242	333	lincRNAs		GRMZM2G401515_T01
AC196409.3_FGT002	6:52251712-52251919	207	lincRNAs
AC196417.3_FGT008	3:155387358-155387710	270	lincRNAs
AC196419.3_FGT006	2:209856962-209857253	291	lincRNAs
AC196431.2_FGT004	4:44189756-44190104	348	lincRNAs		AC196431.2_FGT001
AC196431.2_FGT005	4:44194082-44194430	348	lincRNAs	AC196431.2_FGT001
AC196435.2_FGT005	1:178850427-178850985	312	lincRNAs		GRMZM2G092186_T01
AC196440.3_FGT003	7:18194664-18195008	234	lincRNAs
AC196444.3_FGT002	6:22167151-22167400	249	lincRNAs
AC196475.3_FGT002	4:32364934-32366220	303	lincRNAs
AC196477.3_FGT001	4:103804692-103804902	210	lincRNAs
AC196478.2_FGT005	5:140508773-140511056	261	lncNAT			GRMZM2G000019_T01
AC196480.3_FGT002	7:40347748-40347961	213	lincRNAs
AC196481.3_FGT001	10:46151339-46151612	273	lincRNAs
AC196502.3_FGT006	6:84091017-84091377	360	lincRNAs
AC196645.3_FGT007	1:257367110-257367398	288	lincRNAs		AC195833.3_FGT001
AC196645.3_FGT008	1:257374330-257384822	273	lncNAT			GRMZM2G409093_T01,GRMZM2G409093_T01_j_1,GRMZM2G409093_T02
AC196679.4_FGT002	1:178553664-178554012	294	lncNAT			GRMZM2G151709_T01
AC196681.3_FGT001	2:172803197-172803497	300	lincRNAs
AC196709.3_FGT001	5:53308325-53308667	342	lincRNAs		AC190576.2_FGT002
AC196719.3_FGT003	2:104086811-104087048	237	lincRNAs
AC196726.2_FGT001	7:139562716-139562971	255	lincRNAs
AC196727.2_FGT005	10:47683491-47683851	360	lincRNAs
AC196767.3_FGT002	5:116290010-116290386	339	lincRNAs
AC196767.3_FGT003	5:116295301-116295677	339	lincRNAs
AC196780.4_FGT003	3:182186663-182186930	267	lincRNAs
AC196788.3_FGT003	9:81615228-81615585	357	lincRNAs
AC196790.3_FGT002	7:77238174-77239874	246	lncNAT			GRMZM2G109327_T01
AC196796.4_FGT003	5:54881734-54881971	237	lincRNAs
AC196954.2_FGT007	2:8170709-8171027	318	lincRNAs
AC196957.3_FGT003	1:181624423-181625199	282	lincRNAs		AC194298.3_FGT010
AC196965.3_FGT006	5:98347204-98347462	258	lincRNAs		AC215871.3_FGT002
AC196966.4_FGT003	1:93607948-93608522	279	lincRNAs		GRMZM2G375013_T01
AC196971.3_FGT001	4:224304275-224313237	309	lncNAT			GRMZM2G132653_T01,GRMZM2G132653_T02,GRMZM2G132653_T03
AC196983.3_FGT001	10:46774963-46775571	294	lincRNAs
AC196987.3_FGT001	3:42324347-42324806	459	lincRNAs
AC196995.3_FGT001	4:101418386-101418680	294	lincRNAs
AC196997.3_FGT001	3:112327528-112327753	225	lincRNAs
AC197006.3_FGT005	5:1872175-1872441	210	lincRNAs
AC197007.3_FGT004	8:128490880-128491348	324	lincRNAs
AC197013.3_FGT005	7:159115111-159115447	336	lincRNAs
AC197019.3_FGT003	4:72559319-72559824	315	lincRNAs
AC197021.3_FGT002	8:126166089-126166356	267	lincRNAs
AC197036.3_FGT008	9:10370809-10371733	246	lincRNAs
AC197039.3_FGT002	5:173102269-173102515	246	lincRNAs
AC197040.3_FGT002	7:14519808-14520722	282	lncNAT			GRMZM2G490504_T01
AC197050.3_FGT005	7:24150431-24150734	303	lincRNAs	GRMZM2G369801_T01
AC197055.3_FGT001	3:202093388-202093727	339	lincRNAs
AC197071.3_FGT003	1:44476979-44477270	291	lincRNAs
AC197076.3_FGT001	10:72332042-72332252	210	lincRNAs
AC197082.3_FGT008	1:260710325-260710682	357	lincRNAs
AC197097.3_FGT004	7:109421605-109421953	348	lincRNAs
AC197109.3_FGT001	5:45215924-45216125	201	lincRNAs
AC197109.3_FGT002	5:45158285-45158727	325	lincRNAs
AC197116.4_FGT002	9:121747090-121747318	228	lincRNAs
AC197124.3_FGT004	6:112102223-112103310	213	lincRNAs
AC197140.2_FGT003	6:95227103-95229302	237	lincRNAs
AC197141.2_FGT001	1:93240170-93240485	315	lincRNAs
AC197142.3_FGT001	5:87536382-87536601	219	lincRNAs
AC197147.3_FGT003	2:133184042-133184285	243	lincRNAs
AC197148.2_FGT005	8:151626084-151626303	219	lincRNAs
AC197220.4_FGT003	1:207748944-207749214	270	lincRNAs
AC197221.3_FGT005	3:38597336-38597586	250	lincRNAs
AC197224.3_FGT002	3:83960546-83960792	246	lincRNAs
AC197235.3_FGT003	9:65656683-65657040	357	lincRNAs
AC197244.2_FGT007	3:3889104-3891222	252	lncNAT			GRMZM2G093464_T01
AC197244.2_FGT011	3:3966623-3966839	216	lincRNAs
AC197255.3_FGT001	1:132507544-132507901	357	lincRNAs
AC197267.3_FGT003	9:51713132-51713366	234	lincRNAs
AC197334.3_FGT003	2:128536526-128536988	327	lncNAT			GRMZM2G471305_T01
AC197344.2_FGT003	2:109669346-109670648	309	lincRNAs
AC197350.3_FGT005	3:127491250-127491623	246	lincRNAs
AC197352.3_FGT002	6:26158848-26159121	273	lincRNAs		AC187245.3_FGT002
AC197355.3_FGT001	5:105006707-105006914	207	lincRNAs
AC197367.3_FGT004	8:156926211-156935667	303	lncNAT			GRMZM2G133926_T01
AC197373.4_FGT005	3:41195538-41195751	213	lincRNAs
AC197377.3_FGT004	4:43204878-43209284	360	lncNAT			GRMZM2G134200_T01
AC197387.3_FGT002	1:64092079-64094891	225	lncNAT			AC197387.3_FGT002_X_1
AC197424.2_FGT002	7:60356281-60356608	327	lincRNAs
AC197429.3_FGT001	7:70728790-70729262	432	lincRNAs		GRMZM2G073805_T01
AC197433.2_FGT006	8:78619401-78619725	324	lincRNAs
AC197437.3_FGT004	6:24035973-24037141	297	lincRNAs
AC197442.3_FGT002	6:100854078-100854677	267	lincRNAs
AC197488.2_FGT009	7:5199795-5200190	303	lincRNAs
AC197495.2_FGT001	4:117330777-117330984	207	lincRNAs
AC197495.2_FGT002	4:117297937-117298144	207	lincRNAs
AC197536.3_FGT001	5:140219334-140219586	252	lincRNAs
AC197541.3_FGT009	3:169077671-169078678	246	lincRNAs	GRMZM2G349428_T01
AC197545.3_FGT003	1:27422710-27423067	357	lincRNAs
AC197563.3_FGT001	5:159562292-159563546	240	lncNAT			GRMZM2G571781_T01
AC197565.3_FGT006	2:229608972-229611643	342	lncNAT			GRMZM2G017784_T01,GRMZM2G017784_T01_j_1
AC197568.3_FGT007	3:84866063-84866363	300	lincRNAs
AC197572.3_FGT005	10:49092100-49092337	237	lincRNAs
AC197592.2_FGT003	7:36679757-36680526	345	lincRNAs
AC197599.3_FGT004	8:151022547-151029602	294	lincRNAs
AC197602.3_FGT003	2:226704209-226704548	273	lincRNAs
AC197605.3_FGT006	3:16087731-16087971	240	lincRNAs		GRMZM5G884400_T01
AC197666.4_FGT010	8:5255163-5255481	318	lincRNAs
AC197669.3_FGT001	7:77064552-77065316	204	lincRNAs
AC197673.3_FGT005	5:172476986-172477343	357	lincRNAs
AC197674.4_FGT001	2:125823277-125823764	306	lincRNAs
AC197674.4_FGT002	2:125826187-125826511	324	lincRNAs
AC197683.3_FGT003	7:82055119-82055550	354	lincRNAs
AC197693.3_FGT004	5:58354356-58354695	339	lincRNAs
AC197705.4_FGT005	8:117710131-117710365	234	lincRNAs
AC197705.4_FGT010	8:117603713-117604420	327	lincRNAs
AC197714.3_FGT001	4:58658748-58658952	204	lincRNAs
AC197719.3_FGT008	9:142298645-142299048	315	lincRNAs		AC203093.3_FGT001
AC197726.3_FGT001	4:209568111-209568968	228	lncNAT			GRMZM2G177744_T01
AC197732.3_FGT001	2:117234985-117235606	339	lincRNAs
AC197733.3_FGT001	4:113444507-113444862	291	lincRNAs
AC197742.3_FGT002	10:106516895-106517204	309	lincRNAs
AC197761.3_FGT006	5:140806381-140806708	327	lincRNAs
AC197764.4_FGT001	5:36783319-36783625	306	lincRNAs
AC197772.3_FGT001	2:100452994-100453249	255	lincRNAs
AC197775.3_FGT001	3:72802581-72802899	231	lincRNAs
AC197777.3_FGT001	3:114042426-114043067	204	lincRNAs
AC197784.3_FGT006	10:113517154-113517453	249	lincRNAs
AC197784.3_FGT009	10:113438233-113438735	351	lincRNAs		GRMZM2G388523_T01
AC197842.3_FGT006	1:283716973-283718385	315	lincRNAs
AC197883.3_FGT001	7:54003419-54003698	279	lincRNAs
AC197897.3_FGT001	9:276688-276952	264	lincRNAs
AC197901.3_FGT003	9:119011958-119012300	342	lincRNAs
AC197903.4_FGT001	3:7935061-7935884	309	lincRNAs
AC197914.2_FGT001	6:126945556-126947003	261	lincRNAs
AC197920.3_FGT001	8:86198334-86198804	351	lincRNAs
AC197920.3_FGT002	8:86270611-86270824	213	lincRNAs
AC197920.3_FGT004	8:86182755-86183064	309	lincRNAs
AC198011.3_FGT002	7:71101097-71101346	249	lincRNAs
AC198019.2_FGT002	9:72341185-72341386	201	lincRNAs
AC198022.3_FGT004	3:85840431-85840671	240	lincRNAs
AC198026.3_FGT001	4:105203246-105203555	309	lincRNAs
AC198033.3_FGT001	5:126043037-126043310	273	lincRNAs
AC198118.4_FGT004	7:64169365-64169848	330	lincRNAs
AC198122.3_FGT003	9:70860587-70860896	309	lincRNAs
AC198129.3_FGT002	7:111440687-111440968	222	lincRNAs
AC198174.4_FGT004_j_1	5:199066663-199067881	270	lincRNAs		AC196408.3_FGT002
AC198179.4_FGT003	6:35353086-35353533	369	lincRNAs
AC198198.3_FGT001	2:96771153-96771369	216	lincRNAs
AC198213.4_FGT001	7:106040965-106041208	243	lincRNAs
AC198215.4_FGT001	4:209672150-209674802	264	lncNAT			AC198215.4_FGT001_X_1
AC198215.4_FGT001_X_1	4:209672150-209674802	239	lncNAT			AC198215.4_FGT001,GRMZM2G458574_T01
AC198223.3_FGT001	2:135480682-135480997	315	lincRNAs
AC198224.4_FGT006	4:43691651-43691876	225	lincRNAs
AC198226.3_FGT010	10:4399498-4400159	228	lincRNAs
AC198227.4_FGT001	10:124663245-124663488	243	lincRNAs
AC198230.4_FGT003	8:49872504-49872997	237	lincRNAs		GRMZM2G027846_T01
AC198289.3_FGT002	1:77567948-77591139	300	lncNAT			GRMZM2G028914_T01,GRMZM2G028914_T02
AC198327.3_FGT001	5:80331666-80331894	228	lincRNAs
AC198367.3_FGT002	6:67754753-67754984	231	lincRNAs
AC198368.3_FGT001	7:97215197-97216139	357	lincRNAs
AC198371.3_FGT011	10:5885143-5885503	360	lincRNAs
AC198371.3_FGT012	10:5884038-5884442	324	lincRNAs
AC198372.3_FGT002	10:22251661-22251898	237	lincRNAs		GRMZM2G169766_T01
AC198394.3_FGT004	10:113739567-113740735	342	lncNAT			GRMZM2G147475_T01
AC198415.3_FGT002	9:441530-441839	309	lincRNAs
AC198426.3_FGT006	9:67240647-67240911	264	lincRNAs
AC198475.3_FGT004	8:3496997-3497282	216	lincRNAs		GRMZM2G141208_T01
AC198504.3_FGT003	2:139207268-139207989	342	lincRNAs
AC198506.3_FGT003	10:124364059-124364344	285	lincRNAs
AC198509.3_FGT004	10:114832384-114832976	276	lincRNAs
AC198511.3_FGT007	10:116180549-116180753	204	lincRNAs
AC198650.3_FGT004	1:225343323-225344604	276	lincRNAs
AC198661.2_FGT007	6:164333185-164336301	312	lncNAT			GRMZM2G079858_T01
AC198690.3_FGT003	1:124013922-124014201	279	lincRNAs
AC198691.3_FGT002	3:201982259-201982754	225	lincRNAs
AC198693.3_FGT002	3:76685876-76686194	231	lincRNAs
AC198695.3_FGT006	4:4003986-4004797	321	lincRNAs
AC198698.3_FGT002	10:21530622-21530905	204	lincRNAs
AC198720.3_FGT001	6:46630030-46630444	336	lincRNAs
AC198728.3_FGT006	4:24925784-24926154	219	lincRNAs
AC198742.3_FGT007	10:5076142-5076394	252	lincRNAs
AC198747.2_FGT002	10:90694534-90694873	339	lincRNAs
AC198758.3_FGT002	8:79749434-79749742	204	lincRNAs
AC198759.3_FGT003	7:92011056-92011364	240	lincRNAs
AC198759.3_FGT006	7:91956747-91957044	297	lincRNAs
AC198781.3_FGT002	10:5283319-5283544	225	lincRNAs
AC198785.3_FGT004	10:20326631-20326844	213	lincRNAs
AC198871.3_FGT001	1:202432199-202457545	303	lncNAT			GRMZM2G328309_T01_j_1,GRMZM2G328309_T01_j_2,GRMZM2G328309_T01_j_3
AC198893.3_FGT002	8:21625019-21625331	312	lincRNAs		AC200294.4_FGT002
AC198894.4_FGT002	7:130911183-130915354	330	lncNAT			GRMZM2G464985_T01
AC198899.3_FGT005	9:31941767-31943505	270	lincRNAs		GRMZM2G006426_T01
AC198926.2_FGT004	2:139769286-139769631	345	lincRNAs
AC198940.4_FGT005	2:219403916-219441846	210	lincRNAs
AC198940.4_FGT011	2:219382926-219383965	291	lincRNAs
AC198966.2_FGT007	8:142596840-142597728	360	lincRNAs
AC198982.3_FGT006	8:145998024-146010892	393	lincRNAs	GRMZM2G302195_T03_j_1
AC198995.3_FGT002	1:108074232-108074460	228	lincRNAs
AC198995.3_FGT003	1:108075546-108076670	228	lncNAT			GRMZM2G078125_T01
AC198998.2_FGT006	8:71172069-71172330	261	lincRNAs
AC199005.2_FGT008	5:211120858-211121113	255	lincRNAs
AC199043.2_FGT002	8:68449768-68450026	258	lincRNAs
AC199043.2_FGT004	8:68499974-68500238	264	lincRNAs
AC199047.2_FGT004	8:34844225-34844976	246	lncNAT			GRMZM2G001621_T01
AC199050.2_FGT001	8:55227649-55227980	258	lincRNAs
AC199058.2_FGT001_X_1	10:19594938-19598823	215	lncNAT			AC199058.2_FGT001,AC199058.2_FGT001_j_1
AC199062.2_FGT001	1:285597799-285598132	333	lincRNAs
AC199074.4_FGT002	1:217191817-217192054	237	lincRNAs
AC199084.3_FGT002	7:112264064-112264316	252	lincRNAs		GRMZM2G096653_T01
AC199086.2_FGT002	4:113106300-113106522	222	lincRNAs
AC199181.3_FGT004	10:87006222-87006447	225	lincRNAs
AC199190.3_FGT001	10:94879676-94880036	360	lincRNAs
AC199190.3_FGT003	10:94939716-94940401	327	lincRNAs
AC199192.3_FGT005	8:38094778-38096218	225	lincRNAs
AC199198.3_FGT003	1:67192437-67192791	354	lincRNAs		AC231527.1_FGT004
AC199200.4_FGT001	8:79823389-79823725	336	lincRNAs
AC199207.3_FGT008	8:18894917-18900780	282	lncNAT			GRMZM2G088356_T01
AC199210.3_FGT001	3:24860531-24860813	282	lincRNAs
AC199210.3_FGT003	3:24909327-24909609	282	lincRNAs
AC199220.3_FGT001	10:91334105-91334438	333	lincRNAs
AC199325.3_FGT002	10:19125994-19126429	321	lincRNAs
AC199325.3_FGT003	10:19154151-19154649	309	lincRNAs
AC199346.3_FGT003	10:62256103-62256424	321	lincRNAs
AC199351.3_FGT006	8:62430510-62430822	312	lincRNAs		GRMZM2G461269_T01_j_1
AC199354.3_FGT011	10:141369962-141370256	294	lincRNAs
AC199374.4_FGT003	3:197680515-197681500	312	lincRNAs
AC199392.4_FGT011	10:139023150-139023447	297	lincRNAs
AC199398.4_FGT005	10:103094041-103094433	360	lincRNAs
AC199404.3_FGT002	7:138933929-138934900	324	lincRNAs
AC199439.4_FGT008	8:145282474-145282825	351	lincRNAs
AC199443.3_FGT002	10:34255140-34255514	327	lincRNAs
AC199473.4_FGT003	7:90375028-90377063	225	lincRNAs		AC226545.2_FGT001
AC199476.4_FGT002	7:153892046-153892301	255	lincRNAs
AC199509.3_FGT007	7:141212848-141213145	297	lincRNAs		AC199630.4_FGT011
AC199511.4_FGT003	7:99786198-99786402	204	lincRNAs
AC199513.4_FGT006	7:154911161-154911470	309	lincRNAs
AC199562.3_FGT001	6:17588142-17588364	222	lincRNAs
AC199567.3_FGT002	2:195785327-195786118	327	lincRNAs		AC216073.3_FGT001
AC199568.3_FGT001	6:117509356-117509713	357	lincRNAs
AC199572.3_FGT005	4:182302590-182303352	246	lncNAT			GRMZM2G414940_T01
AC199576.2_FGT002	8:170636246-170637128	279	lincRNAs
AC199577.4_FGT004	5:81899642-81900230	333	lincRNAs
AC199623.3_FGT004	10:86596815-86597076	261	lincRNAs
AC199629.3_FGT001	10:71275842-71277420	423	lncNAT			GRMZM2G101161_T01
AC199638.4_FGT005_O_1	3:43933710-43934319	499	lincRNAs
AC199703.3_FGT004	10:34427704-34428046	342	lincRNAs
AC199771.4_FGT001	8:133650078-133650414	336	lincRNAs
AC199771.4_FGT012	8:133758637-133758960	225	lincRNAs
AC199774.4_FGT008	1:252350158-252351056	336	lincRNAs
AC199791.2_FGT002	7:92981237-92981462	225	lincRNAs		GRMZM5G816701_T01
AC199794.4_FGT001	7:55081227-55081587	360	lincRNAs
AC199797.2_FGT006	4:192637575-192637877	255	lincRNAs
AC199804.4_FGT014	8:132857923-132858495	312	lincRNAs		GRMZM2G477463_T01
AC199807.4_FGT006	9:10761508-10762878	204	lncNAT			GRMZM2G004657_T01
AC199811.4_FGT004	8:100274751-100275021	270	lincRNAs
AC199811.4_FGT005	8:100273651-100273867	216	lincRNAs
AC199817.2_FGT003	10:117015736-117016009	273	lincRNAs
AC199821.2_FGT003	4:196499404-196501034	363	lincRNAs		GRMZM2G048047_T01
AC199825.4_FGT005	7:142943135-142943706	228	lincRNAs
AC199875.3_FGT002	10:109022703-109023465	246	lncNAT			GRMZM5G872541_T01
AC199884.4_FGT007	10:107006114-107009726	279	lincRNAs		GRMZM2G100497_T05_j_3
AC199890.4_FGT001	7:117622928-117623180	252	lincRNAs
AC199905.3_FGT008	8:146854616-146854898	282	lincRNAs
AC199910.4_FGT006	10:89427716-89428007	291	lincRNAs
AC199914.4_FGT002	3:75502819-75510528	204	lncNAT			GRMZM2G174675_T01,GRMZM2G174675_T02
AC199928.4_FGT001	3:205109416-205109764	348	lincRNAs
AC199929.4_FGT001	8:157579835-157580078	243	lincRNAs
AC199932.4_FGT002	1:117900408-117900860	357	lincRNAs
AC199947.4_FGT001	4:137847244-137847797	330	lincRNAs
AC200038.4_FGT012	1:21600804-21601125	321	lincRNAs
AC200041.4_FGT003	10:136018014-136018379	213	lincRNAs
AC200047.3_FGT001	10:87496236-87496536	300	lincRNAs
AC200061.4_FGT001	4:70631924-70632254	264	lincRNAs
AC200063.3_FGT001	10:13031755-13032179	333	lincRNAs
AC200063.3_FGT003	10:13006865-13025813	243	lncNAT			GRMZM2G006493_T01,GRMZM2G006493_T02,GRMZM2G006493_T02_j_1,GRMZM2G006493_T02_j_2,GRMZM2G006493_T03
AC200066.4_FGT001	2:82374122-82374329	207	lincRNAs
AC200069.4_FGT002	10:115957868-115958463	240	lincRNAs
AC200070.4_FGT001	9:91424863-91425124	261	lincRNAs		AC199842.4_FGT004
AC200103.4_FGT006	4:226213913-226214168	255	lincRNAs
AC200105.4_FGT001	6:62432503-62432764	261	lincRNAs
AC200115.4_FGT002	1:125224434-125224740	306	lincRNAs
AC200119.4_FGT001	5:109922958-109923369	411	lincRNAs
AC200124.3_FGT002	6:62895088-62895391	303	lincRNAs
AC200136.4_FGT005	8:137863635-137863848	213	lincRNAs
AC200141.2_FGT005	2:167962002-167970136	255	lncNAT			GRMZM5G840225_T02,GRMZM6G187096_T02,GRMZM6G187096_T02_j_1,GRMZM6G187096_T02_j_2
AC200178.2_FGT001	2:94493026-94493346	320	lincRNAs	GRMZM2G141174_T01
AC200180.3_FGT003	9:32092060-32095140	354	lncNAT			GRMZM2G338884_T01,GRMZM2G338884_T01_j_1,GRMZM2G338884_T01_j_2
AC200187.4_FGT001	1:251686947-251687271	324	lincRNAs
AC200187.4_FGT002	1:251694492-251694765	273	lincRNAs
AC200203.2_FGT007	1:233718619-233719158	273	lincRNAs
AC200222.4_FGT007	10:72592942-72624711	273	lncNAT			GRMZM2G141136_T01_j_1,GRMZM2G141150_T01_j_2
AC200223.4_FGT003	7:131297745-131298250	231	lincRNAs
AC200230.4_FGT006	10:75550647-75550971	324	lincRNAs
AC200233.4_FGT004	7:156053208-156053648	333	lincRNAs
AC200237.3_FGT001	8:139757083-139757314	231	lincRNAs
AC200256.3_FGT008	1:235129749-235130690	210	lincRNAs		AC195551.3_FGT005
AC200284.4_FGT007	10:137379293-137383113	297	lncNAT			GRMZM2G090230_T01
AC200287.4_FGT006_X_1	6:86206158-86214858	848	lncNAT			AC200287.4_FGT006
AC200288.3_FGT003	8:56647741-56648059	231	lincRNAs
AC200289.4_FGT008	6:158487999-158488314	315	lincRNAs
AC200313.3_FGT006	9:118482610-118482946	336	lincRNAs
AC200325.4_FGT003	2:64144175-64144605	240	lincRNAs
AC200409.4_FGT003	4:114357244-114357592	348	lincRNAs
AC200415.4_FGT006	2:71017192-71017531	339	lincRNAs
AC200479.4_FGT003	6:153116201-153116531	330	lincRNAs
AC200503.4_FGT006	6:154696478-154697638	300	lincRNAs		GRMZM2G478238_T01
AC200508.3_FGT002	10:133704715-133704937	222	lincRNAs
AC200538.4_FGT006	10:112337702-112337957	255	lincRNAs
AC200659.3_FGT001	6:63304118-63304337	219	lincRNAs
AC200663.4_FGT004	7:131386724-131387027	303	lincRNAs
AC200683.4_FGT004	1:224670639-224671076	348	lincRNAs
AC200703.4_FGT005	2:193058289-193060534	300	lncNAT			GRMZM2G479586_T01
AC200725.4_FGT004	3:19721670-19722003	333	lincRNAs
AC200732.3_FGT001	2:155161171-155161564	342	lincRNAs
AC200734.3_FGT008	6:27449518-27461305	300	lncNAT			GRMZM2G013801_T04,GRMZM2G013801_T05,GRMZM2G013801_T06,GRMZM2G013801_T07,GRMZM2G013801_T08,GRMZM2G013801_T09,GRMZM2G013801_T09_j_1,GRMZM2G013801_T09_j_2,GRMZM2G013801_T09_j_3,GRMZM2G013801_T09_j_4,GRMZM2G013801_T09_j_5,GRMZM2G013801_T09_j_6,GRMZM2G013801_T09_j_7,GRMZM2G013801_T09_j_8
AC200876.4_FGT001	3:57272755-57273106	351	lincRNAs
AC201740.3_FGT009	9:119225710-119225962	252	lincRNAs
AC201743.3_FGT001	4:234086497-234086731	234	lincRNAs
AC201745.3_FGT001	1:48478187-48478795	252	lincRNAs
AC201745.3_FGT003	1:48520144-48520598	237	lincRNAs
AC201763.3_FGT003	8:60327516-60327852	336	lincRNAs		GRMZM2G704270_T01
AC201768.4_FGT003	4:28840874-28841234	360	lincRNAs
AC201769.3_FGT002	6:45869826-45873583	312	lncNAT			GRMZM2G458548_T01,GRMZM2G458548_T01_j_1,GRMZM2G458548_T01_j_2,GRMZM2G458548_T02
AC201774.3_FGT001	1:285128169-285128635	261	lincRNAs
AC201776.4_FGT002	5:42685663-42689815	324	lncNAT			GRMZM2G000753_T01,GRMZM2G000753_T02,GRMZM2G000753_T02_j_1,GRMZM2G000753_T02_j_2,GRMZM2G000753_T02_j_3
AC201778.3_FGT003	6:25162356-25162918	333	lncNAT			GRMZM5G859796_T01
AC201783.3_FGT003	1:213507243-213507498	255	lincRNAs
AC201783.3_FGT004	1:213512511-213512811	300	lincRNAs
AC201798.4_FGT002_X_1	1:125811662-125819955	675	lncNAT			AC201798.4_FGT002
AC201834.3_FGT001	10:149358403-149358694	291	lincRNAs
AC201834.3_FGT002	10:149367929-149368142	213	lincRNAs
AC201872.4_FGT001	4:193676860-193677118	258	lincRNAs
AC201876.4_FGT003	6:14372384-14372972	321	lincRNAs
AC201877.3_FGT001	1:212582983-212583556	267	lincRNAs
AC201885.4_FGT001	6:88139400-88139625	225	lincRNAs
AC201885.4_FGT004	6:88161320-88161545	225	lincRNAs
AC201890.3_FGT001	2:74856461-74856785	324	lincRNAs
AC201891.3_FGT001	4:99212903-99213977	249	lincRNAs		GRMZM2G554546_T01
AC201891.3_FGT003	4:99178137-99178833	222	lncNAT			GRMZM2G018976_T01
AC201898.4_FGT004	1:246746206-246746574	258	lincRNAs
AC201904.4_FGT002	5:165900260-165900588	249	lincRNAs
AC201911.3_FGT009	7:127563903-127564230	327	lincRNAs
AC201913.6_FGT003	6:150537087-150537480	327	lincRNAs
AC201974.3_FGT001	3:117118170-117119361	273	lincRNAs
AC202002.4_FGT008	6:2897262-2914904	327	lncNAT			GRMZM2G023335_T01_j_1,GRMZM2G023335_T01_j_2,GRMZM2G023335_T01_j_3,GRMZM2G023335_T01_j_4
AC202011.3_FGT003	1:206287124-206287388	264	lincRNAs
AC202018.4_FGT003	6:46851632-46851860	228	lincRNAs
AC202041.4_FGT003	1:43509810-43513460	381	lncNAT			GRMZM2G052581_T01
AC202060.2_FGT006	10:30444695-30445374	303	lincRNAs
AC202066.2_FGT004	1:66331295-66331514	219	lincRNAs
AC202076.3_FGT009	5:214148977-214149280	303	lincRNAs
AC202079.4_FGT001	10:14086835-14087875	360	lincRNAs
AC202080.2_FGT001	8:7804681-7805035	354	lincRNAs
AC202086.2_FGT001	9:30091327-30091675	348	lincRNAs
AC202095.2_FGT002	4:49316346-49318834	246	lncNAT			GRMZM2G051750_T01,siRNA_Z27kG1_19527
AC202113.4_FGT005	7:25552131-25553500	234	lncNAT			GRMZM2G058894_T01
AC202129.3_FGT001	7:17896168-17896528	360	lincRNAs		GRMZM2G420648_T01
AC202134.4_FGT003	1:232366236-232367113	336	lincRNAs
AC202139.3_FGT009	3:41405003-41405357	354	lincRNAs
AC202144.5_FGT007	9:140188252-140188531	279	lincRNAs
AC202154.4_FGT001	10:43113905-43114115	210	lincRNAs
AC202172.3_FGT004	1:84748736-84748964	228	lincRNAs
AC202186.4_FGT005	2:208052619-208052904	285	lincRNAs
AC202386.3_FGT001	8:22473245-22474100	450	lincRNAs
AC202387.3_FGT005	2:96013960-96014266	306	lincRNAs
AC202390.2_FGT001	7:126895410-126895829	249	lincRNAs
AC202401.3_FGT001	1:240131579-240133672	228	lincRNAs
AC202405.3_FGT003	4:98863546-98863849	303	lincRNAs
AC202406.4_FGT009	2:207592439-207592788	349	lincRNAs		GRMZM2G463423_T01
AC202410.3_FGT002	4:119430343-119430595	252	lincRNAs
AC202417.5_FGT002	7:126255791-126256088	297	lincRNAs	GRMZM2G153995_T01
AC202426.3_FGT001	1:263433147-263434324	489	lincRNAs
AC202432.3_FGT006_X_1	8:166746857-166753021	706	lncNAT			AC202432.3_FGT006
AC202433.4_FGT007	10:4483822-4484119	297	lincRNAs
AC202534.2_FGT002	2:222149741-222151685	201	lncNAT			GRMZM2G149091_T01,GRMZM2G149091_T01_j_1,GRMZM2G149091_T02
AC202535.2_FGT004	10:23254157-23259866	267	lncNAT			GRMZM2G013478_T01,GRMZM2G013478_T01_j_1
AC202548.4_FGT002	9:15779868-15780557	237	lincRNAs
AC202564.3_FGT001	3:187349409-187394170	204	lncNAT			GRMZM2G019907_T01,GRMZM2G019907_T02,GRMZM2G019907_T03,GRMZM2G019907_T03_j_1
AC202567.4_FGT002	5:155064589-155064874	285	lincRNAs
AC202567.4_FGT005	5:155090584-155092384	360	lincRNAs
AC202703.2_FGT001	9:70716288-70716600	312	lincRNAs
AC202836.3_FGT002	10:25283366-25283672	306	lincRNAs
AC202877.3_FGT003	8:57474490-57474715	225	lincRNAs
AC202882.3_FGT015	6:160351340-160353230	420	lincRNAs
AC202883.4_FGT004	3:212856161-212857021	252	lncNAT			GRMZM5G808073_T01
AC202890.4_FGT005	6:109443121-109444925	336	lncNAT			GRMZM2G437113_T01
AC202891.3_FGT003	10:30615697-30615940	243	lincRNAs
AC202909.3_FGT003	4:184791779-184792103	324	lincRNAs
AC202938.3_FGT009	4:185864769-185872705	237	lncNAT			GRMZM2G339336_T01_j_1,GRMZM2G339336_T01_j_2
AC202946.3_FGT001	6:154032267-154034120	234	lincRNAs
AC202978.3_FGT003	6:22066490-22066814	324	lincRNAs
AC202989.3_FGT002	1:91727957-91728740	282	lincRNAs		AC194298.3_FGT010
AC202998.3_FGT007	8:114861003-114861222	219	lincRNAs
AC203002.3_FGT005	8:102291487-102292967	297	lncNAT			GRMZM2G368569_T01,siRNA_Z27kG1_22162
AC203031.3_FGT001	7:122386232-122386520	288	lincRNAs
AC203037.4_FGT001	7:134596431-134596782	351	lincRNAs
AC203048.3_FGT001_j_1	5:21235148-21238310	474	lincRNAs
AC203048.3_FGT001_j_2	5:21235148-21238310	390	lincRNAs
AC203051.3_FGT003	2:186573409-186573679	270	lincRNAs
AC203053.3_FGT003	8:74792224-74792533	309	lincRNAs
AC203056.3_FGT002	1:217823867-217824618	324	lincRNAs
AC203062.3_FGT001	1:135223468-135223786	318	lincRNAs
AC203090.3_FGT005	1:215039110-215039377	267	lincRNAs
AC203091.4_FGT009	2:222960890-222961347	279	lincRNAs
AC203179.3_FGT001	6:22564899-22565118	219	lincRNAs
AC203183.3_FGT001	5:111724499-111724710	211	lincRNAs
AC203210.3_FGT002	9:126589312-126589537	225	lincRNAs
AC203240.3_FGT008	8:174500841-174501171	330	lincRNAs
AC203240.3_FGT009	8:174446457-174475046	321	lncNAT			GRMZM5G854007_T01_j_1,GRMZM5G854007_T01_j_2,GRMZM5G854007_T01_j_3,GRMZM5G854007_T01_j_4,GRMZM5G854007_T01_j_5
AC203249.3_FGT003	4:33268538-33268856	231	lincRNAs
AC203257.2_FGT004	2:142460033-142460288	255	lincRNAs
AC203258.4_FGT003	3:86055320-86055593	273	lincRNAs
AC203258.4_FGT004	3:86047527-86047833	306	lincRNAs
AC203262.3_FGT002	1:148522633-148525034	360	lncNAT			GRMZM2G382557_T01
AC203272.3_FGT001	9:138281872-138282169	297	lincRNAs
AC203278.4_FGT002	5:70060945-70068745	228	lncNAT			GRMZM2G098301_T01_j_1
AC203280.3_FGT003	1:120001478-120002619	354	lincRNAs
AC203286.3_FGT001	5:43328966-43329221	255	lincRNAs
AC203294.3_FGT008	8:170722570-170723403	309	lncNAT			GRMZM2G322952_T01
AC203295.2_FGT004	5:128360215-128360458	243	lincRNAs
AC203297.3_FGT002	6:17802433-17802637	204	lincRNAs	GRMZM2G109376_T01
AC203298.3_FGT003	4:234812861-234815311	285	lncNAT			GRMZM2G009200_T01
AC203307.4_FGT001	6:157213645-157213969	324	lincRNAs
AC203316.3_FGT001	10:57761921-57762362	276	lincRNAs
AC203333.4_FGT002	10:59797183-59797531	348	lincRNAs		AC213347.4_FGT001
AC203341.3_FGT003	10:74458085-74458555	273	lincRNAs		GRMZM2G179342_T01_j_1
AC203344.3_FGT003	7:141944726-141945014	288	lincRNAs
AC203363.3_FGT002	1:198143355-198144179	339	lincRNAs		AC194298.3_FGT010
AC203422.3_FGT007	8:62098067-62098277	210	lincRNAs		AC208464.3_FGT002
AC203434.3_FGT004	10:30288537-30288864	327	lincRNAs
AC203442.2_FGT001	7:46261532-46262142	207	lincRNAs
AC203535.4_FGT008	3:157454244-157454564	240	lincRNAs
AC203669.3_FGT005	8:30260598-30261396	300	lincRNAs
AC203747.4_FGT001	6:108925512-108926560	297	lncNAT			GRMZM2G507974_T01
AC203747.4_FGT005	6:109016513-109016726	213	lincRNAs
AC203751.3_FGT003	1:87310631-87311033	213	lincRNAs
AC203753.4_FGT002	7:36616088-36616857	345	lincRNAs
AC203753.4_FGT007	7:36519848-36520208	360	lincRNAs
AC203773.3_FGT003	1:291278856-291279081	225	lincRNAs
AC203777.3_FGT001	8:6235448-6235754	306	lincRNAs
AC203779.5_FGT014	5:3209955-3210252	297	lincRNAs
AC203790.3_FGT004	1:128506086-128506398	312	lincRNAs		GRMZM5G839530_T01
AC203802.2_FGT002	10:105921224-105921589	312	lincRNAs
AC203804.4_FGT006	3:46531632-46532488	270	lncNAT			GRMZM2G358650_T01
AC203810.4_FGT003	4:154616153-154616435	282	lincRNAs		GRMZM2G302542_T01
AC203816.3_FGT003	9:34650858-34651147	289	lincRNAs
AC203816.3_FGT004	9:34644248-34644566	318	lincRNAs
AC203816.3_FGT007	9:34595194-34595524	330	lincRNAs
AC203834.4_FGT002	3:123581617-123581872	255	lincRNAs
AC203847.3_FGT002	8:132611086-132611302	216	lincRNAs		AC194879.3_FGT001
AC203848.4_FGT002	7:106806709-106806994	285	lincRNAs
AC203849.4_FGT002	9:92092340-92092643	303	lincRNAs	GRMZM5G866636_T01
AC203850.3_FGT002	3:20882324-20883521	249	lincRNAs		GRMZM2G125455_T03
AC203857.4_FGT005	8:69918517-69918838	321	lincRNAs
AC203867.4_FGT003	4:28107251-28107584	333	lincRNAs		AC183815.4_FGT004
AC203870.3_FGT003	3:135952138-135953174	297	lincRNAs
AC203872.3_FGT002	8:909906-910248	342	lincRNAs
AC203876.3_FGT003	2:80901981-80902209	228	lincRNAs
AC203885.3_FGT006	9:68450559-68450820	261	lincRNAs
AC203891.3_FGT010	7:141622970-141623285	315	lincRNAs
AC203900.3_FGT012	3:198379197-198379485	288	lincRNAs
AC203909.3_FGT010	4:32172292-32172637	345	lincRNAs
AC203913.3_FGT005	1:126515953-126516217	264	lincRNAs
AC203914.3_FGT006	1:91380985-91381327	342	lincRNAs
AC203928.4_FGT001	9:92723342-92723681	339	lincRNAs
AC203947.3_FGT004	10:62961260-62962581	357	lincRNAs
AC203956.3_FGT007	9:113450164-113450413	249	lincRNAs
AC203957.3_FGT002	2:174977522-174977879	357	lincRNAs
AC203957.3_FGT004_X_1	2:175112513-175113156	204	lncNAT			AC203957.3_FGT004
AC203958.3_FGT003	3:192079092-192079924	306	lncNAT			AC203958.3_FGT003_X_1
AC203968.4_FGT005	1:79356112-79356382	270	lincRNAs
AC203985.4_FGT006	10:79341864-79342176	312	lincRNAs
AC204006.3_FGT010	9:134724104-134724461	357	lincRNAs
AC204006.3_FGT012	9:134806992-134807292	300	lincRNAs
AC204009.3_FGT004	3:184731885-184732092	207	lincRNAs
AC204016.3_FGT002	5:40345178-40381752	204	lncNAT			GRMZM2G151195_T01,GRMZM2G151195_T01_j_1
AC204027.4_FGT001	1:236189485-236189749	264	lincRNAs
AC204044.3_FGT002	4:123625449-123625659	210	lincRNAs		GRMZM2G020704_T01
AC204044.3_FGT003	4:123635614-123635839	225	lincRNAs
AC204048.3_FGT002	5:51458582-51458891	309	lincRNAs
AC204049.3_FGT002	8:115579506-115580168	348	lincRNAs
AC204061.3_FGT001	7:1819402-1819990	435	lincRNAs		GRMZM2G086707_T01
AC204083.3_FGT002	9:118191438-118191705	267	lincRNAs		GRMZM5G871477_T01
AC204084.4_FGT001	1:1680830-1681088	258	lincRNAs
AC204222.3_FGT004	4:205300778-205301338	297	lincRNAs
AC204223.3_FGT002	10:66169212-66169545	333	lincRNAs
AC204223.3_FGT003	10:66119120-66119477	357	lincRNAs
AC204230.3_FGT012	3:170372164-170372578	282	lincRNAs
AC204264.3_FGT004	9:146148589-146150868	449	lncNAT			GRMZM2G162947_T01,GRMZM2G162947_T01_j_1,GRMZM2G162947_T01_j_2
AC204325.3_FGT002	3:54174664-54174994	330	lincRNAs		Cluster_t_365
AC204377.3_FGT001	9:59225147-59225402	255	lincRNAs
AC204382.3_FGT010	4:9588809-9589611	276	lincRNAs		GRMZM2G017052_T01
AC204390.3_FGT001	2:92946819-92947083	264	lincRNAs
AC204390.3_FGT002	2:92996327-92996570	243	lincRNAs
AC204393.3_FGT006	8:138932052-138932361	309	lincRNAs
AC204399.3_FGT005	7:98069693-98069981	288	lincRNAs
AC204402.3_FGT002	9:118207899-118208217	318	lincRNAs
AC204407.3_FGT003	10:9876926-9877244	279	lincRNAs		GRMZM2G457595_T01
AC204432.3_FGT005	8:165102904-165103210	306	lincRNAs
AC204435.2_FGT001	5:30213431-30213776	309	lincRNAs
AC204437.3_FGT007	10:144757825-144758149	324	lincRNAs
AC204509.4_FGT010	8:149593356-149593560	204	lincRNAs
AC204515.4_FGT001	3:188674362-188674650	288	lincRNAs
AC204519.3_FGT001	6:118280871-118281081	210	lincRNAs
AC204536.3_FGT006	4:16399392-16400503	282	lncNAT			GRMZM2G016332_T01,GRMZM2G016332_T01_j_1
AC204547.3_FGT001	1:26514840-26515089	249	lincRNAs
AC204558.4_FGT005	1:270129326-270129635	309	lincRNAs
AC204577.4_FGT004	3:132756289-132757522	345	lincRNAs		GRMZM2G462750_T01
AC204581.3_FGT003	6:156727458-156727752	294	lincRNAs
AC204591.3_FGT002	1:249670690-249671108	288	lincRNAs
AC204597.3_FGT006	1:23200087-23200382	240	lincRNAs
AC204609.3_FGT004	2:57831085-57831289	204	lincRNAs	GRMZM2G109376_T01
AC204627.4_FGT001	1:169418357-169418832	342	lincRNAs
AC204639.3_FGT005	3:193863637-193863877	240	lincRNAs
AC204652.3_FGT006	5:156540273-156540546	273	lincRNAs
AC204654.3_FGT001	9:82160770-82161013	243	lincRNAs
AC204656.2_FGT001	3:92080623-92080824	201	lincRNAs
AC204659.3_FGT003	1:62248283-62249097	261	lincRNAs		GRMZM2G372509_T01
AC204688.3_FGT002	scaffold_502:458051-458378	327	lincRNAs		GRMZM5G843238_T01
AC204689.3_FGT001	1:54067128-54067504	294	lincRNAs
AC204689.3_FGT003	1:53991298-54006372	249	lncNAT			GRMZM2G124209_T02,GRMZM2G124209_T02_j_1,GRMZM2G124209_T02_j_2,GRMZM2G124209_T02_j_3,GRMZM2G124209_T03
AC204712.3_FGT002	3:200054443-200056338	339	lincRNAs		AC191363.3_FGT006
AC204712.3_FGT002_j_1	3:200054443-200056338	740	lincRNAs
AC204717.3_FGT009	2:163561034-163562206	324	lincRNAs
AC204721.3_FGT003	5:52450018-52450357	261	lincRNAs
AC204745.3_FGT003	3:67580419-67580713	294	lincRNAs
AC204755.4_FGT003	9:128559665-128577535	303	lncNAT			GRMZM2G021483_T01,GRMZM2G021483_T01_j_1,GRMZM2G021483_T01_j_2,GRMZM2G021483_T01_j_3,GRMZM2G021483_T02
AC204823.3_FGT015	1:81247121-81248352	201	lincRNAs		GRMZM2G367195_T01
AC204827.3_FGT001	9:114650782-114651064	282	lincRNAs
AC204846.2_FGT001	7:16020354-16020685	282	lincRNAs
AC204865.3_FGT003	6:7816738-7817513	282	lincRNAs		AC194298.3_FGT010
AC204874.4_FGT004	9:132800423-132800693	228	lincRNAs
AC204876.3_FGT006	6:162764755-162765010	255	lincRNAs
AC204894.3_FGT001	2:20648384-20648633	249	lincRNAs		GRMZM2G087398_T01
AC204923.4_FGT003	6:89803953-89804244	291	lincRNAs
AC204931.3_FGT004	1:54339586-54341591	354	lncNAT			GRMZM2G006456_T01
AC204937.3_FGT004	5:203767195-203767489	294	lincRNAs
AC204937.3_FGT007	5:203752203-203752509	306	lincRNAs
AC204940.3_FGT008	10:38988883-38989237	354	lincRNAs		GRMZM5G889915_T01
AC204943.3_FGT005	5:199593975-199594206	231	lincRNAs		AC204943.3_FGT013
AC204944.3_FGT004	6:130622250-130622577	327	lincRNAs
AC204944.3_FGT007	6:130547872-130548121	249	lincRNAs
AC204945.3_FGT005	6:114068783-114069063	280	lincRNAs
AC204994.5_FGT001	1:35398678-35399008	330	lincRNAs
AC205020.3_FGT002	6:134197084-134197426	342	lincRNAs
AC205029.4_FGT004	5:203742820-203743114	294	lincRNAs
AC205035.3_FGT004_j_1	6:128958614-128962730	617	lincRNAs
AC205066.3_FGT005	2:201450004-201450250	246	lincRNAs
AC205092.3_FGT002	9:108898502-108898715	213	lincRNAs		AC195806.3_FGT001
AC205106.3_FGT004	2:118261085-118261421	336	lincRNAs
AC205111.3_FGT001	1:276888257-276888476	219	lincRNAs
AC205121.2_FGT002	6:139699697-139699913	216	lincRNAs
AC205137.3_FGT004	7:31218266-31218617	351	lincRNAs
AC205156.3_FGT003	4:22804576-22805513	357	lncNAT			GRMZM2G020674_T01
AC205159.3_FGT005	2:97862697-97862991	294	lincRNAs
AC205254.3_FGT002	4:93231837-93232047	210	lincRNAs
AC205254.3_FGT003	4:93233858-93234104	246	lincRNAs
AC205266.3_FGT005	3:210995701-210996428	339	lincRNAs
AC205269.3_FGT003	4:116882713-116883281	327	lincRNAs
AC205269.3_FGT005	4:116862740-116863188	258	lincRNAs
AC205280.2_FGT002	1:102231680-102231956	276	lincRNAs
AC205284.3_FGT002	1:92128161-92130534	261	lincRNAs	GRMZM5G878847_T01_j_1
AC205311.3_FGT006	7:170004163-170009921	318	lncNAT			GRMZM2G003172_T01
AC205314.3_FGT011	7:170571685-170582099	279	lncNAT			GRMZM2G148229_T01
AC205318.3_FGT001	2:91872307-91872625	318	lincRNAs
AC205321.3_FGT005	3:92344062-92345520	366	lincRNAs
AC205344.3_FGT001	6:149023983-149024235	252	lincRNAs
AC205353.3_FGT004	4:8590989-8591256	267	lincRNAs
AC205353.3_FGT006	4:8622843-8623059	216	lincRNAs
AC205354.3_FGT001	5:27408023-27408344	321	lincRNAs
AC205365.3_FGT001	5:180370934-180371252	318	lincRNAs		GRMZM2G590792_T01
AC205366.3_FGT003	4:144634838-144635042	204	lincRNAs
AC205376.4_FGT005	4:79721092-79721326	234	lincRNAs		GRMZM2G430455_T01_j_1
AC205401.3_FGT006	4:130234695-130235269	225	lincRNAs		GRMZM2G331770_T01
AC205404.3_FGT002	6:33368042-33368333	291	lincRNAs
AC205419.3_FGT005	9:142990030-142990303	273	lincRNAs
AC205420.3_FGT003	6:17962348-17962666	318	lincRNAs
AC205426.4_FGT003	6:135598741-135600100	297	lncNAT			GRMZM2G044842_T01
AC205427.3_FGT001	2:194139883-194140168	285	lincRNAs
AC205474.3_FGT004	4:208263306-208263549	243	lincRNAs
AC205477.4_FGT008	10:126586509-126586845	336	lincRNAs
AC205499.3_FGT004	1:75776041-75782474	318	lncNAT			GRMZM2G425736_T01
AC205513.3_FGT001	1:101023354-101023931	336	lincRNAs
AC205530.4_FGT003	4:59966141-59966444	303	lincRNAs
AC205541.3_FGT001	1:40164779-40165046	267	lincRNAs
AC205553.4_FGT002	4:75478554-75478815	261	lincRNAs
AC205554.3_FGT002	8:7106648-7106849	201	lincRNAs
AC205571.3_FGT001	1:199193298-199194111	306	lincRNAs
AC205578.3_FGT002	1:95695485-95695731	246	lincRNAs
AC205590.3_FGT002	1:102456442-102456772	330	lincRNAs
AC205595.3_FGT007	1:172099902-172100115	213	lincRNAs
AC205597.3_FGT001	4:213780931-213781189	258	lincRNAs	GRMZM2G375574_T01
AC205601.3_FGT001	1:111850675-111850990	315	lincRNAs
AC205601.3_FGT002	1:111845499-111845814	315	lincRNAs
AC205611.3_FGT004	3:87636330-87636564	234	lincRNAs		AC211207.4_FGT001
AC205618.4_FGT004	1:107736286-107736529	243	lincRNAs
AC205665.3_FGT004	6:92222177-92222531	354	lincRNAs
AC205694.3_FGT001	4:105902742-105903069	327	lincRNAs
AC205702.4_FGT005	4:183358601-183358862	261	lincRNAs
AC205713.4_FGT009	1:229074132-229075780	423	lincRNAs
AC205725.3_FGT010_j_1	1:23579307-23585221	819	lincRNAs
AC205726.4_FGT003	4:205698382-205698715	333	lincRNAs
AC205812.3_FGT001	1:151230450-151230753	303	lincRNAs
AC205813.4_FGT007	3:195827257-195827572	315	lincRNAs
AC205818.3_FGT001	1:201435020-201435380	360	lincRNAs
AC205823.3_FGT002	1:110244806-110245166	360	lincRNAs
AC205840.4_FGT006	1:237517026-237548617	339	lncNAT			GRMZM2G003724_T01,GRMZM2G003724_T01_j_1,GRMZM2G003724_T01_j_2
AC205847.3_FGT001	1:144569936-144570348	339	lincRNAs
AC205885.3_FGT001	6:32978774-32978996	222	lincRNAs
AC205900.3_FGT004	6:133429937-133430326	300	lincRNAs
AC205901.2_FGT001	7:68542828-68543074	246	lincRNAs		GRMZM2G179733_T01
AC205905.3_FGT002	1:23802997-23803974	336	lincRNAs		AC200622.3_FGT006
AC205905.3_FGT003	1:23842511-23844257	309	lincRNAs
AC205909.3_FGT001	6:8057437-8057812	375	lincRNAs		GRMZM2G306727_T01
AC205910.3_FGT006	5:194093718-194094181	357	lincRNAs		GRMZM2G342551_T01
AC205961.2_FGT004	4:158923834-158924621	360	lincRNAs
AC205968.3_FGT001	5:59454147-59454393	246	lincRNAs
AC205970.3_FGT001	1:214072695-214072935	240	lincRNAs
AC205990.3_FGT003	10:8705516-8705759	243	lincRNAs		GRMZM2G117444_T01
AC206029.2_FGT005	1:242447039-242448111	288	lincRNAs
AC206060.3_FGT002	9:1840983-1851756	303	lncNAT			GRMZM2G075470_T02
AC206061.3_FGT003	6:77806580-77806832	252	lincRNAs
AC206062.3_FGT004	6:131986669-131986957	288	lincRNAs
AC206156.3_FGT008	6:14528748-14529042	294	lincRNAs		GRMZM2G034252_T01
AC206160.3_FGT003	4:191761892-191762342	294	lncNAT			GRMZM5G871484_T01
AC206167.3_FGT001	1:170314179-170314551	333	lincRNAs
AC206185.3_FGT006	6:116642753-116661434	360	lincRNAs
AC206185.3_FGT008	6:116593139-116595076	315	lncNAT			GRMZM2G388744_T01
AC206185.3_FGT009	6:116600622-116602559	315	lncNAT			GRMZM2G388746_T01
AC206186.3_FGT009	6:91780703-91780973	270	lincRNAs
AC206191.3_FGT001	6:31286643-31286958	315	lincRNAs
AC206199.3_FGT005	2:87706648-87707712	345	lncNAT			GRMZM2G127457_T01
AC206208.3_FGT002	1:46857179-46866458	330	lncNAT			GRMZM2G010328_T01
AC206234.3_FGT002	9:21399765-21400418	300	lincRNAs		GRMZM2G580949_T01
AC206234.3_FGT008	9:21324115-21324747	279	lincRNAs
AC206247.3_FGT003	6:142664537-142664856	234	lincRNAs
AC206247.3_FGT011	6:142510311-142510650	339	lincRNAs
AC206252.3_FGT002	1:55514502-55514772	270	lincRNAs
AC206255.3_FGT001	10:124460925-124462316	261	lincRNAs
AC206262.3_FGT003	6:157314307-157315357	243	lncNAT			GRMZM2G015977_T01
AC206262.3_FGT004	6:157339389-157339745	258	lincRNAs
AC206262.3_FGT007	6:157459107-157459422	315	lincRNAs
AC206264.3_FGT007	5:6284186-6284405	219	lincRNAs
AC206269.2_FGT001	10:55868158-55868776	288	lincRNAs
AC206270.3_FGT004	4:6647070-6647352	282	lincRNAs
AC206273.3_FGT004	9:111735628-111735967	339	lincRNAs
AC206274.3_FGT005	6:148355350-148358318	312	lncNAT			GRMZM2G002553_T01
AC206285.3_FGT006	3:127949470-127949674	204	lincRNAs
AC206286.3_FGT001	10:136619699-136619951	252	lincRNAs
AC206287.3_FGT001	9:140884077-140884425	348	lincRNAs
AC206344.3_FGT001	2:156473414-156473735	321	lincRNAs
AC206392.3_FGT004	2:82831247-82831876	285	lncNAT			GRMZM5G814067_T01
AC206404.3_FGT002	2:99526607-99526838	231	lincRNAs
AC206429.3_FGT002	7:63018117-63019391	213	lncNAT			GRMZM5G869530_T02
AC206495.3_FGT007	5:185700821-185701082	261	lincRNAs
AC206515.3_FGT004	6:6695249-6695462	213	lincRNAs
AC206515.3_FGT006	6:6619536-6619740	204	lincRNAs
AC206579.3_FGT008	8:10507141-10507351	210	lincRNAs
AC206586.2_FGT001	2:217750169-217750493	324	lincRNAs
AC206594.2_FGT003	1:241208986-241209939	276	lincRNAs
AC206608.3_FGT003	2:19840505-19840865	360	lincRNAs
AC206610.4_FGT013	8:166377161-166378895	256	lncNAT			GRMZM2G026847_T01
AC206611.3_FGT005	2:145693381-145693858	336	lincRNAs
AC206637.3_FGT001	5:23007916-23008243	327	lincRNAs
AC206641.3_FGT003	5:138393839-138394055	216	lincRNAs
AC206658.4_FGT004	2:135045974-135046328	354	lincRNAs
AC206695.3_FGT004	6:42016982-42017243	261	lincRNAs
AC206749.3_FGT002	2:221005877-221006219	342	lincRNAs
AC206758.3_FGT004	2:190355794-190356380	237	lincRNAs
AC206760.3_FGT007	10:122289130-122289686	246	lincRNAs
AC206776.2_FGT001	9:107515284-107515617	333	lincRNAs
AC206781.3_FGT002	1:217942413-217942650	237	lincRNAs
AC206785.3_FGT005	6:136303643-136304041	213	lincRNAs
AC206836.3_FGT003	9:59457715-59457967	252	lincRNAs
AC206840.3_FGT002	1:57350819-57353388	321	lincRNAs
AC206841.3_FGT005	7:6544700-6606066	330	lncNAT			GRMZM2G542497_T01_j_1
AC206842.3_FGT008	9:139686193-139686397	204	lincRNAs
AC206845.3_FGT005	7:80556611-80557310	336	lincRNAs
AC206846.3_FGT004	1:36359626-36359908	282	lincRNAs
AC206858.3_FGT001	2:100231263-100232191	255	lincRNAs
AC206862.3_FGT009	1:278693706-278694045	339	lincRNAs
AC206905.3_FGT005	7:129299218-129299680	231	lincRNAs
AC206944.3_FGT002	5:64058345-64058561	216	lincRNAs		AC186433.4_FGT001
AC206953.3_FGT002	10:14277600-14277819	219	lincRNAs
AC206975.2_FGT003	7:17704722-17704953	231	lincRNAs
AC206985.3_FGT008	3:225163675-225168190	279	lncNAT			GRMZM2G484741_T01
AC206985.3_FGT009	3:225162523-225163126	348	lncNAT			GRMZM5G840453_T01
AC207007.3_FGT002	2:146763976-146764183	207	lincRNAs
AC207008.3_FGT005	2:5911323-5911763	246	lincRNAs
AC207065.4_FGT004	1:26445079-26445301	222	lincRNAs
AC207114.3_FGT003	1:112960985-112961297	312	lincRNAs
AC207184.4_FGT002	9:84560026-84560427	270	lincRNAs
AC207185.3_FGT001	1:276148499-276149570	306	lincRNAs
AC207196.3_FGT007	2:89423370-89423607	237	lincRNAs
AC207203.3_FGT003	3:53490006-53490321	315	lincRNAs
AC207204.3_FGT005	7:16391724-16392006	282	lincRNAs
AC207223.3_FGT003	2:43628833-43629824	285	lncNAT			GRMZM2G148147_T01,GRMZM2G148147_T02
AC207225.3_FGT001	1:124667752-124669328	345	lincRNAs
AC207275.4_FGT002	5:193503090-193503417	327	lincRNAs
AC207282.3_FGT009	5:152541006-152541785	336	lincRNAs		GRMZM2G403029_T01_j_3
AC207307.2_FGT002	5:152621281-152621623	342	lincRNAs
AC207314.3_FGT001	2:173240115-173240427	312	lincRNAs
AC207314.3_FGT002	2:173229843-173230743	309	lincRNAs
AC207320.3_FGT009	1:80779430-80779921	231	lincRNAs
AC207323.3_FGT014	3:51746236-51747639	303	lincRNAs	AC206223.3_FGT009
AC207343.3_FGT007	5:23232025-23232573	318	lincRNAs
AC207344.3_FGT005	9:2672098-2674058	291	lincRNAs
AC207347.3_FGT004	1:252848991-252849303	312	lincRNAs
AC207352.3_FGT012	2:204731151-204731433	282	lincRNAs
AC207353.3_FGT002	2:179464521-179464881	360	lincRNAs		GRMZM2G166592_T01
AC207362.3_FGT002	8:14059051-14062949	324	lncNAT			GRMZM2G551277_T01
AC207387.3_FGT005	7:122111491-122111773	282	lincRNAs
AC207389.3_FGT006	1:173889555-173889973	318	lincRNAs
AC207395.3_FGT003	2:157415468-157419154	276	lncNAT			GRMZM2G353091_T01
AC207418.3_FGT003	3:208998068-208998489	421	lincRNAs
AC207418.3_FGT009	3:208960302-208960815	270	lncNAT			GRMZM2G441194_T01
AC207476.3_FGT007	5:194891996-194892385	210	lincRNAs
AC207537.3_FGT003	5:2576259-2603889	282	lncNAT			GRMZM2G110952_T03,GRMZM2G110952_T03_j_1,GRMZM2G110952_T03_j_3
AC207552.3_FGT002	9:122519550-122519892	342	lincRNAs		GRMZM2G391129_T01
AC207560.3_FGT004	5:99669090-99669455	276	lincRNAs
AC207572.2_FGT001	8:101224170-101224461	291	lincRNAs
AC207634.3_FGT005	4:56559954-56560191	237	lincRNAs
AC207638.3_FGT005	1:257538173-257538461	288	lincRNAs		AC195833.3_FGT001
AC207641.3_FGT004	3:22393346-22393637	291	lincRNAs
AC207644.3_FGT006	7:140006354-140006558	204	lincRNAs
AC207647.3_FGT004	3:21693700-21694074	294	lncNAT			GRMZM2G534776_T01
AC207664.3_FGT001	2:7577708-7578363	261	lincRNAs
AC207669.3_FGT002	1:299948892-299949468	321	lincRNAs
AC207679.3_FGT003	2:101371238-101371592	354	lincRNAs
AC207680.2_FGT001	5:23452196-23452448	252	lincRNAs
AC207685.3_FGT004	5:41237300-41237552	252	lincRNAs
AC207724.3_FGT001	3:128925755-128926115	360	lincRNAs
AC207724.3_FGT002	3:128916275-128916635	360	lincRNAs
AC207732.3_FGT003	2:187407947-187408241	294	lincRNAs
AC207748.3_FGT003	7:16991776-16992385	351	lncNAT			GRMZM2G344527_T01
AC207801.3_FGT012	1:248166256-248166499	243	lincRNAs
AC207876.3_FGT004	2:60124215-60124473	258	lincRNAs
AC207878.3_FGT001	5:133880253-133880481	228	lincRNAs
AC207879.3_FGT002	9:4111529-4111811	282	lincRNAs
AC207882.3_FGT002	6:54041434-54041665	231	lincRNAs
AC207886.3_FGT002	2:207367390-207367840	291	lincRNAs
AC208029.3_FGT004	4:148820662-148821109	339	lincRNAs
AC208031.3_FGT003_O_1	7:129899465-129901866	634	lincRNAs		AC208031.3_FGT003
AC208042.3_FGT003	8:869990-872574	345	lncNAT			GRMZM2G335767_T01_j_1,GRMZM2G335767_T01_j_2,GRMZM5G893397_T01
AC208075.3_FGT005	5:19341222-19341423	201	lincRNAs
AC208113.3_FGT009	1:263112724-263114413	213	lincRNAs
AC208113.3_FGT009_O_1	1:263112724-263114413	1504	lincRNAs		GRMZM2G070526_T01
AC208126.3_FGT001	4:236290139-236290562	306	lincRNAs
AC208217.3_FGT001	5:84552160-84552623	228	lncNAT			GRMZM2G463838_T01
AC208217.3_FGT003	5:84519854-84520055	201	lincRNAs
AC208310.3_FGT004	7:84205545-84205848	303	lincRNAs	AC217843.3_FGT001
AC208355.3_FGT002	2:21308869-21309208	339	lincRNAs
AC208359.3_FGT002	7:20504523-20505183	660	lincRNAs
AC208406.3_FGT004	8:103351959-103353828	267	lncNAT			GRMZM2G100494_T01
AC208410.3_FGT003	9:65294132-65294426	294	lincRNAs
AC208411.3_FGT006	5:148014014-148014373	252	lincRNAs
AC208419.2_FGT003	1:146459709-146460051	342	lincRNAs
AC208420.3_FGT001	4:90984303-90984701	231	lincRNAs
AC208436.3_FGT001	1:45050095-45050687	231	lincRNAs
AC208436.3_FGT005	1:45094542-45101476	207	lncNAT			GRMZM2G079319_T01_j_1,GRMZM2G079319_T01_j_4,GRMZM2G079319_T02,siRNA_Z27kG1_12430
AC208439.3_FGT002	4:82246777-82249763	360	lincRNAs		GRMZM2G437627_T01
AC208442.2_FGT003	5:40556016-40556307	291	lincRNAs
AC208445.3_FGT002	1:172537289-172537532	243	lincRNAs
AC208458.3_FGT006	4:131712056-131712636	264	lncNAT			GRMZM2G476383_T01
AC208468.3_FGT003	9:74459720-74460002	282	lincRNAs
AC208515.3_FGT003	2:37878124-37878343	219	lincRNAs
AC208517.3_FGT003	1:91500946-91501400	312	lincRNAs
AC208518.3_FGT002	1:284884392-284885028	255	lincRNAs
AC208519.3_FGT003	1:301288203-301288488	285	lincRNAs
AC208529.2_FGT003	4:205837689-205863548	261	lncNAT			GRMZM5G828139_T01_j_2
AC208531.3_FGT004	1:190516187-190516544	357	lincRNAs
AC208537.3_FGT002	2:12936926-12937280	354	lincRNAs		AC195535.3_FGT006
AC208559.3_FGT002	4:125231959-125232534	351	lincRNAs
AC208605.2_FGT002	1:225887379-225887652	273	lincRNAs
AC208623.3_FGT001	1:46232775-46233111	336	lincRNAs
AC208625.3_FGT004	10:94957037-94957704	309	lincRNAs
AC208627.3_FGT003	1:104741079-104741660	231	lincRNAs		GRMZM2G331770_T01
AC208641.3_FGT003	4:11526296-11526641	345	lincRNAs
AC208641.3_FGT004	4:11528634-11528949	315	lincRNAs
AC208647.3_FGT001	4:42210023-42210269	246	lincRNAs
AC208652.3_FGT010	9:113324402-113324738	336	lincRNAs	GRMZM5G868764_T01
AC208654.2_FGT001	9:49275629-49320928	330	lncNAT			GRMZM2G351786_T01,GRMZM2G351786_T01_j_1
AC208665.3_FGT004	1:18772697-18773650	255	lincRNAs		GRMZM2G003157_T02
AC208666.2_FGT008	1:239613425-239613677	252	lincRNAs
AC208677.3_FGT010	10:24775422-24775761	339	lincRNAs		AC208677.3_FGT011
AC208690.3_FGT001	4:33690774-33691023	249	lincRNAs
AC208702.3_FGT003	1:204796919-204797928	354	lincRNAs
AC208702.3_FGT007	1:204959110-205057301	228	lncNAT			GRMZM5G825090_T05,GRMZM5G825090_T06
AC208713.3_FGT001	8:169985281-169985563	282	lincRNAs
AC208722.2_FGT001	8:91822202-91822508	306	lincRNAs
AC208725.3_FGT004	6:114956406-114956670	264	lincRNAs		GRMZM5G809417_T01
AC208791.3_FGT002	1:230986708-230986972	264	lincRNAs
AC208797.3_FGT004	9:130357080-130357365	285	lincRNAs
AC208797.3_FGT006	9:130329582-130329900	318	lincRNAs
AC208800.3_FGT001	9:133399809-133401358	357	lincRNAs
AC208825.3_FGT007	5:14270517-14270866	255	lincRNAs	AC208825.3_FGT009
AC208825.3_FGT008	5:14272498-14273242	360	lincRNAs
AC208826.3_FGT002	7:41926698-41927040	342	lincRNAs
AC208827.3_FGT004	10:47262600-47262909	309	lincRNAs
AC208833.3_FGT006	4:155848350-155848869	375	lincRNAs
AC208834.3_FGT004	4:78605839-78608158	264	lincRNAs	GRMZM2G511461_T01
AC208837.3_FGT003	9:130504422-130505893	279	lncNAT			GRMZM2G080409_T01
AC208842.3_FGT002	7:95216059-95216409	231	lncNAT			GRMZM2G485666_T01
AC208843.3_FGT002	4:127403823-127404141	318	lincRNAs	GRMZM2G132101_T01
AC208859.3_FGT001	2:75918726-75919044	318	lincRNAs
AC208890.3_FGT004	9:20846260-20847388	348	lncNAT			GRMZM2G458109_T01
AC208890.3_FGT005	9:20878907-20879395	252	lincRNAs
AC208895.3_FGT002	3:33251827-33252085	258	lincRNAs		AC191412.3_FGT005
AC208900.3_FGT004	2:51084500-51143940	243	lncNAT			GRMZM2G013283_T01,GRMZM2G013283_T02,GRMZM2G013283_T02_j_1,GRMZM2G013283_T02_j_2,GRMZM2G013283_T02_j_3,GRMZM2G013283_T02_j_4
AC208902.3_FGT005	6:139687193-139688136	219	lincRNAs
AC208905.3_FGT004	9:18954282-18954558	276	lincRNAs
AC208924.2_FGT003	4:5262343-5262700	357	lincRNAs
AC208928.3_FGT001	6:81605789-81607048	309	lincRNAs
AC208974.3_FGT003	1:101410498-101410750	252	lincRNAs
AC208975.3_FGT001	3:115416367-115416679	312	lincRNAs
AC208975.3_FGT002	3:115410722-115411034	312	lincRNAs
AC208975.3_FGT006	3:115317894-115319053	345	lincRNAs
AC208977.4_FGT007	5:146509443-146509710	267	lincRNAs
AC209019.3_FGT008	1:251170788-251171019	231	lincRNAs
AC209062.3_FGT003	5:54184064-54184385	321	lincRNAs
AC209067.2_FGT001	10:44135154-44135514	360	lincRNAs
AC209072.3_FGT001	5:10391246-10391582	336	lincRNAs		GRMZM5G812595_T01
AC209073.3_FGT001	8:160866327-160866549	222	lincRNAs		GRMZM5G869628_T01
AC209084.3_FGT004	10:80064480-80068969	324	lncNAT			GRMZM2G385989_T01_j_1,GRMZM2G386003_T01
AC209159.3_FGT001	4:217151661-217151947	213	lincRNAs		AC205833.3_FGT002
AC209163.3_FGT002	5:100791922-100792153	231	lincRNAs
AC209164.3_FGT001	10:48543270-48543510	240	lincRNAs
AC209166.4_FGT004	9:126500868-126501138	270	lincRNAs
AC209168.3_FGT005	5:189941236-189941542	306	lincRNAs
AC209242.3_FGT001	4:232725127-232725412	285	lincRNAs
AC209257.4_FGT004	6:153426696-153427117	291	lincRNAs
AC209259.3_FGT002_O_1	1:61259870-61260124	247	lincRNAs
AC209259.3_FGT004	1:61137068-61137359	291	lincRNAs
AC209325.2_FGT001	2:78692219-78692435	216	lincRNAs
AC209328.3_FGT001	1:70729185-70731364	300	lncNAT			GRMZM2G139878_T01
AC209356.4_FGT001	4:236432724-236433089	267	lincRNAs		GRMZM2G050994_T01
AC209380.3_FGT002	3:140927150-140927477	327	lincRNAs
AC209425.4_FGT002	2:217102925-217103234	309	lincRNAs
AC209440.3_FGT003	1:56075085-56079122	273	lncNAT			GRMZM2G119850_T01,GRMZM2G119850_T01_j_1
AC209445.3_FGT001	2:169903082-169905984	360	lncNAT			GRMZM2G107661_T01
AC209467.3_FGT002	2:147389273-147389606	333	lincRNAs
AC209624.2_FGT002	2:83809128-83809359	231	lincRNAs
AC209626.2_FGT001	1:17847856-17848060	204	lincRNAs
AC209640.2_FGT006	2:154071929-154072281	270	lincRNAs
AC209642.1_FGT007	8:73356235-73356514	279	lincRNAs
AC209644.2_FGT003	10:70306569-70306958	351	lincRNAs
AC209645.2_FGT001	6:90097923-90098277	354	lincRNAs
AC209666.3_FGT013	5:5335918-5340708	288	lncNAT			AC209666.3_FGT012
AC209675.3_FGT001	1:36698220-36698475	255	lincRNAs
AC209678.3_FGT005	9:46855309-46856354	285	lincRNAs
AC209688.3_FGT002	5:190959195-190960007	321	lincRNAs		AC200622.3_FGT006
AC209690.3_FGT002	9:143205586-143216948	276	lncNAT			GRMZM2G104575_T01,GRMZM2G104575_T01_j_1,GRMZM2G104575_T02,GRMZM2G104575_T03
AC209712.3_FGT002	1:139609433-139609706	273	lincRNAs
AC209716.4_FGT004	2:161642431-161648763	318	lncNAT			GRMZM5G893607_T01
AC209718.1_FGT003	3:5602986-5604003	324	lincRNAs
AC209725.3_FGT005	5:216438401-216438792	249	lincRNAs
AC209737.3_FGT016	8:166166056-166166326	270	lincRNAs
AC209739.3_FGT005	2:111942482-111944205	321	lincRNAs
AC209759.2_FGT008	4:26347707-26347941	234	lincRNAs
AC209760.3_FGT004	6:98935479-98935794	315	lincRNAs
AC209762.3_FGT004	1:250474877-250475153	276	lincRNAs
AC209774.3_FGT001	2:26536509-26537620	231	lincRNAs
AC209784.3_FGT002	3:181059351-181061567	291	lncNAT			GRMZM2G463415_T01
AC209793.3_FGT003	7:3263751-3264111	360	lincRNAs
AC209803.4_FGT002	3:11235960-11236807	276	lincRNAs
AC209803.4_FGT003	3:11240454-11240730	276	lincRNAs
AC209804.4_FGT007	3:224256969-224257266	297	lincRNAs
AC209811.3_FGT001	9:59723072-59723529	327	lincRNAs
AC209828.3_FGT004	8:25158378-25158755	297	lincRNAs		GRMZM2G121319_T01
AC209832.3_FGT003	2:92690874-92691679	300	lincRNAs
AC209841.3_FGT007	1:72417088-72417357	201	lincRNAs		GRMZM2G382251_T01
AC209841.3_FGT008	1:72417772-72418063	291	lincRNAs		GRMZM2G475077_T01
AC209852.3_FGT001	3:174501750-174502144	303	lincRNAs
AC209856.3_FGT007	3:215632291-215633624	294	lincRNAs
AC209871.3_FGT003	10:90399023-90399506	354	lincRNAs
AC209896.4_FGT002	1:153901121-153901445	249	lincRNAs
AC209904.3_FGT002	1:230531310-230531655	345	lincRNAs
AC209912.3_FGT001	2:94781400-94781817	270	lincRNAs
AC209913.4_FGT002	3:120745935-120746169	234	lincRNAs
AC209918.3_FGT001	9:28746153-28746354	201	lincRNAs
AC209935.4_FGT006	4:13923717-13923963	246	lincRNAs
AC209939.4_FGT011	1:240541514-240542173	264	lincRNAs
AC209944.5_FGT011	1:196283539-196287962	255	lncNAT			GRMZM2G153945_T01,GRMZM2G153945_T01_j_1,GRMZM2G153945_T02,GRMZM2G153945_T03
AC209944.5_FGT013	1:196288232-196288803	336	lincRNAs
AC209953.3_FGT003	5:110276229-110276562	333	lincRNAs
AC209962.3_FGT004	8:107622174-107622495	321	lincRNAs
AC209964.3_FGT002	5:122495647-122495980	333	lincRNAs
AC209964.3_FGT005	5:122541239-122541494	255	lincRNAs
AC209971.4_FGT010	4:201924319-201966530	297	lncNAT			GRMZM2G032419_T01,GRMZM2G032419_T01_j_1,GRMZM2G032419_T02
AC209981.3_FGT015	5:147021279-147021618	339	lincRNAs		AC213652.4_FGT010
AC209981.3_FGT016	5:147019006-147019345	339	lincRNAs		AC213652.4_FGT010
AC209988.4_FGT001	1:109838419-109838953	237	lincRNAs
AC209994.4_FGT002	3:59307262-59307739	267	lincRNAs
AC210009.3_FGT008	5:170295736-170296066	330	lincRNAs
AC210011.3_FGT002	2:179317256-179318025	324	lncNAT			GRMZM2G045812_T01
AC210013.4_FGT016_j_1	5:3422421-3424032	645	lincRNAs
AC210019.3_FGT002	4:78850157-78850463	306	lincRNAs		GRMZM2G067974_T03_j_2
AC210031.3_FGT004	9:74950411-74951196	273	lincRNAs
AC210047.3_FGT002	3:42856222-42856519	297	lincRNAs
AC210047.3_FGT006	3:42931918-42932236	318	lincRNAs
AC210050.3_FGT002	10:16531835-16532039	204	lincRNAs
AC210050.3_FGT004	10:16490971-16491244	273	lincRNAs		GRMZM2G028307_T02_j_6
AC210058.3_FGT002	5:26067467-26067674	207	lincRNAs
AC210071.1_FGT001	5:90362968-90363316	348	lincRNAs
AC210077.3_FGT005	7:133212071-133212413	342	lincRNAs
AC210078.3_FGT002	2:63601557-63601791	234	lincRNAs
AC210089.3_FGT001	4:98717608-98717984	288	lincRNAs
AC210102.3_FGT004	9:98560847-98561565	718	lincRNAs		GRMZM2G127120_T01_j_1
AC210103.3_FGT006	2:214474834-214475059	225	lincRNAs
AC210142.3_FGT005	3:172193937-172194240	303	lincRNAs
AC210154.3_FGT005	6:121293034-121293343	309	lincRNAs
AC210163.3_FGT005	3:169777721-169778746	345	lncNAT			GRMZM2G329077_T01
AC210170.5_FGT008	3:181758937-181762907	309	lncNAT			GRMZM2G359234_T01,GRMZM2G359234_T02,GRMZM2G359234_T03
AC210171.3_FGT002	1:237785137-237785431	294	lincRNAs		AC177837.3_FGT007
AC210173.4_FGT001	1:224142876-224166952	330	lncNAT			AC210173.4_FGT002_j_4,GRMZM2G703918_T01_j_3
AC210191.2_FGT010	1:256482571-256527789	258	lncNAT			GRMZM2G415215_T01,GRMZM2G415215_T01_j_1,GRMZM2G415215_T01_j_2,GRMZM2G415215_T01_j_3,GRMZM2G415215_T01_j_4,GRMZM2G415215_T01_j_5,GRMZM2G415215_T01_j_6,GRMZM2G415215_T01_j_7
AC210194.3_FGT001	10:72083186-72083423	237	lincRNAs
AC210199.4_FGT003_j_2	9:104192885-104194053	672	lincRNAs
AC210211.3_FGT003	2:236765590-236765860	270	lincRNAs		GRMZM2G048576_T01
AC210215.3_FGT004	8:108206684-108207101	225	lincRNAs
AC210239.3_FGT007	9:19487263-19487539	276	lincRNAs
AC210242.3_FGT008	8:118865675-118865879	204	lincRNAs
AC210243.3_FGT001	7:147299307-147301158	360	lincRNAs		GRMZM2G337621_T01
AC210252.3_FGT003	2:147545998-147546319	321	lincRNAs
AC210263.4_FGT006	5:196160702-196160933	231	lincRNAs
AC210267.3_FGT014	5:210183317-210184671	318	lncNAT			GRMZM2G104806_T01
AC210298.2_FGT002	7:141364313-141366916	249	lncNAT			GRMZM5G826110_T02
AC210299.3_FGT001	5:94171765-94171990	225	lincRNAs
AC210302.3_FGT009	1:296831880-296832177	297	lincRNAs		AC210302.3_FGT004
AC210303.3_FGT001	6:143854556-143888055	399	lincRNAs	GRMZM2G319109_T01_j_5
AC210410.3_FGT003	3:200770007-200770322	315	lincRNAs
AC210412.3_FGT001	9:104870780-104871035	255	lincRNAs
AC210427.3_FGT003	2:224793998-224794720	249	lncNAT			GRMZM2G466586_T01
AC210596.3_FGT005	6:77682364-77683021	345	lincRNAs
AC210620.3_FGT008	10:123223039-123223255	216	lincRNAs		AC194879.3_FGT001
AC210678.3_FGT004	2:17883718-17883937	219	lincRNAs
AC210680.2_FGT002	7:124898535-124903911	309	lncNAT			GRMZM2G067265_T01,GRMZM2G067265_T02
AC210681.2_FGT001	10:56629789-56630029	240	lincRNAs
AC210731.3_FGT002	6:164521728-164522010	282	lincRNAs
AC210736.4_FGT004	3:10013603-10014218	615	lincRNAs
AC210740.3_FGT004	2:15347352-15347553	201	lincRNAs
AC210783.4_FGT002	3:65394650-65395010	360	lincRNAs
AC210785.3_FGT002_O_1	6:96007054-96007450	323	lincRNAs	GRMZM5G871154_T03
AC210792.5_FGT002	8:125671138-125671694	216	lincRNAs
AC210814.4_FGT008	6:107204001-107204346	345	lincRNAs
AC210816.3_FGT006	1:156172050-156172314	264	lincRNAs
AC210822.3_FGT006	9:65923065-65924861	345	lincRNAs
AC210832.4_FGT003	4:141324738-141325026	288	lincRNAs
AC210833.3_FGT002	6:8255005-8255359	354	lincRNAs		GRMZM5G881064_T01
AC210834.4_FGT005	1:13399359-13399593	234	lincRNAs
AC210834.4_FGT006	1:13403482-13403710	228	lincRNAs
AC210834.4_FGT009	1:13503809-13504040	231	lincRNAs
AC210834.4_FGT011	1:13452212-13452440	228	lincRNAs
AC210834.4_FGT012	1:13464779-13465013	234	lincRNAs
AC210834.4_FGT013	1:13469391-13469619	228	lincRNAs
AC210840.3_FGT005	1:175857827-175858109	282	lincRNAs
AC210848.3_FGT001	5:89812518-89812836	318	lincRNAs
AC210858.3_FGT002	5:85777237-85777498	261	lincRNAs
AC210920.4_FGT008	5:162853801-162854041	240	lincRNAs
AC210940.3_FGT005	3:39201060-39202769	249	lncNAT			GRMZM2G499357_T01
AC210948.3_FGT002	10:52141176-52141515	339	lincRNAs		AC210948.3_FGT001
AC210958.3_FGT002	3:211668966-211669194	228	lincRNAs
AC210974.4_FGT003	10:130054138-130095592	234	lncNAT			GRMZM2G024466_T01_j_1,GRMZM2G024466_T01_j_2,GRMZM2G024466_T01_j_3,GRMZM2G024466_T01_j_4
AC211009.3_FGT005	1:281227258-281227564	306	lincRNAs
AC211140.2_FGT010	1:25788267-25788507	240	lincRNAs
AC211152.4_FGT004	9:17636907-17638065	318	lncNAT			GRMZM2G141422_T01
AC211172.4_FGT001	1:141703750-141704095	345	lincRNAs
AC211190.4_FGT001	5:144613048-144614525	207	lincRNAs
AC211205.3_FGT003	5:120232576-120234716	336	lincRNAs
AC211209.3_FGT001	5:129750667-129751005	231	lincRNAs
AC211215.4_FGT005	2:165715379-165715742	282	lincRNAs
AC211217.3_FGT002	1:143314765-143315151	279	lincRNAs
AC211246.4_FGT004	1:95155641-95155998	357	lincRNAs
AC211250.4_FGT001	6:83264643-83264973	330	lincRNAs
AC211252.4_FGT003	9:101493141-101495062	249	lncNAT			GRMZM2G305244_T01,GRMZM2G305244_T01_j_1,GRMZM2G305244_T01_j_2,GRMZM2G305244_T01_j_3,GRMZM2G305244_T02,GRMZM2G305244_T03
AC211265.4_FGT007	1:150456136-150456367	231	lincRNAs		GRMZM2G700931_T01
AC211269.3_FGT007	5:160632370-160632586	216	lincRNAs
AC211276.4_FGT004	5:16359153-16360494	387	lincRNAs		GRMZM2G300471_T01
AC211313.3_FGT003	5:215677556-215677862	306	lincRNAs
AC211327.4_FGT004	5:52680036-52680357	321	lincRNAs
AC211341.4_FGT002	5:148645755-148645962	207	lincRNAs		AC186283.4_FGT002
AC211354.4_FGT001	2:165411551-165411996	348	lincRNAs
AC211376.4_FGT003	7:152500353-152500662	309	lincRNAs
AC211398.3_FGT002	2:165539524-165539995	261	lincRNAs
AC211403.4_FGT004	3:47442175-47442403	228	lincRNAs
AC211452.3_FGT002	9:56564600-56565599	267	lincRNAs		AC209434.4_FGT001
AC211456.3_FGT006	2:187767656-187767947	291	lincRNAs
AC211461.4_FGT003	7:165121092-165121449	357	lincRNAs
AC211477.3_FGT015	5:2255580-2256346	234	lincRNAs
AC211490.2_FGT012	6:127792619-127792898	279	lincRNAs
AC211527.3_FGT012	6:105342598-105343685	216	lncNAT			GRMZM2G050923_T01
AC211532.3_FGT007	6:376102-376393	291	lincRNAs
AC211546.2_FGT004	1:236459319-236460079	306	lincRNAs
AC211570.3_FGT001	8:129796224-129796623	321	lincRNAs
AC211585.3_FGT004	10:68982907-68983512	360	lincRNAs
AC211588.3_FGT002	3:93160108-93160830	357	lincRNAs
AC211589.3_FGT003	2:24247219-24295868	294	lncNAT			GRMZM2G066820_T01_j_1
AC211626.4_FGT005	9:46543498-46544587	255	lncNAT			GRMZM2G086126_T01
AC211629.5_FGT001	8:44777238-44777550	312	lincRNAs
AC211630.4_FGT002	2:127689492-127689696	204	lincRNAs		GRMZM2G009304_T01
AC211643.4_FGT002	3:26389423-26389705	282	lincRNAs
AC211658.4_FGT001	4:110241833-110242178	345	lincRNAs
AC211660.3_FGT001	1:282306457-282306685	228	lincRNAs
AC211672.4_FGT003	1:156362977-156364776	270	lncNAT			GRMZM2G459261_T01
AC211682.3_FGT001	6:152236501-152236732	231	lincRNAs
AC211686.4_FGT007	7:168508977-168527123	267	lncNAT			GRMZM2G126706_T01_j_2,GRMZM2G427090_T01,GRMZM2G427090_T02,GRMZM2G427090_T02_j_1,GRMZM2G427090_T02_j_3
AC211691.4_FGT004	3:171857574-171857868	294	lincRNAs
AC211702.2_FGT003	2:209428060-209428377	240	lincRNAs
AC211702.2_FGT004	2:209346095-209346389	294	lincRNAs
AC211706.4_FGT001	9:131740357-131740675	318	lincRNAs
AC211707.4_FGT001	10:24446241-24446520	279	lincRNAs
AC211707.4_FGT003	10:24452183-24457178	297	lncNAT			GRMZM2G141848_T01
AC211739.4_FGT005	7:49279046-49332183	360	lncNAT			GRMZM2G037743_T01,GRMZM2G037743_T02
AC211744.4_FGT002	3:96903688-96903922	234	lincRNAs
AC211749.4_FGT007	3:114893018-114902035	297	lncNAT			GRMZM2G176282_T01,GRMZM2G176282_T02
AC211751.4_FGT002	4:222042198-222042492	294	lincRNAs
AC211875.4_FGT003	8:5116758-5117351	333	lincRNAs		GRMZM2G396846_T01
AC211876.3_FGT005	8:125831495-125831789	294	lincRNAs
AC211887.3_FGT006	1:187097443-187098110	315	lincRNAs		AC186744.4_FGT002
AC211889.4_FGT003	8:32565874-32566219	261	lincRNAs
AC211891.4_FGT002	2:148878921-148879555	513	lincRNAs
AC211894.3_FGT012	2:37246776-37247536	237	lncNAT			GRMZM2G372930_T01,GRMZM2G372930_T01_j_1
AC211903.4_FGT004	1:69711540-69711813	273	lincRNAs		AC210674.3_FGT002
AC211907.3_FGT006	2:36295044-36295359	315	lincRNAs
AC211914.3_FGT002_X_1	8:34619201-34621555	281	lncNAT			AC211914.3_FGT002
AC211915.3_FGT001	8:80920610-80920841	231	lincRNAs
AC211917.4_FGT003	9:105813273-105813561	288	lincRNAs
AC211921.3_FGT002	3:168062109-168062876	249	lncNAT			GRMZM2G093027_T01
AC211921.3_FGT005	3:168005896-168006121	225	lincRNAs		GRMZM2G065526_T01
AC211931.3_FGT001	5:156678933-156679497	288	lincRNAs
AC211942.3_FGT006	7:171053954-171054408	294	lincRNAs
AC211959.4_FGT004	4:109522963-109523296	333	lincRNAs
AC211971.3_FGT007	1:12016986-12017354	264	lincRNAs
AC211980.3_FGT008	3:222957170-222957473	303	lincRNAs
AC211996.4_FGT002	1:84644618-84645134	303	lincRNAs
AC211996.4_FGT006	1:84689802-84690006	204	lincRNAs	GRMZM2G109376_T01
AC212030.4_FGT002	6:25685100-25685605	360	lincRNAs
AC212035.3_FGT003	3:56897269-56898222	339	lincRNAs
AC212046.2_FGT003	5:133279880-133281310	246	lincRNAs
AC212092.4_FGT003	9:77359126-77359802	219	lincRNAs
AC212100.3_FGT001	2:200747114-200766465	336	lncNAT			AC212100.3_FGT001_X_1,GRMZM2G417715_T01_j_1,GRMZM2G417715_T01_j_2
AC212114.4_FGT009	9:116962835-116963096	261	lincRNAs
AC212117.3_FGT003	2:137471533-137472225	360	lincRNAs
AC212123.4_FGT002	5:150531871-150549339	243	lncNAT			GRMZM2G312827_T01
AC212128.3_FGT002	scaffold_496:141674-143006	369	lincRNAs
AC212144.4_FGT001	3:66019656-66019911	255	lincRNAs
AC212185.3_FGT004	3:156445722-156446588	231	lincRNAs
AC212187.4_FGT001	9:64034455-64034779	324	lincRNAs
AC212191.4_FGT001	5:196068946-196075595	294	lncNAT			GRMZM2G037200_T01,GRMZM2G037200_T01_j_1,GRMZM2G037200_T01_j_2,GRMZM2G037200_T02
AC212199.3_FGT007	3:155781067-155781406	339	lincRNAs
AC212210.2_FGT001	7:53482969-53483227	258	lincRNAs
AC212211.4_FGT004	1:275622603-275622834	231	lincRNAs
AC212225.3_FGT001	6:11164453-11164792	339	lincRNAs
AC212236.3_FGT001	9:86316158-86316592	261	lincRNAs
AC212236.3_FGT002	9:86258096-86258327	231	lincRNAs
AC212248.3_FGT002	9:3729208-3730650	336	lincRNAs
AC212277.4_FGT003	2:121392279-121438293	288	lncNAT			GRMZM2G139882_T01,GRMZM2G139882_T01_j_1
AC212333.4_FGT001	5:108755348-108755833	222	lncNAT			GRMZM5G816855_T01
AC212339.4_FGT001	8:73804798-73805104	306	lincRNAs
AC212342.3_FGT001	4:44293001-44303081	258	lncNAT			GRMZM5G816582_T01
AC212347.3_FGT002	6:75564543-75564828	285	lincRNAs
AC212351.4_FGT002	5:124640866-124641223	357	lincRNAs		AC212351.4_FGT003
AC212354.3_FGT001	5:109134770-109135190	306	lincRNAs
AC212382.3_FGT002	2:16312836-16313076	240	lincRNAs
AC212390.3_FGT004	1:238384035-238403467	252	lncNAT			GRMZM2G118917_T01,GRMZM2G118917_T01_j_1,GRMZM2G118917_T02
AC212404.3_FGT001	2:170515252-170515946	249	lincRNAs		GRMZM2G323296_T01
AC212409.4_FGT001	4:57941028-57941413	264	lincRNAs
AC212413.3_FGT003	3:101815248-101815512	231	lincRNAs
AC212448.3_FGT005	2:221587994-221588195	201	lincRNAs
AC212451.4_FGT010	2:218658102-218658342	240	lincRNAs
AC212465.3_FGT002	6:115489705-115489990	285	lincRNAs
AC212465.3_FGT014	6:115465976-115466270	294	lincRNAs
AC212467.3_FGT001	5:87962936-87963529	306	lncNAT			GRMZM2G425535_T01
AC212472.3_FGT002	3:118508341-118509284	210	lincRNAs
AC212473.4_FGT007	4:209777376-209777755	300	lincRNAs
AC212558.4_FGT003	7:112652464-112652766	225	lincRNAs
AC212685.3_FGT002	7:48444550-48444793	243	lincRNAs
AC212710.3_FGT005	1:207674173-207675348	327	lincRNAs		GRMZM2G028362_T01
AC212718.3_FGT001	2:1311696-1356042	207	lncNAT			GRMZM2G155877_T01,GRMZM2G155877_T01_j_1,lncRNA_Z27kG1_13084
AC212732.4_FGT009	7:143920769-143922705	261	lincRNAs
AC212742.2_FGT001	6:12283015-12283288	273	lincRNAs
AC212747.3_FGT001	9:110857409-110857766	357	lincRNAs
AC212808.3_FGT002	4:88159078-88159423	345	lincRNAs
AC212813.3_FGT001	7:158729326-158733748	264	lncNAT			GRMZM5G827186_T02,GRMZM5G827186_T03
AC212823.4_FGT005	5:167468450-167469530	288	lncNAT			GRMZM2G099322_T01
AC212826.3_FGT007	2:71652321-71652534	213	lincRNAs
AC212832.3_FGT003	2:218490716-218527300	333	lincRNAs	GRMZM2G387383_T01_j_1
AC212859.3_FGT002	2:26297705-26297951	246	lincRNAs
AC212877.3_FGT004	2:38364348-38364612	264	lincRNAs
AC212886.3_FGT007	9:30779532-30779838	306	lincRNAs
AC212892.3_FGT011	1:8364988-8365219	231	lincRNAs
AC212895.4_FGT001	10:37394528-37394867	339	lincRNAs
AC212896.3_FGT004	4:193453100-193453400	300	lincRNAs
AC212968.2_FGT008	10:146375309-146375543	234	lincRNAs
AC212969.2_FGT005	5:14817951-14826144	225	lncNAT			GRMZM2G010146_T01,GRMZM2G010146_T02,GRMZM2G010146_T03
AC212970.3_FGT001	2:74652455-74652791	336	lincRNAs
AC212979.2_FGT007	1:81085901-81086174	273	lincRNAs
AC213001.4_FGT002	9:71156265-71156583	318	lincRNAs
AC213020.3_FGT001	3:99124799-99125438	345	lincRNAs		GRMZM2G370991_T01
AC213041.3_FGT003	1:283966041-283967624	357	lncNAT			GRMZM2G152894_T01
AC213044.3_FGT001	2:173595835-173596090	255	lincRNAs		GRMZM2G419915_T01
AC213050.3_FGT002	6:95154019-95155639	294	lncNAT			GRMZM5G837685_T01
AC213053.3_FGT001	10:75029671-75029938	267	lincRNAs
AC213053.3_FGT006	10:75073189-75073411	222	lincRNAs
AC213350.3_FGT003	7:160485192-160485669	246	lincRNAs
AC213368.3_FGT003	1:78588860-78589121	261	lincRNAs
AC213388.4_FGT003	9:41749429-41749771	342	lincRNAs
AC213388.4_FGT005	9:41740501-41741081	300	lincRNAs
AC213399.3_FGT009	3:183322379-183324596	348	lncNAT			GRMZM2G033058_T01
AC213400.4_FGT001	5:100450859-100451081	222	lincRNAs
AC213400.4_FGT005	5:100291837-100295660	243	lncNAT			GRMZM2G055759_T01
AC213432.2_FGT001	4:186498660-186498921	261	lincRNAs
AC213460.3_FGT001	3:94264460-94264679	219	lincRNAs
AC213461.3_FGT004	1:282035283-282035559	276	lincRNAs
AC213463.3_FGT011	5:13098427-13098730	303	lincRNAs		GRMZM5G886317_T01
AC213522.3_FGT003	5:188874449-188874969	234	lincRNAs
AC213528.2_FGT003	7:67049786-67050017	231	lincRNAs
AC213594.3_FGT002	5:135622334-135627731	270	lncNAT			GRMZM2G102021_T01,GRMZM2G102021_T01_j_1,GRMZM2G102021_T03
AC213599.3_FGT012	7:143089562-143089900	228	lincRNAs
AC213600.3_FGT001	3:44258867-44259221	354	lincRNAs
AC213600.3_FGT004	3:44355061-44355331	270	lincRNAs
AC213607.3_FGT004	8:91262479-91262716	237	lincRNAs
AC213610.3_FGT001	3:61010838-61011663	231	lincRNAs
AC213612.3_FGT002_j_4	9:44486658-44504319	641	lincRNAs
AC213620.3_FGT001	4:126645310-126645622	312	lincRNAs
AC213636.3_FGT004	2:37392379-37407434	348	lncNAT			GRMZM2G063163_T01,GRMZM2G063163_T01_j_1
AC213651.3_FGT005	9:44668282-44670432	339	lincRNAs		GRMZM2G576002_T01
AC213652.4_FGT002	5:147068975-147069314	339	lincRNAs		AC213652.4_FGT010
AC213656.4_FGT001	5:107004472-107004733	261	lincRNAs
AC213658.3_FGT002	7:22202936-22204817	273	lncNAT			GRMZM2G143367_T01,siRNA_Z27kG1_09299
AC213677.3_FGT006	7:157912273-157912703	351	lincRNAs
AC213695.3_FGT003	2:66861422-66861755	333	lincRNAs
AC213765.4_FGT003	7:70886435-70886672	237	lincRNAs		AC213765.4_FGT004
AC213766.3_FGT004	5:210983569-210983896	327	lincRNAs
AC213779.3_FGT009	1:184902672-184903037	309	lincRNAs
AC213789.3_FGT003	8:42937592-42937922	330	lincRNAs		GRMZM2G307854_T01
AC213794.3_FGT002	9:33069373-33069709	336	lincRNAs
AC213798.2_FGT004	7:2041922-2042219	297	lincRNAs
AC213803.3_FGT013	5:212548045-212570136	210	lncNAT			GRMZM2G052750_T01,GRMZM2G052750_T02
AC213803.3_FGT016	5:212541084-212541417	297	lincRNAs
AC213805.3_FGT001	9:86700501-86701214	498	lincRNAs	GRMZM5G886722_T01
AC213827.3_FGT009	4:5974286-5974526	240	lincRNAs
AC213846.4_FGT003	6:51802273-51803132	327	lncNAT			GRMZM2G135428_T01
AC213849.3_FGT001	7:59012894-59013173	279	lincRNAs
AC213850.3_FGT004	10:113164485-113165328	345	lincRNAs		GRMZM2G416552_T01
AC213875.3_FGT005	6:72937653-72937887	234	lincRNAs		AC205266.3_FGT002
AC213890.4_FGT003	1:250645264-250645701	333	lincRNAs
AC213903.3_FGT002	9:97819349-97819646	297	lincRNAs		AC208677.3_FGT011
AC213903.3_FGT003	9:97821717-97822014	297	lincRNAs		AC208677.3_FGT011
AC213982.2_FGT002	3:165402224-165402578	354	lincRNAs
AC213983.3_FGT005	5:203456799-203457812	237	lincRNAs
AC213984.3_FGT002	3:8413039-8413291	252	lincRNAs
AC213990.3_FGT002	4:116987505-116987751	246	lincRNAs
AC214048.4_FGT001	9:102675344-102675623	279	lincRNAs		GRMZM2G420027_T01
AC214114.3_FGT003	5:85433720-85434056	336	lincRNAs
AC214116.4_FGT002	2:122207331-122208495	354	lincRNAs
AC214120.4_FGT002	1:73882292-73888903	288	lncNAT			GRMZM2G074102_T01,GRMZM2G074102_T02
AC214125.5_FGT001	2:169185379-169185664	285	lincRNAs
AC214132.2_FGT003	9:5373634-5373979	345	lincRNAs
AC214133.3_FGT012	5:37332811-37333577	276	lincRNAs		GRMZM2G143165_T01
AC214135.2_FGT003	9:92916231-92917072	234	lincRNAs
AC214227.4_FGT012	3:154603190-154603475	285	lincRNAs
AC214228.4_FGT001	8:83860400-83860688	288	lincRNAs
AC214231.3_FGT002	5:186289729-186290080	351	lincRNAs
AC214233.4_FGT005	10:141035749-141036004	255	lincRNAs
AC214238.4_FGT005	1:121528818-121560980	264	lncNAT			GRMZM2G443419_T01
AC214243.4_FGT006	2:177224911-177225937	345	lincRNAs
AC214244.4_FGT006	5:96470394-96470703	309	lincRNAs
AC214256.3_FGT008	5:4012663-4013002	339	lincRNAs
AC214261.4_FGT001	2:185557868-185558183	315	lincRNAs
AC214288.3_FGT002	9:67912938-67913274	336	lincRNAs
AC214358.3_FGT004	6:29022682-29022886	204	lincRNAs		AC199812.4_FGT003
AC214431.3_FGT001	10:27919773-27922469	204	lncNAT			GRMZM2G495943_T01
AC214450.4_FGT003	1:140651082-140651380	213	lincRNAs
AC214476.2_FGT007	1:218875500-218875788	288	lincRNAs
AC214478.4_FGT007	6:93330386-93332130	312	lincRNAs		GRMZM2G463359_T01
AC214485.3_FGT001	4:217022195-217022550	273	lincRNAs
AC214496.3_FGT007	1:88896149-88908802	342	lncNAT			GRMZM2G107741_T01,GRMZM2G107741_T02,GRMZM2G107741_T03,GRMZM2G107741_T04,GRMZM2G107741_T05,GRMZM2G107741_T05_j_1,GRMZM2G107741_T05_j_2,GRMZM2G107741_T05_j_3,GRMZM2G107741_T05_j_4,GRMZM2G107741_T05_j_5
AC214503.3_FGT003	9:21189594-21191026	354	lincRNAs
AC214504.3_FGT002	6:66551884-66552181	297	lincRNAs
AC214508.3_FGT001	4:213671105-213671348	243	lincRNAs
AC214522.4_FGT001	5:147319906-147320200	294	lincRNAs
AC214524.3_FGT004	1:77863151-77863394	243	lincRNAs
AC214533.2_FGT001	7:129466099-129466405	306	lincRNAs
AC214546.3_FGT003	8:130331923-130332181	258	lincRNAs
AC214612.2_FGT012	5:213649882-213650155	273	lincRNAs
AC214613.3_FGT005	2:36466445-36466709	264	lincRNAs
AC214635.3_FGT006	4:124503350-124503608	258	lincRNAs
AC214660.3_FGT004	2:110233391-110233724	333	lincRNAs
AC214668.3_FGT007	7:85753822-85754062	240	lincRNAs
AC214746.2_FGT009	9:1096433-1096860	351	lincRNAs
AC214752.3_FGT002	4:143482694-143482979	285	lincRNAs
AC214761.3_FGT003	3:205011566-205012047	327	lincRNAs		GRMZM2G083524_T01
AC214764.3_FGT004	3:111220256-111220854	228	lncNAT			GRMZM2G491189_T01
AC214765.3_FGT001	6:119698231-119698555	324	lincRNAs
AC214765.3_FGT002	6:119716264-119716738	327	lincRNAs
AC214769.2_FGT001	5:146345882-146346128	246	lincRNAs
AC214769.2_FGT002	5:146272878-146274723	276	lincRNAs		GRMZM2G455924_T01
AC214769.2_FGT004	5:146415231-146415531	300	lincRNAs
AC214775.3_FGT003	10:139396438-139398756	348	lincRNAs
AC214817.3_FGT002	6:154531162-154531769	249	lincRNAs
AC214823.3_FGT001	7:54256718-54257528	231	lincRNAs
AC214829.2_FGT005	9:124894996-124897249	292	lncNAT			GRMZM5G835275_T01
AC214829.2_FGT009	9:124762642-124762843	201	lincRNAs
AC214829.2_FGT010	9:124770125-124770326	201	lincRNAs
AC215169.3_FGT001	1:122763838-122764183	345	lincRNAs
AC215170.2_FGT001	3:114512905-114514572	207	lncNAT			GRMZM2G061332_T01
AC215182.3_FGT002	5:131698425-131698948	333	lincRNAs
AC215191.3_FGT002	2:97414303-97414959	345	lncNAT			GRMZM5G878843_T01
AC215198.3_FGT001	9:12685113-12685455	342	lincRNAs
AC215200.3_FGT005	2:139807067-139807403	336	lincRNAs		AC203852.3_FGT001
AC215201.3_FGT002	6:142382369-142382689	240	lincRNAs
AC215205.3_FGT001	10:75818192-75818444	252	lincRNAs		GRMZM2G090820_T01
AC215225.3_FGT007	6:55836097-55836732	297	lincRNAs
AC215228.2_FGT001	2:68679557-68680114	201	lincRNAs
AC215248.3_FGT001	8:50848536-50848782	246	lincRNAs
AC215284.3_FGT005	2:169577594-169579001	357	lincRNAs
AC215285.3_FGT002	2:224875084-224875348	264	lincRNAs
AC215300.3_FGT005	5:35524511-35525796	333	lincRNAs		GRMZM2G367765_T01
AC215302.3_FGT001	9:96449093-96449378	285	lincRNAs		GRMZM2G139973_T02
AC215302.3_FGT004	9:96451512-96457859	288	lncNAT			GRMZM2G139973_T01,GRMZM2G139973_T01_j_1,GRMZM2G139973_T02
AC215606.3_FGT007	6:98082172-98087288	339	lncNAT			GRMZM2G127120_T01_j_1,GRMZM2G127120_T02
AC215612.2_FGT005	5:157837021-157837369	348	lincRNAs
AC215613.3_FGT005	8:114304546-114304816	270	lincRNAs
AC215634.3_FGT003	5:175073487-175073964	303	lincRNAs		GRMZM2G130459_T04
AC215637.3_FGT005	10:127178029-127178368	339	lincRNAs
AC215638.3_FGT005	1:56897649-56897934	285	lincRNAs
AC215674.3_FGT004	3:16451180-16451459	279	lincRNAs		AC210674.3_FGT002
AC215701.3_FGT001	10:73299058-73299391	258	lincRNAs
AC215796.3_FGT004	9:50021894-50022110	216	lincRNAs
AC215857.3_FGT006	5:6358302-6362803	231	lncNAT			GRMZM2G176107_T01_j_1,GRMZM2G176107_T01_j_2
AC215862.2_FGT004	1:105207377-105207731	354	lincRNAs
AC215871.3_FGT004	7:73078555-73102879	240	lncNAT			GRMZM2G425398_T01,GRMZM6G631561_T01
AC215879.3_FGT010	2:233932503-233932749	246	lincRNAs
AC215907.3_FGT004	7:43542180-43542501	321	lincRNAs
AC215913.3_FGT006	1:113900042-113900456	273	lincRNAs
AC215985.3_FGT002	1:111661520-111661778	258	lincRNAs
AC215986.3_FGT002	3:79771261-79771531	270	lincRNAs
AC216054.3_FGT002	3:94854228-94854594	366	lincRNAs
AC216188.3_FGT006	1:63894507-63901034	288	lncNAT			GRMZM2G330650_T01,GRMZM2G330650_T01_j_1,GRMZM2G330650_T02
AC216199.3_FGT001	9:117840662-117840968	306	lincRNAs
AC216219.3_FGT004	9:4384381-4384642	261	lincRNAs
AC216241.3_FGT007	7:139964901-139965105	204	lincRNAs
AC216247.3_FGT004	1:63561213-63561477	264	lincRNAs
AC216249.3_FGT001	9:29297908-29298238	330	lincRNAs
AC216253.3_FGT005	1:197014553-197016807	288	lincRNAs		GRMZM2G174390_T01
AC216268.3_FGT001	6:70087056-70087359	303	lincRNAs
AC216269.3_FGT002	8:19125072-19127899	255	lncNAT			GRMZM2G125020_T01
AC216277.3_FGT008	9:10055564-10055849	285	lincRNAs		GRMZM2G153635_T01
AC216351.3_FGT004	3:163797814-163798171	357	lincRNAs
AC216586.2_FGT004	7:146861227-146861542	315	lincRNAs
AC216818.3_FGT001	1:212961641-212961992	351	lincRNAs
AC216893.3_FGT001	3:96698268-96698511	243	lincRNAs
AC217051.3_FGT005	10:114001276-114001594	318	lincRNAs
AC217052.2_FGT009	2:210195358-210195657	219	lincRNAs		GRMZM2G052403_T01_j_2
AC217056.3_FGT006	5:20151220-20151436	216	lincRNAs
AC217117.4_FGT008	3:6950384-6950624	240	lincRNAs
AC217118.3_FGT001	6:18528387-18528621	234	lincRNAs
AC217121.3_FGT004	4:79165734-79166604	249	lincRNAs
AC217123.2_FGT006	6:90654154-90654814	261	lncNAT			GRMZM2G533122_T01
AC217236.3_FGT002	2:87864924-87865263	339	lincRNAs
AC217252.3_FGT002	3:22783793-22784075	282	lincRNAs
AC217254.3_FGT001	2:187657677-187659413	321	lincRNAs		GRMZM5G894029_T01_j_1
AC217255.3_FGT001	9:68194186-68195071	354	lincRNAs		AC216042.3_FGT006
AC217293.3_FGT003	2:232315409-232326239	246	lncNAT			GRMZM5G860852_T01,GRMZM5G860852_T01_j_1
AC217293.3_FGT004	2:232315409-232326239	246	lncNAT			GRMZM5G860852_T01,GRMZM5G860852_T01_j_1
AC217311.3_FGT004	1:74244947-74246090	315	lincRNAs
AC217350.3_FGT007	2:25596924-25597137	213	lincRNAs
AC217376.3_FGT001	1:215111687-215111954	267	lincRNAs
AC217376.3_FGT004	1:215066512-215066830	318	lincRNAs
AC217382.3_FGT002	9:53467496-53467754	258	lincRNAs
AC217407.3_FGT003	2:174462437-174462641	204	lincRNAs
AC217421.3_FGT007	2:113250490-113251265	282	lincRNAs		AC194298.3_FGT010
AC217432.2_FGT007	4:124818457-124818724	267	lincRNAs
AC217443.3_FGT005	1:64637477-64637756	279	lincRNAs
AC217488.4_FGT001	3:74110718-74111063	345	lincRNAs
AC217490.4_FGT010	7:172697078-172697282	204	lincRNAs
AC217529.3_FGT001	3:120136160-120136523	255	lincRNAs		GRMZM5G865298_T01
AC217530.3_FGT002	3:53875774-53879881	345	lincRNAs
AC217533.3_FGT001	5:112409417-112409618	201	lincRNAs
AC217535.4_FGT007	2:231234438-231234792	354	lincRNAs
AC217558.3_FGT001	2:179083298-179084653	258	lincRNAs
AC217648.3_FGT004	4:31860236-31860545	309	lincRNAs
AC217653.3_FGT001	1:148066389-148066590	201	lincRNAs	GRMZM2G420376_T01
AC217680.4_FGT003	1:24213693-24214011	318	lincRNAs
AC217684.3_FGT003	1:94151991-94152347	300	lincRNAs
AC217690.3_FGT001	4:107980585-107980885	300	lincRNAs
AC217795.3_FGT002	3:50368249-50368510	261	lincRNAs
AC217795.3_FGT003	3:50343142-50343496	354	lincRNAs
AC217814.2_FGT009	2:230779584-230779854	270	lincRNAs		GRMZM2G039974_T01
AC217885.3_FGT010	10:115611871-115612630	270	lincRNAs		GRMZM2G162724_T01
[truncated: 11,388 more rows]

## Sheet: siRNA-prec
Transcript_id	Genomic Coordinates	Length	ncRNA_database (Wang et al.,2009)	sRNA locus (Lunardon et al., XXXX)
AC148152.3_FGT007	2:231902396-231903005	297		ID=Cluster_234659;DicerCall=24;MIRNA=N;,ID=Cluster_234660;DicerCall=24;MIRNA=N;
AC149829.2_FGT002	9:151382930-151383185	255	t1270637_1
AC155352.2_FGT006	2:35360644-35362493	393	t0982344_1
AC155352.2_FGT009	2:35366742-35367075	333	t1157027_1
AC155352.2_FGT012	2:35374392-35375183	618	t0929137_1
AC155610.2_FGT006	3:175728062-175728359	297		ID=Cluster_185525;DicerCall=24;MIRNA=N;
AC155624.2_FGT008	1:8260040-8284481	279	t1620465_1	ID=Cluster_272811;DicerCall=24;MIRNA=N;
AC177814.3_FGT004	1:257939028-257939292	264	t0485655_1
AC177837.3_FGT012	1:22653306-22653651	345	t1348068_1	ID=Cluster_276051;DicerCall=24;MIRNA=N;
AC177838.2_FGT009	1:136306-138929	246		ID=Cluster_270812;DicerCall=24;MIRNA=N;
AC177850.2_FGT006	1:18053628-18054642	252	t0693214_1
AC177852.2_FGT003	1:14034757-14035000	243	t0712041_1	ID=Cluster_274230;DicerCall=24;MIRNA=N;
AC177861.2_FGT005	2:29866591-29866801	210	t0250820_1	ID=Cluster_205096;DicerCall=24;MIRNA=N;
AC177868.3_FGT005	2:198731105-198731399	294		ID=Cluster_227235;DicerCall=24;MIRNA=N;
AC177883.2_FGT005	1:233505314-233505894	339		ID=Cluster_306528;DicerCall=24;MIRNA=N;
AC177883.2_FGT009	1:233525930-233526278	348	t1208898_1
AC177887.2_FGT005	1:122363504-122363946	351	t1442520_1	ID=Cluster_291010;DicerCall=24;MIRNA=N;
AC177888.2_FGT002	2:56692568-56693025	297	t1151005_1
AC177889.2_FGT006	1:26749456-26749891	435	t0319851_1
AC177892.2_FGT004	2:60788935-60789259	324	t0289230_1
AC177893.3_FGT004	2:211665982-211666305	291	t1141760_1
AC177905.2_FGT001	1:115712930-115713141	211		ID=Cluster_290403;DicerCall=24;MIRNA=N;
AC177905.2_FGT007	1:115768124-115770454	345		ID=Cluster_290409;DicerCall=24;MIRNA=N;
AC177909.3_FGT007	1:278242204-278244857	207		ID=Cluster_315118;DicerCall=24;MIRNA=N;,ID=Cluster_315119;DicerCall=24;MIRNA=N;,ID=Cluster_315120;DicerCall=24;MIRNA=N;
AC177926.2_FGT002	1:295677695-295677920	225	t0636081_1	ID=Cluster_318816;DicerCall=24;MIRNA=N;
AC177926.2_FGT017	1:295519010-295522809	246	t0522301_1	ID=Cluster_318743;DicerCall=24;MIRNA=N;,ID=Cluster_318744;DicerCall=24;MIRNA=N;,ID=Cluster_318745;DicerCall=24;MIRNA=N;
AC177933.2_FGT003	2:89869603-89870028	264	t1285418_1	ID=Cluster_213213;DicerCall=24;MIRNA=N;
AC177933.2_FGT005	2:89856370-89856696	285	t0828309_1
AC177944.2_FGT001	2:113872768-113873053	285	t0198922_2
AC182414.3_FGT003	2:151130479-151130908	348	t0138541_2
AC182440.4_FGT002	3:45713476-45713785	309		ID=Cluster_170556;DicerCall=24;MIRNA=N;
AC182481.3_FGT003	3:21293002-21294275	333		ID=Cluster_167023;DicerCall=24;MIRNA=N;
AC182606.4_FGT002	3:63180182-63180452	270		ID=Cluster_172639;DicerCall=24;MIRNA=N;
AC182607.3_FGT003	3:55111964-55112380	336		ID=Cluster_171754;DicerCall=24;MIRNA=N;
AC182612.4_FGT002	3:40982346-40983192	273	t1121595_1	ID=Cluster_169992;DicerCall=24;MIRNA=N;,ID=Cluster_169994;DicerCall=24;MIRNA=N;
AC182623.3_FGT004	4:218692607-218693013	240	t0365331_1	ID=Cluster_265790;DicerCall=24;MIRNA=N;
AC182627.2_FGT002	3:58340116-58340494	210	t0998629_1	ID=Cluster_172175;DicerCall=24;MIRNA=N;
AC182830.3_FGT003	4:156098232-156099777	291		ID=Cluster_254964;DicerCall=24;MIRNA=N;
AC183318.3_FGT001_X_2	3:67153621-67155784	1908	t0424131_1
AC183372.4_FGT008	3:141289901-141354073	330	t0561523_1
AC183412.5_FGT003	2:27400816-27401164	348	t1269698_1	ID=Cluster_204546;DicerCall=24;MIRNA=N;
AC183503.2_FGT001	3:141152747-141152981	234	t1464906_1	ID=Cluster_180237;DicerCall=24;MIRNA=N;
AC183503.2_FGT002	3:141216044-141216383	339		ID=Cluster_180239;DicerCall=24;MIRNA=N;
AC183509.1_FGT002	3:135601985-135602246	261	t1352836_1	ID=Cluster_179468;DicerCall=24;MIRNA=N;
AC183511.4_FGT003	3:124978175-124978937	492	t0356754_1
AC183515.3_FGT002	4:91712428-91712923	495	t1632823_1
AC183521.2_FGT006_X_1	4:41267454-41268971	673	t0689291_1	ID=Cluster_243090;DicerCall=24;MIRNA=N;
AC183659.4_FGT006	2:179838621-179838873	252		ID=Cluster_223614;DicerCall=24;MIRNA=N;
AC183661.3_FGT004	2:164430867-164431122	255	t1373550_1	ID=Cluster_221180;DicerCall=24;MIRNA=N;
AC183901.2_FGT014	2:227006409-227006814	405		ID=Cluster_233552;DicerCall=24;MIRNA=N;
AC183926.3_FGT003	9:79934260-79934566	306	t0288401_1
AC183929.4_FGT001	1:65117874-65118213	339	t0983821_1
AC183929.4_FGT003	1:65109546-65111028	342	t1169136_1
AC183932.3_FGT004	5:5550023-5556457	336		ID=Cluster_130438;DicerCall=24;MIRNA=N;
AC183939.3_FGT003	8:161680379-161680842	354	t1558996_1	ID=Cluster_98895;DicerCall=24;MIRNA=N;
AC183956.3_FGT002	5:5913497-5913713	216		ID=Cluster_130519;DicerCall=24;MIRNA=N;
AC183969.3_FGT008	5:77709227-77711101	249		ID=Cluster_142629;DicerCall=24;MIRNA=N;
AC184049.3_FGT003	10:113222143-113222497	354	t1399321_1
AC184136.3_FGT006	4:1502830-1503163	333	t1021787_1
AC184138.4_FGT003	3:158549426-158549877	360	t1532098_1	ID=Cluster_182770;DicerCall=24;MIRNA=N;
AC184171.4_FGT003	4:206515151-206515436	285		ID=Cluster_263994;DicerCall=24;MIRNA=N;
AC184694.3_FGT007	3:205378966-205379622	276		ID=Cluster_191847;DicerCall=24;MIRNA=N;
AC184694.3_FGT010	3:205362231-205362522	291	t0960057_1
AC184698.4_FGT004	4:43983121-43983415	294	t1548208_1
AC184705.4_FGT001	5:93043616-93044014	201	t1042415_1	ID=Cluster_144550;DicerCall=24;MIRNA=N;
AC184767.4_FGT001	3:217074712-217075015	303	t1038015_1
AC184768.3_FGT001	4:76883873-76884795	210	t0337763_1	ID=Cluster_247159;DicerCall=24;MIRNA=N;,ID=Cluster_247160;DicerCall=24;MIRNA=N;
AC184792.3_FGT003	5:52431079-52431678	285		ID=Cluster_138994;DicerCall=24;MIRNA=N;
AC184832.2_FGT001	9:54096457-54096661	204		ID=Cluster_31462;DicerCall=24;MIRNA=N;
AC184844.2_FGT002	4:101354661-101355001	252	t1183713_1
AC184845.4_FGT004	4:83531057-83531351	294	t0233711_1	ID=Cluster_247891;DicerCall=24;MIRNA=N;
AC184854.4_FGT001	4:196305598-196305943	345	t0783793_1
AC184856.3_FGT002	5:189420027-189420354	246	t0561999_1
AC184868.2_FGT005	5:62657901-62658834	246	t0566155_1	ID=Cluster_140441;DicerCall=24;MIRNA=N;
AC184868.2_FGT006	5:62664471-62664741	270	t0566155_1	ID=Cluster_140442;DicerCall=24;MIRNA=N;
AC185108.3_FGT006	7:162223698-162224085	237	t0398904_1	ID=Cluster_124970;DicerCall=24;MIRNA=N;
AC185111.3_FGT003	4:16925952-16927579	201		ID=Cluster_239286;DicerCall=24;MIRNA=N;,ID=Cluster_239287;DicerCall=24;MIRNA=N;,ID=Cluster_239288;DicerCall=24;MIRNA=N;
AC185122.3_FGT003	4:19424447-19424786	339	t0983821_1	ID=Cluster_239740;DicerCall=24;MIRNA=N;
AC185222.5_FGT001	2:84861512-84862169	234	t0807678_1	ID=Cluster_212715;DicerCall=24;MIRNA=N;
AC185222.5_FGT002	2:84840659-84840941	282		ID=Cluster_212714;DicerCall=24;MIRNA=N;
AC185226.4_FGT006	4:162707474-162707750	276	t1460519_1	ID=Cluster_256195;DicerCall=24;MIRNA=N;
AC185234.4_FGT001	4:47127653-47129944	276		ID=Cluster_243847;DicerCall=24;MIRNA=N;
AC185235.4_FGT001	5:143076804-143077127	228	t0270962_1
AC185250.3_FGT005	3:215251197-215263543	336	t0344673_1
AC185251.3_FGT002	5:105680631-105680925	294	t0638643_1	ID=Cluster_145544;DicerCall=24;MIRNA=N;
AC185276.2_FGT004_O_1	3:228670486-228672491	274	t1233791_1	ID=Cluster_197280;DicerCall=24;MIRNA=N;
AC185287.3_FGT001	5:56247576-56247924	348	t0434076_1	ID=Cluster_139505;DicerCall=24;MIRNA=N;
AC185305.3_FGT003	4:52486605-52487343	240		ID=Cluster_244481;DicerCall=24;MIRNA=N;
AC185309.5_FGT001	5:53804381-53804636	255		ID=Cluster_139184;DicerCall=24;MIRNA=N;
AC185310.4_FGT002	5:121134273-121134543	270		ID=Cluster_146649;DicerCall=24;MIRNA=N;
AC185313.5_FGT006	5:13484700-13486301	303		ID=Cluster_132368;DicerCall=24;MIRNA=N;,ID=Cluster_132369;DicerCall=22;MIRNA=N;
AC185323.3_FGT002	3:80526939-80527275	336	t1612377_1	ID=Cluster_173981;DicerCall=24;MIRNA=N;
AC185421.3_FGT003	4:54622568-54623047	222	t0209531_1	ID=Cluster_244703;DicerCall=24;MIRNA=N;
AC185421.3_FGT005	4:54654477-54655422	300	t0656693_1
AC185427.5_FGT001	5:139247145-139247400	255	t1260250_1	ID=Cluster_148360;DicerCall=24;MIRNA=N;
AC185429.3_FGT005	9:117242725-117243049	324	t0221084_1	ID=Cluster_39083;DicerCall=24;MIRNA=N;
AC185430.3_FGT003	5:136487927-136488899	336	t1218460_1	ID=Cluster_148084;DicerCall=24;MIRNA=N;
AC185436.3_FGT004	4:195222278-195239581	342	t0259336_1	ID=Cluster_261999;DicerCall=22;MIRNA=N;
AC185449.3_FGT006	4:160302895-160303216	321		ID=Cluster_255825;DicerCall=24;MIRNA=N;
AC185455.3_FGT001	4:169891773-169892097	324	t1108421_1
AC185464.3_FGT001	5:197374850-197375204	354	t0525149_1
AC185466.3_FGT001_j_1	4:181662809-181711642	604		ID=Cluster_259370;DicerCall=24;MIRNA=N;,ID=Cluster_259371;DicerCall=24;MIRNA=N;,ID=Cluster_259373;DicerCall=24;MIRNA=N;,ID=Cluster_259374;DicerCall=24;MIRNA=N;,ID=Cluster_259375;DicerCall=24;MIRNA=N;,ID=Cluster_259376;DicerCall=24;MIRNA=N;,ID=Cluster_259378;DicerCall=24;MIRNA=N;
AC185466.3_FGT002	4:181594790-181595057	267	t0240711_1
AC185473.3_FGT005	4:156809809-156810151	342	t1089825_1
AC185479.3_FGT009	4:180704577-180704868	291	t0516171_1	ID=Cluster_259241;DicerCall=24;MIRNA=N;
AC185494.2_FGT002	1:85918229-85918901	219	t0595771_1
AC185500.3_FGT002	3:180959905-180960124	219		ID=Cluster_186605;DicerCall=24;MIRNA=N;
AC185504.4_FGT001	4:163969868-163970180	312	t1501303_1	ID=Cluster_256434;DicerCall=24;MIRNA=N;
AC185511.3_FGT008_j_1	5:162686079-162687851	791	t0457805_1	ID=Cluster_151456;DicerCall=24;MIRNA=N;,ID=Cluster_151457;DicerCall=24;MIRNA=N;
AC185588.2_FGT007	1:297240154-297245644	345	t0151194_1
AC185591.4_FGT010	1:294496179-294496929	264	t0350730_1
AC185591.4_FGT017	1:294478702-294479026	324	t0549801_1	ID=Cluster_318537;DicerCall=24;MIRNA=N;
AC185599.3_FGT004	1:69574932-69575337	405	t1322225_1	ID=Cluster_284521;DicerCall=24;MIRNA=N;
AC185610.3_FGT001	1:251564403-251564739	336	t1580152_1
AC185625.4_FGT004	4:178420099-178420735	324	t1621477_1	ID=Cluster_258852;DicerCall=24;MIRNA=N;
AC185641.3_FGT005	5:66521061-66521836	303		ID=Cluster_141062;DicerCall=24;MIRNA=N;
AC185642.4_FGT001	4:164761947-164762274	327	t1037965_1
AC185667.3_FGT008	4:175665541-175665874	333	t1029816_1	ID=Cluster_258370;DicerCall=24;MIRNA=N;
AC186025.4_FGT008	2:34137003-34137285	282	t1164994_1	ID=Cluster_205855;DicerCall=24;MIRNA=N;
AC186030.3_FGT003	5:50606427-50606628	201		ID=Cluster_138745;DicerCall=24;MIRNA=N;
AC186189.3_FGT001	1:283570537-283571111	267	t1174488_1
AC186222.3_FGT004	1:176089280-176089586	306		ID=Cluster_296353;DicerCall=24;MIRNA=N;
AC186223.3_FGT006	1:101827506-101829295	228	t0376295_1
AC186227.3_FGT005	1:220757844-220758198	354		ID=Cluster_304004;DicerCall=24;MIRNA=N;
AC186234.3_FGT002	1:175617877-175618268	345	t1011529_1	ID=Cluster_296285;DicerCall=24;MIRNA=N;
AC186282.3_FGT003	3:204524007-204525432	294		ID=Cluster_191659;DicerCall=24;MIRNA=N;,ID=Cluster_191660;DicerCall=24;MIRNA=N;
AC186302.3_FGT004	1:281901623-281901851	228		ID=Cluster_315922;DicerCall=24;MIRNA=N;
AC186307.4_FGT001	1:249241301-249241595	219	t0836871_1	ID=Cluster_309529;DicerCall=24;MIRNA=N;
AC186321.5_FGT002	1:117564654-117564864	210	t0817850_1
AC186323.3_FGT008	4:174880087-174880336	249		ID=Cluster_258236;DicerCall=24;MIRNA=N;
AC186340.4_FGT004	1:105752702-105752993	291	t0481118_1
AC186409.4_FGT002	8:87184035-87234334	300	t0546255_1
AC186417.3_FGT007	1:13092391-13092598	207	t0316566_1
AC186505.4_FGT001	2:26860337-26860708	276	t1101596_1
AC186512.3_FGT001	4:163680557-163681456	682	t0726369_1
AC186518.3_FGT003	1:158897032-158897320	288	t0431677_1	ID=Cluster_294075;DicerCall=24;MIRNA=N;
AC186519.4_FGT009	1:258744352-258744643	291	t1013397_1	ID=Cluster_311331;DicerCall=24;MIRNA=N;
AC186525.4_FGT005	1:158208356-158209051	306	t0433362_1	ID=Cluster_293993;DicerCall=24;MIRNA=N;
AC186529.4_FGT001	1:290624371-290624608	237		ID=Cluster_317771;DicerCall=24;MIRNA=N;
AC186563.4_FGT004	4:176841202-176841484	282	t1571433_1	ID=Cluster_258568;DicerCall=24;MIRNA=N;
AC186580.4_FGT004	7:125930116-125930389	273		ID=Cluster_117649;DicerCall=24;MIRNA=N;
AC186585.4_FGT003	6:15266835-15267878	1043		ID=Cluster_51025;DicerCall=24;MIRNA=N;
AC186587.3_FGT007	7:108625893-108626223	330	t1130980_1	ID=Cluster_114959;DicerCall=24;MIRNA=N;
AC186589.3_FGT003	5:213392722-213396192	336	t1381141_1	ID=Cluster_161519;DicerCall=24;MIRNA=N;
AC186589.3_FGT007	5:213355608-213355887	279	t1636599_1	ID=Cluster_161509;DicerCall=24;MIRNA=N;
AC186626.4_FGT005	1:296498286-296498532	246		ID=Cluster_319001;DicerCall=24;MIRNA=N;
AC186627.4_FGT002	1:73430981-73431368	387	t1010517_1	ID=Cluster_285131;DicerCall=24;MIRNA=N;
AC186645.3_FGT002	3:223384332-223384677	345	t1034636_1
AC186663.3_FGT002	3:140579162-140589609	258		ID=Cluster_180130;DicerCall=24;MIRNA=N;
AC186691.4_FGT002	1:189318911-189319124	213	t0444723_1	ID=Cluster_298240;DicerCall=24;MIRNA=N;
AC186789.4_FGT001	8:146279642-146279917	219	t0829027_1	ID=Cluster_95437;DicerCall=24;MIRNA=N;
AC186807.4_FGT002	8:74221156-74221495	339	t0689134_1
AC186831.3_FGT002	7:150256902-150258830	357	t1119951_1
AC186885.3_FGT001	8:112982160-112983084	330	t1460567_1	ID=Cluster_89686;DicerCall=24;MIRNA=N;,ID=Cluster_89687;DicerCall=24;MIRNA=N;
AC186887.4_FGT002	8:155576069-155577920	456	t0725904_1	ID=Cluster_97411;DicerCall=22;MIRNA=N;
AC186891.3_FGT004	7:111643468-111643771	303	t0647101_1
AC186897.4_FGT015	8:13244399-13245815	354	t1280157_1
AC186902.4_FGT001	1:279942662-279943161	348		ID=Cluster_315477;DicerCall=24;MIRNA=N;
AC186905.3_FGT013	1:234759540-234759882	342	t1089825_1
AC187037.4_FGT005	8:147195419-147195632	213		ID=Cluster_95604;DicerCall=24;MIRNA=N;
AC187047.5_FGT006	7:101510127-101510364	237	t0511047_1	ID=Cluster_113962;DicerCall=24;MIRNA=N;
AC187050.4_FGT004	5:213169269-213170841	255	t1555470_1	ID=Cluster_161427;DicerCall=24;MIRNA=N;,ID=Cluster_161428;DicerCall=24;MIRNA=N;
AC187065.3_FGT001	8:32320654-32322516	285	t0406775_1
AC187093.4_FGT002	8:89285235-89285559	324	t1413618_1	ID=Cluster_86350;DicerCall=24;MIRNA=N;
AC187095.4_FGT002	8:94603691-94605998	315		ID=Cluster_87041;DicerCall=24;MIRNA=N;
AC187147.4_FGT001	8:79388502-79389677	264		ID=Cluster_85252;DicerCall=24;MIRNA=N;
AC187207.3_FGT010	1:13144193-13144400	207	t0316566_1
AC187211.4_FGT005	10:85516194-85516527	333	t1083732_1	ID=Cluster_11428;DicerCall=24;MIRNA=N;
AC187232.2_FGT005	6:108250054-108250348	294	t1195794_1	ID=Cluster_62012;DicerCall=24;MIRNA=N;
AC187251.5_FGT002	8:89878632-89879427	270		ID=Cluster_86426;DicerCall=24;MIRNA=N;
AC187338.3_FGT007	1:244961826-244962129	303	t1038015_1
AC187384.4_FGT001	8:31621872-31622328	321	t0780610_1
AC187468.3_FGT002	7:3744745-3745015	270	t1281599_1
AC187553.4_FGT010	4:163480402-163480948	213		ID=Cluster_256344;DicerCall=24;MIRNA=N;
AC187553.4_FGT010_X_1	4:163480402-163480948	377	t0884618_1	ID=Cluster_256344;DicerCall=24;MIRNA=N;
AC187555.4_FGT002	2:229442273-229443377	300	t1141441_1	ID=Cluster_234005;DicerCall=24;MIRNA=N;
AC187557.3_FGT001	4:167655182-167655473	291	t0994145_1
AC187566.4_FGT003	10:100704589-100707162	279	t0791194_1	ID=Cluster_13788;DicerCall=24;MIRNA=N;
AC187661.4_FGT004	8:57108299-57108536	237		ID=Cluster_82833;DicerCall=24;MIRNA=N;
AC187780.3_FGT001	7:79568896-79569256	360	t0983821_1	ID=Cluster_111529;DicerCall=24;MIRNA=N;
AC187800.4_FGT003	1:65648323-65648611	288	t1213435_1
AC187803.3_FGT004	9:139044889-139045180	291	t1038015_1
AC187819.3_FGT002	7:96708459-96708951	273	t1311790_1
AC187819.3_FGT003	7:96765717-96766344	459	t1485820_1
AC187820.2_FGT007	8:157845053-157904377	228	t0288855_1
AC187837.4_FGT004	9:766983-767223	240	t1480462_1	ID=Cluster_23471;DicerCall=24;MIRNA=N;
AC187883.4_FGT004	4:212012003-212012324	321	t0383885_1	ID=Cluster_264844;DicerCall=24;MIRNA=N;
AC187891.3_FGT001	10:6382784-6383003	219	t0647927_1	ID=Cluster_2642;DicerCall=24;MIRNA=N;
AC187894.3_FGT003	8:115942270-115942603	333	t1600372_1
AC187897.3_FGT002	8:161166950-161167298	348	t0511480_1	ID=Cluster_98739;DicerCall=24;MIRNA=N;
AC187898.4_FGT004	2:137843157-137843460	303	t1038015_1	ID=Cluster_217784;DicerCall=24;MIRNA=N;
AC188008.3_FGT005	4:7014732-7015087	252	t1225568_1
AC188013.3_FGT001	10:87878813-87879469	345	t0525235_1
AC188020.3_FGT002	8:105171996-105172369	207		ID=Cluster_88582;DicerCall=24;MIRNA=N;
AC188023.3_FGT009	6:165563922-165564279	357	t0857893_1
AC188029.3_FGT003	6:132119353-132119718	270	t1317517_1
AC188128.3_FGT004_j_4	10:143646721-143660408	1078		ID=Cluster_21766;DicerCall=24;MIRNA=N;,ID=Cluster_21767;DicerCall=24;MIRNA=N;,ID=Cluster_21770;DicerCall=24;MIRNA=N;,ID=Cluster_21771;DicerCall=24;MIRNA=N;,ID=Cluster_21772;DicerCall=24;MIRNA=N;
AC188134.2_FGT012_O_2	5:211742225-211749518	479	t1553490_1
AC188134.2_FGT012_O_3	5:211742225-211749518	220	t1553490_1
AC188195.2_FGT003	10:96529313-96529577	264	t1617667_1	ID=Cluster_13156;DicerCall=24;MIRNA=N;
AC188195.2_FGT004	10:96545515-96545779	264	t1617667_1	ID=Cluster_13164;DicerCall=24;MIRNA=N;
AC188195.2_FGT005	10:96534437-96534701	264	t1617667_1	ID=Cluster_13160;DicerCall=24;MIRNA=N;
AC188195.2_FGT006	10:96536317-96536671	354	t0486061_1
AC188583.4_FGT003_O_1	9:10532403-10564160	654		ID=Cluster_25498;DicerCall=24;MIRNA=N;,ID=Cluster_25499;DicerCall=24;MIRNA=N;,ID=Cluster_25500;DicerCall=24;MIRNA=N;,ID=Cluster_25501;DicerCall=24;MIRNA=N;,ID=Cluster_25502;DicerCall=24;MIRNA=N;,ID=Cluster_25503;DicerCall=24;MIRNA=N;,ID=Cluster_25504;DicerCall=24;MIRNA=N;,ID=Cluster_25505;DicerCall=24;MIRNA=N;,ID=Cluster_25506;DicerCall=24;MIRNA=N;,ID=Cluster_25508;DicerCall=24;MIRNA=N;,ID=Cluste…
AC188710.4_FGT001	6:129252077-129252705	270	t0126793_1	ID=Cluster_65835;DicerCall=24;MIRNA=N;
AC188718.3_FGT004	7:125614534-125614747	213		ID=Cluster_117591;DicerCall=24;MIRNA=N;
AC188720.3_FGT007	8:32183627-32185597	306		ID=Cluster_80867;DicerCall=24;MIRNA=N;
AC188721.3_FGT002	7:142698069-142698270	201		ID=Cluster_120583;DicerCall=24;MIRNA=N;
AC188721.3_FGT004	7:142649781-142650811	321	t1591296_1
AC188722.3_FGT002	10:34738560-34738854	294	t1091596_1	ID=Cluster_6191;DicerCall=24;MIRNA=N;
AC188744.3_FGT008	9:60860033-60860303	270	t0694729_1
AC188746.2_FGT001	4:162384561-162384869	246		ID=Cluster_256157;DicerCall=24;MIRNA=N;
AC188751.3_FGT004	9:20223194-20223792	267	t0267770_1	ID=Cluster_27355;DicerCall=24;MIRNA=N;
AC188776.3_FGT001	9:134058306-134058805	339	t0832151_1	ID=Cluster_42054;DicerCall=24;MIRNA=N;
AC188832.5_FGT001	7:24882518-24882857	339		ID=Cluster_106877;DicerCall=24;MIRNA=N;
AC188837.3_FGT003	9:37901004-37901259	255		ID=Cluster_29930;DicerCall=24;MIRNA=N;
AC188839.3_FGT003	4:159324348-159324660	312		ID=Cluster_255582;DicerCall=24;MIRNA=N;
AC188982.3_FGT007	10:121313881-121319216	276	t0287549_1	ID=Cluster_17106;DicerCall=24;MIRNA=N;
AC188982.3_FGT008	10:121313881-121319216	318	t0287549_1	ID=Cluster_17107;DicerCall=24;MIRNA=N;
AC189039.3_FGT003	7:162754548-162755191	201	t1541121_1	ID=Cluster_125105;DicerCall=24;MIRNA=N;,ID=Cluster_125106;DicerCall=24;MIRNA=N;
AC189041.2_FGT005	4:138680805-138681539	246	t1375969_1	ID=Cluster_252477;DicerCall=24;MIRNA=N;
AC189044.2_FGT002	3:206229705-206229927	222		ID=Cluster_192012;DicerCall=24;MIRNA=N;
AC189054.3_FGT004	9:21928895-21929135	240	t0268474_1	ID=Cluster_27702;DicerCall=24;MIRNA=N;
AC189057.3_FGT002	7:53860533-53861375	246	t1362980_1
AC189060.4_FGT004	3:227132569-227133130	279	t1007217_1	ID=Cluster_196904;DicerCall=24;MIRNA=N;
AC189078.3_FGT005	7:65926102-65927618	309	t1178058_1	ID=Cluster_110570;DicerCall=24;MIRNA=N;
AC189081.2_FGT007	4:45200320-45200701	309	t1228187_1
AC189100.4_FGT002	2:143362414-143364737	525		ID=Cluster_218405;DicerCall=24;MIRNA=N;,ID=Cluster_218406;DicerCall=24;MIRNA=N;
AC189100.4_FGT006	2:143431613-143431957	255	t0607032_1	ID=Cluster_218420;DicerCall=24;MIRNA=N;
AC189279.2_FGT003	9:143809861-143810188	327	t1237697_1
AC189749.2_FGT003	4:240657412-240658030	327		ID=Cluster_270446;DicerCall=24;MIRNA=N;
AC189760.3_FGT001	7:65254858-65255190	207	t0995886_1
AC189762.3_FGT001	6:141386741-141387557	264		ID=Cluster_68424;DicerCall=24;MIRNA=N;,ID=Cluster_68425;DicerCall=24;MIRNA=N;
AC189765.3_FGT004	7:152740408-152778847	345		ID=Cluster_122728;DicerCall=24;MIRNA=N;
AC189766.3_FGT005	8:175262193-175262496	303	t1038015_1	ID=Cluster_102771;DicerCall=24;MIRNA=N;
AC189788.3_FGT001	10:50801621-50802629	357	t1069016_1
AC189789.3_FGT002	1:169892441-169892741	300	t0434832_1
AC189790.2_FGT002	7:115573871-115574216	345		ID=Cluster_115853;DicerCall=24;MIRNA=N;
AC189798.3_FGT006	8:104494697-104499427	240		ID=Cluster_88483;DicerCall=24;MIRNA=N;,ID=Cluster_88484;DicerCall=24;MIRNA=N;,ID=Cluster_88485;DicerCall=24;MIRNA=N;
AC189882.3_FGT006	7:18982356-18982572	216	t1094113_1	ID=Cluster_106126;DicerCall=24;MIRNA=N;
AC190483.1_FGT003	5:28718804-28719125	321	t1423474_1
AC190491.1_FGT002	3:11979018-11980243	354	t0340597_1	ID=Cluster_165378;DicerCall=24;MIRNA=N;
AC190494.1_FGT019	2:205081523-205082782	315	t1214551_1	ID=Cluster_228529;DicerCall=24;MIRNA=N;,ID=Cluster_228530;DicerCall=24;MIRNA=N;,ID=Cluster_228531;DicerCall=24;MIRNA=N;
AC190504.1_FGT003	1:171501396-171506182	315	t1579498_1	ID=Cluster_295708;DicerCall=24;MIRNA=N;
AC190509.1_FGT001	2:35812143-35812464	321	t0391584_1	ID=Cluster_206079;DicerCall=24;MIRNA=N;
AC190509.1_FGT004	2:35887581-35887836	255	t1201480_1
AC190515.1_FGT002	9:56971505-56971742	237		ID=Cluster_31626;DicerCall=24;MIRNA=N;
AC190536.3_FGT004	4:166249867-166251737	252	t1592841_1	ID=Cluster_256726;DicerCall=24;MIRNA=N;
AC190539.2_FGT004	3:124685838-124686891	291		ID=Cluster_177912;DicerCall=24;MIRNA=N;
AC190547.3_FGT005	5:151708863-151710146	273	t0364428_1
AC190554.3_FGT002	1:227071648-227072029	312	t1394266_1	ID=Cluster_305295;DicerCall=24;MIRNA=N;
AC190575.3_FGT005	10:133032423-133032711	255	t1589789_1
AC190579.4_FGT011	2:1049354-1141492	318		ID=Cluster_198247;DicerCall=24;MIRNA=N;
AC190579.4_FGT011_X_2	2:1049354-1141492	849	t1512425_1	ID=Cluster_198241;DicerCall=24;MIRNA=N;,ID=Cluster_198242;DicerCall=24;MIRNA=N;,ID=Cluster_198243;DicerCall=24;MIRNA=N;,ID=Cluster_198244;DicerCall=24;MIRNA=N;,ID=Cluster_198245;DicerCall=24;MIRNA=N;,ID=Cluster_198246;DicerCall=24;MIRNA=N;,ID=Cluster_198247;DicerCall=24;MIRNA=N;
AC190659.4_FGT007	1:8651402-8657023	219	t1542352_1	ID=Cluster_272920;DicerCall=24;MIRNA=N;
AC190673.3_FGT004	5:75322834-75323149	315		ID=Cluster_142293;DicerCall=24;MIRNA=N;
AC190716.3_FGT005	5:8762169-8762484	315	t0850299_1
AC190721.3_FGT003	1:4353673-4353883	210		ID=Cluster_271747;DicerCall=24;MIRNA=N;
AC190734.2_FGT006	5:11789814-11790489	246		ID=Cluster_131938;DicerCall=24;MIRNA=N;
AC190743.3_FGT006	9:119529650-119530063	372	t1475782_1
AC190744.2_FGT010	2:58566488-58566827	339	t0635941_1
AC190755.2_FGT003	4:226521141-226521471	330	t0689134_1	ID=Cluster_267041;DicerCall=24;MIRNA=N;
AC190757.3_FGT003	9:153379944-153381093	279		ID=Cluster_46895;DicerCall=24;MIRNA=N;
AC190765.3_FGT003	2:9012455-9015034	240	t0622285_1
AC190771.2_FGT008	2:188405260-188432967	318	t1364530_1	ID=Cluster_225234;DicerCall=24;MIRNA=N;
AC190788.2_FGT003	2:200309230-200360832	318		ID=Cluster_227628;DicerCall=24;MIRNA=N;
AC190789.3_FGT001	10:147602867-147603311	312	t0861109_1	ID=Cluster_22906;DicerCall=24;MIRNA=N;
AC190799.2_FGT001	1:8936459-8936690	231	t0818711_1	ID=Cluster_272969;DicerCall=24;MIRNA=N;
AC190801.3_FGT002	6:147240645-147240924	279	t0224338_1	ID=Cluster_69697;DicerCall=24;MIRNA=N;
AC190803.2_FGT004	2:143746748-143747723	273		ID=Cluster_218454;DicerCall=24;MIRNA=N;
AC190807.2_FGT004	2:163783209-163783449	240	t1314378_1	ID=Cluster_221105;DicerCall=24;MIRNA=N;
AC190809.2_FGT002	2:107706678-107707165	342	t0212448_1	ID=Cluster_214705;DicerCall=24;MIRNA=N;
AC190811.1_FGT007	2:146131480-146131690	210	t0513644_1
AC190816.3_FGT002	4:36576487-36582677	360	t0336358_1	ID=Cluster_242446;DicerCall=24;MIRNA=N;
AC190837.3_FGT013	2:167184252-167184528	276	t1343514_1	ID=Cluster_221615;DicerCall=24;MIRNA=N;
AC190841.2_FGT007	2:230083974-230084630	324	t0699378_1
AC190872.2_FGT001	2:235484450-235485272	216		ID=Cluster_235485;DicerCall=24;MIRNA=N;
AC190879.4_FGT001	3:70861038-70861398	360	t1465565_1	ID=Cluster_173369;DicerCall=24;MIRNA=N;
AC190900.2_FGT003	3:196376124-196376478	354		ID=Cluster_189934;DicerCall=24;MIRNA=N;
AC190907.3_FGT003	2:18931753-18932086	333	t0483759_1
AC190907.3_FGT004	2:18859940-18860264	324	t1328881_1
AC190909.3_FGT002	5:64390006-64390468	327	t0678398_1	ID=Cluster_140737;DicerCall=24;MIRNA=N;
AC190918.3_FGT002	3:25233383-25245714	366	t0313626_1
AC190920.3_FGT007	6:150101360-150101579	219	t0999365_1	ID=Cluster_70531;DicerCall=24;MIRNA=N;
AC190922.3_FGT003	5:61565715-61566318	273		ID=Cluster_140273;DicerCall=24;MIRNA=N;
AC190950.2_FGT004	10:38527885-38528098	213		ID=Cluster_6539;DicerCall=24;MIRNA=N;
AC190954.3_FGT006	7:26250795-26251068	273		ID=Cluster_107045;DicerCall=24;MIRNA=N;
AC190968.2_FGT001	5:35332166-35335730	309	t0250697_1	ID=Cluster_136633;DicerCall=24;MIRNA=N;
AC190971.3_FGT003	6:115257208-115261255	207	t0169776_2
AC190980.4_FGT001	5:91616441-91616780	339	t1322225_1
AC190980.4_FGT006	5:91704968-91705312	279		ID=Cluster_144389;DicerCall=24;MIRNA=N;
AC190983.3_FGT002	5:119711428-119711674	246		ID=Cluster_146525;DicerCall=24;MIRNA=N;
AC190989.3_FGT004	4:161771778-161772980	348	t0665213_1
AC190992.2_FGT009	2:192352660-192353127	315		ID=Cluster_226006;DicerCall=24;MIRNA=N;
AC191025.3_FGT011	2:18972174-18973988	288	t1466503_1	ID=Cluster_202897;DicerCall=24;MIRNA=N;
AC191037.3_FGT009	7:141842363-141842891	246		ID=Cluster_120403;DicerCall=24;MIRNA=N;
AC191039.3_FGT002	9:9730329-9730608	279	t0165249_1
AC191046.2_FGT002	1:80666372-80668257	243		ID=Cluster_286221;DicerCall=24;MIRNA=N;
AC191048.2_FGT003	5:4105837-4106364	234	t1098487_1
AC191048.2_FGT005	5:4138341-4138603	210	t1629676_1
AC191049.3_FGT006	1:165075099-165075315	216		ID=Cluster_294886;DicerCall=24;MIRNA=N;
AC191052.3_FGT005	3:201094058-201094399	246	t0650472_1
AC191055.3_FGT007	3:2686787-2688363	249		ID=Cluster_163401;DicerCall=24;MIRNA=N;
AC191057.2_FGT001	3:91747478-91747829	351		ID=Cluster_174940;DicerCall=24;MIRNA=N;
AC191069.3_FGT007	8:37760174-37760644	273		ID=Cluster_81484;DicerCall=24;MIRNA=N;
AC191096.2_FGT001	3:78853472-78854225	222		ID=Cluster_173855;DicerCall=24;MIRNA=N;
AC191127.5_FGT006	3:35485117-35485384	267		ID=Cluster_169287;DicerCall=24;MIRNA=N;
AC191134.2_FGT001_X_1	2:111418757-111422280	267	t0929337_1	ID=Cluster_215298;DicerCall=24;MIRNA=N;,ID=Cluster_215299;DicerCall=24;MIRNA=N;
AC191137.4_FGT003	9:155720445-155721231	237		ID=Cluster_47620;DicerCall=24;MIRNA=N;
AC191142.3_FGT002	10:131357083-131357584	351	t1410310_1	ID=Cluster_18835;DicerCall=24;MIRNA=N;
AC191145.3_FGT008	4:237518995-237519846	360	t0498372_1	ID=Cluster_269506;DicerCall=24;MIRNA=N;
AC191147.3_FGT001	5:151216558-151216861	303	t1038015_1	ID=Cluster_149861;DicerCall=24;MIRNA=N;
AC191176.3_FGT002	3:132871028-132871358	330	t1360412_1
AC191249.2_FGT001	10:68404194-68404401	207	t1576451_1
AC191255.2_FGT003	8:142361742-142361991	249	t0428240_1	ID=Cluster_94598;DicerCall=24;MIRNA=N;
AC191293.3_FGT004	3:35890390-35890723	243		ID=Cluster_169353;DicerCall=24;MIRNA=N;,ID=Cluster_169354;DicerCall=24;MIRNA=N;
AC191297.3_FGT004	3:27438252-27438594	342	t1089825_1
AC191306.3_FGT004	4:56987260-56987953	234	t1225192_1	ID=Cluster_244949;DicerCall=24;MIRNA=N;
AC191323.3_FGT002	1:167850541-167850916	315	t1244227_1
AC191331.3_FGT002	7:95670659-95671002	240		ID=Cluster_113261;DicerCall=24;MIRNA=N;
AC191350.2_FGT002	7:14625593-14625932	339		ID=Cluster_105478;DicerCall=24;MIRNA=N;
AC191360.3_FGT016	4:238832691-238832976	285	t1280952_1	ID=Cluster_269891;DicerCall=24;MIRNA=N;
AC191398.1_FGT001	4:117688697-117689021	324	t1108421_1
AC191401.3_FGT011	6:156879628-156879910	282		ID=Cluster_72188;DicerCall=24;MIRNA=N;
AC191405.3_FGT010	4:238006275-238006590	315	t0789989_1	ID=Cluster_269615;DicerCall=24;MIRNA=N;
AC191412.3_FGT004	4:199047926-199048187	261		ID=Cluster_262708;DicerCall=24;MIRNA=N;
AC191515.2_FGT005	4:4097336-4097696	360	t0629554_1	ID=Cluster_236853;DicerCall=24;MIRNA=N;
AC191526.3_FGT004	5:217884800-217885139	339		ID=Cluster_162840;DicerCall=24;MIRNA=N;
AC191533.3_FGT002	4:221180711-221180972	261	t0379922_1	ID=Cluster_266227;DicerCall=24;MIRNA=N;
AC191541.4_FGT002	3:205486114-205486459	345	t1071114_1	ID=Cluster_191891;DicerCall=24;MIRNA=N;
AC191559.3_FGT006	2:180803178-180803490	270	t0256455_1
AC191562.3_FGT005	3:134789482-134790599	207	t0575102_1
AC191567.3_FGT001	8:48161079-48163350	276		ID=Cluster_82262;DicerCall=24;MIRNA=N;
AC191567.3_FGT002	8:48149656-48149890	234		ID=Cluster_82260;DicerCall=24;MIRNA=N;
AC191577.3_FGT002	5:137176189-137176519	330	t0574324_1
AC191598.3_FGT010	9:150612586-150612799	213		ID=Cluster_46092;DicerCall=24;MIRNA=N;
AC191615.2_FGT003	5:102602520-102603007	288	t0364032_1
AC191633.3_FGT002	4:19622142-19622478	336	t1573127_1	ID=Cluster_239767;DicerCall=24;MIRNA=N;
AC191653.3_FGT001	1:17179531-17181901	330	t1164264_1	ID=Cluster_274950;DicerCall=24;MIRNA=N;,ID=Cluster_274951;DicerCall=24;MIRNA=N;
AC191661.3_FGT004	7:57642050-57653537	300	t1205660_1	ID=Cluster_110229;DicerCall=24;MIRNA=N;
AC191662.4_FGT003	1:163409853-163410345	492		ID=Cluster_294650;DicerCall=24;MIRNA=N;
AC191668.3_FGT001	4:17599426-17602362	315		ID=Cluster_239458;DicerCall=24;MIRNA=N;
AC191669.3_FGT004	5:106664304-106699919	264		ID=Cluster_145682;DicerCall=24;MIRNA=N;
AC191674.3_FGT006	2:236342071-236342585	246	t0145531_1
AC191681.3_FGT005	1:31868223-31868493	270	t1058665_1	ID=Cluster_277752;DicerCall=24;MIRNA=N;
AC191691.3_FGT012	4:14245070-14247231	324	t1136868_1
AC191704.3_FGT002	7:2668616-2668924	273	t0064599_2	ID=Cluster_103296;DicerCall=24;MIRNA=N;
AC191707.3_FGT003	3:226115633-226115945	312	t0899545_1
AC191713.3_FGT001	9:51933561-51935741	282	t0322792_1
AC191713.3_FGT002	9:51893390-51894071	294	t1573835_1
AC191719.3_FGT001	4:20261327-20261567	240		ID=Cluster_239884;DicerCall=24;MIRNA=N;
AC191728.3_FGT005	3:54431876-54432647	231		ID=Cluster_171690;DicerCall=24;MIRNA=N;
AC191735.3_FGT005	7:149956876-149957640	267		ID=Cluster_122117;DicerCall=24;MIRNA=N;
AC191759.3_FGT003	4:176471838-176473960	339		ID=Cluster_258487;DicerCall=24;MIRNA=N;
AC191759.3_FGT003_j_1	4:176471838-176473960	727		ID=Cluster_258487;DicerCall=24;MIRNA=N;
AC191775.4_FGT004	5:25371564-25372468	201	t1603477_1	ID=Cluster_134798;DicerCall=24;MIRNA=N;,ID=Cluster_134799;DicerCall=24;MIRNA=N;
AC191781.4_FGT004	3:136214433-136214834	312	t1157027_1
AC191782.3_FGT002	3:67990822-67991092	270	t0766660_1	ID=Cluster_173156;DicerCall=24;MIRNA=N;
AC191786.3_FGT006	5:86166671-86166911	240	t1220861_1	ID=Cluster_143692;DicerCall=24;MIRNA=N;
AC191786.3_FGT007	5:86167333-86167672	339	t0353555_1	ID=Cluster_143692;DicerCall=24;MIRNA=N;
AC191794.3_FGT002	3:208347310-208347538	228	t1270999_1	ID=Cluster_192531;DicerCall=24;MIRNA=N;
AC191927.2_FGT003	6:114494012-114494261	249		ID=Cluster_63167;DicerCall=24;MIRNA=N;
AC191998.4_FGT004	5:30638922-30639310	327		ID=Cluster_135701;DicerCall=24;MIRNA=N;
AC192210.3_FGT002	3:231313304-231314334	327	t0304647_1
AC192238.3_FGT007	3:207299772-207300054	282	t1380226_1	ID=Cluster_192298;DicerCall=24;MIRNA=N;
AC192240.3_FGT004	5:67230931-67231141	210		ID=Cluster_141131;DicerCall=24;MIRNA=N;
AC192245.3_FGT005	1:242740099-242740306	207	t0681455_1	ID=Cluster_308298;DicerCall=24;MIRNA=N;
AC192246.2_FGT002	5:19801664-19801982	318	t0295586_1	ID=Cluster_133726;DicerCall=24;MIRNA=N;
AC192267.3_FGT001	3:179312307-179312590	216		ID=Cluster_186251;DicerCall=24;MIRNA=N;
AC192274.3_FGT002	4:133124052-133124379	327	t0398332_1
AC192357.3_FGT004	6:46280776-46281091	315		ID=Cluster_54449;DicerCall=24;MIRNA=N;
AC192368.3_FGT002	4:65854395-65854653	258		ID=Cluster_245918;DicerCall=24;MIRNA=N;
AC192368.3_FGT010	4:65911957-65912224	267		ID=Cluster_245923;DicerCall=24;MIRNA=N;
AC192372.3_FGT003	5:124117632-124121273	348		ID=Cluster_146880;DicerCall=22;MIRNA=N;
AC192381.3_FGT001	1:285385781-285386829	237	t0235846_1	ID=Cluster_316653;DicerCall=24;MIRNA=N;
AC192452.3_FGT006	1:277098220-277098478	258	t1038015_1	ID=Cluster_314900;DicerCall=24;MIRNA=N;
AC193310.3_FGT005	4:103442661-103443015	354	t0743322_1
AC193323.3_FGT006	4:146007205-146009427	303	t0844944_1
AC193325.3_FGT004	8:149166377-149166584	207	t1605515_1	ID=Cluster_95985;DicerCall=24;MIRNA=N;
AC193326.3_FGT005	4:200581798-200582470	270		ID=Cluster_262993;DicerCall=24;MIRNA=N;
AC193329.3_FGT001	4:70970798-70971074	276	t1459914_1
AC193330.3_FGT001	4:233040135-233040421	286		ID=Cluster_268323;DicerCall=24;MIRNA=N;
AC193333.4_FGT005	4:166723490-166723793	303	t1538333_1
AC193336.3_FGT004	7:92340956-92341241	285	t0908381_1	ID=Cluster_112862;DicerCall=24;MIRNA=N;
AC193338.3_FGT006	2:174106613-174107559	255		ID=Cluster_222578;DicerCall=24;MIRNA=N;
AC193350.3_FGT001	4:56749723-56750120	303		ID=Cluster_244933;DicerCall=24;MIRNA=N;
AC193351.3_FGT002	8:5544908-5545235	327	t0513644_1
AC193351.3_FGT005	8:5477176-5500596	351	t0894330_1
AC193372.4_FGT003	3:24748727-24748973	246		ID=Cluster_167622;DicerCall=24;MIRNA=N;
AC193373.3_FGT001	10:11447071-11447688	300	t1264821_1
AC193374.2_FGT008	5:211250827-211251237	201	t1189574_1
AC193381.4_FGT002	2:223866465-223866837	303	t0309619_1
AC193430.3_FGT003	8:142682420-142682741	321	t0761114_1
AC193439.3_FGT002	3:167518266-167518497	231	t0931182_1	ID=Cluster_184099;DicerCall=24;MIRNA=N;
AC193440.3_FGT003	2:47569692-47570584	303		ID=Cluster_208010;DicerCall=24;MIRNA=N;
AC193441.3_FGT006	4:2874622-2875141	333	t0301636_1
AC193463.3_FGT004	6:91243664-91243865	201		ID=Cluster_59140;DicerCall=24;MIRNA=N;
AC193472.3_FGT005	3:219494230-219494443	213	t0689134_1	ID=Cluster_195090;DicerCall=24;MIRNA=N;
AC193472.3_FGT010	3:219421852-219422128	276	t0520741_1	ID=Cluster_195058;DicerCall=24;MIRNA=N;
AC193474.3_FGT001	4:122905573-122905786	213	t0308915_1	ID=Cluster_250791;DicerCall=24;MIRNA=N;
AC193494.3_FGT002	7:104968666-104968927	261	t0040021_6
AC193518.3_FGT005	2:82013153-82014491	714	t1118668_1	ID=Cluster_212409;DicerCall=24;MIRNA=N;
AC193524.3_FGT007	10:114744675-114745185	510	t1328947_1	ID=Cluster_16046;DicerCall=24;MIRNA=N;
AC193575.2_FGT004	9:83292138-83292499	306	t0969520_1
AC193576.3_FGT003	10:96482979-96483506	309		ID=Cluster_13151;DicerCall=24;MIRNA=N;
AC193582.3_FGT001	5:54005561-54005837	276		ID=Cluster_139197;DicerCall=24;MIRNA=N;
AC193584.3_FGT003	5:183918745-183919873	264	t1498210_1	ID=Cluster_155147;DicerCall=24;MIRNA=N;
AC193586.2_FGT002	4:210889289-210889511	222	t1038015_1	ID=Cluster_264662;DicerCall=24;MIRNA=N;
AC193592.3_FGT006	9:40287254-40287608	354		ID=Cluster_30139;DicerCall=24;MIRNA=N;
AC193645.3_FGT008	10:82466713-82467886	336	t1543139_1	ID=Cluster_10967;DicerCall=22;MIRNA=N;
AC193666.3_FGT006	7:167195067-167195373	306	t1272146_1
AC193667.3_FGT001	9:60598124-60604360	345		ID=Cluster_32005;DicerCall=24;MIRNA=N;
AC193670.3_FGT002	5:198864944-198865184	240		ID=Cluster_157933;DicerCall=24;MIRNA=N;
AC193745.3_FGT004	1:283274641-283275931	285		ID=Cluster_316211;DicerCall=24;MIRNA=N;
AC193748.2_FGT004	6:153242877-153246718	273		ID=Cluster_71259;DicerCall=24;MIRNA=N;
AC193754.3_FGT006	2:36515315-36515606	291	t1258618_1	ID=Cluster_206181;DicerCall=24;MIRNA=N;,ID=Cluster_206182;DicerCall=24;MIRNA=N;
AC193789.3_FGT002	8:3162849-3163083	234	t0938873_1	ID=Cluster_76121;DicerCall=24;MIRNA=N;
AC193950.3_FGT003	5:29346043-29347384	300		ID=Cluster_135487;DicerCall=24;MIRNA=N;,ID=Cluster_135488;DicerCall=24;MIRNA=N;,ID=Cluster_135489;DicerCall=24;MIRNA=N;
AC193961.3_FGT009	1:46007249-46008013	255	t0361618_1
AC193980.3_FGT002	10:33174599-33174941	342		ID=Cluster_6038;DicerCall=24;MIRNA=N;
AC193998.3_FGT010	1:5585471-5585825	354	t0953174_1	ID=Cluster_272061;DicerCall=24;MIRNA=N;
AC194016.3_FGT001	2:113707960-113708254	294		ID=Cluster_215585;DicerCall=24;MIRNA=N;
AC194022.3_FGT013	3:2776075-2783475	270		ID=Cluster_163443;DicerCall=24;MIRNA=N;
AC194025.3_FGT002	10:87945944-87946286	342	t1442021_1	ID=Cluster_11815;DicerCall=24;MIRNA=N;
AC194032.3_FGT014	9:151945010-151946183	228		ID=Cluster_46496;DicerCall=24;MIRNA=N;
AC194042.3_FGT001	9:48050789-48051125	336	t1362067_1	ID=Cluster_30951;DicerCall=24;MIRNA=N;
AC194059.3_FGT002	7:56290484-56290814	330	t0460617_1	ID=Cluster_110147;DicerCall=22;MIRNA=N;
AC194067.3_FGT006	8:139927029-139932396	327	t0408174_1	ID=Cluster_94194;DicerCall=24;MIRNA=N;
AC194069.3_FGT001	5:153930580-153931271	228	t1486568_1	ID=Cluster_150207;DicerCall=24;MIRNA=N;,ID=Cluster_150208;DicerCall=24;MIRNA=N;
AC194069.3_FGT004	5:153991241-153991716	351	t1278011_1
AC194071.3_FGT003	9:62947501-62947789	288	t1098036_1	ID=Cluster_32229;DicerCall=24;MIRNA=N;
AC194076.3_FGT002	1:234248715-234249481	234	t0077475_3
AC194076.3_FGT006	1:234183307-234183511	204		ID=Cluster_306642;DicerCall=24;MIRNA=N;
AC194083.2_FGT001	9:113164359-113164683	324	t0517940_1	ID=Cluster_38286;DicerCall=24;MIRNA=N;
AC194091.2_FGT001	1:259973630-259974613	261	t1222648_1	ID=Cluster_311571;DicerCall=24;MIRNA=N;
AC194097.3_FGT007	8:173316852-173317191	339	t1629992_1
AC194103.3_FGT003	10:18662180-18675717	300	t0952288_1
AC194109.3_FGT002	8:115306997-115307602	306	t0140950_2
AC194121.3_FGT001	10:42199200-42199521	321	t1371409_1
AC194125.2_FGT010	6:154659694-154660051	357	t0886741_1	ID=Cluster_71627;DicerCall=24;MIRNA=N;
AC194130.2_FGT002	6:27982763-27982985	222	t1098635_1	ID=Cluster_52584;DicerCall=24;MIRNA=N;
AC194151.3_FGT007	3:182910940-182911156	216		ID=Cluster_187024;DicerCall=24;MIRNA=N;
AC194157.3_FGT001_X_1	2:81442789-81444414	516	t0131641_1	ID=Cluster_212351;DicerCall=24;MIRNA=N;,ID=Cluster_212352;DicerCall=24;MIRNA=N;
AC194162.4_FGT003	1:76680958-76683159	306	t0821296_1	ID=Cluster_285616;DicerCall=24;MIRNA=N;,ID=Cluster_285617;DicerCall=24;MIRNA=N;
AC194169.2_FGT005	1:205057432-205057714	282	t1551502_1	ID=Cluster_300860;DicerCall=24;MIRNA=N;
AC194170.3_FGT001	7:112795305-112795575	270		ID=Cluster_115527;DicerCall=24;MIRNA=N;
AC194171.2_FGT003	3:130470073-130470848	318	t1375086_1	ID=Cluster_178744;DicerCall=24;MIRNA=N;
AC194174.3_FGT004	7:102183829-102184111	282	t0198922_2	ID=Cluster_114071;DicerCall=24;MIRNA=N;
AC194176.3_FGT009	1:183638440-183638773	333		ID=Cluster_297446;DicerCall=24;MIRNA=N;
AC194180.3_FGT013	4:189302580-189305706	342	t0518766_1	ID=Cluster_260913;DicerCall=24;MIRNA=N;,ID=Cluster_260914;DicerCall=24;MIRNA=N;
AC194182.3_FGT002	6:62096175-62096641	201	t0713388_1
AC194191.3_FGT005	2:215693235-215695733	336		ID=Cluster_230992;DicerCall=24;MIRNA=N;
AC194200.3_FGT002	10:25478997-25479552	555		ID=Cluster_5385;DicerCall=24;MIRNA=N;,ID=Cluster_5386;DicerCall=24;MIRNA=N;
AC194206.3_FGT004	8:58654332-58693724	345	t1059298_1	ID=Cluster_82907;DicerCall=24;MIRNA=N;
AC194208.3_FGT003	2:197211938-197212435	300	t0783793_1
AC194214.3_FGT004	6:139354342-139354987	255		ID=Cluster_67927;DicerCall=24;MIRNA=N;
AC194216.3_FGT002	6:82865490-82865835	345	t0889935_1
AC194220.4_FGT009	1:4801646-4802122	213	t1302580_1
AC194228.3_FGT005	7:19381651-19381960	309	t1533021_1
AC194242.4_FGT002	6:74354137-74354809	294		ID=Cluster_56976;DicerCall=24;MIRNA=N;
AC194267.4_FGT009	1:56313841-56315489	309	t1586156_1
AC194268.3_FGT003_X_1	4:146622055-146622353	201		ID=Cluster_253490;DicerCall=24;MIRNA=N;
AC194280.3_FGT004	2:167882565-167883088	276		ID=Cluster_221691;DicerCall=24;MIRNA=N;
AC194286.3_FGT002	4:92334157-92334442	285		ID=Cluster_248570;DicerCall=24;MIRNA=N;
AC194288.3_FGT004	2:141515228-141515677	237	t0642930_1	ID=Cluster_218189;DicerCall=24;MIRNA=N;
AC194291.3_FGT003	10:90212186-90213823	345		ID=Cluster_12132;DicerCall=24;MIRNA=N;
AC194297.4_FGT002	6:62369006-62369773	258		ID=Cluster_55723;DicerCall=24;MIRNA=N;
AC194298.3_FGT002	3:204692904-204693674	339		ID=Cluster_191696;DicerCall=24;MIRNA=N;
AC194310.3_FGT003	3:220483866-220484160	294	t1350873_1
AC194322.4_FGT001	6:98742362-98744087	360	t0800452_1
AC194344.3_FGT004	7:173518454-173519159	351	t1491511_1	ID=Cluster_127983;DicerCall=24;MIRNA=N;
AC194344.3_FGT011	7:173523614-173526613	342	t1142787_1	ID=Cluster_127988;DicerCall=24;MIRNA=N;,ID=Cluster_127989;DicerCall=24;MIRNA=N;
AC194349.3_FGT004	8:155790512-155790737	225		ID=Cluster_97459;DicerCall=24;MIRNA=N;
AC194377.3_FGT003	3:137047191-137048356	333	t1167275_1
AC194380.3_FGT006	1:185411616-185411817	201	t0805786_1
AC194400.3_FGT002	1:223743292-223743532	240		ID=Cluster_304585;DicerCall=24;MIRNA=N;
AC194401.3_FGT003	10:26091013-26091918	351	t0699894_1	ID=Cluster_5439;DicerCall=24;MIRNA=N;
AC194405.3_FGT009	8:171121227-171122371	204		ID=Cluster_101546;DicerCall=24;MIRNA=N;
AC194419.3_FGT005	1:227651897-227652248	351	t0559501_1	ID=Cluster_305384;DicerCall=24;MIRNA=N;
AC194434.4_FGT006	8:152898537-152898876	339	t1421989_1
AC194448.3_FGT001	6:131822263-131822581	318	t0684609_1	ID=Cluster_66452;DicerCall=24;MIRNA=N;
AC194448.3_FGT003	6:131741175-131741433	258	t0571631_1	ID=Cluster_66443;DicerCall=24;MIRNA=N;
AC194461.3_FGT005	4:231263845-231272754	222	t1346676_1
AC194468.3_FGT005	6:107998328-107998658	330	t1405521_1	ID=Cluster_61981;DicerCall=24;MIRNA=N;
AC194472.3_FGT001	2:216726880-216728163	225	t1568527_1	ID=Cluster_231227;DicerCall=24;MIRNA=N;
AC194480.3_FGT001	1:172316317-172316563	246	t0660181_1
AC194480.3_FGT002	1:172231557-172231800	243		ID=Cluster_295815;DicerCall=24;MIRNA=N;
AC194480.3_FGT003	1:172238460-172238706	246	t0660181_1	ID=Cluster_295817;DicerCall=24;MIRNA=N;
AC194599.2_FGT005	7:164614337-164615573	336		ID=Cluster_125480;DicerCall=24;MIRNA=N;
AC194601.2_FGT001	1:142898376-142899228	321	t0995781_1	ID=Cluster_292356;DicerCall=24;MIRNA=N;
AC194605.2_FGT008	7:119992891-119993354	285	t0382075_1	ID=Cluster_116585;DicerCall=24;MIRNA=N;
AC194664.3_FGT002	3:97435740-97435956	216		ID=Cluster_175422;DicerCall=24;MIRNA=N;
AC194667.2_FGT002	6:86337050-86337263	213	t1143580_1	ID=Cluster_58366;DicerCall=24;MIRNA=N;
AC194671.1_FGT001	5:130666804-130667074	270		ID=Cluster_147507;DicerCall=24;MIRNA=N;
AC194671.1_FGT003	5:130695951-130704439	339	t1010517_1	ID=Cluster_147516;DicerCall=24;MIRNA=N;
AC194707.3_FGT006	4:226655553-226655953	336	t0571785_1
AC194710.3_FGT003	4:232473499-232473811	312		ID=Cluster_268220;DicerCall=24;MIRNA=N;
AC194723.3_FGT004	10:145921981-145922560	219	t1270233_1	ID=Cluster_22376;DicerCall=24;MIRNA=N;
AC194734.3_FGT005	3:23529073-23529340	267	t1481706_1
AC194833.3_FGT001	2:198064232-198064490	258		ID=Cluster_227073;DicerCall=24;MIRNA=N;
AC194838.3_FGT003	1:226841937-226842264	327	t1319515_1	ID=Cluster_305251;DicerCall=24;MIRNA=N;
AC194839.3_FGT004	3:164398641-164399099	312	t1021539_1
AC194853.1_FGT002	6:77645496-77645936	285	t1631726_1
AC194863.3_FGT008	1:8542589-8542799	210		ID=Cluster_272876;DicerCall=24;MIRNA=N;
AC194878.3_FGT001_O_1	9:25690519-25692017	356		ID=Cluster_28413;DicerCall=24;MIRNA=N;
AC194878.3_FGT002_O_1	9:25697013-25698753	356		ID=Cluster_28417;DicerCall=24;MIRNA=N;
AC194882.3_FGT003	1:16128707-16128914	207		ID=Cluster_274714;DicerCall=24;MIRNA=N;
AC194885.2_FGT002	10:29469610-29469904	294		ID=Cluster_5760;DicerCall=24;MIRNA=N;
AC194898.3_FGT003_X_1	8:43028055-43086398	257		ID=Cluster_81900;DicerCall=24;MIRNA=N;
AC194898.3_FGT007	8:43098845-43099175	330		ID=Cluster_81913;DicerCall=24;MIRNA=N;
AC194915.2_FGT005	10:60977616-60977961	345	t0689134_1	ID=Cluster_8133;DicerCall=24;MIRNA=N;
AC194920.3_FGT005	2:205259792-205260215	351		ID=Cluster_228563;DicerCall=24;MIRNA=N;
AC194927.3_FGT004	9:140068181-140068549	336	t1352520_1
AC194945.3_FGT014	2:213938346-213938664	318	t0292913_1
AC194961.3_FGT006	4:14448216-14448606	390	t0110226_1	ID=Cluster_238838;DicerCall=24;MIRNA=N;
AC194962.3_FGT001	4:40081796-40082024	228		ID=Cluster_242967;DicerCall=24;MIRNA=N;
AC194968.3_FGT003	8:38881070-38883267	204	t0607672_1
AC194980.3_FGT003	4:177644869-177645106	237	t0316655_1
AC195059.3_FGT003_X_1	1:181234909-181237459	257	t1402475_1	ID=Cluster_297039;DicerCall=22;MIRNA=N;
AC195059.3_FGT009	1:181224413-181224668	255	t0995607_1
AC195062.3_FGT002	8:24704514-24704919	327	t1460516_1	ID=Cluster_80096;DicerCall=24;MIRNA=N;
AC195127.3_FGT002	7:90854917-90855600	330	t1358766_1	ID=Cluster_112747;DicerCall=24;MIRNA=N;
AC195131.3_FGT001	3:215921153-215921599	306	t1292059_1	ID=Cluster_194240;DicerCall=24;MIRNA=N;
AC195135.3_FGT008	1:288923800-288924058	258	t0215366_1	ID=Cluster_317364;DicerCall=24;MIRNA=N;
AC195137.2_FGT009	10:1735681-1738495	213		ID=Cluster_1611;DicerCall=24;MIRNA=N;
AC195139.3_FGT003	8:90690741-90691635	330	t1570942_1	ID=Cluster_86537;DicerCall=24;MIRNA=N;,ID=Cluster_86539;DicerCall=24;MIRNA=N;
AC195141.3_FGT003	2:58003494-58033733	327	t1367804_1
AC195156.3_FGT002	8:78070641-78070890	249	t1540116_1	ID=Cluster_85092;DicerCall=24;MIRNA=N;
AC195168.2_FGT004	3:71653295-71653634	339	t0607198_1	ID=Cluster_173441;DicerCall=24;MIRNA=N;
AC195169.3_FGT004	2:102770661-102770901	240	t1219430_1	ID=Cluster_214210;DicerCall=24;MIRNA=N;
AC195169.3_FGT005	2:102920723-102921068	345	t1161977_1
AC195174.2_FGT002	8:20818177-20819840	450		ID=Cluster_79396;DicerCall=24;MIRNA=N;
AC195174.2_FGT007	8:20683417-20683652	231	t0418575_1	ID=Cluster_79366;DicerCall=24;MIRNA=N;
AC195185.3_FGT002	8:57882237-57882544	307	t0778790_1
AC195204.2_FGT001	8:73774452-73774689	237		ID=Cluster_84572;DicerCall=24;MIRNA=N;
AC195208.3_FGT003	10:18209812-18210100	288	t0385224_1
AC195228.3_FGT004	2:130406486-130406865	291	t0526825_1
AC195237.3_FGT002	2:122860182-122884420	324	t1005437_1
AC195240.4_FGT003	10:608895-610047	321		ID=Cluster_1383;DicerCall=24;MIRNA=N;,ID=Cluster_1384;DicerCall=24;MIRNA=N;
AC195245.3_FGT001	9:71617836-71618136	300		ID=Cluster_32901;DicerCall=24;MIRNA=N;
AC195251.3_FGT007	6:116237206-116237533	327	t1145275_1
AC195257.3_FGT005	8:71529698-71530030	267	t1276442_1
AC195304.3_FGT003	6:132919499-132935287	213	t0385778_1	ID=Cluster_66713;DicerCall=24;MIRNA=N;
AC195306.3_FGT003	8:112146746-112147707	354	t1297839_1
AC195321.3_FGT002	9:38653593-38653957	291	t0616453_1
AC195321.3_FGT003	9:38659774-38660095	321	t0635039_1
AC195327.3_FGT004	9:73104415-73104670	255	t0879206_1
AC195332.3_FGT006	1:254609076-254609568	294	t0912402_1
AC195344.3_FGT004	6:164149942-164150218	276		ID=Cluster_74247;DicerCall=24;MIRNA=N;
AC195348.3_FGT004	3:183145732-183146065	333	t1299252_1	ID=Cluster_187053;DicerCall=24;MIRNA=N;
AC195352.3_FGT001	2:148094614-148094947	333		ID=Cluster_219079;DicerCall=24;MIRNA=N;
AC195387.3_FGT011	1:24768697-24768986	222	t1142146_1
AC195394.3_FGT003	2:24552013-24570053	342	t0927441_1
AC195399.3_FGT004	7:3483121-3484645	261	t0933626_1	ID=Cluster_103487;DicerCall=24;MIRNA=N;,ID=Cluster_103488;DicerCall=24;MIRNA=N;
AC195458.3_FGT002	5:205552157-205553657	297	t1129819_1	ID=Cluster_159485;DicerCall=24;MIRNA=N;,ID=Cluster_159486;DicerCall=24;MIRNA=N;
AC195460.3_FGT007	4:237088276-237088528	252	t0757223_1	ID=Cluster_269340;DicerCall=24;MIRNA=N;
AC195466.3_FGT002	1:92725408-92725914	354	t1190721_1	ID=Cluster_287901;DicerCall=24;MIRNA=N;
AC195531.3_FGT001	8:9303229-9303510	240	t1258618_1
AC195580.2_FGT010	9:8685561-8685894	333		ID=Cluster_25149;DicerCall=24;MIRNA=N;
AC195580.2_FGT011	9:8692119-8692356	237		ID=Cluster_25153;DicerCall=24;MIRNA=N;
AC195582.3_FGT005	8:120484930-120485254	324		ID=Cluster_91000;DicerCall=24;MIRNA=N;
AC195587.4_FGT006	6:78747363-78747950	474	t0572054_1
AC195589.3_FGT003	7:112999011-113000473	339	t0868633_1	ID=Cluster_115551;DicerCall=24;MIRNA=N;
AC195590.1_FGT007	2:11378148-11378902	225	t0188214_1
AC195675.3_FGT001	2:108263369-108263633	264	t0377054_1	ID=Cluster_214848;DicerCall=24;MIRNA=N;
AC195780.3_FGT004	4:178000914-178001148	234		ID=Cluster_258759;DicerCall=24;MIRNA=N;
AC195788.2_FGT002	6:98987874-98988081	207		ID=Cluster_60467;DicerCall=24;MIRNA=N;
AC195798.3_FGT001	8:83297146-83297482	336	t0688166_1
AC195806.3_FGT001_X_1	6:48878622-48897076	737	t0869766_1	ID=Cluster_54621;DicerCall=24;MIRNA=N;,ID=Cluster_54626;DicerCall=24;MIRNA=N;
AC195807.3_FGT004	8:157905406-157905751	345	t0655046_1
AC195814.2_FGT011	1:241359268-241359499	231	t1476934_1	ID=Cluster_308050;DicerCall=24;MIRNA=N;
AC195833.3_FGT002	7:85067705-85068684	342		ID=Cluster_112187;DicerCall=24;MIRNA=N;
AC195880.3_FGT001	1:162889193-162889466	273	t0089731_3
AC195892.2_FGT002	8:136373147-136373894	282	t0527149_1
AC195900.2_FGT001	8:119469636-119469879	243		ID=Cluster_90845;DicerCall=24;MIRNA=N;
AC195900.2_FGT007	8:119375621-119375900	279	t0259271_1
AC195900.2_FGT010	8:119355923-119364755	252	t1041780_1
AC195914.2_FGT003	5:142039701-142042051	1326	t0935105_1	ID=Cluster_148716;DicerCall=24;MIRNA=N;
AC195942.2_FGT004	2:43024419-43024859	339	t0661745_1
AC195947.3_FGT001	5:86490740-86491043	303	t0549897_1
AC195951.2_FGT008	3:1793142-1793499	270	t0471611_1
AC195958.3_FGT001	1:300691359-300691640	213	t1540195_1
AC195961.2_FGT005	5:155149750-155151039	300	t0348774_1
AC195961.2_FGT006	5:155144221-155144757	282	t0391551_1	ID=Cluster_150371;DicerCall=24;MIRNA=N;
AC195995.3_FGT003	4:147671431-147671665	234		ID=Cluster_253606;DicerCall=24;MIRNA=N;
AC195998.3_FGT003	9:43334000-43334216	216	t0705866_1	ID=Cluster_30375;DicerCall=24;MIRNA=N;
AC196003.2_FGT004	7:120604780-120605077	297	t0795213_1
AC196009.2_FGT008	3:166362377-166362581	204		ID=Cluster_183896;DicerCall=24;MIRNA=N;
AC196018.3_FGT001	1:279040024-279040420	291		ID=Cluster_315286;DicerCall=24;MIRNA=N;
AC196024.3_FGT003	5:143636750-143637821	210		ID=Cluster_148914;DicerCall=24;MIRNA=N;
AC196037.3_FGT002	1:277633812-277634281	297		ID=Cluster_314992;DicerCall=24;MIRNA=N;
AC196044.2_FGT001	5:33903300-33903558	258		ID=Cluster_136342;DicerCall=24;MIRNA=N;
AC196045.3_FGT003	10:67555382-67557041	300		ID=Cluster_8860;DicerCall=24;MIRNA=N;,ID=Cluster_8861;DicerCall=24;MIRNA=N;
AC196058.3_FGT002	1:154097944-154098241	297		ID=Cluster_293453;DicerCall=24;MIRNA=N;
AC196068.3_FGT001	8:162520087-162520565	204	t0235159_1
AC196079.3_FGT001	9:40122650-40122911	261	t1133130_1
AC196080.3_FGT011	9:154196992-154197469	309		ID=Cluster_47188;DicerCall=24;MIRNA=N;
AC196080.3_FGT016	9:154234254-154244010	345		ID=Cluster_47206;DicerCall=24;MIRNA=N;,ID=Cluster_47207;DicerCall=24;MIRNA=N;
AC196086.3_FGT009	5:30977004-30977223	219	t0827044_1	ID=Cluster_135757;DicerCall=24;MIRNA=N;
AC196099.3_FGT002	10:24121002-24121335	333		ID=Cluster_5175;DicerCall=24;MIRNA=N;
AC196126.3_FGT002	5:92203730-92204168	249	t0243005_1	ID=Cluster_144458;DicerCall=24;MIRNA=N;
AC196126.3_FGT004	5:92219053-92219558	228		ID=Cluster_144466;DicerCall=24;MIRNA=N;
AC196128.3_FGT002	4:54108566-54109214	306	t1622896_1	ID=Cluster_244647;DicerCall=24;MIRNA=N;
AC196142.3_FGT006	8:162836381-162842989	261	t0687476_1	ID=Cluster_99190;DicerCall=24;MIRNA=N;
AC196145.3_FGT002	1:209008076-209008430	354		ID=Cluster_301709;DicerCall=24;MIRNA=N;
AC196145.3_FGT005	1:209031739-209033187	309		ID=Cluster_301722;DicerCall=24;MIRNA=N;,ID=Cluster_301723;DicerCall=24;MIRNA=N;
AC196154.3_FGT014	4:237450611-237450929	318	t1211400_1	ID=Cluster_269465;DicerCall=24;MIRNA=N;
AC196157.3_FGT001	7:50913337-50913613	276		ID=Cluster_109808;DicerCall=24;MIRNA=N;
AC196166.3_FGT003	2:86493369-86494507	276	t0644459_1
AC196174.3_FGT003	8:157666335-157666539	204	t1503898_1	ID=Cluster_97969;DicerCall=24;MIRNA=N;
AC196198.2_FGT002	8:113154130-113154349	219	t0760776_1	ID=Cluster_89707;DicerCall=24;MIRNA=N;
AC196206.3_FGT002	2:2901044-2901323	279	t1506376_1
AC196212.3_FGT001	2:99631866-99632077	211		ID=Cluster_213977;DicerCall=24;MIRNA=N;
AC196215.3_FGT006	1:15688925-15689584	204	t0541819_1	ID=Cluster_274620;DicerCall=24;MIRNA=N;
AC196215.3_FGT007	1:15691595-15692254	204	t0541819_1
AC196290.3_FGT002	10:88580607-88580999	330	t1157027_1
AC196293.3_FGT004	6:4406748-4407048	300	t1514813_1
AC196394.3_FGT001	1:16656742-16658581	426	t1379009_1	ID=Cluster_274845;DicerCall=22;MIRNA=N;
AC196400.3_FGT004	5:161899731-161952160	297		ID=Cluster_151356;DicerCall=24;MIRNA=N;
AC196406.3_FGT005	7:124474772-124475114	342		ID=Cluster_117395;DicerCall=24;MIRNA=N;
AC196409.3_FGT001	6:52268786-52269134	348	t0198922_2	ID=Cluster_54820;DicerCall=24;MIRNA=N;
AC196417.3_FGT003	3:155448082-155449010	270	t1544311_1	ID=Cluster_182257;DicerCall=24;MIRNA=N;
AC196421.3_FGT005	3:60029457-60029940	315	t0431454_1
AC196425.3_FGT002	2:7924857-7927940	327		ID=Cluster_200203;DicerCall=24;MIRNA=N;
AC196437.3_FGT006	9:37400548-37400815	267		ID=Cluster_29888;DicerCall=24;MIRNA=N;
AC196441.3_FGT002	1:272282705-272283293	276		ID=Cluster_313940;DicerCall=24;MIRNA=N;
AC196442.3_FGT002	2:15887641-15887869	228		ID=Cluster_202193;DicerCall=24;MIRNA=N;
AC196464.3_FGT003	1:243858101-243858399	231		ID=Cluster_308492;DicerCall=24;MIRNA=N;
AC196465.3_FGT007	8:149433860-149456040	246		ID=Cluster_96062;DicerCall=24;MIRNA=N;
AC196466.3_FGT007	3:229375340-229375698	270	t1183713_1
AC196478.2_FGT003	5:140616572-140617162	321	t0333845_1	ID=Cluster_148553;DicerCall=24;MIRNA=N;
AC196487.3_FGT002	9:134269468-134269744	276	t1533668_1	ID=Cluster_42115;DicerCall=24;MIRNA=N;
AC196488.3_FGT006	6:133846042-133852612	258		ID=Cluster_66893;DicerCall=24;MIRNA=N;
AC196490.3_FGT001	1:210533917-210534247	330	t1580172_1	ID=Cluster_301976;DicerCall=24;MIRNA=N;
AC196490.3_FGT005	1:210504349-210504640	291	t0689134_1	ID=Cluster_301956;DicerCall=24;MIRNA=N;
AC196493.3_FGT002	2:227365084-227365402	318		ID=Cluster_233666;DicerCall=24;MIRNA=N;
AC196645.3_FGT001	1:257262734-257262941	207		ID=Cluster_310958;DicerCall=24;MIRNA=N;
AC196645.3_FGT002	1:257264642-257264906	264	t1635086_1	ID=Cluster_310960;DicerCall=24;MIRNA=N;
AC196687.3_FGT003	6:124614758-124615001	243		ID=Cluster_64899;DicerCall=24;MIRNA=N;
AC196689.3_FGT003	1:96011302-96011799	330	t1183713_1
AC196711.3_FGT001	1:48365493-48365772	279	t0683646_1
AC196720.3_FGT004	3:52181404-52182742	351	t0301807_1	ID=Cluster_171389;DicerCall=24;MIRNA=N;
AC196779.3_FGT009	6:69559993-69560490	267	t0203521_2
AC196788.3_FGT001	9:81592796-81593057	261	t0653303_1
AC196791.2_FGT001	4:97303998-97304214	216	t1483828_1	ID=Cluster_248954;DicerCall=24;MIRNA=N;
AC196791.2_FGT002	4:97307372-97307811	237	t1483828_1	ID=Cluster_248956;DicerCall=24;MIRNA=N;
AC196793.2_FGT003	1:288710698-288711328	543	t0067375_4	ID=Cluster_317317;DicerCall=24;MIRNA=N;
AC196963.3_FGT006	2:54764533-54764845	312	t0668358_1
AC196979.3_FGT005	1:166982119-166982608	489		ID=Cluster_295193;DicerCall=24;MIRNA=N;
AC196981.2_FGT004	3:186641073-186641313	240	t1314378_1	ID=Cluster_187828;DicerCall=24;MIRNA=N;
AC196981.2_FGT005	3:186647491-186647731	240	t1314378_1
AC196992.3_FGT001	5:42252733-42252979	246		ID=Cluster_137717;DicerCall=24;MIRNA=N;
AC196992.3_FGT004	5:42232741-42233322	267		ID=Cluster_137712;DicerCall=24;MIRNA=N;
AC197013.3_FGT008	7:159176173-159176640	294	t1143675_1	ID=Cluster_124277;DicerCall=24;MIRNA=N;
AC197022.2_FGT002	2:25887201-25887453	252		ID=Cluster_204304;DicerCall=24;MIRNA=N;
AC197028.3_FGT001	1:75329095-75329452	357		ID=Cluster_285387;DicerCall=24;MIRNA=N;
AC197028.3_FGT004	1:75292924-75294573	354	t0367397_1
AC197040.3_FGT001	7:14456080-14456775	498	t0498695_1
AC197052.3_FGT001	4:59484111-59484465	354	t1239225_1	ID=Cluster_245234;DicerCall=24;MIRNA=N;
AC197052.3_FGT002	4:59467066-59467363	297	t1552987_1	ID=Cluster_245233;DicerCall=24;MIRNA=N;
AC197054.3_FGT001	1:268606080-268606549	237		ID=Cluster_313230;DicerCall=24;MIRNA=N;
AC197060.3_FGT003	4:12798526-12798847	321		ID=Cluster_238582;DicerCall=24;MIRNA=N;
AC197060.3_FGT006	4:12753159-12753390	231	t0682683_1	ID=Cluster_238577;DicerCall=24;MIRNA=N;
AC197060.3_FGT007	4:12744713-12744944	231	t0682683_1	ID=Cluster_238575;DicerCall=24;MIRNA=N;
AC197071.3_FGT004	1:44473502-44473784	282		ID=Cluster_280148;DicerCall=24;MIRNA=N;
AC197078.4_FGT003	3:36465106-36465325	219		ID=Cluster_169441;DicerCall=24;MIRNA=N;
AC197083.3_FGT002	2:16666692-16667871	243	t0986037_1
AC197090.3_FGT003	2:205418731-205420136	336	t1135584_1	ID=Cluster_228606;DicerCall=24;MIRNA=N;,ID=Cluster_228607;DicerCall=24;MIRNA=N;
AC197104.3_FGT001	2:223591661-223591868	207		ID=Cluster_232773;DicerCall=24;MIRNA=N;
AC197122.3_FGT009	5:15607495-15607777	282		ID=Cluster_132912;DicerCall=24;MIRNA=N;
AC197123.3_FGT003	6:138500818-138501120	261	t0308462_1
AC197124.3_FGT002	6:112093850-112095075	327	t0528037_1	ID=Cluster_62776;DicerCall=24;MIRNA=N;
AC197145.4_FGT001	4:64515679-64519040	222		ID=Cluster_245727;DicerCall=24;MIRNA=N;
AC197147.3_FGT002	2:133143068-133143275	207		ID=Cluster_217278;DicerCall=24;MIRNA=N;
AC197165.3_FGT004	1:284306259-284306769	228	t0323727_1
AC197170.1_FGT011	3:167778412-167778700	288	t0613072_1
AC197191.3_FGT003	7:22527197-22528367	318		ID=Cluster_106649;DicerCall=24;MIRNA=N;
AC197191.3_FGT005	7:22531470-22531743	273	t0483156_1	ID=Cluster_106650;DicerCall=24;MIRNA=N;
AC197234.3_FGT002	5:29069022-29069361	339	t0089731_3
AC197267.3_FGT001	9:51816032-51816554	285		ID=Cluster_31300;DicerCall=24;MIRNA=N;
AC197327.3_FGT002	4:17984087-17984309	222	t1436180_1
AC197345.3_FGT005	4:31599995-31601839	237	t1133220_1	ID=Cluster_241706;DicerCall=24;MIRNA=N;,ID=Cluster_241707;DicerCall=24;MIRNA=N;
AC197346.3_FGT004	9:52027812-52028133	321	t0627828_1
AC197346.3_FGT005	9:52035559-52035859	300	t0173217_1
AC197348.3_FGT003	9:31829835-31830574	264		ID=Cluster_29206;DicerCall=24;MIRNA=N;
AC197357.2_FGT001	6:46192116-46192487	282	t1317517_1
AC197358.3_FGT002	2:171251553-171251880	327	t1623843_1	ID=Cluster_222168;DicerCall=24;MIRNA=N;
AC197358.3_FGT005	2:171273357-171274124	240	t0364198_1
AC197362.3_FGT004	8:120942379-120944937	312	t0400498_1	ID=Cluster_91053;DicerCall=24;MIRNA=N;,ID=Cluster_91054;DicerCall=24;MIRNA=N;
AC197369.3_FGT005	3:162412925-162413234	309		ID=Cluster_183375;DicerCall=24;MIRNA=N;,ID=Cluster_183376;DicerCall=24;MIRNA=N;
AC197373.4_FGT006	3:41184073-41192575	318		ID=Cluster_170014;DicerCall=24;MIRNA=N;
AC197387.3_FGT002_X_1	1:64092079-64094891	2234	t1386825_1	ID=Cluster_283606;DicerCall=24;MIRNA=N;,ID=Cluster_283607;DicerCall=24;MIRNA=N;
AC197437.3_FGT001	6:24008461-24009911	258		ID=Cluster_52191;DicerCall=24;MIRNA=N;
AC197442.3_FGT004	6:100777199-100777484	285	t0496213_1
AC197481.3_FGT002	1:21195873-21220858	300		ID=Cluster_275771;DicerCall=24;MIRNA=N;
AC197485.3_FGT001	4:183673963-183675039	300		ID=Cluster_259749;DicerCall=24;MIRNA=N;
AC197496.3_FGT005	1:253487094-253487808	306		ID=Cluster_310310;DicerCall=24;MIRNA=N;
AC197498.3_FGT001	5:169505743-169506117	288	t0190950_1
AC197521.4_FGT001	2:19324785-19325037	252	t0350438_1	ID=Cluster_202990;DicerCall=24;MIRNA=N;
AC197521.4_FGT007	2:19253321-19253606	285		ID=Cluster_202973;DicerCall=24;MIRNA=N;
AC197528.3_FGT002	5:99495892-99496923	321	t0893994_1	ID=Cluster_145144;DicerCall=24;MIRNA=N;
AC197540.4_FGT003	8:145338523-145338850	327	t0689134_1
AC197545.3_FGT006	1:27523129-27523740	228	t1583362_1	ID=Cluster_276957;DicerCall=24;MIRNA=N;
AC197572.3_FGT003	10:49097108-49098031	501	t0122191_2
AC197573.3_FGT004	5:48420404-48420608	204		ID=Cluster_138416;DicerCall=24;MIRNA=N;
AC197599.3_FGT004_j_1	8:151022547-151029602	530	t1351097_1
AC197599.3_FGT004_O_1	8:151022547-151029602	505	t1351097_1
AC197605.3_FGT007	3:16090370-16090649	234	t0909951_1	ID=Cluster_166114;DicerCall=24;MIRNA=N;
AC197666.4_FGT008	8:5226454-5245212	342	t0484858_1
AC197667.3_FGT002	4:16793972-16795525	354	t0967182_1
AC197667.3_FGT002_j_1	4:16793972-16795525	710	t0874531_1
AC197704.3_FGT001	8:152608170-152609282	357	t1310090_1	ID=Cluster_96848;DicerCall=24;MIRNA=N;
AC197705.4_FGT009	8:117601676-117602607	270		ID=Cluster_90457;DicerCall=24;MIRNA=N;
AC197706.3_FGT003	5:27684560-27684986	264	t0272484_1
AC197718.3_FGT002	3:160350168-160350774	351		ID=Cluster_183098;DicerCall=24;MIRNA=N;
AC197721.3_FGT001	9:45818596-45818926	330	t0915500_1	ID=Cluster_30694;DicerCall=24;MIRNA=N;
AC197741.2_FGT007	9:2477513-2477816	303	t1191668_1
AC197757.3_FGT002	4:25368083-25368341	258	t1280964_1
AC197761.3_FGT003	5:140935349-140968668	231		ID=Cluster_148589;DicerCall=24;MIRNA=N;
AC197832.3_FGT008	6:160464456-160464723	267		ID=Cluster_73170;DicerCall=24;MIRNA=N;
AC197847.3_FGT001	5:50265936-50266215	279		ID=Cluster_138702;DicerCall=24;MIRNA=N;
AC197877.3_FGT001	7:103510250-103510772	339	t1166548_1	ID=Cluster_114208;DicerCall=24;MIRNA=N;
AC197908.3_FGT002	1:188633691-188634249	285	t0654015_1
AC197910.3_FGT001	1:73583778-73585485	240	t1086617_1	ID=Cluster_285159;DicerCall=24;MIRNA=N;
AC197912.3_FGT007	5:6059068-6059371	303	t0909635_1	ID=Cluster_130565;DicerCall=24;MIRNA=N;
AC197916.2_FGT003	1:223432467-223432806	339	t0858314_1	ID=Cluster_304542;DicerCall=24;MIRNA=N;
AC197917.4_FGT003	8:66596105-66596324	219		ID=Cluster_83699;DicerCall=24;MIRNA=N;
AC198017.3_FGT007	4:210365551-210367599	321		ID=Cluster_264587;DicerCall=24;MIRNA=N;
AC198056.3_FGT004	4:132786126-132786435	309	t0445879_1	ID=Cluster_251792;DicerCall=24;MIRNA=N;
AC198077.3_FGT005	4:207606855-207607059	204	t0460341_1
AC198115.3_FGT001	7:97115923-97116970	201	t1048419_1
AC198116.3_FGT002	4:34633540-34633852	312	t0691079_1
AC198118.4_FGT001	7:64151899-64152409	294	t1613763_1	ID=Cluster_110524;DicerCall=24;MIRNA=N;
AC198139.3_FGT002	10:23009043-23009667	444	t1483132_1
AC198169.4_FGT007	5:188534712-188534937	225		ID=Cluster_155933;DicerCall=24;MIRNA=N;
AC198174.4_FGT004	5:199066663-199067881	303	t0697858_1
AC198177.3_FGT001	7:69345795-69346370	342		ID=Cluster_110716;DicerCall=24;MIRNA=N;
AC198226.3_FGT007	10:4391473-4391803	330	t1455086_1
AC198233.4_FGT010	10:3178404-3178733	267		ID=Cluster_1936;DicerCall=24;MIRNA=N;
AC198324.3_FGT001	4:134559710-134559921	211		ID=Cluster_251984;DicerCall=24;MIRNA=N;
AC198350.3_FGT003	2:138715660-138715987	327	t0435337_1
AC198415.3_FGT004	9:434054-434309	255	t0189360_1
AC198424.3_FGT002	1:131106978-131107272	294	t0413783_1
AC198485.3_FGT005	6:152444838-152445767	276	t1135623_1
AC198494.3_FGT004	8:89672958-89673261	303	t0510179_1	ID=Cluster_86396;DicerCall=24;MIRNA=N;
AC198497.3_FGT002	8:97156486-97156918	303		ID=Cluster_87416;DicerCall=24;MIRNA=N;
AC198500.3_FGT003	8:30616091-30616547	321	t0780610_1
AC198509.3_FGT002	10:114790165-114790719	243	t1559977_1	ID=Cluster_16052;DicerCall=24;MIRNA=N;,ID=Cluster_16053;DicerCall=24;MIRNA=N;
AC198509.3_FGT006	10:114854190-114856218	219	t0433230_1	ID=Cluster_16062;DicerCall=24;MIRNA=N;,ID=Cluster_16063;DicerCall=24;MIRNA=N;,ID=Cluster_16064;DicerCall=24;MIRNA=N;
AC198511.3_FGT002	10:116253866-116254162	255	t1450824_1
AC198511.3_FGT005	10:116157558-116157909	351		ID=Cluster_16259;DicerCall=24;MIRNA=N;
AC198515.3_FGT012	10:139681367-139681727	360	t0340714_1
AC198599.3_FGT011_X_1	7:157182126-157185663	279	t0710276_1
AC198608.3_FGT008	10:106923604-106923814	210		ID=Cluster_14775;DicerCall=24;MIRNA=N;
AC198651.3_FGT009_X_1	10:4017533-4018389	326	t0941075_1
AC198696.3_FGT010	9:18131658-18132154	240		ID=Cluster_26984;DicerCall=24;MIRNA=N;
AC198720.3_FGT002	6:46637506-46637740	234	t1352869_1
AC198725.4_FGT008	3:217303745-217303982	237		ID=Cluster_194532;DicerCall=24;MIRNA=N;
AC198738.3_FGT002	5:55976209-55976487	234		ID=Cluster_139472;DicerCall=24;MIRNA=N;
AC198887.2_FGT003	6:61392747-61392954	207	t0886328_1
AC198887.2_FGT004	6:61455768-61456083	315		ID=Cluster_55638;DicerCall=24;MIRNA=N;
AC198889.3_FGT001	6:1148454-1148685	231	t0887980_1
AC198923.4_FGT010	8:158998057-158998348	291	t0607713_1	ID=Cluster_98234;DicerCall=24;MIRNA=N;
AC198929.2_FGT002	10:21808325-21808610	285		ID=Cluster_4842;DicerCall=24;MIRNA=N;
AC198933.3_FGT001	4:127442980-127444025	297		ID=Cluster_251275;DicerCall=24;MIRNA=N;
AC198940.4_FGT001	2:219468213-219468438	225		ID=Cluster_231744;DicerCall=24;MIRNA=N;
AC198969.2_FGT001	8:28338839-28339067	228	t0677244_1
AC198974.3_FGT008	8:144013192-144017587	228	t1256780_1	ID=Cluster_94882;DicerCall=24;MIRNA=N;
AC198983.3_FGT002	8:165351591-165356636	258		ID=Cluster_99917;DicerCall=24;MIRNA=N;
AC198991.2_FGT003	8:36482871-36485439	333	t0989423_1
AC198997.2_FGT001	8:41378474-41378708	234		ID=Cluster_81833;DicerCall=24;MIRNA=N;,ID=Cluster_81834;DicerCall=24;MIRNA=N;
AC199000.3_FGT001	4:131491898-131493390	246	t0975123_1
AC199005.2_FGT003	5:211171514-211171862	348	t0725461_1
AC199039.3_FGT008	8:134940496-134940736	240		ID=Cluster_93271;DicerCall=24;MIRNA=N;
AC199047.2_FGT003	8:34829426-34829782	306		ID=Cluster_81214;DicerCall=24;MIRNA=N;
AC199058.2_FGT001_j_1	10:19594938-19598823	359	t0486053_1	ID=Cluster_4619;DicerCall=24;MIRNA=N;
AC199058.2_FGT001_X_2	10:19594938-19598823	531	t1534133_1
AC199064.3_FGT005	8:21183954-21184242	288	t0393752_1
AC199065.2_FGT001	8:88827251-88827458	207		ID=Cluster_86310;DicerCall=24;MIRNA=N;
AC199153.3_FGT004	9:74004065-74009829	294	t1144289_1
AC199173.3_FGT001	5:46191665-46192146	234	t0216963_2
AC199175.2_FGT005	1:243189059-243189578	312	t1041764_1
AC199193.3_FGT004	7:71275120-71275474	354	t0971995_1
AC199198.3_FGT002	1:67202295-67202649	354		ID=Cluster_284139;DicerCall=24;MIRNA=N;
AC199201.3_FGT001	7:115725512-115728189	360		ID=Cluster_115883;DicerCall=24;MIRNA=N;,ID=Cluster_115884;DicerCall=24;MIRNA=N;,ID=Cluster_115885;DicerCall=24;MIRNA=N;
AC199346.3_FGT002	10:62309404-62309656	252	t0804991_1	ID=Cluster_8292;DicerCall=24;MIRNA=N;
AC199347.3_FGT001	9:67767419-67767650	231	t0682683_1
AC199348.3_FGT001_X_1	10:141135352-141139471	236		ID=Cluster_21137;DicerCall=24;MIRNA=N;
AC199363.4_FGT004	8:84464455-84508562	288	t1280841_1
AC199414.3_FGT008	8:133760310-133760610	300		ID=Cluster_93062;DicerCall=24;MIRNA=N;
AC199438.3_FGT001	10:11042219-11042543	324	t0862788_1	ID=Cluster_3453;DicerCall=24;MIRNA=N;
AC199438.3_FGT003	10:11050211-11051179	348		ID=Cluster_3456;DicerCall=24;MIRNA=N;
AC199472.4_FGT006	10:36561670-36563161	354		ID=Cluster_6325;DicerCall=24;MIRNA=N;,ID=Cluster_6326;DicerCall=24;MIRNA=N;
AC199475.4_FGT001	7:112415692-112416934	291	t0669652_1	ID=Cluster_115471;DicerCall=24;MIRNA=N;
AC199476.4_FGT004	7:153871631-153871961	330	t1622565_1	ID=Cluster_123001;DicerCall=24;MIRNA=N;
AC199487.4_FGT002	1:165768711-165769856	246	t1555230_1
AC199487.4_FGT003	1:165828393-165981639	246	t1485745_1
AC199487.4_FGT004	1:165828393-165981639	246	t1485745_1
AC199488.4_FGT003	1:165642152-165642398	246	t0374509_1	ID=Cluster_294969;DicerCall=24;MIRNA=N;
AC199488.4_FGT004	1:165662777-165663023	246	t1485745_1	ID=Cluster_294973;DicerCall=24;MIRNA=N;
AC199489.3_FGT002	3:112026520-112026857	225	t1615791_1	ID=Cluster_176684;DicerCall=24;MIRNA=N;
AC199492.3_FGT001	8:148959740-148960097	288		ID=Cluster_95933;DicerCall=24;MIRNA=N;
AC199513.4_FGT005	7:154935658-154935952	294		ID=Cluster_123239;DicerCall=24;MIRNA=N;
AC199517.4_FGT002	3:50978102-50978369	267	t1133113_1
AC199519.2_FGT001	4:117749854-117750175	321		ID=Cluster_250350;DicerCall=24;MIRNA=N;
AC199524.3_FGT002	1:171087606-171088260	330	t1562660_1	ID=Cluster_295666;DicerCall=24;MIRNA=N;
AC199528.3_FGT007	7:9213753-9214101	348		ID=Cluster_104669;DicerCall=24;MIRNA=N;,ID=Cluster_104670;DicerCall=24;MIRNA=N;
AC199532.3_FGT002	3:77825715-77826344	312	t1442774_1	ID=Cluster_173823;DicerCall=24;MIRNA=N;
AC199532.3_FGT003	3:77817831-77818185	354		ID=Cluster_173821;DicerCall=24;MIRNA=N;
AC199533.3_FGT002	7:100528906-100529240	201	t0110969_2	ID=Cluster_113829;DicerCall=24;MIRNA=N;
AC199552.4_FGT003	10:77290962-77291342	309		ID=Cluster_10164;DicerCall=24;MIRNA=N;
AC199559.4_FGT001	1:228215590-228215929	339	t1576181_1	ID=Cluster_305503;DicerCall=24;MIRNA=N;
AC199563.3_FGT004	8:8878531-8881534	237		ID=Cluster_77293;DicerCall=24;MIRNA=N;
AC199569.3_FGT006	1:88107292-88107535	243		ID=Cluster_287330;DicerCall=24;MIRNA=N;
AC199630.4_FGT006	8:148792608-148792923	315	t0538989_1	ID=Cluster_95912;DicerCall=24;MIRNA=N;
AC199634.4_FGT003	7:31874300-31874564	264	t0313257_1
AC199709.3_FGT004	8:157205275-157205566	291		ID=Cluster_97832;DicerCall=24;MIRNA=N;
AC199728.4_FGT003	5:164810851-164811182	264		ID=Cluster_151775;DicerCall=24;MIRNA=N;
AC199788.4_FGT001	2:86089612-86089852	240	t0680953_1	ID=Cluster_212805;DicerCall=24;MIRNA=N;
AC199788.4_FGT005	2:85992437-85993127	294		ID=Cluster_212796;DicerCall=24;MIRNA=N;
AC199790.4_FGT002	8:141460869-141461384	285		ID=Cluster_94418;DicerCall=24;MIRNA=N;
AC199800.4_FGT001	8:133803294-133803621	327		ID=Cluster_93071;DicerCall=24;MIRNA=N;
AC199804.4_FGT008	8:132682463-132682796	333	t0689134_1	ID=Cluster_92858;DicerCall=24;MIRNA=N;
AC199817.2_FGT001	10:116994488-116994815	327	t0497048_1	ID=Cluster_16406;DicerCall=24;MIRNA=N;
AC199825.4_FGT007	7:142932751-142933054	303	t1038015_1	ID=Cluster_120625;DicerCall=24;MIRNA=N;
AC199863.3_FGT003	7:45751725-45752252	360	t1183713_1
AC199874.4_FGT004	10:113778192-113778511	231	t0335953_1
AC199884.4_FGT001	10:107083013-107083418	405	t1617205_1
AC199885.4_FGT001	7:131774566-131775256	234	t1531947_1
AC199887.4_FGT002	7:120755751-120756018	267	t1152126_1	ID=Cluster_116724;DicerCall=24;MIRNA=N;
AC199906.3_FGT005	7:123542307-123543774	210		ID=Cluster_117239;DicerCall=24;MIRNA=N;
AC199912.4_FGT006	10:91266929-91267139	210	t0928117_1
AC199920.4_FGT003	7:87353014-87353383	312	t1606514_1	ID=Cluster_112429;DicerCall=24;MIRNA=N;
AC199931.4_FGT003	8:29247566-29248029	279		ID=Cluster_80652;DicerCall=24;MIRNA=N;
AC199944.4_FGT002	3:57822069-57822390	321	t0411919_1
AC200040.4_FGT004	10:125114048-125114366	318	t0727752_1
AC200053.4_FGT005	10:106221972-106222231	207	t1542658_1
AC200068.4_FGT003	9:44294759-44295068	261		ID=Cluster_30491;DicerCall=24;MIRNA=N;
AC200091.4_FGT001	8:56062399-56062603	204	t1359910_1	ID=Cluster_82750;DicerCall=24;MIRNA=N;
AC200121.4_FGT003	4:103199175-103199442	267	t1111723_1
AC200122.4_FGT003	6:103494138-103494372	234	t0399887_1
AC200123.4_FGT001	4:30330790-30331300	321	t1505407_1	ID=Cluster_241462;DicerCall=24;MIRNA=N;
AC200140.3_FGT002	7:113892964-113893282	318		ID=Cluster_115643;DicerCall=24;MIRNA=N;
AC200143.3_FGT003	7:159212640-159213434	333	t0445816_1	ID=Cluster_124291;DicerCall=24;MIRNA=N;,ID=Cluster_124292;DicerCall=24;MIRNA=N;
AC200188.4_FGT001	4:232606580-232607027	279	t1183713_1
AC200188.4_FGT006	4:232530584-232531137	357	t0357859_1
AC200198.4_FGT001	2:73812228-73812647	327	t1349893_1	ID=Cluster_211624;DicerCall=24;MIRNA=N;
AC200203.2_FGT006	1:233698373-233699077	627	t1617205_1	ID=Cluster_306562;DicerCall=24;MIRNA=N;
AC200211.3_FGT006	8:146161977-146162211	234		ID=Cluster_95429;DicerCall=24;MIRNA=N;
AC200222.4_FGT010	10:72589907-72590219	312	t0582508_1
AC200225.5_FGT001	10:52766705-52767222	240	t0510670_1	ID=Cluster_7318;DicerCall=24;MIRNA=N;
AC200229.5_FGT001	7:114306296-114306717	330	t1623799_1	ID=Cluster_115688;DicerCall=24;MIRNA=N;,ID=Cluster_115689;DicerCall=24;MIRNA=N;
AC200233.4_FGT006	7:156117654-156117957	303	t0761071_1
AC200234.3_FGT005	4:81783924-81784218	294	t0644305_1	ID=Cluster_247630;DicerCall=24;MIRNA=N;
AC200244.4_FGT008	8:144709141-144709477	336	t0221178_1	ID=Cluster_95037;DicerCall=24;MIRNA=N;
AC200247.3_FGT004	8:134799220-134800154	279	t1384801_1
AC200250.2_FGT002	5:172171749-172172046	297		ID=Cluster_152949;DicerCall=24;MIRNA=N;
AC200251.4_FGT003	6:119892045-119892784	429	t1077187_1
AC200251.4_FGT005	6:119852493-119879766	210	t0300546_1
AC200256.3_FGT007	1:235066458-235066740	282	t1101195_1
AC200293.4_FGT002	4:28157431-28157722	291	t0960057_1	ID=Cluster_241098;DicerCall=24;MIRNA=N;
AC200314.4_FGT002	2:113570588-113594904	297	t1196213_1	ID=Cluster_215581;DicerCall=24;MIRNA=N;
AC200316.3_FGT001	5:60480536-60480791	255		ID=Cluster_140101;DicerCall=24;MIRNA=N;
AC200322.4_FGT004	10:147247654-147247969	315	t0693317_1	ID=Cluster_22824;DicerCall=24;MIRNA=N;
AC200405.4_FGT004	10:119080717-119080969	252	t0820534_1
AC200420.3_FGT001	4:178977551-178978125	390	t0417341_1
AC200482.3_FGT007	4:235214337-235215143	342	t0577465_1
AC200544.3_FGT001	5:92086783-92086990	207	t1002866_1	ID=Cluster_144448;DicerCall=24;MIRNA=N;
AC200557.3_FGT001	6:117028220-117028617	312	t0418004_1
AC200559.4_FGT002	9:38827836-38828190	354	t1297483_1
AC200609.4_FGT008	6:98411486-98411729	243	t0243727_1
AC200610.4_FGT001	8:99098188-99098713	360	t1362980_1
AC200615.5_FGT003	4:187781456-187781813	357		ID=Cluster_260639;DicerCall=24;MIRNA=N;
AC200616.3_FGT005	2:108163358-108163976	426	t1322516_1
AC200618.4_FGT005	2:126478638-126478902	264	t1324202_1	ID=Cluster_216623;DicerCall=24;MIRNA=N;
AC200660.3_FGT002	4:216037290-216037584	294		ID=Cluster_265413;DicerCall=22;MIRNA=N;
AC200672.4_FGT001	6:2469892-2470556	294	t0310315_1	ID=Cluster_48210;DicerCall=24;MIRNA=N;
AC200674.4_FGT003	6:21261355-21261661	306	t0479970_1
AC200683.4_FGT001	1:224642990-224643275	285	t0322086_1
AC200702.3_FGT005	4:240489037-240489547	510	t0245796_1
AC200725.4_FGT002	3:19705615-19705969	354	t1216440_1	ID=Cluster_166722;DicerCall=24;MIRNA=N;
AC200739.5_FGT003	9:85557560-85557911	351	t1552987_1
AC200739.5_FGT004	9:85550009-85550360	351	t1552987_1	ID=Cluster_34297;DicerCall=24;MIRNA=N;
AC200740.4_FGT005	3:153817820-153818123	303	t1038015_1
AC200852.4_FGT005	8:113958244-113958915	306		ID=Cluster_89849;DicerCall=24;MIRNA=N;
AC200876.4_FGT006	3:57206589-57207374	357	t0904265_1	ID=Cluster_172025;DicerCall=24;MIRNA=N;
AC200880.4_FGT003	10:147241113-147241374	261		ID=Cluster_22821;DicerCall=24;MIRNA=N;
AC200886.4_FGT004	4:237342939-237343143	204		ID=Cluster_269422;DicerCall=24;MIRNA=N;
AC200890.3_FGT003	4:55050285-55050510	225	t0621723_1
AC201740.3_FGT008	9:119217827-119218079	252		ID=Cluster_39380;DicerCall=24;MIRNA=N;
AC201751.4_FGT001	4:215034024-215034273	249	t0689882_1
AC201771.3_FGT003	5:21383109-21383607	270	t1299252_1
AC201777.4_FGT009	3:221477033-221477270	237	t1431894_1
AC201780.3_FGT003	5:64564155-64564365	210	t0178311_2	ID=Cluster_140759;DicerCall=24;MIRNA=N;
AC201798.4_FGT005	1:125800901-125801201	300	t0635941_1	ID=Cluster_291259;DicerCall=24;MIRNA=N;
AC201800.4_FGT010	2:225152111-225153165	246	t0629617_1	ID=Cluster_233157;DicerCall=24;MIRNA=N;
AC201807.3_FGT003	8:138642476-138642746	270	t1299252_1
AC201830.4_FGT003	8:102569479-102569815	336	t0994310_1
AC201831.3_FGT001	8:98655266-98655503	237	t1539757_1	ID=Cluster_87622;DicerCall=24;MIRNA=N;
AC201832.3_FGT002	8:119634086-119634452	366	t1592841_1
AC201886.3_FGT004	1:250958923-250960057	270	t0635941_1	ID=Cluster_309813;DicerCall=24;MIRNA=N;
AC201886.3_FGT005	1:250969934-250970240	225		ID=Cluster_309818;DicerCall=24;MIRNA=N;
AC201905.4_FGT004	5:145317617-145318154	297		ID=Cluster_149194;DicerCall=24;MIRNA=N;
AC201911.3_FGT002	7:127644469-127644739	270	t1544699_1	ID=Cluster_117939;DicerCall=24;MIRNA=N;
AC201961.4_FGT001	2:19082058-19082298	240	t0988131_1
AC201989.3_FGT006	8:167805715-167806009	294	t0960057_1
AC201993.4_FGT005	5:21613539-21614061	303		ID=Cluster_134093;DicerCall=24;MIRNA=N;
AC202009.4_FGT003	3:186602841-186603057	216	t0394315_1
AC202020.4_FGT006	3:165904270-165904546	276	t0623544_1	ID=Cluster_183806;DicerCall=24;MIRNA=N;
AC202070.3_FGT004	4:186205624-186205879	255		ID=Cluster_260297;DicerCall=24;MIRNA=N;
AC202073.4_FGT010	2:47236420-47236885	354	t1010517_1
AC202074.2_FGT003	3:43194533-43194881	348	t0118683_2
AC202086.2_FGT003	9:30061776-30088557	315		ID=Cluster_28989;DicerCall=24;MIRNA=N;
AC202092.2_FGT002	10:49481970-49482207	237	t0940666_1
AC202093.4_FGT002	10:53557162-53557402	240		ID=Cluster_7366;DicerCall=24;MIRNA=N;
AC202099.1_FGT008	7:46563195-46565418	279		ID=Cluster_109328;DicerCall=24;MIRNA=N;
AC202099.1_FGT009	7:46587528-46587852	324	t0350221_1	ID=Cluster_109329;DicerCall=24;MIRNA=N;
AC202115.3_FGT003	1:242495748-242496150	360	t0736484_1	ID=Cluster_308261;DicerCall=24;MIRNA=N;
AC202115.3_FGT005	1:242548828-242549116	288	t1543007_1
AC202120.3_FGT002	2:15683386-15683689	303		ID=Cluster_202156;DicerCall=24;MIRNA=N;
AC202122.2_FGT006	9:24376951-24377502	246		ID=Cluster_28196;DicerCall=24;MIRNA=N;
AC202141.5_FGT003	5:11416390-11417223	321		ID=Cluster_131852;DicerCall=24;MIRNA=N;
AC202141.5_FGT004	5:11432929-11433446	358	t1328947_1	ID=Cluster_131856;DicerCall=24;MIRNA=N;
AC202148.4_FGT003	2:109260298-109311620	267		ID=Cluster_214959;DicerCall=24;MIRNA=N;
AC202151.4_FGT001	3:98452308-98452578	270	t1043661_1	ID=Cluster_175484;DicerCall=24;MIRNA=N;
AC202386.3_FGT003	8:22526517-22527386	438	t0554643_1
AC202386.3_FGT006	8:22520122-22520461	339	t0983821_1	ID=Cluster_79734;DicerCall=24;MIRNA=N;
AC202390.2_FGT006	7:126784698-126785013	315	t0155573_2
AC202393.3_FGT004	5:137568449-137568725	276		ID=Cluster_148190;DicerCall=24;MIRNA=N;
AC202399.3_FGT003	10:81038045-81039788	351		ID=Cluster_10764;DicerCall=24;MIRNA=N;
AC202403.4_FGT002	6:71390092-71390428	336		ID=Cluster_56641;DicerCall=24;MIRNA=N;
AC202405.3_FGT004	4:98948953-98954248	336	t1263918_1
AC202410.3_FGT001	4:119423319-119423625	306	t1558258_1
AC202440.4_FGT002	5:154139691-154139928	237		ID=Cluster_150237;DicerCall=24;MIRNA=N;
AC202445.4_FGT004	3:33565955-33571576	294		ID=Cluster_168977;DicerCall=24;MIRNA=N;,ID=Cluster_168978;DicerCall=24;MIRNA=N;
AC202449.4_FGT007	2:23510642-23510909	267	t0707891_1	ID=Cluster_203827;DicerCall=24;MIRNA=N;
AC202453.4_FGT003	4:65215179-65215422	243	t1550968_1	ID=Cluster_245804;DicerCall=24;MIRNA=N;
AC202454.4_FGT002	3:93696765-93697023	258	t1357493_1
AC202543.3_FGT002	2:37177340-37177550	210		ID=Cluster_206267;DicerCall=24;MIRNA=N;
AC202549.3_FGT007	8:29901064-29901397	333		ID=Cluster_80726;DicerCall=24;MIRNA=N;
AC202550.4_FGT006	4:101864330-101864694	291	t0616453_1
AC202561.3_FGT005	5:18711429-18712719	252	t0348260_1
AC202561.3_FGT009	5:18694773-18695016	243	t0701035_1	ID=Cluster_133513;DicerCall=24;MIRNA=N;
AC202702.1_FGT001	7:85910999-85911513	357	t1605391_1	ID=Cluster_112298;DicerCall=24;MIRNA=N;
AC202704.2_FGT003	7:74138266-74138563	261	t1575887_1	ID=Cluster_111058;DicerCall=24;MIRNA=N;
AC202707.3_FGT003	4:49970993-49971263	270		ID=Cluster_244210;DicerCall=24;MIRNA=N;
AC202858.3_FGT001	3:19482411-19482818	318	t0305535_1
AC202861.3_FGT005	1:192306605-192306920	315		ID=Cluster_298687;DicerCall=24;MIRNA=N;
AC202867.3_FGT012	3:132317795-132318113	318	t0700681_1
AC202878.3_FGT002	4:66471750-66472089	270		ID=Cluster_245980;DicerCall=24;MIRNA=N;
AC202878.3_FGT004	4:66505144-66506666	258	t1489485_1
AC202883.4_FGT006	3:212845100-212845710	339		ID=Cluster_193586;DicerCall=24;MIRNA=N;
AC202890.4_FGT003	6:109428470-109429844	303	t0481125_1	ID=Cluster_62294;DicerCall=24;MIRNA=N;
AC202921.3_FGT002	3:178322099-178324053	324	t0317543_1	ID=Cluster_186032;DicerCall=24;MIRNA=N;
AC202926.3_FGT001	10:21021993-21029384	336		ID=Cluster_4768;DicerCall=24;MIRNA=N;
AC202930.4_FGT008	9:94937821-94938674	294		ID=Cluster_35536;DicerCall=24;MIRNA=N;
AC202949.3_FGT005	1:188945359-188945827	468	t1065870_1
AC202953.3_FGT003	1:207212553-207231573	360		ID=Cluster_301328;DicerCall=24;MIRNA=N;
AC202981.3_FGT001	2:140853915-140854233	318	t1469170_1
AC202989.3_FGT005	1:91787894-91788465	345	t1004119_1
AC202996.3_FGT003	1:279198945-279199219	243	t0666117_1	ID=Cluster_315317;DicerCall=24;MIRNA=N;
AC203033.3_FGT005	3:182560542-182561549	336	t0912683_1	ID=Cluster_186963;DicerCall=24;MIRNA=N;
AC203038.3_FGT003	8:40458657-40459381	207		ID=Cluster_81754;DicerCall=24;MIRNA=N;
AC203038.3_FGT004	8:40467069-40467801	210		ID=Cluster_81755;DicerCall=24;MIRNA=N;
AC203067.4_FGT003	8:104239328-104239538	210	t1333622_1
AC203067.4_FGT004	8:104231287-104231560	273		ID=Cluster_88416;DicerCall=24;MIRNA=N;
AC203070.3_FGT007	5:204237925-204239277	309		ID=Cluster_159050;DicerCall=24;MIRNA=N;
AC203078.3_FGT002	10:51049126-51049336	210	t1284671_1	ID=Cluster_7192;DicerCall=24;MIRNA=N;
AC203094.3_FGT006	2:230381142-230381391	249	t0513690_1	ID=Cluster_234290;DicerCall=24;MIRNA=N;
AC203100.3_FGT002	9:69403015-69403273	258	t0618912_1
AC203154.3_FGT002	9:95800669-95800888	219	t1036986_1	ID=Cluster_35649;DicerCall=24;MIRNA=N;
AC203218.3_FGT001	3:145294772-145296114	267	t1133438_1
AC203230.4_FGT002	6:38941872-38942127	255		ID=Cluster_53877;DicerCall=24;MIRNA=N;
AC203260.3_FGT001	8:63317320-63317578	258		ID=Cluster_83320;DicerCall=24;MIRNA=N;
AC203266.3_FGT005	6:142057719-142058031	312		ID=Cluster_68627;DicerCall=24;MIRNA=N;
AC203276.3_FGT001	2:93492521-93492927	318		ID=Cluster_213455;DicerCall=24;MIRNA=N;
AC203310.3_FGT002	10:92826633-92826894	261		ID=Cluster_12588;DicerCall=24;MIRNA=N;
AC203325.3_FGT002	2:11520625-11520844	219		ID=Cluster_201150;DicerCall=24;MIRNA=N;
AC203327.3_FGT006	10:134214100-134214758	225		ID=Cluster_19494;DicerCall=24;MIRNA=N;
AC203337.3_FGT001	10:44818993-44819634	331	t1355009_1
AC203341.3_FGT001	10:74451627-74451982	288		ID=Cluster_9694;DicerCall=24;MIRNA=N;
AC203343.3_FGT001	3:12645728-12645977	249	t0052412_3
AC203343.3_FGT002	3:12648626-12649804	330	t0052412_3	ID=Cluster_165545;DicerCall=24;MIRNA=N;
AC203351.3_FGT002	7:153287351-153287711	270	t0324333_1
AC203376.3_FGT003	1:15495775-15496060	285		ID=Cluster_274579;DicerCall=24;MIRNA=N;
AC203381.3_FGT006	8:173616237-173616480	243	t0525593_1
AC203401.3_FGT002	7:135277357-135278088	318	t1080461_1
AC203422.3_FGT006	8:62090933-62091143	210		ID=Cluster_83161;DicerCall=24;MIRNA=N;
AC203423.3_FGT008	9:48760447-48760746	261		ID=Cluster_31045;DicerCall=24;MIRNA=N;
AC203424.3_FGT003	8:110576690-110577050	360	t1492153_1
AC203425.3_FGT001	3:22615171-22615596	339	t1299439_1
AC203435.3_FGT001	7:20044751-20045457	312		ID=Cluster_106289;DicerCall=24;MIRNA=N;
AC203435.3_FGT005	7:20103641-20103881	240		ID=Cluster_106295;DicerCall=24;MIRNA=N;
AC203441.3_FGT006	6:92122623-92123009	246	t0545580_1
AC203442.2_FGT010	7:46223109-46223334	225		ID=Cluster_109293;DicerCall=24;MIRNA=N;
AC203753.4_FGT005	7:36491427-36491673	246	t0516854_1
AC203763.3_FGT001	9:30948702-30948945	243		ID=Cluster_29095;DicerCall=24;MIRNA=N;
AC203790.3_FGT002	1:128563014-128563362	348	t0506973_1
AC203800.3_FGT001	5:39989023-39989836	354	t0405517_1	ID=Cluster_137419;DicerCall=24;MIRNA=N;
AC203800.3_FGT006	5:40008030-40009706	210	t0854111_1
AC203801.3_FGT005	6:133702538-133703125	324	t0657179_1	ID=Cluster_66872;DicerCall=24;MIRNA=N;,ID=Cluster_66873;DicerCall=24;MIRNA=N;
AC203804.4_FGT001	3:46635810-46636331	336	t0387650_1
AC203816.3_FGT006	9:34620860-34621208	348		ID=Cluster_29524;DicerCall=24;MIRNA=N;
AC203820.4_FGT004	1:285449561-285449810	249	t1358509_1	ID=Cluster_316665;DicerCall=24;MIRNA=N;
AC203821.3_FGT003	2:143656870-143657155	285	t1038015_1	ID=Cluster_218435;DicerCall=24;MIRNA=N;
AC203841.3_FGT003	10:124200992-124201931	246		ID=Cluster_17543;DicerCall=24;MIRNA=N;
AC203855.2_FGT001	8:140616953-140617244	291		ID=Cluster_94263;DicerCall=24;MIRNA=N;
AC203863.3_FGT003	8:3667006-3667354	348		ID=Cluster_76211;DicerCall=24;MIRNA=N;
AC203868.4_FGT003	8:9681237-9681498	261	t1432880_1	ID=Cluster_77394;DicerCall=24;MIRNA=N;
AC203873.3_FGT001	4:69650523-69650883	360		ID=Cluster_246365;DicerCall=24;MIRNA=N;
AC203876.3_FGT006	2:80802449-80802984	294	t1576154_1
AC203878.4_FGT008	5:33635339-33635543	204		ID=Cluster_136306;DicerCall=24;MIRNA=N;
AC203891.3_FGT003	7:141552741-141553020	279		ID=Cluster_120318;DicerCall=24;MIRNA=N;
AC203900.3_FGT011	3:198500169-198500520	351	t0983821_1	ID=Cluster_190341;DicerCall=24;MIRNA=N;
AC203910.3_FGT002	4:223205689-223206608	243	t1033590_1
AC203911.3_FGT008	2:192475245-192475563	318	t0287617_1
AC203923.3_FGT002	7:170868484-170869545	246		ID=Cluster_127106;DicerCall=24;MIRNA=N;
AC203925.3_FGT002	4:22720561-22720973	261	t0700191_1	ID=Cluster_240256;DicerCall=24;MIRNA=N;
AC203927.3_FGT002	1:39578463-39578763	300	t0267770_1	ID=Cluster_279231;DicerCall=24;MIRNA=N;
AC203927.3_FGT003	1:39583044-39583593	384	t0342856_1
AC203933.3_FGT001	10:25859489-25859702	213		ID=Cluster_5421;DicerCall=24;MIRNA=N;
AC203938.3_FGT002	1:113419021-113419379	246	t1280952_1	ID=Cluster_290194;DicerCall=24;MIRNA=N;
AC203958.3_FGT003_X_1	3:192079092-192079924	537	t1555911_1
AC203975.3_FGT005	1:106002292-106002532	240		ID=Cluster_289470;DicerCall=24;MIRNA=N;
AC203986.3_FGT019	7:160253527-160253767	240		ID=Cluster_124531;DicerCall=24;MIRNA=N;
AC204000.2_FGT007	8:139461403-139461658	255	t0816774_1
AC204009.3_FGT007	3:184826534-184826765	231	t1574991_1
AC204019.3_FGT002	10:54016996-54020247	318	t0335256_1	ID=Cluster_7413;DicerCall=24;MIRNA=N;
AC204023.3_FGT003	7:111921207-111921468	261	t0952574_1	ID=Cluster_115396;DicerCall=24;MIRNA=N;
AC204030.3_FGT001	8:39840952-39841171	219		ID=Cluster_81690;DicerCall=24;MIRNA=N;
AC204042.3_FGT003	1:189968868-189969102	234	t0297671_1
AC204057.3_FGT006	9:7152719-7153022	303		ID=Cluster_24817;DicerCall=24;MIRNA=N;
AC204061.3_FGT004	7:1920590-1920833	243	t1533282_1	ID=Cluster_103081;DicerCall=24;MIRNA=N;
AC204069.3_FGT001	5:43214667-43215018	351	t0473465_1	ID=Cluster_137859;DicerCall=24;MIRNA=N;
AC204213.1_FGT007	1:253974590-253977196	351	t0850299_1	ID=Cluster_310420;DicerCall=24;MIRNA=N;
AC204221.3_FGT003	2:22121090-22121315	225	t1241249_1
AC204269.3_FGT006	4:208496403-208496703	300	t1433577_1	ID=Cluster_264269;DicerCall=24;MIRNA=N;
AC204283.4_FGT002	2:51301185-51301452	267	t0438190_1	ID=Cluster_208615;DicerCall=24;MIRNA=N;
AC204300.3_FGT009	3:30519899-30571432	345	t1555616_1
AC204306.3_FGT002	1:56721022-56721313	291	t1038015_1	ID=Cluster_282304;DicerCall=24;MIRNA=N;
AC204313.3_FGT001	6:75357336-75357642	306	t1436180_1
AC204317.4_FGT001	10:127638736-127645082	228		ID=Cluster_18106;DicerCall=24;MIRNA=N;
AC204363.3_FGT001	6:132344733-132345186	318		ID=Cluster_66557;DicerCall=24;MIRNA=N;
AC204366.3_FGT008	1:142790093-142792762	345		ID=Cluster_292353;DicerCall=24;MIRNA=N;
AC204376.3_FGT005	7:130396104-130398399	324		ID=Cluster_118406;DicerCall=24;MIRNA=N;
AC204414.3_FGT002	1:150192826-150193783	279		ID=Cluster_293104;DicerCall=24;MIRNA=N;
AC204414.3_FGT003	1:150196072-150196306	234		ID=Cluster_293105;DicerCall=24;MIRNA=N;
AC204414.3_FGT006	1:150297909-150298119	210	t1618355_1
AC204417.3_FGT001	8:27573819-27574059	240	t1308880_1	ID=Cluster_80448;DicerCall=24;MIRNA=N;
AC204420.3_FGT001	7:95596663-95596978	315	t0675922_1
AC204474.3_FGT001	5:185816231-185816561	330	t0641713_1
AC204522.3_FGT007	6:107547585-107548597	303	t1069868_1
AC204539.4_FGT008	2:190167395-190167689	294	t0488883_1	ID=Cluster_225581;DicerCall=24;MIRNA=N;
AC204563.3_FGT006	7:11910902-11911208	306		ID=Cluster_105117;DicerCall=24;MIRNA=N;
AC204572.3_FGT001	9:63396651-63396855	204	t0636081_1	ID=Cluster_32265;DicerCall=24;MIRNA=N;
AC204573.3_FGT011	6:111796690-111797241	474	t0490245_1
AC204575.3_FGT004	9:56419194-56419512	318		ID=Cluster_31595;DicerCall=24;MIRNA=N;
AC204575.3_FGT005	9:56356060-56356276	216	t0282236_1	ID=Cluster_31585;DicerCall=24;MIRNA=N;
AC204620.4_FGT003	2:105792165-105792417	252	t1597187_1	ID=Cluster_214527;DicerCall=24;MIRNA=N;
AC204627.4_FGT003	1:169450318-169451879	246		ID=Cluster_295448;DicerCall=24;MIRNA=N;
AC204634.3_FGT002	4:59281733-59282084	351	t0773916_1	ID=Cluster_245225;DicerCall=24;MIRNA=N;
AC204635.3_FGT001	7:69882722-69883056	222	t1615791_1	ID=Cluster_110748;DicerCall=24;MIRNA=N;
AC204635.3_FGT002	7:69890046-69890678	213	t1393406_1	ID=Cluster_110749;DicerCall=24;MIRNA=N;
AC204660.3_FGT002	2:157021808-157022147	339	t1057778_1
AC204662.3_FGT004	6:14780079-14780349	270		ID=Cluster_50890;DicerCall=24;MIRNA=N;
AC204707.4_FGT001	3:9276269-9276674	360	t1428751_1
AC204746.3_FGT010	9:153753160-153756753	354		ID=Cluster_47008;DicerCall=24;MIRNA=N;
AC204746.3_FGT012	9:153765687-153765984	297	t0542427_1	ID=Cluster_47017;DicerCall=24;MIRNA=N;
AC204749.2_FGT005	3:10460281-10461999	309	t1493580_1
AC204762.3_FGT004	8:64576419-64576779	360	t0866612_1
AC204774.3_FGT002	3:18438458-18439548	276		ID=Cluster_166542;DicerCall=24;MIRNA=N;,ID=Cluster_166543;DicerCall=24;MIRNA=N;
AC204774.3_FGT003	3:18420550-18421337	351		ID=Cluster_166540;DicerCall=24;MIRNA=N;,ID=Cluster_166541;DicerCall=24;MIRNA=N;
AC204775.3_FGT001	5:94891724-94892059	297	t1184905_1
AC204821.3_FGT005	1:92027632-92027854	222	t1637242_1	ID=Cluster_287825;DicerCall=24;MIRNA=N;
AC204822.3_FGT002	4:40554123-40554468	345	t0541135_1	ID=Cluster_243012;DicerCall=24;MIRNA=N;
AC204823.3_FGT003	1:81145369-81145606	237	t1504210_1	ID=Cluster_286319;DicerCall=24;MIRNA=N;
AC204823.3_FGT013	1:81237037-81237334	297	t1314586_1	ID=Cluster_286333;DicerCall=24;MIRNA=N;
AC204837.3_FGT006	6:1507331-1507622	291	t0425920_1
AC204839.2_FGT002	2:211015326-211015808	234	t0925829_1	ID=Cluster_229825;DicerCall=24;MIRNA=N;
AC204846.2_FGT002	7:15896234-15896435	201		ID=Cluster_105676;DicerCall=24;MIRNA=N;
AC204881.3_FGT006	4:36948739-36949069	330	t0344075_1
AC204884.3_FGT004	8:141556313-141560277	330	t0527149_1	ID=Cluster_94457;DicerCall=24;MIRNA=N;
AC204893.3_FGT001	8:9919584-9920330	360		ID=Cluster_77425;DicerCall=24;MIRNA=N;
AC204897.3_FGT005	3:227572621-227572957	336	t1457634_1	ID=Cluster_197054;DicerCall=24;MIRNA=N;
AC204921.4_FGT002	6:145272313-145272562	249		ID=Cluster_69250;DicerCall=24;MIRNA=N;
AC204921.4_FGT007	6:145306432-145306708	276	t0706090_1	ID=Cluster_69272;DicerCall=24;MIRNA=N;
AC204921.4_FGT009	6:145358764-145359290	255		ID=Cluster_69288;DicerCall=24;MIRNA=N;
AC204930.3_FGT003	5:89652785-89653127	342	t1080144_1	ID=Cluster_144160;DicerCall=24;MIRNA=N;
AC205015.4_FGT002	2:191287372-191287714	342	t0761274_1
AC205017.3_FGT010	2:196527950-196528382	282	t0452419_1	ID=Cluster_226762;DicerCall=24;MIRNA=N;
AC205020.3_FGT004	6:134293190-134294286	249		ID=Cluster_67000;DicerCall=24;MIRNA=N;,ID=Cluster_67001;DicerCall=24;MIRNA=N;
AC205021.4_FGT003	6:130689334-130689658	324		ID=Cluster_66227;DicerCall=24;MIRNA=N;
AC205023.3_FGT003	9:31055646-31062170	321	t1593097_1
AC205039.4_FGT002	8:121156332-121156644	312	t0578499_1
AC205052.4_FGT004	1:36997894-36998245	351		ID=Cluster_278738;DicerCall=24;MIRNA=N;
AC205057.3_FGT004_X_1	4:84861816-84873637	2055	t0267902_1	ID=Cluster_248038;DicerCall=24;MIRNA=N;
AC205062.3_FGT002	3:40160837-40161065	228	t1360889_1
AC205077.3_FGT002	1:103527804-103529889	462	t0613876_1	ID=Cluster_289224;DicerCall=24;MIRNA=N;,ID=Cluster_289225;DicerCall=24;MIRNA=N;
AC205104.3_FGT003	5:45565661-45566842	225		ID=Cluster_138111;DicerCall=24;MIRNA=N;
AC205114.4_FGT001	1:23063216-23063537	321		ID=Cluster_276113;DicerCall=24;MIRNA=N;
AC205126.4_FGT001	7:49969494-49969743	249		ID=Cluster_109706;DicerCall=24;MIRNA=N;
AC205172.4_FGT001	4:125028997-125029315	318	t1459914_1
AC205181.3_FGT004	8:11290769-11291009	240		ID=Cluster_77756;DicerCall=24;MIRNA=N;
AC205243.3_FGT005	6:1251683-1251968	285	t1451460_1	ID=Cluster_48021;DicerCall=24;MIRNA=N;
AC205247.3_FGT001	10:46274086-46275527	303		ID=Cluster_6902;DicerCall=24;MIRNA=N;
AC205257.3_FGT001	4:212301829-212302118	240	t1325104_1	ID=Cluster_264895;DicerCall=24;MIRNA=N;
AC205271.3_FGT002	3:106781201-106781543	273	t1448780_1
AC205284.3_FGT003	1:92105322-92105616	294	t1459914_1
AC205315.3_FGT001	6:40783243-40783564	321	t0635039_1
AC205326.3_FGT002_O_1	8:168210723-168295990	321		ID=Cluster_100617;DicerCall=24;MIRNA=N;,ID=Cluster_100618;DicerCall=24;MIRNA=N;,ID=Cluster_100619;DicerCall=24;MIRNA=N;,ID=Cluster_100620;DicerCall=24;MIRNA=N;,ID=Cluster_100621;DicerCall=24;MIRNA=N;,ID=Cluster_100622;DicerCall=24;MIRNA=N;,ID=Cluster_100624;DicerCall=24;MIRNA=N;,ID=Cluster_100625;DicerCall=24;MIRNA=N;,ID=Cluster_100626;DicerCall=24;MIRNA=N;,ID=Cluster_100627;DicerCall=24;MIRNA=N;…
AC205328.3_FGT007	8:128848916-128849273	357	t0627828_1
AC205337.3_FGT004	6:82167497-82168071	348	t1542122_1	ID=Cluster_57796;DicerCall=24;MIRNA=N;
AC205339.3_FGT003	2:145467364-145467610	246		ID=Cluster_218742;DicerCall=24;MIRNA=N;
AC205346.3_FGT003	6:39838283-39838607	324		ID=Cluster_53992;DicerCall=24;MIRNA=N;
AC205354.3_FGT003	5:27357542-27358200	339	t0369167_1	ID=Cluster_135147;DicerCall=24;MIRNA=N;
AC205372.3_FGT003	1:219123025-219123334	309	t1142556_1	ID=Cluster_303661;DicerCall=24;MIRNA=N;
AC205383.3_FGT001	5:33309400-33441145	369	t1183713_1
AC205383.3_FGT003	5:33309400-33441145	240		ID=Cluster_136264;DicerCall=24;MIRNA=N;
AC205388.3_FGT003	4:147283981-147284218	237	t0505017_1
AC205396.3_FGT001	7:42209311-42244308	291		ID=Cluster_108898;DicerCall=24;MIRNA=N;
AC205402.3_FGT001	5:28575954-28576257	303		ID=Cluster_135376;DicerCall=24;MIRNA=N;
AC205416.3_FGT002	1:77415121-77415421	300		ID=Cluster_285741;DicerCall=24;MIRNA=N;
AC205416.3_FGT004	1:77498303-77499077	285	t1114274_1	ID=Cluster_285757;DicerCall=24;MIRNA=N;
AC205423.3_FGT003	1:155658601-155658945	279		ID=Cluster_293629;DicerCall=24;MIRNA=N;
AC205425.3_FGT006	5:106130463-106130718	255		ID=Cluster_145593;DicerCall=24;MIRNA=N;
AC205481.3_FGT006	10:127851974-127852295	321	t1312945_1
AC205484.3_FGT004	4:124707906-124708179	273	t0380613_1
AC205500.3_FGT003	1:106678866-106679154	288		ID=Cluster_289544;DicerCall=24;MIRNA=N;
AC205515.3_FGT002	6:26315346-26315709	363		ID=Cluster_52401;DicerCall=24;MIRNA=N;
AC205520.3_FGT004	3:159022086-159050063	231		ID=Cluster_182885;DicerCall=24;MIRNA=N;
AC205520.3_FGT005	3:159022086-159050063	345		ID=Cluster_182891;DicerCall=24;MIRNA=N;
AC205522.3_FGT002	4:108614972-108617602	294	t1196213_1
AC205530.4_FGT002	4:59872268-59873837	261	t0435987_1
AC205536.3_FGT008	5:100698567-100699659	261	t0302391_1	ID=Cluster_145257;DicerCall=24;MIRNA=N;
AC205537.3_FGT005	1:86290200-86290530	330	t0327785_1
AC205542.3_FGT004	10:135653471-135653765	294	t1051046_1	ID=Cluster_19776;DicerCall=24;MIRNA=N;
AC205554.3_FGT007	8:7189639-7190082	279	t1264821_1
AC205564.3_FGT013	3:197585858-197586237	249	t0694247_1
AC205573.3_FGT002	8:50583065-50583383	318		ID=Cluster_82343;DicerCall=24;MIRNA=N;
AC205591.4_FGT006	4:215231587-215232527	261		ID=Cluster_265272;DicerCall=24;MIRNA=N;
AC205605.3_FGT004	6:56375875-56376088	213		ID=Cluster_55155;DicerCall=24;MIRNA=N;
AC205610.3_FGT004	8:160479834-160480601	240	t0364198_1	ID=Cluster_98572;DicerCall=24;MIRNA=N;
AC205659.3_FGT003	4:229887432-229887657	225	t1372622_1	ID=Cluster_267716;DicerCall=24;MIRNA=N;
AC205661.3_FGT002	2:77309465-77310652	291		ID=Cluster_211916;DicerCall=24;MIRNA=N;
AC205664.3_FGT001	4:61122693-61129290	345		ID=Cluster_245395;DicerCall=24;MIRNA=N;
AC205699.3_FGT004	9:76756175-76756502	327	t0513644_1
AC205709.3_FGT004	9:135021447-135022506	249	t0905987_1	ID=Cluster_42305;DicerCall=24;MIRNA=N;
AC205713.4_FGT007	1:229125791-229126600	210		ID=Cluster_305697;DicerCall=24;MIRNA=N;,ID=Cluster_305698;DicerCall=24;MIRNA=N;
AC205729.3_FGT003	10:9979816-9980077	261	t0501424_1	ID=Cluster_3235;DicerCall=24;MIRNA=N;
AC205732.2_FGT005	4:192197353-192197665	312		ID=Cluster_261508;DicerCall=24;MIRNA=N;
AC205783.3_FGT009	5:7825570-7826333	315		ID=Cluster_131043;DicerCall=24;MIRNA=N;
AC205813.4_FGT008	3:195834713-195836360	270	t1566696_1	ID=Cluster_189789;DicerCall=24;MIRNA=N;
AC205817.4_FGT001	1:113845116-113845467	351	t1552987_1	ID=Cluster_290235;DicerCall=24;MIRNA=N;
AC205834.3_FGT001	4:223499055-223560336	336	t1005437_1	ID=Cluster_266579;DicerCall=24;MIRNA=N;
AC205837.3_FGT002	4:126006198-126006498	300	t1481241_1
AC205850.4_FGT004	2:22542266-22542611	345		ID=Cluster_203654;DicerCall=24;MIRNA=N;
AC205893.3_FGT003	1:261237151-261291847	324		ID=Cluster_311814;DicerCall=24;MIRNA=N;
AC205972.3_FGT002	1:174457422-174457710	288	t0233422_1
AC205984.3_FGT007	1:258350697-258351057	315	t0883690_1	ID=Cluster_311199;DicerCall=24;MIRNA=N;
AC206033.3_FGT001	6:29229817-29230075	258	t0722813_1
AC206055.3_FGT005	5:139681923-139682232	309	t0519990_1	ID=Cluster_148422;DicerCall=24;MIRNA=N;
AC206062.3_FGT003	6:131891570-131891924	354		ID=Cluster_66456;DicerCall=23;MIRNA=N;
AC206156.3_FGT001	6:14517245-14517765	357	t1121595_1
AC206164.3_FGT004	10:31041563-31041851	288	t1604864_1
AC206173.3_FGT001	4:85826017-85826347	330		ID=Cluster_248130;DicerCall=24;MIRNA=N;,ID=Cluster_248131;DicerCall=24;MIRNA=N;
AC206185.3_FGT003	6:116531649-116532361	216	t0056720_2
AC206186.3_FGT001	6:91737400-91737760	360		ID=Cluster_59246;DicerCall=24;MIRNA=N;
AC206197.3_FGT004	7:23859530-23859824	294		ID=Cluster_106754;DicerCall=24;MIRNA=N;
AC206198.3_FGT001	1:219771138-219772269	1086	t1623209_1
AC206199.3_FGT001	2:87636346-87636685	339	t0635941_1	ID=Cluster_213009;DicerCall=24;MIRNA=N;,ID=Cluster_213010;DicerCall=24;MIRNA=N;
AC206200.2_FGT004	9:83757517-83757724	207		ID=Cluster_34102;DicerCall=24;MIRNA=N;
AC206208.3_FGT003	1:46851610-46853363	291	t1514757_1	ID=Cluster_280574;DicerCall=24;MIRNA=N;
AC206217.2_FGT009	6:151964115-151972386	264	t1244318_1
AC206259.3_FGT004	1:292733542-292786020	237		ID=Cluster_318202;DicerCall=24;MIRNA=N;
AC206262.3_FGT006	6:157463769-157464157	291		ID=Cluster_72383;DicerCall=24;MIRNA=N;
AC206269.2_FGT004	10:55770533-55771042	306	t0139929_2
AC206274.3_FGT006	6:148253352-148253598	246	t1450236_1	ID=Cluster_70019;DicerCall=24;MIRNA=N;
AC206288.3_FGT004	9:149520316-149521462	267	t0658095_1	ID=Cluster_45773;DicerCall=24;MIRNA=N;
AC206292.2_FGT001	3:62760314-62760575	261	t1357493_1
AC206312.3_FGT006	6:163202447-163241847	216	t1542658_1	ID=Cluster_74029;DicerCall=24;MIRNA=N;
AC206344.3_FGT003	2:156485827-156538997	249	t1566570_1	ID=Cluster_220130;DicerCall=24;MIRNA=N;
AC206393.3_FGT006	6:121436646-121439114	345	t0243225_1	ID=Cluster_64354;DicerCall=24;MIRNA=N;,ID=Cluster_64355;DicerCall=24;MIRNA=N;
AC206400.3_FGT003	5:65404197-65404419	222		ID=Cluster_140881;DicerCall=24;MIRNA=N;
AC206403.3_FGT002	1:84008279-84008948	417	t0362026_1	ID=Cluster_286728;DicerCall=24;MIRNA=N;
AC206493.3_FGT003	6:44497587-44497845	258	t0580246_1
AC206512.3_FGT003	1:272099369-272100334	270	t1308264_1
AC206557.3_FGT014	10:3274704-3275043	339	t0721914_1	ID=Cluster_1954;DicerCall=24;MIRNA=N;
AC206557.3_FGT015	10:3274074-3274350	276		ID=Cluster_1954;DicerCall=24;MIRNA=N;
AC206568.3_FGT008	2:179609046-179609271	225		ID=Cluster_223570;DicerCall=24;MIRNA=N;
AC206579.3_FGT004	8:10632057-10632297	240	t0382617_1
AC206579.3_FGT007	8:10586350-10589521	288	t0586545_1
AC206581.2_FGT003	7:18447549-18447834	285		ID=Cluster_106065;DicerCall=24;MIRNA=N;,ID=Cluster_106066;DicerCall=24;MIRNA=N;
AC206627.3_FGT001	6:53090883-53092563	330	t0914270_1
AC206637.3_FGT002	5:23012297-23012630	333	t0555589_1
AC206640.3_FGT007	1:254118489-254118944	309	t0265938_1	ID=Cluster_310439;DicerCall=24;MIRNA=N;
AC206641.3_FGT001	5:138341939-138342194	255		ID=Cluster_148278;DicerCall=24;MIRNA=N;
AC206644.4_FGT003	8:92641285-92641657	321	t0344617_1	ID=Cluster_86772;DicerCall=24;MIRNA=N;,ID=Cluster_86773;DicerCall=24;MIRNA=N;
AC206647.3_FGT003	9:147765777-147766128	276	t0175985_1	ID=Cluster_45335;DicerCall=24;MIRNA=N;
AC206648.3_FGT001	4:93428725-93429025	300	t0427429_1	ID=Cluster_248628;DicerCall=24;MIRNA=N;
AC206648.3_FGT003	4:93444541-93445016	312		ID=Cluster_248630;DicerCall=24;MIRNA=N;
AC206650.4_FGT004	6:123551130-123551991	354	t1221059_1
AC206655.3_FGT002	6:12692664-12692967	303		ID=Cluster_50376;DicerCall=24;MIRNA=N;
AC206655.3_FGT003	6:12696790-12697000	210	t1422043_1	ID=Cluster_50380;DicerCall=24;MIRNA=N;
AC206759.3_FGT002	5:166542536-166543433	342		ID=Cluster_151998;DicerCall=24;MIRNA=N;
AC206765.3_FGT003	2:232477828-232502016	240	t1639773_1
AC206778.3_FGT002	4:120839058-120839298	240	t0949634_1
AC206788.3_FGT008	6:159967556-159969498	270	t0677155_1
AC206827.2_FGT009	5:14105801-14106083	282	t0258562_1	ID=Cluster_132522;DicerCall=24;MIRNA=N;
AC206839.3_FGT004	1:247510053-247510332	279		ID=Cluster_309210;DicerCall=24;MIRNA=N;
AC206840.3_FGT002_O_1	1:57350819-57353388	727	t1355109_1
AC206854.3_FGT002_j_1	5:179315616-179317444	1048	t0593543_1
AC206873.3_FGT001	6:48323344-48324908	357	t1257785_1
AC206876.3_FGT004	1:253577746-253578007	261		ID=Cluster_310333;DicerCall=24;MIRNA=N;
AC206898.3_FGT005	5:32369669-32370255	336	t0763736_1
AC206901.3_FGT002	10:130809954-130810233	279	t1119208_1	ID=Cluster_18746;DicerCall=24;MIRNA=N;
AC206901.3_FGT004	10:130853448-130853933	348	t1623259_1	ID=Cluster_18764;DicerCall=24;MIRNA=N;
AC206951.3_FGT004	1:17400318-17401322	327	t0687920_1	ID=Cluster_275004;DicerCall=24;MIRNA=N;
AC206973.3_FGT001	2:186326630-186326988	270	t1183713_1
AC206996.3_FGT002	6:79247196-79247478	282	t1263457_1	ID=Cluster_57468;DicerCall=24;MIRNA=N;
AC206999.1_FGT007	1:172752415-172752661	246	t0660181_1
AC207003.2_FGT003	4:148043614-148043905	291	t0689134_1	ID=Cluster_253678;DicerCall=24;MIRNA=N;
AC207011.3_FGT001	2:39222700-39224879	339		ID=Cluster_206664;DicerCall=24;MIRNA=N;,ID=Cluster_206665;DicerCall=24;MIRNA=N;
AC207043.3_FGT003	5:86054021-86054351	330	t1073261_1
AC207045.4_FGT003	9:57213854-57214190	336	t0292345_1
AC207051.3_FGT004	5:44181096-44187919	342	t1595393_1
AC207065.4_FGT001	1:26468245-26469060	231	t0142937_1
AC207120.3_FGT004	5:32162253-32163310	240	t1516653_1
AC207189.4_FGT002	6:131109158-131109911	276	t1586618_1
AC207223.3_FGT004	2:43658241-43658496	255		ID=Cluster_207399;DicerCall=24;MIRNA=N;
AC207223.3_FGT005	2:43668684-43668942	258		ID=Cluster_207402;DicerCall=24;MIRNA=N;
AC207243.3_FGT001	2:216338596-216338833	237	t1361496_1	ID=Cluster_231138;DicerCall=24;MIRNA=N;
AC207244.3_FGT003	2:127844604-127845784	213		ID=Cluster_216753;DicerCall=22;MIRNA=N;
AC207246.3_FGT006	5:196735440-196737172	297		ID=Cluster_157616;DicerCall=24;MIRNA=N;
AC207248.3_FGT002	8:50229311-50229681	297	t1251594_1
AC207249.3_FGT004	2:166099620-166101278	327		ID=Cluster_221446;DicerCall=24;MIRNA=N;,ID=Cluster_221447;DicerCall=24;MIRNA=N;
AC207250.3_FGT002	3:41621141-41621571	312	t0960327_1	ID=Cluster_170080;DicerCall=24;MIRNA=N;
AC207263.3_FGT009	6:141177179-141177474	225		ID=Cluster_68384;DicerCall=24;MIRNA=N;
AC207277.3_FGT006	2:187112459-187112741	282		ID=Cluster_224975;DicerCall=24;MIRNA=N;,ID=Cluster_224976;DicerCall=24;MIRNA=N;
AC207277.3_FGT007	2:187115337-187116764	246	t0011012_42	ID=Cluster_224977;DicerCall=24;MIRNA=N;,ID=Cluster_224978;DicerCall=22;MIRNA=N;
AC207306.2_FGT006	9:147177056-147177281	225	t1282527_1	ID=Cluster_45140;DicerCall=24;MIRNA=N;
AC207320.3_FGT002	1:80815398-80815842	279	t1264821_1
AC207320.3_FGT006	1:80796920-80797421	501	t1628261_1
AC207328.3_FGT002	4:127239799-127240483	306	t0244969_1	ID=Cluster_251257;DicerCall=24;MIRNA=N;
AC207349.3_FGT002	3:38932932-38933256	324	t1413618_1	ID=Cluster_169760;DicerCall=24;MIRNA=N;
AC207353.3_FGT001	2:179396131-179396479	255		ID=Cluster_223528;DicerCall=24;MIRNA=N;
AC207356.3_FGT002	6:41112551-41112815	264	t1542233_1	ID=Cluster_54092;DicerCall=24;MIRNA=N;
AC207389.3_FGT004	1:173907665-173908248	294		ID=Cluster_296057;DicerCall=24;MIRNA=N;
AC207396.3_FGT001	3:219010400-219010646	246	t1170470_1	ID=Cluster_194999;DicerCall=24;MIRNA=N;
AC207396.3_FGT002	3:219009569-219009857	288	t1170470_1
AC207396.3_FGT003	3:219008638-219008884	246	t1170470_1
AC207396.3_FGT004	3:219005643-219005889	246	t1170470_1	ID=Cluster_194998;DicerCall=24;MIRNA=N;
AC207397.3_FGT002	4:108799570-108799825	255	t0321653_1	ID=Cluster_249635;DicerCall=24;MIRNA=N;
AC207413.3_FGT001	2:221078830-221079401	348	t0488811_1
AC207426.4_FGT001	2:77439417-77439877	285	t1579736_1
AC207455.3_FGT005	1:287128758-287130029	255		ID=Cluster_316983;DicerCall=24;MIRNA=N;,ID=Cluster_316984;DicerCall=24;MIRNA=N;
AC207472.3_FGT001	3:20454055-20455107	321	t0310654_1
AC207532.3_FGT002	6:141244432-141244790	270	t1183713_1
AC207549.3_FGT003	1:66521678-66521954	276		ID=Cluster_284027;DicerCall=24;MIRNA=N;
AC207562.3_FGT001	1:141278760-141294053	1370	t0641116_1	ID=Cluster_292233;DicerCall=24;MIRNA=N;
AC207618.3_FGT005	5:210814032-210815028	291		ID=Cluster_160723;DicerCall=24;MIRNA=N;
AC207618.3_FGT007	5:210822661-210823090	288	t1596835_1	ID=Cluster_160728;DicerCall=24;MIRNA=N;,ID=Cluster_160729;DicerCall=24;MIRNA=N;
AC207647.3_FGT003	3:21690807-21691020	213		ID=Cluster_167109;DicerCall=24;MIRNA=N;
AC207648.3_FGT001	5:152241918-152242197	279		ID=Cluster_150045;DicerCall=24;MIRNA=N;
AC207655.2_FGT003_O_1	7:137012142-137049770	456	t0902349_1	ID=Cluster_119555;DicerCall=24;MIRNA=N;,ID=Cluster_119556;DicerCall=24;MIRNA=N;
AC207673.3_FGT001	7:118202433-118203147	243	t1498210_1	ID=Cluster_116298;DicerCall=24;MIRNA=N;
AC207675.3_FGT006	10:137217354-137217682	261		ID=Cluster_20113;DicerCall=24;MIRNA=N;
AC207680.2_FGT006	5:23502157-23550749	357	t0496404_1	ID=Cluster_134499;DicerCall=24;MIRNA=N;
AC207683.3_FGT001	10:75221579-75221819	240	t1360889_1	ID=Cluster_9834;DicerCall=24;MIRNA=N;
AC207686.3_FGT004	9:60196280-60196508	228	t0504107_1
AC207686.3_FGT005	9:60222190-60222475	285	t0241610_1
AC207686.3_FGT006	9:60219314-60219617	303	t0761071_1
AC207726.3_FGT002	3:200672287-200673165	261		ID=Cluster_190819;DicerCall=24;MIRNA=N;
AC207728.2_FGT002	6:126526525-126601199	324		ID=Cluster_65261;DicerCall=24;MIRNA=N;,ID=Cluster_65262;DicerCall=24;MIRNA=N;
AC207732.3_FGT002	2:187434486-187436364	348	t1124776_1	ID=Cluster_225045;DicerCall=24;MIRNA=N;
AC207732.3_FGT010_O_1	2:187323239-187346717	355		ID=Cluster_225031;DicerCall=24;MIRNA=N;,ID=Cluster_225032;DicerCall=24;MIRNA=N;,ID=Cluster_225033;DicerCall=24;MIRNA=N;,ID=Cluster_225034;DicerCall=24;MIRNA=N;,ID=Cluster_225035;DicerCall=24;MIRNA=N;,ID=Cluster_225036;DicerCall=24;MIRNA=N;
AC207736.3_FGT002	7:29061735-29063431	348		ID=Cluster_107473;DicerCall=24;MIRNA=N;
AC207738.3_FGT007	5:150074838-150075126	288	t0081809_3
AC207746.3_FGT008	5:196857835-196858634	309	t1548655_1
AC207786.3_FGT005	6:114666439-114666724	285		ID=Cluster_63186;DicerCall=24;MIRNA=N;,ID=Cluster_63187;DicerCall=24;MIRNA=N;
AC207793.3_FGT002	3:98618272-98619874	1151	t1362138_1	ID=Cluster_175509;DicerCall=24;MIRNA=N;
AC207798.2_FGT006	6:128645423-128645729	306	t1391126_1	ID=Cluster_65689;DicerCall=24;MIRNA=N;
AC207801.3_FGT001	1:248109059-248109311	252	t0802733_1
AC207804.3_FGT001	7:125268704-125269069	270	t1616919_1	ID=Cluster_117522;DicerCall=24;MIRNA=N;,ID=Cluster_117523;DicerCall=24;MIRNA=N;
AC207817.3_FGT001	3:93259273-93259570	297		ID=Cluster_175071;DicerCall=24;MIRNA=N;
AC207874.3_FGT001	1:20225857-20226136	279		ID=Cluster_275672;DicerCall=24;MIRNA=N;
AC207880.3_FGT005	3:174941500-174942948	261	t0219509_1	ID=Cluster_185347;DicerCall=24;MIRNA=N;
AC208023.3_FGT001_j_1	9:108726776-108730518	695	t1310950_1	ID=Cluster_37612;DicerCall=24;MIRNA=N;,ID=Cluster_37613;DicerCall=24;MIRNA=N;
AC208031.3_FGT001	7:129889238-129889493	255	t1483385_1
AC208045.2_FGT002	3:69753199-69753499	300	t0503894_1	ID=Cluster_173313;DicerCall=24;MIRNA=N;
AC208077.3_FGT004	5:199419904-199420183	279	t0710429_1
AC208077.3_FGT005	5:199421122-199425231	354	t1253397_1	ID=Cluster_158038;DicerCall=24;MIRNA=N;
AC208110.2_FGT004	10:140093477-140094523	273	t0904345_1
AC208121.2_FGT003	9:45576343-45576619	276	t1409328_1
AC208121.2_FGT004	9:45673139-45673415	276	t1409328_1
AC208121.2_FGT005	9:45683517-45683793	276	t1409328_1	ID=Cluster_30687;DicerCall=24;MIRNA=N;
AC208199.3_FGT003	1:117065355-117066078	264	t0540125_1
AC208213.3_FGT006	1:267434985-267435318	333	t1204934_1
AC208221.3_FGT001	2:38596078-38596288	210		ID=Cluster_206563;DicerCall=24;MIRNA=N;
AC208233.3_FGT002	1:85422821-85423346	360		ID=Cluster_286963;DicerCall=24;MIRNA=N;
AC208236.3_FGT001	1:109675388-109676276	444	t0270962_1
AC208308.3_FGT005	1:155464999-155467144	318	t1328113_1	ID=Cluster_293599;DicerCall=24;MIRNA=N;
AC208309.3_FGT002	7:57077559-57082391	279	t0398029_1
AC208337.2_FGT004	7:10787183-10787420	237		ID=Cluster_104970;DicerCall=24;MIRNA=N;
AC208337.2_FGT006	7:10778790-10779042	252	t0970945_1	ID=Cluster_104967;DicerCall=24;MIRNA=N;
AC208338.3_FGT001	6:83045824-83046043	219	t1315643_1
AC208341.4_FGT006_j_2	8:95861334-95872254	331		ID=Cluster_87242;DicerCall=24;MIRNA=N;
AC208406.3_FGT003	8:103442949-103443279	330		ID=Cluster_88284;DicerCall=24;MIRNA=N;
AC208411.3_FGT010	5:147933508-147933859	351	t0983821_1
AC208433.4_FGT015	1:222753579-222753852	273		ID=Cluster_304378;DicerCall=24;MIRNA=N;
AC208440.3_FGT003_O_1	1:227498042-227530767	772	t1286776_1	ID=Cluster_305348;DicerCall=24;MIRNA=N;,ID=Cluster_305351;DicerCall=24;MIRNA=N;
AC208445.3_FGT001	1:172528054-172528300	246	t0660181_1	ID=Cluster_295852;DicerCall=24;MIRNA=N;
AC208445.3_FGT006	1:172577588-172577834	246	t0660181_1
AC208458.3_FGT009	4:131730967-131731297	330	t0689134_1	ID=Cluster_251692;DicerCall=24;MIRNA=N;
AC208463.3_FGT004	3:141656909-141657248	339	t0607507_1
AC208513.3_FGT008	5:178573275-178573698	336	t0839748_1
AC208518.3_FGT001	1:284849341-284849681	252	t0570107_1
AC208524.3_FGT002	4:1973532-1973811	279		ID=Cluster_236178;DicerCall=24;MIRNA=N;
AC208569.3_FGT005	1:45441958-45442219	261	t0098336_1	ID=Cluster_280301;DicerCall=24;MIRNA=N;
AC208579.3_FGT004_X_1	10:144107666-144108073	273		ID=Cluster_21913;DicerCall=24;MIRNA=N;
AC208605.2_FGT006	1:225934495-225935023	240	t1550972_1	ID=Cluster_305017;DicerCall=24;MIRNA=N;
AC208605.2_FGT008	1:225945138-225945990	360	t0458007_1	ID=Cluster_305025;DicerCall=24;MIRNA=N;
AC208608.3_FGT001	10:11923242-11923980	279	t1514116_1
AC208614.3_FGT001	7:96371418-96372079	204	t0530258_1	ID=Cluster_113379;DicerCall=24;MIRNA=N;
AC208624.3_FGT004	5:14922373-14922788	336	t1539086_1	ID=Cluster_132741;DicerCall=24;MIRNA=N;
AC208644.2_FGT003	1:205189287-205189569	282	t1551502_1	ID=Cluster_300901;DicerCall=24;MIRNA=N;
AC208644.2_FGT010	1:205157768-205158050	282	t1551502_1	ID=Cluster_300888;DicerCall=24;MIRNA=N;
AC208652.3_FGT011	9:113325199-113325499	300		ID=Cluster_38316;DicerCall=24;MIRNA=N;
AC208653.3_FGT003	1:16051158-16051506	348	t1431803_1	ID=Cluster_274699;DicerCall=24;MIRNA=N;
AC208663.3_FGT005	2:30533483-30533705	222	t0503190_1	ID=Cluster_205246;DicerCall=24;MIRNA=N;
AC208671.3_FGT002	6:105795147-105795512	270	t0650472_1
AC208676.2_FGT004	1:78034019-78034232	213		ID=Cluster_285836;DicerCall=24;MIRNA=N;
AC208724.3_FGT006	4:230786378-230786630	252		ID=Cluster_267874;DicerCall=24;MIRNA=N;
AC208826.3_FGT005	7:41746394-41810114	360		ID=Cluster_108871;DicerCall=24;MIRNA=N;
AC208832.3_FGT006	3:150778232-150778472	240	t0514193_1
AC208849.4_FGT003	6:25372443-25372737	261		ID=Cluster_52338;DicerCall=24;MIRNA=N;
AC208855.3_FGT002	10:39922728-39924376	243		ID=Cluster_6627;DicerCall=24;MIRNA=N;
AC208907.3_FGT005_j_1	1:285090984-285094727	580	t0419952_1
AC208971.3_FGT002	9:91269399-91269747	348	t1629055_1	ID=Cluster_35103;DicerCall=24;MIRNA=N;
AC208975.3_FGT007	3:115324009-115325540	354	t1297483_1
AC208977.4_FGT002	5:146456063-146456336	273	t1141849_1	ID=Cluster_149339;DicerCall=24;MIRNA=N;
AC208985.3_FGT006	7:7916936-7918036	204		ID=Cluster_104412;DicerCall=24;MIRNA=N;
AC209015.3_FGT009	6:102405700-102406002	270		ID=Cluster_60848;DicerCall=24;MIRNA=N;
AC209016.3_FGT004	1:297433796-297434077	225		ID=Cluster_319221;DicerCall=24;MIRNA=N;
AC209016.3_FGT012	1:297346276-297346633	357	t0857893_1
AC209028.3_FGT004	2:152576343-152576568	225		ID=Cluster_219607;DicerCall=24;MIRNA=N;
AC209052.3_FGT002	4:226840334-226840649	315	t0604365_1	ID=Cluster_267106;DicerCall=24;MIRNA=N;
AC209060.2_FGT004	3:219791796-219792075	279	t1014822_1
AC209062.3_FGT006	5:54203149-54203651	306	t1531714_1
AC209072.3_FGT011	5:10453694-10453973	279		ID=Cluster_131617;DicerCall=24;MIRNA=N;
AC209083.3_FGT002	9:93112277-93112824	285	t1256780_1
AC209169.3_FGT004	2:2503027-2503300	273		ID=Cluster_198708;DicerCall=24;MIRNA=N;
AC209176.3_FGT002	2:179144610-179148596	243	t0809279_1
AC209206.3_FGT009	10:137522449-137524166	300		ID=Cluster_20200;DicerCall=24;MIRNA=N;
AC209206.3_FGT013	10:137491451-137491739	288	t0689134_1	ID=Cluster_20182;DicerCall=24;MIRNA=N;
AC209212.3_FGT001	1:299733343-299788508	258		ID=Cluster_319753;DicerCall=22;MIRNA=N;
AC209213.4_FGT003	1:106095215-106095536	321		ID=Cluster_289483;DicerCall=24;MIRNA=N;
AC209246.3_FGT001	4:122991210-122991492	282	t1359910_1
AC209247.4_FGT002	3:105470819-105471059	240	t0436664_1
AC209325.2_FGT006	2:78742712-78743495	360	t0216095_1
AC209332.3_FGT003	5:21002886-21004720	351	t0931007_1
AC209358.3_FGT002	5:145791555-145791795	240	t1308880_1
AC209368.3_FGT002	2:80326800-80327151	351	t0774839_1	ID=Cluster_212217;DicerCall=24;MIRNA=N;
AC209375.3_FGT001	6:109521936-109522176	240	t1314378_1
AC209376.3_FGT006	3:148339562-148340684	294		ID=Cluster_181291;DicerCall=24;MIRNA=N;
AC209385.3_FGT001	5:99158550-99159285	255	t0173217_1
AC209399.3_FGT002	3:45225779-45228653	291		ID=Cluster_170472;DicerCall=24;MIRNA=N;
AC209430.2_FGT015	2:10574514-10611775	342	t1210277_1	ID=Cluster_200925;DicerCall=24;MIRNA=N;,ID=Cluster_200926;DicerCall=24;MIRNA=N;,ID=Cluster_200927;DicerCall=24;MIRNA=N;
AC209433.3_FGT003	5:166915582-166916716	246	t1251583_1	ID=Cluster_152063;DicerCall=24;MIRNA=N;
AC209438.4_FGT002	1:58612001-58612578	267	t0439492_1
AC209439.3_FGT007	9:2000648-2000939	291	t1360889_1	ID=Cluster_23763;DicerCall=24;MIRNA=N;
AC209443.3_FGT007	4:17550850-17551251	351	t1348301_1
AC209455.3_FGT009_j_2	3:198611171-198617178	1475	t1237529_1
AC209455.3_FGT009_j_5	3:198611171-198617178	1736	t1237529_1
AC209455.3_FGT009_j_6	3:198611171-198617178	297	t1237529_1
AC209625.2_FGT001_X_1	2:227587312-227587789	408	t1248767_1
AC209642.1_FGT003	8:73398901-73400032	339	t0763305_1
AC209643.2_FGT011	8:99015852-99016143	201	t0489939_1
AC209647.2_FGT002	8:52628670-52628967	297		ID=Cluster_82448;DicerCall=24;MIRNA=N;
AC209673.3_FGT003	9:27377537-27377840	303	t1038015_1
AC209684.4_FGT001	1:58294356-58294572	216		ID=Cluster_282580;DicerCall=24;MIRNA=N;
AC209694.4_FGT005	6:123478045-123478713	297	t1019847_1
AC209734.3_FGT004	6:137150605-137150881	276		ID=Cluster_67481;DicerCall=24;MIRNA=N;
AC209737.3_FGT004	8:166133088-166133361	273	t1463702_1	ID=Cluster_100088;DicerCall=24;MIRNA=N;
AC209747.3_FGT003	2:25694113-25716253	216		ID=Cluster_204293;DicerCall=24;MIRNA=N;
AC209765.3_FGT001	1:165828393-165981639	246	t0660181_1	ID=Cluster_295037;DicerCall=24;MIRNA=N;
AC209765.3_FGT002	1:165828393-165981639	246	t1555230_1	ID=Cluster_295027;DicerCall=24;MIRNA=N;
AC209778.3_FGT004	9:126787375-126787618	243	t1465090_1
AC209787.3_FGT006	3:175065982-175066884	228	t1389363_1
AC209789.3_FGT003	3:225015171-225015529	270	t0570107_1
AC209791.3_FGT003	5:166018034-166019662	261	t0661053_1	ID=Cluster_151914;DicerCall=24;MIRNA=N;,ID=Cluster_151915;DicerCall=24;MIRNA=N;
AC209819.3_FGT004	8:122538930-122539178	207	t1450824_1	ID=Cluster_91313;DicerCall=24;MIRNA=N;
AC209826.3_FGT003	10:97839944-97840809	237	t1519199_1
AC209841.3_FGT006	1:72415003-72415270	267		ID=Cluster_284985;DicerCall=24;MIRNA=N;
AC209845.4_FGT005	1:200597011-200597302	291	t0689134_1	ID=Cluster_300113;DicerCall=24;MIRNA=N;
AC209868.3_FGT004	2:29020151-29021049	225		ID=Cluster_204935;DicerCall=24;MIRNA=N;
AC209870.3_FGT001	3:66244892-66245243	351	t0680884_1
AC209883.3_FGT004	2:218009861-218010119	258	t0607728_1	ID=Cluster_231480;DicerCall=24;MIRNA=N;
AC209971.4_FGT003	4:202081892-202082096	204		ID=Cluster_263261;DicerCall=24;MIRNA=N;
AC209989.3_FGT001	1:232458301-232459637	234		ID=Cluster_306325;DicerCall=24;MIRNA=N;,ID=Cluster_306326;DicerCall=24;MIRNA=N;
AC210001.3_FGT001	2:220847003-220847372	297	t0602187_1
AC210003.2_FGT015	2:4198769-4199116	207		ID=Cluster_199199;DicerCall=24;MIRNA=N;
AC210009.3_FGT006	5:170286859-170287078	219		ID=Cluster_152638;DicerCall=24;MIRNA=N;
AC210021.3_FGT002	5:68087449-68087707	258	t1571348_1
AC210022.3_FGT020	5:175756085-175756376	291	t0235819_1	ID=Cluster_153601;DicerCall=24;MIRNA=N;
AC210026.3_FGT001	5:197087956-197088478	357	t0342856_1
AC210029.3_FGT005	5:22903073-22903917	252		ID=Cluster_134356;DicerCall=24;MIRNA=N;
AC210061.3_FGT007	2:226076801-226077047	246		ID=Cluster_233364;DicerCall=24;MIRNA=N;
AC210065.3_FGT001	8:122287340-122287718	378	t1597584_1
AC210085.3_FGT001	9:28889868-28890210	342	t1542658_1	ID=Cluster_28903;DicerCall=24;MIRNA=N;
AC210093.3_FGT001	2:53769867-53770080	213		ID=Cluster_208988;DicerCall=24;MIRNA=N;
AC210096.3_FGT002	2:92795432-92795696	264		ID=Cluster_213421;DicerCall=24;MIRNA=N;
AC210114.3_FGT005	9:11253343-11254126	210	t0986429_1	ID=Cluster_25658;DicerCall=24;MIRNA=N;
AC210162.3_FGT002	8:67074255-67075116	219	t0417141_1
AC210169.3_FGT003	5:28462119-28462341	222		ID=Cluster_135349;DicerCall=24;MIRNA=N;
AC210175.3_FGT008	9:7699031-7699385	354		ID=Cluster_24956;DicerCall=24;MIRNA=N;
AC210192.2_FGT006	6:149823341-149823905	288	t0624443_1
AC210196.3_FGT010	5:168465221-168465473	252	t1278336_1	ID=Cluster_152331;DicerCall=24;MIRNA=N;
AC210199.4_FGT003_j_1	9:104192885-104194053	715	t1495780_1
AC210204.3_FGT006	2:165375623-165377345	270		ID=Cluster_221321;DicerCall=24;MIRNA=N;
AC210205.3_FGT009	3:196757473-196757767	294		ID=Cluster_190014;DicerCall=24;MIRNA=N;
AC210218.2_FGT005	4:241363767-241364115	348	t0349541_1	ID=Cluster_270642;DicerCall=24;MIRNA=N;
AC210233.3_FGT001	9:103853332-103853620	288	t1314378_1
AC210240.2_FGT002	8:164808481-164808730	249	t0642918_1	ID=Cluster_99769;DicerCall=24;MIRNA=N;
AC210244.3_FGT002	9:117126621-117127547	237		ID=Cluster_39047;DicerCall=24;MIRNA=N;
AC210255.3_FGT001	7:8478870-8479227	357	t0857893_1	ID=Cluster_104533;DicerCall=24;MIRNA=N;
AC210287.3_FGT012	7:170873676-170873994	318	t0780778_1	ID=Cluster_127108;DicerCall=24;MIRNA=N;
AC210314.3_FGT006	9:141145361-141148542	845	t0964518_1	ID=Cluster_43724;DicerCall=24;MIRNA=N;
AC210314.3_FGT006_j_1	9:141145361-141148542	734	t0964518_1	ID=Cluster_43724;DicerCall=24;MIRNA=N;
AC210319.3_FGT004	8:109644195-109644465	270	t1311629_1
AC210414.3_FGT001	7:135634798-135635937	507	t1485235_1
AC210427.3_FGT009	2:224684336-224716686	234		ID=Cluster_233037;DicerCall=22;MIRNA=N;
AC210532.3_FGT002	1:198578705-198579754	285	t0278360_1	ID=Cluster_299769;DicerCall=24;MIRNA=N;,ID=Cluster_299770;DicerCall=24;MIRNA=N;
AC210595.3_FGT004_j_3	9:43528360-43538696	225	t0193991_1	ID=Cluster_30388;DicerCall=24;MIRNA=N;,ID=Cluster_30390;DicerCall=24;MIRNA=N;,ID=Cluster_30391;DicerCall=24;MIRNA=N;,ID=Cluster_30393;DicerCall=24;MIRNA=N;,ID=Cluster_30394;DicerCall=24;MIRNA=N;
AC210595.3_FGT005	9:43519623-43520781	276	t0506973_1
AC210597.3_FGT001	3:104624152-104624506	354	t1613072_1
AC210598.3_FGT003_X_1	5:177284675-177293297	376	t1010999_1	ID=Cluster_153886;DicerCall=24;MIRNA=N;,ID=Cluster_153887;DicerCall=24;MIRNA=N;,ID=Cluster_153890;DicerCall=24;MIRNA=N;,ID=Cluster_153891;DicerCall=24;MIRNA=N;,ID=Cluster_153892;DicerCall=24;MIRNA=N;
AC210609.1_FGT007_j_1	5:202274270-202277825	238	t1554655_1
AC210612.4_FGT007	1:145900800-145901145	345	t0689134_1
AC210615.3_FGT002	2:222716244-222716589	345	t0481557_1	ID=Cluster_232554;DicerCall=24;MIRNA=N;
AC210617.4_FGT001	4:52241442-52241801	276	t0346517_1
AC210619.3_FGT004	3:193299188-193299497	309		ID=Cluster_189282;DicerCall=24;MIRNA=N;
AC210659.3_FGT005	6:162666224-162667486	312	t0467324_1
AC210671.4_FGT002	10:65437298-65438594	336		ID=Cluster_8597;DicerCall=24;MIRNA=N;
AC210724.2_FGT001	2:192661382-192662077	519	t1410535_1
AC210725.4_FGT011	8:159952142-159958269	264		ID=Cluster_98492;DicerCall=24;MIRNA=N;
AC210777.4_FGT004	3:80067234-80067594	360		ID=Cluster_173922;DicerCall=24;MIRNA=N;
AC210798.4_FGT002	7:86773688-86773913	225		ID=Cluster_112382;DicerCall=24;MIRNA=N;
AC210829.3_FGT007	10:95132341-95132689	240	t0791385_1	ID=Cluster_12900;DicerCall=24;MIRNA=N;
AC210830.3_FGT003	6:109162742-109163585	219	t1070229_1
AC210837.3_FGT003	3:180357924-180358299	264	t0568709_1
AC210837.3_FGT004	3:180368895-180369270	264	t0568709_1
AC210853.3_FGT002	6:59644213-59644480	267	t1312444_1	ID=Cluster_55476;DicerCall=24;MIRNA=N;
AC210860.2_FGT001	5:118176557-118176869	312		ID=Cluster_146443;DicerCall=24;MIRNA=N;
AC210906.3_FGT001	5:63567374-63568163	210	t0538096_1	ID=Cluster_140572;DicerCall=24;MIRNA=N;
AC210966.4_FGT002	3:163306341-163306548	207	t1393406_1	ID=Cluster_183487;DicerCall=24;MIRNA=N;
AC210966.4_FGT003	3:163323337-163323674	225	t1615791_1	ID=Cluster_183488;DicerCall=24;MIRNA=N;
AC210974.4_FGT004	10:130054138-130095592	237		ID=Cluster_18548;DicerCall=24;MIRNA=N;
AC210986.3_FGT001	3:74287685-74287961	276	t0559007_1
AC210992.4_FGT003	3:66674823-66675320	330	t0875837_1
AC211006.3_FGT002	8:21294574-21295151	231		ID=Cluster_79491;DicerCall=24;MIRNA=N;
AC211017.3_FGT005	9:11080652-11080925	273	t1108384_1	ID=Cluster_25590;DicerCall=24;MIRNA=N;
AC211138.3_FGT002	8:108982516-108982729	213	t1483828_1	ID=Cluster_89101;DicerCall=24;MIRNA=N;
AC211142.4_FGT005	2:34581646-34657649	639	t0966391_1
AC211147.5_FGT003	5:191530812-191531336	231		ID=Cluster_156637;DicerCall=24;MIRNA=N;
AC211148.4_FGT008	10:18429744-18430098	354	t0651326_1
AC211156.4_FGT006	3:229025016-229025316	300	t0843707_1
AC211159.3_FGT006	4:200907311-200907533	222	t0349781_1
AC211166.5_FGT001	1:291096235-291096574	339	t0607507_1
AC211166.5_FGT006	1:291107399-291108687	225	t1380104_1
AC211166.5_FGT007	1:291111484-291111823	339	t0607507_1	ID=Cluster_317871;DicerCall=24;MIRNA=N;
AC211175.3_FGT006	3:199933155-199933359	204	t1452431_1
AC211178.3_FGT007	9:146345105-146346414	294	t0351079_1	ID=Cluster_44913;DicerCall=24;MIRNA=N;,ID=Cluster_44914;DicerCall=24;MIRNA=N;
AC211182.3_FGT002	1:182158633-182158936	303	t1177356_1
AC211189.4_FGT002	7:164472119-164472758	639		ID=Cluster_125457;DicerCall=24;MIRNA=N;
AC211196.3_FGT005	1:185139047-185139287	240	t1220861_1	ID=Cluster_297668;DicerCall=24;MIRNA=N;
AC211215.4_FGT007	2:165701052-165701310	258	t0974405_1	ID=Cluster_221385;DicerCall=24;MIRNA=N;
AC211216.3_FGT007	5:991169-991445	276	t0623544_1
AC211228.4_FGT013	5:9641281-9641485	204	t0630993_1
AC211231.4_FGT009	6:31192720-31193041	321	t0983821_1
AC211247.4_FGT001_j_2	5:129307913-129312041	390	t0616089_1
AC211253.3_FGT005	2:54002029-54004896	228		ID=Cluster_209012;DicerCall=24;MIRNA=N;
AC211265.4_FGT006	1:150454723-150455011	288	t1110072_1	ID=Cluster_293123;DicerCall=24;MIRNA=N;
AC211269.3_FGT006	5:160691043-160692225	210		ID=Cluster_151168;DicerCall=24;MIRNA=N;
AC211275.3_FGT006	1:222836881-222837136	255	t1371776_1	ID=Cluster_304404;DicerCall=24;MIRNA=N;
AC211313.3_FGT008	5:215613015-215613324	309	t0443280_1	ID=Cluster_162223;DicerCall=24;MIRNA=N;
AC211319.3_FGT002	3:215451477-215457108	240	t0457658_1	ID=Cluster_194123;DicerCall=24;MIRNA=N;
AC211323.4_FGT003	5:214392212-214392931	261	t1224075_1
AC211325.4_FGT003	3:15218187-15218843	324		ID=Cluster_166007;DicerCall=24;MIRNA=N;
AC211334.4_FGT003	4:146384105-146385666	351	t1247369_1	ID=Cluster_253451;DicerCall=24;MIRNA=N;,ID=Cluster_253452;DicerCall=24;MIRNA=N;
AC211352.3_FGT005	5:173679561-173679888	327	t1635776_1
AC211357.4_FGT003	5:212707338-212708423	267		ID=Cluster_161304;DicerCall=24;MIRNA=N;
AC211371.2_FGT005	6:15986416-15987600	231		ID=Cluster_51311;DicerCall=24;MIRNA=N;
AC211412.3_FGT005	8:139601065-139601320	255	t0816774_1
AC211414.4_FGT004	5:197642032-197644676	234	t0263741_1	ID=Cluster_157723;DicerCall=24;MIRNA=N;
AC211449.2_FGT001	3:7774059-7776125	234	t1305442_1
AC211451.4_FGT001	2:122635167-122635718	282	t0798072_1
AC211488.4_FGT003	6:32485741-32486101	360	t0497048_1
AC211510.3_FGT001	1:261366227-261366660	315	t1511077_1	ID=Cluster_311842;DicerCall=24;MIRNA=N;
AC211532.3_FGT008	6:432546-432789	243	t0842637_1	ID=Cluster_47923;DicerCall=24;MIRNA=N;
AC211534.4_FGT003	3:19557831-19558107	276	t0382617_1
AC211535.4_FGT001	5:204429091-204429394	303	t1038015_1
AC211546.2_FGT007	1:236427802-236428305	222	t1442161_1	ID=Cluster_307212;DicerCall=24;MIRNA=N;
AC211566.3_FGT002	1:165155237-165155552	315	t0564383_1	ID=Cluster_294908;DicerCall=24;MIRNA=N;
AC211574.3_FGT002	5:29798485-29798728	201	t1415783_1	ID=Cluster_135534;DicerCall=24;MIRNA=N;
AC211575.4_FGT004	9:18691548-18691785	237	t1496584_1	ID=Cluster_27046;DicerCall=24;MIRNA=N;
AC211577.3_FGT002	1:97282414-97282726	312	t1550466_1
AC211578.3_FGT002	2:135300512-135301147	216	t1393406_1	ID=Cluster_217508;DicerCall=24;MIRNA=N;
AC211584.4_FGT004_O_1	3:556174-556649	398	t1322346_1
AC211622.4_FGT002	6:6916362-6916608	246		ID=Cluster_48891;DicerCall=24;MIRNA=N;
AC211639.4_FGT009	1:267486714-267487565	222	t1065004_1	ID=Cluster_312994;DicerCall=24;MIRNA=N;
AC211653.3_FGT003	8:37511707-37512044	225	t1615791_1	ID=Cluster_81462;DicerCall=24;MIRNA=N;
AC211663.4_FGT003	3:96231797-96233295	306	t0798818_1	ID=Cluster_175329;DicerCall=24;MIRNA=N;
AC211669.4_FGT006	3:176219805-176220006	201		ID=Cluster_185624;DicerCall=24;MIRNA=N;
AC211678.4_FGT001	9:59366801-59368449	309	t1586156_1
AC211687.3_FGT007	8:15957951-15958865	342	t1429719_1
AC211688.4_FGT005	6:140468850-140469159	309		ID=Cluster_68208;DicerCall=24;MIRNA=N;
AC211706.4_FGT003	9:131638893-131639100	207		ID=Cluster_41636;DicerCall=24;MIRNA=N;
AC211707.4_FGT005	10:24457291-24457567	276	t0574031_1	ID=Cluster_5214;DicerCall=24;MIRNA=N;
AC211750.3_FGT001	4:80797448-80797670	222	t1259163_1
AC211762.4_FGT002	3:156868817-156869464	297	t1560653_1	ID=Cluster_182507;DicerCall=24;MIRNA=N;
AC211786.3_FGT003	4:42319417-42320201	276	t0319106_1
AC211862.4_FGT007	8:18434606-18434963	357	t1540023_1	ID=Cluster_79035;DicerCall=24;MIRNA=N;
AC211889.4_FGT005	8:32622166-32622617	243	t0914684_1	ID=Cluster_80907;DicerCall=24;MIRNA=N;
AC211907.3_FGT007	2:36280798-36281113	315		ID=Cluster_206139;DicerCall=24;MIRNA=N;
AC211913.3_FGT001	7:135658156-135658875	318		ID=Cluster_119345;DicerCall=24;MIRNA=N;,ID=Cluster_119346;DicerCall=24;MIRNA=N;
AC211961.3_FGT010	9:7644979-7646275	336	t0658108_1
AC211998.4_FGT004	1:156831001-156831713	240	t1458510_1	ID=Cluster_293777;DicerCall=24;MIRNA=N;
AC212001.2_FGT009	3:199333633-199334667	354	t0694597_1	ID=Cluster_190528;DicerCall=24;MIRNA=N;
AC212016.3_FGT005	3:116768812-116769157	345		ID=Cluster_177092;DicerCall=24;MIRNA=N;
AC212018.4_FGT005	7:151252307-151252977	201		ID=Cluster_122441;DicerCall=24;MIRNA=N;,ID=Cluster_122442;DicerCall=24;MIRNA=N;
AC212026.5_FGT003	6:86936098-86936305	207	t1312095_1	ID=Cluster_58481;DicerCall=24;MIRNA=N;
AC212031.4_FGT003	6:104612198-104613380	252	t1075620_1	ID=Cluster_61300;DicerCall=24;MIRNA=N;,ID=Cluster_61301;DicerCall=24;MIRNA=N;
AC212040.2_FGT005	1:168499897-168501985	345	t1252831_1	ID=Cluster_295375;DicerCall=24;MIRNA=N;
AC212042.4_FGT002	6:18905984-18906761	330	t1617929_1
AC212049.3_FGT001	8:122666057-122666297	240		ID=Cluster_91344;DicerCall=24;MIRNA=N;
AC212057.3_FGT017	8:169414963-169436121	342	t1334691_1	ID=Cluster_100947;DicerCall=24;MIRNA=N;
AC212061.2_FGT010	4:185015651-185016566	234	t1375969_1	ID=Cluster_260024;DicerCall=24;MIRNA=N;
AC212068.4_FGT004	6:145386264-145386591	228		ID=Cluster_69308;DicerCall=24;MIRNA=N;
AC212078.3_FGT006	2:62985093-62986238	252	t0828309_1
AC212091.3_FGT003	2:225041844-225042376	336	t0329456_1
AC212102.3_FGT006	5:345266-351652	213		ID=Cluster_128846;DicerCall=24;MIRNA=N;
AC212104.3_FGT001	10:36141344-36141683	339	t0651326_1	ID=Cluster_6291;DicerCall=24;MIRNA=N;
AC212104.3_FGT002	10:36148453-36149162	228		ID=Cluster_6292;DicerCall=24;MIRNA=N;
AC212105.3_FGT001	5:134631457-134631778	321		ID=Cluster_147864;DicerCall=24;MIRNA=N;
AC212121.5_FGT002	3:209923107-209923592	303		ID=Cluster_192920;DicerCall=24;MIRNA=N;
AC212122.4_FGT005	4:66582463-66582789	285	t0627798_1	ID=Cluster_245987;DicerCall=24;MIRNA=N;
AC212123.4_FGT004	5:150615395-150615659	264		ID=Cluster_149773;DicerCall=24;MIRNA=N;
AC212134.3_FGT006	4:191492082-191497075	258	t0336988_1	ID=Cluster_261351;DicerCall=24;MIRNA=N;
AC212144.4_FGT002	3:66083240-66119036	291		ID=Cluster_172906;DicerCall=24;MIRNA=N;
AC212156.4_FGT009	4:210283888-210284975	291	t0201505_1	ID=Cluster_264549;DicerCall=24;MIRNA=N;
AC212186.3_FGT001	1:256553792-256554131	339	t1309297_1
AC212191.4_FGT004	5:196020282-196021884	216	t0301807_1
AC212209.2_FGT004	1:34142709-34142958	249	t1576647_1	ID=Cluster_278185;DicerCall=24;MIRNA=N;
AC212209.2_FGT009	1:34106043-34106361	318		ID=Cluster_278178;DicerCall=24;MIRNA=N;
AC212218.3_FGT006	6:119307520-119308426	357	t1542238_1	ID=Cluster_64005;DicerCall=24;MIRNA=N;
AC212225.3_FGT002	6:11214336-11215651	339		ID=Cluster_49748;DicerCall=24;MIRNA=N;
AC212228.3_FGT001	7:114911778-114912000	222		ID=Cluster_115748;DicerCall=24;MIRNA=N;
AC212237.2_FGT004	9:91141568-91142181	273		ID=Cluster_35083;DicerCall=24;MIRNA=N;
AC212238.3_FGT002	7:114061834-114062098	264	t1466691_1	ID=Cluster_115653;DicerCall=24;MIRNA=N;
AC212279.4_FGT004	2:202247787-202274032	240	t0648705_1	ID=Cluster_227905;DicerCall=24;MIRNA=N;
AC212279.4_FGT009	2:202232874-202244113	222		ID=Cluster_227894;DicerCall=24;MIRNA=N;
AC212287.4_FGT001	8:95707624-95707879	255	t1167275_1	ID=Cluster_87208;DicerCall=24;MIRNA=N;
AC212287.4_FGT002	8:95687378-95688900	273	t0315028_1	ID=Cluster_87200;DicerCall=24;MIRNA=N;
AC212321.4_FGT001	3:188900770-188901610	309	t1549936_1	ID=Cluster_188372;DicerCall=24;MIRNA=N;
AC212321.4_FGT003	3:188832288-188833128	309	t1549936_1	ID=Cluster_188348;DicerCall=24;MIRNA=N;
AC212323.4_FGT002	1:179952062-179953429	270		ID=Cluster_296850;DicerCall=24;MIRNA=N;,ID=Cluster_296851;DicerCall=24;MIRNA=N;
AC212343.3_FGT002	4:210223762-210224409	354	t0326205_1
AC212348.3_FGT001	6:75891510-75891729	219		ID=Cluster_57153;DicerCall=24;MIRNA=N;
AC212360.3_FGT002	1:110178711-110181183	327		ID=Cluster_289905;DicerCall=24;MIRNA=N;
AC212394.4_FGT006	6:153380921-153381518	282	t1463886_1
AC212397.3_FGT001	8:122421629-122422010	300	t1204729_1	ID=Cluster_91282;DicerCall=24;MIRNA=N;
AC212404.3_FGT005	2:170440719-170472007	210		ID=Cluster_222064;DicerCall=24;MIRNA=N;
AC212456.3_FGT005	9:6085996-6086287	201	t0489939_1
AC212461.4_FGT003	5:144137239-144189919	285		ID=Cluster_149001;DicerCall=24;MIRNA=N;
AC212465.3_FGT001	6:115487786-115488065	279	t1038015_1	ID=Cluster_63326;DicerCall=24;MIRNA=N;
AC212476.3_FGT001	6:15707390-15708078	234	t1144146_1
AC212558.4_FGT001	7:112663276-112664055	345	t1308877_1	ID=Cluster_115513;DicerCall=24;MIRNA=N;
AC212560.4_FGT006	2:221981579-221981870	291	t0266957_1	ID=Cluster_232406;DicerCall=24;MIRNA=N;
AC212562.4_FGT004	5:182959419-183018734	345	t1179939_1
AC212565.3_FGT003	8:16215394-16216911	276	t1526605_1
AC212570.3_FGT005	7:20587616-20587865	249	t1220962_1
AC212581.3_FGT006	8:6543207-6544618	201	t1438028_1
AC212584.3_FGT004	9:133830418-133830772	354		ID=Cluster_42000;DicerCall=24;MIRNA=N;
AC212690.3_FGT003	1:111925347-111931887	339		ID=Cluster_290061;DicerCall=24;MIRNA=N;,ID=Cluster_290062;DicerCall=24;MIRNA=N;
AC212721.2_FGT002	4:125791140-125791856	276	t0805850_1
AC212733.4_FGT003	7:168839390-168840761	333		ID=Cluster_126578;DicerCall=24;MIRNA=N;,ID=Cluster_126579;DicerCall=24;MIRNA=N;
AC212747.3_FGT005	9:110880169-110880436	267	t0929873_1	ID=Cluster_37949;DicerCall=24;MIRNA=N;
AC212772.3_FGT002	6:115365066-115370652	336	t0524033_1	ID=Cluster_63282;DicerCall=24;MIRNA=N;
AC212775.1_FGT004	3:65716091-65717730	276		ID=Cluster_172850;DicerCall=24;MIRNA=N;
AC212775.1_FGT005	3:65720311-65720902	591	t0306648_1	ID=Cluster_172851;DicerCall=24;MIRNA=N;
AC212817.3_FGT004	4:199472170-199472434	264	t0676935_1
AC212831.3_FGT005	4:137520687-137520957	270		ID=Cluster_252324;DicerCall=24;MIRNA=N;
AC212885.5_FGT005	10:63767825-63828694	285	t0922959_1
AC212967.3_FGT004	5:166367350-166375387	348		ID=Cluster_151967;DicerCall=24;MIRNA=N;
AC213032.3_FGT005	8:7395548-7395854	306	t1330332_1
AC213035.3_FGT004	9:3411772-3412112	261		ID=Cluster_24064;DicerCall=24;MIRNA=N;
AC213044.3_FGT002	2:173522234-173522842	255		ID=Cluster_222493;DicerCall=24;MIRNA=N;
AC213046.3_FGT004	3:6494440-6496927	360		ID=Cluster_164260;DicerCall=24;MIRNA=N;
AC213311.3_FGT005	10:102701270-102701549	279	t0988978_1	ID=Cluster_14077;DicerCall=24;MIRNA=N;
AC213313.1_FGT001	3:102913729-102914748	354	t0684880_1	ID=Cluster_175874;DicerCall=24;MIRNA=N;
AC213314.3_FGT008	2:28648955-28649228	273	t0089731_3
AC213431.4_FGT003	7:38626707-38627125	360		ID=Cluster_108465;DicerCall=24;MIRNA=N;
AC213464.3_FGT002	6:168196986-168198208	246		ID=Cluster_75319;DicerCall=24;MIRNA=N;
AC213521.3_FGT001	1:226095521-226095845	324		ID=Cluster_305058;DicerCall=24;MIRNA=N;
AC213528.2_FGT002	7:66910973-66911237	264	t0690673_1	ID=Cluster_110607;DicerCall=24;MIRNA=N;
AC213595.2_FGT001	9:33381562-33381808	246	t0682024_1
AC213612.3_FGT002_j_1	9:44486658-44504319	313		ID=Cluster_30498;DicerCall=24;MIRNA=N;
AC213614.3_FGT002	1:92471984-92472880	312		ID=Cluster_287870;DicerCall=24;MIRNA=N;
AC213617.4_FGT007	5:3734287-3761009	306		ID=Cluster_129889;DicerCall=24;MIRNA=N;
AC213623.3_FGT002	5:192044687-192050776	315		ID=Cluster_156762;DicerCall=24;MIRNA=N;
AC213624.3_FGT002	1:231249432-231252347	432		ID=Cluster_306130;DicerCall=24;MIRNA=N;
AC213628.3_FGT004	7:81286889-81330568	336		ID=Cluster_111692;DicerCall=24;MIRNA=N;
AC213638.3_FGT001	9:26257994-26258348	354		ID=Cluster_28496;DicerCall=24;MIRNA=N;
AC213645.3_FGT003	5:130728274-130729222	333	t0506423_1	ID=Cluster_147524;DicerCall=24;MIRNA=N;
AC213649.4_FGT006	7:11511279-11511852	231	t0591595_1	ID=Cluster_105066;DicerCall=24;MIRNA=N;
AC213664.3_FGT001	5:103352107-103353084	261	t0515686_1
AC213664.3_FGT002	5:103405713-103405959	246	t0361883_1	ID=Cluster_145448;DicerCall=24;MIRNA=N;
AC213689.3_FGT004	5:147267764-147268013	249		ID=Cluster_149455;DicerCall=24;MIRNA=N;,ID=Cluster_149456;DicerCall=24;MIRNA=N;
AC213691.4_FGT001	3:134482623-134482965	342	t1226303_1	ID=Cluster_179283;DicerCall=24;MIRNA=N;
AC213693.3_FGT001	2:40174553-40174826	273	t0213143_1	ID=Cluster_206815;DicerCall=24;MIRNA=N;
AC213759.3_FGT001	1:156200301-156200756	303		ID=Cluster_293688;DicerCall=24;MIRNA=N;
AC213765.4_FGT001	7:70919631-70919949	318	t1348408_1	ID=Cluster_110809;DicerCall=24;MIRNA=N;
AC213768.2_FGT001	5:29556372-29557339	228	t1233028_1
AC213788.2_FGT002	9:3062758-3080500	318	t0681355_1	ID=Cluster_23964;DicerCall=24;MIRNA=N;
AC213803.3_FGT009	5:212514300-212514531	231	t0996475_1	ID=Cluster_161243;DicerCall=24;MIRNA=N;
AC213828.3_FGT004	2:106177599-106194808	297		ID=Cluster_214576;DicerCall=24;MIRNA=N;
AC213829.2_FGT005_j_1	6:15709308-15743724	573		ID=Cluster_51190;DicerCall=24;MIRNA=N;,ID=Cluster_51191;DicerCall=24;MIRNA=N;,ID=Cluster_51192;DicerCall=24;MIRNA=N;,ID=Cluster_51195;DicerCall=24;MIRNA=N;,ID=Cluster_51196;DicerCall=24;MIRNA=N;
AC213829.2_FGT005_j_3	6:15709308-15743724	889	t0141173_1	ID=Cluster_51195;DicerCall=24;MIRNA=N;,ID=Cluster_51196;DicerCall=24;MIRNA=N;
AC213829.2_FGT005_j_8	6:15709308-15743724	873	t0141173_1	ID=Cluster_51195;DicerCall=24;MIRNA=N;,ID=Cluster_51196;DicerCall=24;MIRNA=N;
AC213829.2_FGT005_j_9	6:15709308-15743724	613		ID=Cluster_51195;DicerCall=24;MIRNA=N;,ID=Cluster_51196;DicerCall=24;MIRNA=N;
AC213831.3_FGT003	3:29332673-29333384	348	t0857893_1
AC213832.4_FGT001	4:67531948-67532263	315	t1459914_1
AC213836.3_FGT001	1:247278008-247280480	345	t0323782_1	ID=Cluster_309178;DicerCall=24;MIRNA=N;
AC213839.3_FGT003	6:66783373-66783640	267	t0711003_1	ID=Cluster_56197;DicerCall=24;MIRNA=N;
AC213843.4_FGT007	3:10227718-10228003	285		ID=Cluster_165083;DicerCall=24;MIRNA=N;
AC213852.3_FGT001	8:145076965-145077892	267		ID=Cluster_95126;DicerCall=24;MIRNA=N;
AC213884.3_FGT005	6:140707597-140707804	207		ID=Cluster_68267;DicerCall=24;MIRNA=N;
AC213884.3_FGT006	6:140713491-140714854	240	t0613783_1	ID=Cluster_68270;DicerCall=24;MIRNA=N;
AC213886.2_FGT007	10:132934056-132934371	315		ID=Cluster_19176;DicerCall=24;MIRNA=N;
AC214001.2_FGT002	9:46322376-46322705	255	t0307326_1
AC214038.2_FGT002	5:148095270-148095537	267	t0617727_1
AC214039.3_FGT004	5:153387447-153387681	234	t1347450_1
AC214039.3_FGT005_j_1	5:153418933-153419782	621	t0708897_1
AC214041.3_FGT002	1:195010398-195011344	249	t1334895_1
AC214041.3_FGT003	1:194971416-194971874	294		ID=Cluster_299122;DicerCall=24;MIRNA=N;
AC214109.2_FGT003	1:51837001-51838448	342	t0301807_1
AC214109.2_FGT008	1:51788897-51789212	315	t1251583_1	ID=Cluster_281452;DicerCall=24;MIRNA=N;
AC214111.3_FGT003	1:42590159-42590495	336	t0816999_1	ID=Cluster_279797;DicerCall=24;MIRNA=N;
AC214126.4_FGT003	1:245760082-245760418	336	t0703637_1
AC214126.4_FGT006	1:245905568-245905838	270		ID=Cluster_308876;DicerCall=24;MIRNA=N;
AC214137.3_FGT001	6:38623870-38624178	237	t1351875_1
AC214137.3_FGT002	6:38558797-38559249	222	t1505301_1
AC214142.3_FGT001	1:172047140-172047659	519	t1392749_1	ID=Cluster_295787;DicerCall=24;MIRNA=N;
AC214146.3_FGT007	1:126581758-126582010	252	t1350867_1
AC214155.3_FGT002	1:116249135-116249468	333	t0819051_1
AC214183.3_FGT002	6:41005033-41005384	351	t0648786_1
AC214224.3_FGT007	6:143213192-143213507	315	t0407656_1	ID=Cluster_68860;DicerCall=24;MIRNA=N;
AC214242.4_FGT005	1:235495731-235499054	327	t0418637_1	ID=Cluster_306970;DicerCall=24;MIRNA=N;
AC214255.3_FGT008	4:4805527-4805815	288		ID=Cluster_237098;DicerCall=24;MIRNA=N;
AC214257.4_FGT003	4:109124346-109124580	234		ID=Cluster_249658;DicerCall=24;MIRNA=N;
AC214258.3_FGT002	3:25927787-25928102	315	t1130994_1	ID=Cluster_167790;DicerCall=24;MIRNA=N;
AC214260.3_FGT003	1:265467647-265467971	228		ID=Cluster_312635;DicerCall=24;MIRNA=N;
AC214266.3_FGT001	10:42449792-42450104	312		ID=Cluster_6761;DicerCall=24;MIRNA=N;
AC214267.3_FGT005	1:239444176-239445151	261	t1190808_1
AC214289.4_FGT001	2:660861-661262	312	t1157027_1
AC214295.3_FGT003	2:110070901-110071249	348	t1013397_1
AC214354.4_FGT001	4:94628127-94628436	309	t1555657_1
AC214363.3_FGT016	5:205357043-205357313	270	t0635941_1
AC214368.3_FGT006	1:36425308-36425690	348	t1112701_1	ID=Cluster_278666;DicerCall=24;MIRNA=N;
AC214425.3_FGT002	9:43703557-43704140	351	t1606792_1	ID=Cluster_30416;DicerCall=24;MIRNA=N;
AC214433.3_FGT007	5:5035385-5035781	345		ID=Cluster_130293;DicerCall=24;MIRNA=N;
AC214439.3_FGT002	5:131075672-131075927	255	t1450824_1	ID=Cluster_147551;DicerCall=24;MIRNA=N;
AC214451.3_FGT004	6:148443320-148444077	270	t1591034_1	ID=Cluster_70065;DicerCall=24;MIRNA=N;,ID=Cluster_70066;DicerCall=24;MIRNA=N;
AC214461.3_FGT008	5:9725283-9725502	219		ID=Cluster_131399;DicerCall=24;MIRNA=N;
AC214477.4_FGT002	9:100297107-100299799	207	t1163319_1
AC214479.2_FGT004	5:217363159-217432493	288	t0282485_1
AC214485.3_FGT006	4:216976491-216980455	225		ID=Cluster_265546;DicerCall=24;MIRNA=N;
AC214487.3_FGT002	2:185800957-185801179	222		ID=Cluster_224709;DicerCall=24;MIRNA=N;
AC214493.3_FGT004	3:48115971-48116316	345		ID=Cluster_170882;DicerCall=24;MIRNA=N;
AC214508.3_FGT002	4:213703128-213703613	252	t0787367_1
AC214524.3_FGT005	1:77936283-77936604	321		ID=Cluster_285824;DicerCall=24;MIRNA=N;
AC214532.4_FGT002	1:60728608-60729493	348	t1077187_1	ID=Cluster_282972;DicerCall=24;MIRNA=N;
AC214534.3_FGT007	3:162634241-162635809	285		ID=Cluster_183402;DicerCall=24;MIRNA=N;
AC214605.2_FGT005	4:149169663-149170094	201		ID=Cluster_253788;DicerCall=24;MIRNA=N;
AC214612.2_FGT006	5:213571873-213572395	270	t0648913_1	ID=Cluster_161556;DicerCall=24;MIRNA=N;
AC214634.3_FGT003	1:158640371-158640699	225	t1615791_1	ID=Cluster_294058;DicerCall=24;MIRNA=N;
AC214639.3_FGT001	1:98707727-98708069	342	t0986966_1
AC214639.3_FGT002	1:98713427-98713769	342	t0986966_1
AC214668.3_FGT001	7:85817858-85821122	339	t1605290_1
AC214767.2_FGT006	3:13702713-13709628	321		ID=Cluster_165763;DicerCall=24;MIRNA=N;
AC214790.3_FGT002	9:37712624-37712879	255	t0337373_1	ID=Cluster_29913;DicerCall=24;MIRNA=N;
AC214790.3_FGT003	9:37719877-37720093	216	t0619453_1	ID=Cluster_29914;DicerCall=24;MIRNA=N;
AC214797.3_FGT001	3:139739759-139740646	472	t1359945_1
AC214798.2_FGT001	7:174015270-174015596	225	t1080538_1	ID=Cluster_128134;DicerCall=24;MIRNA=N;
AC214834.3_FGT004	10:125977362-125977584	222		ID=Cluster_17807;DicerCall=24;MIRNA=N;
AC214835.2_FGT001	10:112858931-112859556	264	t0331087_1
AC214978.3_FGT001	2:185497938-185498193	255		ID=Cluster_224654;DicerCall=24;MIRNA=N;
AC215168.2_FGT006	5:174129650-174129881	231		ID=Cluster_153242;DicerCall=24;MIRNA=N;
AC215168.2_FGT008	5:174055107-174055449	342	t1410662_1
AC215178.3_FGT002	1:273452503-273452836	333	t0635941_1
AC215201.3_FGT006	6:142280584-142280878	294	t1459914_1	ID=Cluster_68657;DicerCall=24;MIRNA=N;
AC215201.3_FGT007	6:142286431-142286671	240	t0122973_1	ID=Cluster_68659;DicerCall=24;MIRNA=N;
AC215224.2_FGT001	5:130277850-130278293	315	t1298190_1
AC215229.3_FGT002	9:106527698-106527938	240		ID=Cluster_37282;DicerCall=24;MIRNA=N;
AC215234.2_FGT003	1:95271496-95273305	306		ID=Cluster_288323;DicerCall=24;MIRNA=N;,ID=Cluster_288324;DicerCall=24;MIRNA=N;,ID=Cluster_288325;DicerCall=24;MIRNA=N;
AC215242.3_FGT003	1:224407923-224408238	315		ID=Cluster_304742;DicerCall=24;MIRNA=N;,ID=Cluster_304743;DicerCall=24;MIRNA=N;
AC215257.2_FGT004	6:90273013-90273355	342	t1581158_1	ID=Cluster_59018;DicerCall=24;MIRNA=N;
AC215259.3_FGT013	9:106051980-106052250	270	t1263457_1	ID=Cluster_37178;DicerCall=24;MIRNA=N;
AC215286.2_FGT002	3:13429442-13429745	303	t1038015_1	ID=Cluster_165698;DicerCall=24;MIRNA=N;
AC215298.2_FGT001_X_1	9:120847231-120850232	1010	t1327678_1	ID=Cluster_39639;DicerCall=24;MIRNA=N;
AC215298.2_FGT001_X_2	9:120847231-120850232	479	t0727413_1	ID=Cluster_39639;DicerCall=24;MIRNA=N;
AC215298.2_FGT001_X_3	9:120847231-120850232	495	t0727413_1	ID=Cluster_39639;DicerCall=24;MIRNA=N;
AC215501.3_FGT006	2:200478996-200482029	360	t0842787_1	ID=Cluster_227647;DicerCall=24;MIRNA=N;
AC215509.2_FGT002	5:148279980-148280829	303		ID=Cluster_149583;DicerCall=24;MIRNA=N;,ID=Cluster_149584;DicerCall=24;MIRNA=N;,ID=Cluster_149585;DicerCall=24;MIRNA=N;
AC215610.3_FGT003	1:190187322-190187583	261	t0241840_1
AC215610.3_FGT008	1:190311660-190311942	282	t0774839_1	ID=Cluster_298382;DicerCall=24;MIRNA=N;
AC215612.2_FGT006	5:158067660-158067942	282	t0230757_1	ID=Cluster_150743;DicerCall=24;MIRNA=N;
AC215612.2_FGT009	5:158075131-158075446	315	t0276395_1	ID=Cluster_150744;DicerCall=24;MIRNA=N;
AC215638.3_FGT004	1:56931655-56986229	255	t0655492_1	ID=Cluster_282379;DicerCall=24;MIRNA=N;
AC215679.3_FGT009	5:120758678-120758969	291	t0544122_1	ID=Cluster_146596;DicerCall=24;MIRNA=N;
AC215688.3_FGT010	6:151685084-151685702	327		ID=Cluster_70894;DicerCall=24;MIRNA=N;,ID=Cluster_70895;DicerCall=24;MIRNA=N;
AC215715.3_FGT002	1:166395560-166395800	240		ID=Cluster_295114;DicerCall=24;MIRNA=N;
AC215858.2_FGT003	6:141657583-141663820	321	t1591296_1	ID=Cluster_68500;DicerCall=24;MIRNA=N;,ID=Cluster_68501;DicerCall=24;MIRNA=N;
AC215860.3_FGT005	3:195854430-195854739	309	t1387580_1	ID=Cluster_189796;DicerCall=24;MIRNA=N;
AC215861.2_FGT006	6:39532626-39532899	273		ID=Cluster_53945;DicerCall=24;MIRNA=N;
AC215864.3_FGT008	5:19454588-19455539	267	t1141992_1	ID=Cluster_133661;DicerCall=24;MIRNA=N;
AC215865.3_FGT005	7:87621705-87622029	279	t0861373_1	ID=Cluster_112448;DicerCall=24;MIRNA=N;
AC215870.3_FGT002	1:69874811-69875033	222		ID=Cluster_284565;DicerCall=24;MIRNA=N;
AC215878.3_FGT003	3:88327514-88328722	327		ID=Cluster_174599;DicerCall=24;MIRNA=N;
AC215879.3_FGT009	2:233936266-233936560	294		ID=Cluster_235136;DicerCall=24;MIRNA=N;
AC215880.3_FGT001	4:60873718-60874210	411		ID=Cluster_245369;DicerCall=24;MIRNA=N;
AC215906.3_FGT001	6:99745255-99747274	348	t1365031_1
AC215911.2_FGT003	8:85177787-85188381	270	t0527149_1
AC215986.3_FGT004	3:79847599-79847959	360	t0651326_1
AC216040.3_FGT002	1:271642637-271642880	243	t0387456_1
AC216054.3_FGT001	3:94864369-94864663	294		ID=Cluster_175250;DicerCall=24;MIRNA=N;
AC216069.3_FGT001	2:95379730-95437942	351	t0508869_1	ID=Cluster_213605;DicerCall=24;MIRNA=N;
AC216182.3_FGT004	4:151097945-151109901	246		ID=Cluster_254081;DicerCall=24;MIRNA=N;
AC216186.2_FGT005	9:136770918-136771976	312	t0531812_1	ID=Cluster_42641;DicerCall=24;MIRNA=N;
AC216196.3_FGT006	6:128820432-128820759	327	t1206273_1	ID=Cluster_65758;DicerCall=24;MIRNA=N;
AC216209.3_FGT005	1:294031020-294031254	234	t1313761_1	ID=Cluster_318484;DicerCall=24;MIRNA=N;
AC216262.2_FGT001	4:34590267-34590641	210		ID=Cluster_242109;DicerCall=24;MIRNA=N;
AC216273.3_FGT008	9:138025144-138025447	303	t1038015_1	ID=Cluster_42977;DicerCall=24;MIRNA=N;
AC216274.1_FGT006	5:184965541-184965814	273		ID=Cluster_155332;DicerCall=24;MIRNA=N;
AC216356.3_FGT004	5:86147285-86147585	300		ID=Cluster_143690;DicerCall=24;MIRNA=N;
AC216369.3_FGT004	10:78068465-78069156	282		ID=Cluster_10264;DicerCall=24;MIRNA=N;
AC216723.3_FGT003	1:72102453-72121845	285	t0333752_1
AC216724.3_FGT004	8:101420667-101420928	261	t1571653_1
AC216860.3_FGT001	4:106490671-106492042	327	t0350918_1	ID=Cluster_249485;DicerCall=24;MIRNA=N;
AC216867.3_FGT003	8:40020514-40021161	357	t0277595_1
AC216888.3_FGT002	1:174399330-174400117	351		ID=Cluster_296139;DicerCall=24;MIRNA=N;
AC216893.3_FGT002	3:96713958-96714261	303		ID=Cluster_175354;DicerCall=24;MIRNA=N;
AC216893.3_FGT005	3:96832646-96832895	249		ID=Cluster_175362;DicerCall=24;MIRNA=N;
AC217043.3_FGT008	10:125363120-125363957	324	t1424523_1	ID=Cluster_17728;DicerCall=24;MIRNA=N;
AC217048.3_FGT002	3:81814467-81814957	258	t0951345_1
AC217048.3_FGT003	3:81942579-81942915	336	t1492466_1
AC217052.2_FGT006	2:210203829-210204427	414	t1624512_1
AC217260.3_FGT004	1:197354959-197355256	297		ID=Cluster_299542;DicerCall=24;MIRNA=N;
AC217291.3_FGT003	5:217656046-217665082	336		ID=Cluster_162794;DicerCall=24;MIRNA=N;
AC217291.3_FGT005	5:217627224-217627963	345		ID=Cluster_162787;DicerCall=24;MIRNA=N;
AC217292.2_FGT008	5:212338570-212338879	309	t1616801_1
AC217295.3_FGT007	3:161596699-161598331	207	t0539495_1
AC217351.3_FGT003	1:36900384-36900642	258		ID=Cluster_278716;DicerCall=24;MIRNA=N;
AC217370.3_FGT003	3:121041430-121044521	270		ID=Cluster_177489;DicerCall=24;MIRNA=N;,ID=Cluster_177490;DicerCall=24;MIRNA=N;,ID=Cluster_177491;DicerCall=22;MIRNA=N;
AC217371.3_FGT003	4:90062694-90063306	312	t0658724_1	ID=Cluster_248454;DicerCall=24;MIRNA=N;
AC217382.3_FGT003	9:53481990-53482281	291		ID=Cluster_31423;DicerCall=24;MIRNA=N;
AC217420.3_FGT005	5:33276715-33277512	270	t0607177_1
AC217548.2_FGT008	5:158588203-158588458	255		ID=Cluster_150805;DicerCall=24;MIRNA=N;
AC217552.3_FGT003	4:218932944-218933476	276	t0899111_1
AC217553.3_FGT007	2:107944957-107945224	267		ID=Cluster_214769;DicerCall=24;MIRNA=N;
AC217576.3_FGT003	2:104301286-104301828	255		ID=Cluster_214369;DicerCall=24;MIRNA=N;
AC217624.1_FGT002	1:248757210-248757558	348		ID=Cluster_309431;DicerCall=24;MIRNA=N;
AC217672.3_FGT011	2:204554629-204601361	285		ID=Cluster_228397;DicerCall=24;MIRNA=N;
AC217673.2_FGT004	5:170950987-170951433	309		ID=Cluster_152726;DicerCall=24;MIRNA=N;
AC217690.3_FGT003	4:107997034-107997328	294	t0754492_1	ID=Cluster_249555;DicerCall=24;MIRNA=N;
AC217793.1_FGT001	5:201264597-201266121	696	t0951345_1
AC217895.2_FGT002	7:124964513-124966758	351		ID=Cluster_117467;DicerCall=24;MIRNA=N;,ID=Cluster_117468;DicerCall=24;MIRNA=N;
AC217895.2_FGT005	7:124982265-124990597	264		ID=Cluster_117478;DicerCall=24;MIRNA=N;,ID=Cluster_117479;DicerCall=24;MIRNA=N;,ID=Cluster_117480;DicerCall=24;MIRNA=N;
AC217942.3_FGT001	4:135508707-135509075	324	t0124616_1
AC217961.3_FGT004	6:5864778-5865015	237	t0639831_1
AC217997.3_FGT002	4:19033973-19034416	360	t1169910_1	ID=Cluster_239677;DicerCall=24;MIRNA=N;
AC217999.3_FGT001	8:133619176-133619437	261	t0571115_1	ID=Cluster_93034;DicerCall=24;MIRNA=N;
AC218002.3_FGT002	6:18968139-18969591	279	t0617551_1
AC218003.2_FGT003	6:53017945-53018218	273		ID=Cluster_54890;DicerCall=24;MIRNA=N;
AC218019.3_FGT001	9:127994536-127995065	327	t1606718_1	ID=Cluster_40921;DicerCall=24;MIRNA=N;
AC218035.3_FGT001_j_1	8:103049830-103050861	620	t1293924_1
AC218037.3_FGT014	8:161382557-161383073	267	t0807717_1
AC218148.2_FGT005	6:159620712-159621048	336	t0210958_1	ID=Cluster_72920;DicerCall=24;MIRNA=N;
AC218148.2_FGT010	6:159569257-159569758	204	t0712069_1	ID=Cluster_72902;DicerCall=24;MIRNA=N;
AC218152.3_FGT005	10:112897268-112898397	225		ID=Cluster_15650;DicerCall=24;MIRNA=N;,ID=Cluster_15651;DicerCall=24;MIRNA=N;
AC218173.3_FGT004	1:214082675-214084173	261	t0272609_1	ID=Cluster_302640;DicerCall=24;MIRNA=N;
AC218175.3_FGT002	5:159375132-159375927	264		ID=Cluster_150986;DicerCall=24;MIRNA=N;
AC218903.2_FGT008	9:125651473-125651886	351	t1157027_1	ID=Cluster_40446;DicerCall=24;MIRNA=N;,ID=Cluster_40447;DicerCall=24;MIRNA=N;
AC218939.2_FGT006	7:10037961-10038486	357	t1362980_1
AC218952.3_FGT002	6:42438362-42438893	330	t1546557_1
AC218979.3_FGT002	6:88405370-88405634	264	t0527137_1	ID=Cluster_58679;DicerCall=24;MIRNA=N;
AC218988.3_FGT002	9:144039754-144043128	282	t1234349_1	ID=Cluster_44379;DicerCall=24;MIRNA=N;
AC218998.2_FGT008	4:6058207-6058788	210	t1633727_1	ID=Cluster_237464;DicerCall=24;MIRNA=N;
AC219022.3_FGT003	5:106271169-106301218	258		ID=Cluster_145633;DicerCall=24;MIRNA=N;
AC219030.3_FGT001	3:69329592-69331076	297	t1158416_1
AC219030.3_FGT004	3:69219691-69219978	234		ID=Cluster_173271;DicerCall=24;MIRNA=N;
AC219053.3_FGT002	4:221368066-221368315	249		ID=Cluster_266249;DicerCall=24;MIRNA=N;
AC219073.3_FGT001	4:214530671-214531001	330	t1489389_1
AC219190.3_FGT004	9:101107655-101107976	321	t0341054_1
AC219198.3_FGT002	10:117740365-117745356	351	t0360703_1	ID=Cluster_16533;DicerCall=24;MIRNA=N;
AC220927.3_FGT003	5:208789740-208792886	300	t1182964_1
AC220971.3_FGT010	5:10716023-10717164	345	t0505402_1	ID=Cluster_131672;DicerCall=24;MIRNA=N;
AC221053.3_FGT008	1:280192185-280194130	339	t0283361_1
AC221057.2_FGT007	5:172072483-172072717	234	t0259802_1	ID=Cluster_152918;DicerCall=24;MIRNA=N;
AC225179.3_FGT004	3:81195829-81196036	207	t1140147_1
AC225222.2_FGT004	1:228072606-228073787	249	t0156366_1	ID=Cluster_305472;DicerCall=24;MIRNA=N;
AC225222.2_FGT006	1:228121747-228123350	204		ID=Cluster_305491;DicerCall=24;MIRNA=N;
AC225338.3_FGT001	3:126337212-126337750	207	t1351097_1
AC225342.3_FGT006	5:160764256-160765024	204		ID=Cluster_151183;DicerCall=24;MIRNA=N;
AC225348.3_FGT002	7:145015368-145016157	351	t0958840_1	ID=Cluster_121078;DicerCall=24;MIRNA=N;,ID=Cluster_121079;DicerCall=24;MIRNA=N;
AC225350.2_FGT001	2:67272643-67272862	219	t0759393_1	ID=Cluster_210884;DicerCall=24;MIRNA=N;
AC225355.2_FGT002	1:70582467-70601341	285	t0128376_1
AC225359.3_FGT006	7:96045170-96075447	327	t0187197_2
AC225364.3_FGT003	3:11004106-11004328	222		ID=Cluster_165246;DicerCall=24;MIRNA=N;
AC225564.3_FGT004	7:27330014-27336746	330	t0979111_1	ID=Cluster_107185;DicerCall=24;MIRNA=N;
AC225817.2_FGT001	4:13138375-13156689	309	t0608414_1
AC225941.2_FGT001	2:116798980-116803186	219	t0349974_1
AC225980.2_FGT002	5:139631382-139643346	282	t0527149_1	ID=Cluster_148408;DicerCall=24;MIRNA=N;
AC226199.2_FGT002_X_1	5:144904010-144906436	759		ID=Cluster_149153;DicerCall=24;MIRNA=N;
AC226227.2_FGT002	10:128985648-128986385	309		ID=Cluster_18334;DicerCall=24;MIRNA=N;
AC226233.2_FGT006	8:175006877-175007234	357	t0627398_1
AC226233.2_FGT007	8:175012623-175012932	309	t1123264_1
AC226250.1_FGT001	2:65672319-65673032	387	t0727571_1
AC226326.2_FGT001	9:1886791-1887419	348		ID=Cluster_23729;DicerCall=24;MIRNA=N;
AC226342.2_FGT001	7:147458765-147459023	258	t0467324_1	ID=Cluster_121593;DicerCall=24;MIRNA=N;
AC226442.2_FGT007	8:172315226-172316665	270	t0558357_1
AC226494.2_FGT002	2:161250864-161251183	222	t0510552_1	ID=Cluster_220741;DicerCall=24;MIRNA=N;,ID=Cluster_220742;DicerCall=24;MIRNA=N;
AC226536.2_FGT001	2:140939917-140940600	270	t0291474_1	ID=Cluster_218076;DicerCall=24;MIRNA=N;
AC226539.2_FGT004	4:199574563-199575799	231		ID=Cluster_262825;DicerCall=24;MIRNA=N;
AC226544.2_FGT004	1:294714874-294790485	258	t1618650_1	ID=Cluster_318563;DicerCall=24;MIRNA=N;
AC226561.2_FGT001	3:157926413-157926764	351	t1253480_1
AC226564.1_FGT003	2:219511372-219511672	300	t1555631_1	ID=Cluster_231751;DicerCall=24;MIRNA=N;
AC226564.1_FGT009	2:219523155-219523646	273		ID=Cluster_231756;DicerCall=24;MIRNA=N;
AC226569.2_FGT001	9:142414251-142414548	297		ID=Cluster_44039;DicerCall=24;MIRNA=N;
AC229571.2_FGT005	7:112221763-112224366	318	t0986052_1	ID=Cluster_115441;DicerCall=24;MIRNA=N;
AC229585.1_FGT001	1:95498496-95501288	423	t0674290_1	ID=Cluster_288348;DicerCall=24;MIRNA=N;
AC229585.1_FGT003	1:95439743-95440930	276	t0506973_1
AC229587.1_FGT002	2:200707406-200710924	309		ID=Cluster_227683;DicerCall=24;MIRNA=N;
AC229587.1_FGT002_O_1	2:200707406-200710924	344	t0335053_1	ID=Cluster_227682;DicerCall=24;MIRNA=N;,ID=Cluster_227683;DicerCall=24;MIRNA=N;
AC230007.1_FGT001	2:75190981-75198623	249		ID=Cluster_211763;DicerCall=24;MIRNA=N;
AC230013.2_FGT006	3:210734824-210736661	753	t1611305_1
AC230020.1_FGT003	2:168612937-168651492	255	t0363492_1	ID=Cluster_221777;DicerCall=24;MIRNA=N;
AC230020.1_FGT006	2:168475220-168477551	342		ID=Cluster_221750;DicerCall=24;MIRNA=N;
AC230021.2_FGT001	2:191082572-191082940	336	t1352520_1	ID=Cluster_225812;DicerCall=24;MIRNA=N;
AC230033.2_FGT005	8:157266053-157266269	216	t0162539_2	ID=Cluster_97850;DicerCall=24;MIRNA=N;
AC231226.2_FGT006	10:138875503-138881240	288	t1605180_1
AC231229.1_FGT004	4:38296947-38297528	264	t0442237_1	ID=Cluster_242725;DicerCall=24;MIRNA=N;
AC231389.1_FGT009	3:208767324-208767555	231		ID=Cluster_192639;DicerCall=24;MIRNA=N;
AC231430.1_FGT001	5:88835200-88835500	300	t1374704_1	ID=Cluster_144062;DicerCall=24;MIRNA=N;
AC231430.1_FGT005	5:88872424-88872727	303	t0401717_1
AC231527.1_FGT002	7:26573059-26573371	312	t1505151_1
AC231745.1_FGT009	9:18161048-18161354	306		ID=Cluster_26989;DicerCall=24;MIRNA=N;
AC231755.1_FGT008	6:159478698-159478959	261		ID=Cluster_72892;DicerCall=24;MIRNA=N;
AC233785.2_FGT007	1:266682456-266683815	360		ID=Cluster_312853;DicerCall=22;MIRNA=N;
AC233788.2_FGT004	8:168978306-168979420	300	t0864392_1
AC233788.2_FGT009	8:169030905-169031184	279	t0494780_1
AC233857.1_FGT001	5:17650652-17650955	303	t1175370_1	ID=Cluster_133291;DicerCall=24;MIRNA=N;
AC233861.1_FGT002	2:189782202-189784338	210	t1498210_1	ID=Cluster_225492;DicerCall=24;MIRNA=N;,ID=Cluster_225494;DicerCall=24;MIRNA=N;
AC233864.1_FGT008	8:123591535-123592215	288		ID=Cluster_91487;DicerCall=24;MIRNA=N;
AC233882.1_FGT005_X_1	3:205888868-205915633	530	t1285450_1	ID=Cluster_191954;DicerCall=24;MIRNA=N;
AC233887.1_FGT007	2:56085617-56087383	243	t0476454_1	ID=Cluster_209274;DicerCall=24;MIRNA=N;,ID=Cluster_209275;DicerCall=24;MIRNA=N;
AC233894.1_FGT003	5:28340260-28341784	348	t0590356_1
AC233896.1_FGT002	4:214042416-214042722	306	t0857893_1
AC233901.1_FGT007	9:153064258-153065581	339	t0929670_1	ID=Cluster_46819;DicerCall=24;MIRNA=N;,ID=Cluster_46820;DicerCall=24;MIRNA=N;
AC233910.1_FGT009	2:198448998-198449343	345		ID=Cluster_227175;DicerCall=24;MIRNA=N;,ID=Cluster_227176;DicerCall=24;MIRNA=N;
AC233922.1_FGT007	4:238591706-238591988	282	t1164994_1	ID=Cluster_269826;DicerCall=24;MIRNA=N;
AC233927.1_FGT001	5:124961748-124964944	483	t1527559_1
AC233936.1_FGT001	6:96283998-96284241	243	t1465090_1	ID=Cluster_59946;DicerCall=24;MIRNA=N;
AC233942.1_FGT001_j_1	6:137492992-137496205	241		ID=Cluster_67534;DicerCall=24;MIRNA=N;
AC233945.1_FGT002	3:207969517-207969823	306		ID=Cluster_192442;DicerCall=24;MIRNA=N;
AC233946.1_FGT005	3:206755946-206756195	249	t1374467_1	ID=Cluster_192132;DicerCall=24;MIRNA=N;
AC233950.1_FGT001	1:265847188-265847653	369	t0548541_1
AC233959.1_FGT005	5:80526487-80527681	225	t1566646_1	ID=Cluster_142997;DicerCall=24;MIRNA=N;,ID=Cluster_142998;DicerCall=24;MIRNA=N;
AC233966.1_FGT008	2:153542002-153542290	288	t1141925_1
AC233967.1_FGT001_j_1	2:55220331-55222771	1022		ID=Cluster_209178;DicerCall=24;MIRNA=N;
AC233967.1_FGT001_j_2	2:55220331-55222771	1020		ID=Cluster_209178;DicerCall=24;MIRNA=N;
AC233979.1_FGT008_O_1	10:135143188-135194343	926	t0168897_1
AC234154.1_FGT009	7:138736021-138737490	333		ID=Cluster_119854;DicerCall=24;MIRNA=N;,ID=Cluster_119855;DicerCall=24;MIRNA=N;
AC234158.1_FGT004	9:112541238-112541532	294	t1153290_1
AC234187.1_FGT006	1:141763310-141763622	312	t0750079_1	ID=Cluster_292281;DicerCall=24;MIRNA=N;
AC234189.1_FGT001	1:283209631-283210014	285	t1514116_1
AC234203.1_FGT006	1:188076445-188076816	276	t1493580_1
AC234519.1_FGT013	8:167424121-167424454	333		ID=Cluster_100446;DicerCall=24;MIRNA=N;
AC234522.1_FGT008	5:40951261-40951563	216	t0218175_1	ID=Cluster_137545;DicerCall=24;MIRNA=N;
AC234523.1_FGT001	4:98456961-98457358	246	t0344392_1
AC234526.1_FGT001	7:133858055-133858379	255	t1448780_1	ID=Cluster_119043;DicerCall=24;MIRNA=N;
AC234527.1_FGT001	10:19017891-19018834	393	t1187959_1
AC234527.1_FGT005	10:18921985-18924190	339		ID=Cluster_4527;DicerCall=24;MIRNA=N;
AC234528.1_FGT001_j_4	1:204265287-204280140	513	t1190470_1	ID=Cluster_300754;DicerCall=24;MIRNA=N;
AC235534.1_FGT004	10:136859205-136860631	297		ID=Cluster_20040;DicerCall=24;MIRNA=N;
AC235534.1_FGT006	10:136955245-136955492	247	t1505407_1	ID=Cluster_20065;DicerCall=24;MIRNA=N;
AC235547.1_FGT003	1:282511661-282515995	312		ID=Cluster_316039;DicerCall=24;MIRNA=N;,ID=Cluster_316040;DicerCall=24;MIRNA=N;
AF546187.1_FGT005	1:161916015-161916357	342	t1449850_1
AF546187.1_FGT013	1:162213243-162213540	297	t0480842_1
Cluster_t_1	1:146264-152216	1589	t0336043_1
Cluster_t_10	1:53837336-53839456	873	t1164890_1	ID=Cluster_281821;DicerCall=24;MIRNA=N;
Cluster_t_100	2:81924214-81924977	763	t1217113_1
Cluster_t_102	2:95807463-95808505	1042	t0231598_1
Cluster_t_103	2:97977053-97978143	1090	t1427253_1
Cluster_t_104	2:104971205-104972778	1573	t0987021_1	ID=Cluster_214455;DicerCall=24;MIRNA=N;
Cluster_t_106	2:108138368-108139475	1107	t1601899_1	ID=Cluster_214841;DicerCall=24;MIRNA=N;
Cluster_t_11	1:55816328-55817520	1192	t1455309_1	ID=Cluster_282138;DicerCall=24;MIRNA=N;
Cluster_t_112	2:119111998-119112660	662	t1482219_1	ID=Cluster_216056;DicerCall=24;MIRNA=N;
Cluster_t_113	2:119776371-119777495	1124	t0549070_1
Cluster_t_114	2:144278307-144280887	2580	t1487781_1	ID=Cluster_218560;DicerCall=24;MIRNA=N;,ID=Cluster_218562;DicerCall=24;MIRNA=N;
Cluster_t_115	2:144281490-144284982	3492	t1464093_1	ID=Cluster_218565;DicerCall=24;MIRNA=N;
Cluster_t_116	2:158317708-158319220	501	t0537531_1
Cluster_t_117	2:158319362-158319945	583	t0613981_1	ID=Cluster_220400;DicerCall=24;MIRNA=N;,ID=Cluster_220401;DicerCall=24;MIRNA=N;
Cluster_t_119	2:183304021-183305145	1124		ID=Cluster_224233;DicerCall=24;MIRNA=N;
Cluster_t_120	2:183492021-183493750	1729	t0431004_1
Cluster_t_128	2:231086445-231087274	829	t0671170_1	ID=Cluster_234463;DicerCall=24;MIRNA=N;
Cluster_t_129	2:232235176-232235826	650	t0744625_1
Cluster_t_13	1:63915001-63916462	1461		ID=Cluster_283559;DicerCall=24;MIRNA=N;
Cluster_t_130	2:232587626-232595411	1230	t1078268_1
Cluster_t_131	2:232587626-232595411	677	t0641670_1
Cluster_t_132	2:234711099-234711874	775		ID=Cluster_235335;DicerCall=24;MIRNA=N;
Cluster_t_134	3:647829-654836	7007	t0702807_1	ID=Cluster_162923;DicerCall=24;MIRNA=N;
Cluster_t_135	3:655763-657654	1891	t0708540_1	ID=Cluster_162926;DicerCall=24;MIRNA=N;,ID=Cluster_162927;DicerCall=24;MIRNA=N;
Cluster_t_138	3:24154786-24155275	489	t1501115_1
Cluster_t_14	1:63917054-63917491	437	t0577575_1
Cluster_t_140	3:34209115-34209529	414	t0390531_1
Cluster_t_143	3:52512276-52513090	814	t1494505_1
Cluster_t_145	3:55248541-55249542	1001	t0234795_1
Cluster_t_146	3:58004618-58005081	463		ID=Cluster_172113;DicerCall=24;MIRNA=N;
Cluster_t_147	3:65922248-65922821	573	t1608292_1	ID=Cluster_172888;DicerCall=24;MIRNA=N;
Cluster_t_148	3:65923344-65923912	568	t0053077_5
Cluster_t_15	1:90064460-90067713	3253	t1498228_1	ID=Cluster_287585;DicerCall=24;MIRNA=N;
Cluster_t_153	3:123022019-123022473	454	t1440448_1	ID=Cluster_177741;DicerCall=24;MIRNA=N;
Cluster_t_154	3:123023953-123024783	830	t1460066_1	ID=Cluster_177742;DicerCall=24;MIRNA=N;
Cluster_t_156	3:130007951-130008488	537	t0144167_2
Cluster_t_158	3:137898102-137904690	1171	t1614378_1
Cluster_t_159	3:157505093-157505616	523	t0728051_1
Cluster_t_160	3:157960936-157985229	3008	t1065930_1	ID=Cluster_182677;DicerCall=24;MIRNA=N;,ID=Cluster_182678;DicerCall=24;MIRNA=N;,ID=Cluster_182679;DicerCall=24;MIRNA=N;
Cluster_t_162	3:172183428-172184147	719	t1404587_1	ID=Cluster_184887;DicerCall=24;MIRNA=N;
Cluster_t_163	3:172725918-172726869	951	t0549070_1
Cluster_t_164	3:173399298-173399847	549	t0525362_1
Cluster_t_165	3:174124476-174127490	3014		ID=Cluster_185236;DicerCall=24;MIRNA=N;
Cluster_t_168	3:187447136-187487126	1109	t1441372_1	ID=Cluster_188010;DicerCall=24;MIRNA=N;
Cluster_t_169	3:187447136-187487126	1210	t1146212_1	ID=Cluster_188026;DicerCall=24;MIRNA=N;,ID=Cluster_188027;DicerCall=24;MIRNA=N;
Cluster_t_171	3:192080041-192080971	930	t1343141_1
Cluster_t_173	3:199375626-199377726	2100	t1636758_1
Cluster_t_175	3:206865156-206865557	401	t1511760_1	ID=Cluster_192172;DicerCall=24;MIRNA=N;
Cluster_t_176	3:210184626-210223191	568	t1624711_1	ID=Cluster_192991;DicerCall=22;MIRNA=N;
Cluster_t_177	3:214944106-214944761	655	t1591966_1
Cluster_t_180	3:229218470-229241807	942	t0010008_25
Cluster_t_183	4:16079049-16080838	1789	t0743727_1	ID=Cluster_239142;DicerCall=22;MIRNA=N;,ID=Cluster_239144;DicerCall=22;MIRNA=N;
Cluster_t_184	4:22246505-22246910	405		ID=Cluster_240172;DicerCall=24;MIRNA=N;
Cluster_t_186	4:24509661-24510182	521	t1536062_1
Cluster_t_188	4:33250381-33255340	1524	t0993312_1
Cluster_t_191	4:62243167-62245634	2467	t1360647_1	ID=Cluster_245479;DicerCall=24;MIRNA=N;
Cluster_t_192	4:64931776-64932548	772	t0689953_1
Cluster_t_193	4:67722845-67725927	3082	t1565517_1
Cluster_t_194	4:69469098-69469935	837	t1540156_1
Cluster_t_197	4:82177094-82223588	3403	t1636956_1	ID=Cluster_247697;DicerCall=22;MIRNA=N;,ID=Cluster_247698;DicerCall=24;MIRNA=N;
Cluster_t_198	4:90702051-90703265	1214	t0716932_1	ID=Cluster_248484;DicerCall=24;MIRNA=N;
Cluster_t_199	4:108592727-108593481	754	t1578109_1	ID=Cluster_249604;DicerCall=22;MIRNA=N;
Cluster_t_203	4:117179479-117180036	557	t1456032_1	ID=Cluster_250302;DicerCall=24;MIRNA=N;
Cluster_t_204	4:117184201-117184727	526	t0632298_1
Cluster_t_205	4:134360289-134361096	807	t0907137_1
Cluster_t_206	4:138464416-138465218	802	t1274194_1	ID=Cluster_252447;DicerCall=24;MIRNA=N;
Cluster_t_207	4:144521707-144525153	3446	t1333118_1	ID=Cluster_253168;DicerCall=24;MIRNA=N;
Cluster_t_209	4:157865796-157866492	696	t1628802_1	ID=Cluster_255325;DicerCall=24;MIRNA=N;
Cluster_t_211	4:164646137-164646576	439	t0686615_1
Cluster_t_212	4:173637082-173638114	1032	t0549070_1
Cluster_t_216	4:187754916-187755301	385	t1607442_1
Cluster_t_218	4:193040812-193051439	1009	t1217113_1
Cluster_t_22	1:140044668-140045590	922	t0244288_1	ID=Cluster_292101;DicerCall=24;MIRNA=N;
Cluster_t_220	4:194778098-194779346	1248	t1388623_1
Cluster_t_221	4:203401339-203411900	991		ID=Cluster_263491;DicerCall=24;MIRNA=N;,ID=Cluster_263492;DicerCall=24;MIRNA=N;
Cluster_t_222	4:209684436-209719467	1450	t0373367_1
Cluster_t_223	4:209684436-209719467	2410	t0574892_1	ID=Cluster_264428;DicerCall=24;MIRNA=N;,ID=Cluster_264429;DicerCall=24;MIRNA=N;
Cluster_t_225	4:228239085-228298263	688	t1472723_1	ID=Cluster_267400;DicerCall=24;MIRNA=N;
Cluster_t_228	5:14451096-14452950	966	t0187655_2	ID=Cluster_132608;DicerCall=24;MIRNA=N;
Cluster_t_229	5:15611224-15611578	354	t0286607_1
Cluster_t_230	5:20604910-20605968	1058	t1326455_1	ID=Cluster_133907;DicerCall=22;MIRNA=N;,ID=Cluster_133908;DicerCall=22;MIRNA=N;
Cluster_t_231	5:27663975-27664939	964	t0909293_1	ID=Cluster_135210;DicerCall=24;MIRNA=N;
Cluster_t_233	5:39020621-39021611	990		ID=Cluster_137253;DicerCall=24;MIRNA=N;
Cluster_t_234	5:46590961-46592262	1301	t1567684_1	ID=Cluster_138240;DicerCall=24;MIRNA=N;
Cluster_t_239	5:72706165-72723914	809	t1231886_1	ID=Cluster_141920;DicerCall=24;MIRNA=N;
Cluster_t_243	5:77493090-77495263	2173	t1582930_1	ID=Cluster_142586;DicerCall=24;MIRNA=N;
Cluster_t_244	5:84134693-84136828	2135	t0823934_1	ID=Cluster_143462;DicerCall=24;MIRNA=N;
Cluster_t_245	5:92390589-92406722	5123		ID=Cluster_144481;DicerCall=24;MIRNA=N;,ID=Cluster_144482;DicerCall=24;MIRNA=N;
Cluster_t_249	5:135198188-135198982	794	t1587847_1
Cluster_t_25	1:145335371-145336031	660	t1219382_1
Cluster_t_250	5:152192952-152193539	587	t1467892_1
Cluster_t_251	5:152195239-152196281	1042	t1540156_1	ID=Cluster_150031;DicerCall=24;MIRNA=N;,ID=Cluster_150032;DicerCall=24;MIRNA=N;
Cluster_t_252	5:152267582-152268225	643	t1591092_1
Cluster_t_253	5:154696293-154697247	954	t1138337_1	ID=Cluster_150315;DicerCall=24;MIRNA=N;
Cluster_t_254	5:157136249-157137473	1224	t0831380_1
Cluster_t_255	5:180455781-180478239	986	t0794608_1	ID=Cluster_154467;DicerCall=24;MIRNA=N;
Cluster_t_257	5:206660224-206662757	2533	t0224780_1	ID=Cluster_159771;DicerCall=24;MIRNA=N;
Cluster_t_258	5:209267288-209268166	878	t0200695_2
Cluster_t_26	1:159939860-159940224	364	t1533457_1
Cluster_t_260	6:14713944-14714811	867	t0170930_2
[truncated: 19,625 more rows]

## Sheet: TEs
Transcript_id	Genomic Coordinates	Length	TE
AC177897.2_FGT039	1:260054000-260054523	348	RLX_baso_AC192251-3423
AC183318.3_FGT001_X_1	3:67153621-67155784	481	RLG_cinful-zeon_AC213887-12415
AC183938.4_FGT004	10:142227281-142230314	339	DTA_ZM00034_consensus
AC185593.3_FGT002	1:85814587-85814941	354	RLG_huck_AC193313-3542
AC185661.2_FGT001	4:181946901-181947543	256	DTC_ZM00008_consensus
AC186325.3_FGT003	1:267063449-267063665	216	DTM_Zm00268_AC191380-1
AC187153.4_FGT002	8:124971106-124971786	243	DTA_ZM00135_consensus
AC187560.5_FGT003	7:5528434-5532240	330	DTC_ZM00030_consensus
AC187869.3_FGT004	8:2991131-3047453	207	DTA_ZM00133_consensus
AC188015.4_FGT001	7:50848412-50849011	258	DTA_ZM00328_consensus
AC188400.2_FGT004	6:73608700-73609045	237	DTC_ZM00020_consensus
AC188983.3_FGT004	9:123337857-123338193	336	DTC_ZM00082_consensus
AC189280.3_FGT009	4:171963953-171964664	297	RLC_neha_AC215285-13046
AC190565.2_FGT006	9:62821739-62822878	324	DTC_ZM00081_consensus
AC190710.4_FGT008	5:32836293-32836617	324	DTC_ZM00042_consensus
AC190729.3_FGT001	1:132376980-132377517	261	DTC_ZM00101_consensus
AC190936.1_FGT009	2:160619430-160619733	303	DTM_Zm02785_AC190936-1
AC191247.3_FGT003	2:61770939-61771263	324	RLG_xilon-diguus_AC185317-1058
AC191809.4_FGT002	5:96610807-96611127	256	DTC_ZM00008_consensus
AC192245.3_FGT004	1:242778210-242783454	216	DTC_ZM00042_consensus
AC193361.3_FGT001	2:126002131-126002440	309	DTC_ZM00042_consensus
AC193398.3_FGT003	4:3566624-3567051	333	DTM_Zm17880_AC193398-3
AC194465.3_FGT005	9:146081576-146081795	219	DTH_ZM00011_consensus
AC195858.3_FGT001	5:82781307-82781532	225	RLG_anysaf_AC203052-7637
AC196483.3_FGT001	8:33757578-33757902	324	DTC_ZM00042_consensus
AC197094.3_FGT005	6:56330493-56330875	288	DTM_Zm26908_AC183312-1
AC197341.3_FGT002	10:34080485-34080779	294	RLG_gyma_AC190530-2365
AC197532.3_FGT001	3:29180162-29203227	360	DTC_ZM00099_consensus
AC199326.4_FGT001	8:47748816-47749152	336	DTC_ZM00020_consensus
AC202099.1_FGT006	7:46539384-46539720	336	DTC_ZM00082_consensus
AC202988.3_FGT001	4:204218787-204219009	222	RLG_cinful-zeon_AC206615-9266
AC203063.3_FGT001	4:18422191-18422500	309	RLC_giepum_AC211251-11074
AC203302.3_FGT002	9:75875588-75875843	255	DTC_ZM00053_consensus
AC203417.3_FGT003	8:65285153-65285435	282	DTA_ZM00012_consensus
AC203670.3_FGT002	4:188695533-188695809	276	RIL_odoif_AC210308-0
AC204345.3_FGT002	6:80661114-80661590	399	DTA_ZM00071_consensus
AC204512.3_FGT002	4:189179427-189179724	297	DTC_ZM00020_consensus
AC204629.3_FGT003	3:135313189-135330781	288	DTA_ZM00347_consensus
AC204930.3_FGT005	5:89555315-89555519	204	DTM_Zm33212_AC204930-1
AC205338.3_FGT001	3:80961051-80961456	207	DTA_ZM00215_consensus
AC206655.3_FGT005	6:12724017-12724281	264	DTC_ZM00051_consensus
AC207876.3_FGT008	2:60130897-60131313	324	DTA_ZM00275_consensus
AC207888.3_FGT001	2:234991074-234991776	267	RLG_pebi_AC207888-9755
AC207888.3_FGT003	2:234982395-234983097	267	RLG_pebi_AC207888-9755
AC208209.3_FGT001	5:128196319-128201529	213	DTC_ZM00042_consensus
AC208525.3_FGT010	4:2018024-2019366	315	DTC_ZM00039_consensus
AC209694.4_FGT002	6:123428352-123428667	315	RLG_grande_AC200214-6803
AC209907.1_FGT002	10:58893847-58894054	207	DTA_ZM00047_consensus
AC210008.3_FGT004	3:180821504-180821858	354	DTM_Zm14377_AC199567-1
AC210825.3_FGT003	2:45845233-45845615	288	DTM_Zm26908_AC183312-1
AC211493.3_FGT001	5:157820042-157820330	288	DTC_ZM00091_consensus
AC212015.4_FGT006	7:157738380-157738623	243	RLC_ulyg_AC196397-5082
AC212102.3_FGT004	5:324279-324522	243	RLX_milt_AC209648-10275
AC212245.3_FGT003	2:237242558-237242875	243	DTM_Zm01310_AC182611-1
AC212476.3_FGT007	6:15600842-15601139	297	DTA_ZM00334_consensus
AC212580.4_FGT006	7:172111821-172112148	327	RLC_machiavelli_AC200490-6883
AC213035.3_FGT002	9:3402343-3403064	339	DTM_Zm02731_AC194595-1
AC213673.3_FGT008	6:149204531-149204786	255	RLG_bosohe_AC212057-11553
AC214113.3_FGT002	5:149945950-149946317	297	DTM_Zm02947_AC197071-1
AC216202.2_FGT007	3:90890983-90891440	294	DTC_ZM00105_consensus
AC216274.1_FGT001	5:185071336-185071573	237	DTC_ZM00103_consensus
AC217241.3_FGT004	4:187051150-187051354	204	RLG_flip_AC194904-4319
AC217343.3_FGT002	5:117189111-117189447	336	DTC_ZM00020_consensus
AC217378.2_FGT001	1:12792229-12792445	216	DTM_Zm33207_AC210869-1
AC220062.3_FGT004	9:138659121-138659881	300	RLG_xilon-diguus_AC185317-1058
AC221053.3_FGT009	1:280200406-280200744	300	DTC_ZM00071_consensus
AC225147.4_FGT001	1:292965081-292965336	255	DTC_ZM00004_consensus
AC225353.3_FGT002	1:282152747-282153023	276	RLX_iwik_AC203371-7824
Cluster_t_149	3:71958053-71958928	875	RLC_uwaf_AC197569-5671
Cluster_t_185	4:23220560-23221383	823	RLX_leso_AC215500-13080
Cluster_t_187	4:26718183-26743704	1244	RLC_ji_AC200613-6936
Cluster_t_237	5:67511771-67515381	3610	RLG_huck_AC186577-1525
Cluster_t_331	8:53364722-53365606	884	RLG_CRM1_AC208678-9984
Cluster_t_34	1:175548590-175549032	442	DTH_ZM00021_consensus
Cluster_t_38	1:185256562-185260112	1228	RLG_gyma_AC206653-9288
Cluster_t_49	1:243990308-243992152	1844	RLX_kahoba_AC186618-29
GRMZM2G000605_T01	1:268599859-268600318	249	DTC_ZM00042_consensus
GRMZM2G000630_T01	10:143564066-143570084	662	DTC_ZM00068_consensus
GRMZM2G000630_T02	10:143564066-143570084	739	DTC_ZM00068_consensus
GRMZM2G000630_T03	10:143564066-143570084	580	DTC_ZM00068_consensus
GRMZM2G001004_T01	4:146350462-146351250	712	DTC_ZM00034_consensus
GRMZM2G001005_T01	10:24701637-24702445	808	DTH_ZM00016_consensus
GRMZM2G001099_T01	10:131806032-131806458	426	DTC_ZM00008_consensus
GRMZM2G001726_T01	8:19253016-19253391	285	DTC_ZM00107_consensus
GRMZM2G002064_T01	7:100091352-100091726	374	RLX_guali_AC190263-78
GRMZM2G002112_T01	8:63079190-63079744	416	DTC_ZM00107_consensus
GRMZM2G003937_T04	2:208869362-208870921	866	RLC_gudyeg_AC206942-9404
GRMZM2G004550_T01	1:290877851-290878082	231	RIL_loneok_AC193379-0
GRMZM2G005530_T01	2:141401539-141404623	1110	DTC_ZM00057_consensus
GRMZM2G005658_T01	6:8305791-8306363	382	RLG_huck_AC199418-6452
GRMZM2G005758_T01	3:189126983-189127562	423	DTM_Zm01310_AC182611-1
GRMZM2G005818_T01	6:157575079-157576191	961	DTC_ZM00042_consensus
GRMZM2G006181_T01	10:110736863-110737596	543	DTC_ZM00097_consensus
GRMZM2G006280_T01	8:133091519-133095656	468	RIL_loneok_AC193379-0
GRMZM2G007515_T01	7:159096497-159096857	360	DTM_Zm00743_AC177943-1
GRMZM2G007764_T01	7:154653861-154654066	205	RLC_ji_AC192600-3526
GRMZM2G008271_T01	10:80861841-80863106	1157	DTA_ZM00036_consensus
GRMZM2G008837_T01	2:80690614-80691084	206	DTC_ZM00057_consensus
GRMZM2G009653_T03	2:3701548-3703819	648	DTC_ZM00072_consensus
GRMZM2G009735_T01	1:226984964-226985871	907	DTC_ZM00096_consensus
GRMZM2G010205_T01	4:12085507-12085797	290	RLG_soger_AC204598-8342
GRMZM2G010781_T01	8:7537617-7538307	690	DTM_Zm00268_AC191380-1
GRMZM2G011012_T01	10:104685350-104685582	232	DTA_ZM00199_consensus
GRMZM2G011785_T01	3:23730633-23734606	260	DTC_ZM00066_consensus
GRMZM2G011960_T01	4:57993891-57994246	355	DTM_Zm00743_AC177943-1
GRMZM2G012578_T01_j_2	5:92915541-92931861	955	RLG_prem1_AC200105-6751
GRMZM2G012578_T01_j_3	5:92915541-92931861	553	RLG_prem1_AC200105-6751
GRMZM2G013590_T01	10:73977139-73978263	1036	DTC_ZM00014_consensus
GRMZM2G014382_T02	1:4055333-4188550	783	RLX_defub_AC191393-106
GRMZM2G014819_T01	4:158744453-158744762	309	DTC_ZM00042_consensus
GRMZM2G016102_T01	7:31201531-31202789	609	RLX_defub_AC191393-106
GRMZM2G016827_T01	8:157487610-157528578	351	RLC_uhun_AC200619-6943
GRMZM2G016827_T04	8:157487610-157528578	686	RLC_uhun_AC200619-6943
GRMZM2G017296_T01	5:170631647-170631974	327	RLC_ji_AC190978-2799
GRMZM2G017457_T01	1:255421842-255423019	1177	DTA_ZM00010_consensus
GRMZM2G017643_T02	2:54887433-54889174	350	DTC_ZM00071_consensus
GRMZM2G017657_T01	10:48085468-48086878	1161	DTA_ZM00024_consensus
GRMZM2G018399_T01	3:5310709-5311184	297	DTC_ZM00022_consensus
GRMZM2G020126_T01	4:129870297-129871602	758	RLC_uhun_AC200619-6943
GRMZM2G020569_T01	3:152037458-152037740	282	DTC_ZM00053_consensus
GRMZM2G020840_T01	5:167623871-167626273	822	DTC_ZM00004_consensus
GRMZM2G021058_T01_O_1	3:137898102-137904690	725	RLG_prem1_AC200740-6986
GRMZM2G021459_T01	2:46396609-46397368	759	DTC_ZM00072_consensus
GRMZM2G021690_T01	2:27672597-27673110	513	RLG_huck_AC199418-6452
GRMZM2G022300_T01_X_1	4:33250381-33255340	616	RLG_huck_AC210804-10865
GRMZM2G022724_T01	8:91587184-91587499	315	RLX_loukuv_AC197842-5799
GRMZM2G023091_T01	3:189889589-189889809	220	DTC_ZM00104_consensus
GRMZM2G023133_T02	6:164888193-164890029	1428	DTM_Zm18165_AC204287-1
GRMZM2G023383_T01	10:18386811-18387063	252	RIL_leijoh_AC212369-0
GRMZM2G024047_T01	3:24446784-24462185	248	RLG_laiwa_AC214288-12602
GRMZM2G024217_T01	7:124307693-124308048	355	DTM_Zm00743_AC177943-1
GRMZM2G024324_T01	1:256673929-256675357	881	DTC_ZM00107_consensus
GRMZM2G024370_T01	9:95235910-95236169	259	DTC_ZM00030_consensus
GRMZM2G024908_T01	8:131700392-131700706	314	RLX_alaw_AC197914-166
GRMZM2G025311_T01	1:295870641-295871244	603	DTC_ZM00117_consensus
GRMZM2G026676_T01_j_2	4:29086520-29090613	751	RLG_gyma_AC206653-9288
GRMZM2G026690_T01	1:287137806-287138044	238	RLC_ebel_AC213044-12072
GRMZM2G026847_T01	8:166377161-166378895	1734	RIL_loneok_AC193379-0
GRMZM2G028011_T01	7:3652582-3652940	358	DTM_Zm00743_AC177943-1
GRMZM2G028178_T01	3:163962309-163962864	274	RLX_teki_AC202867-7492
GRMZM2G028322_T01	1:109900650-109901233	583	RLX_guali_AC190263-78
GRMZM2G028505_T01	1:10536685-10544926	228	DTC_ZM00079_consensus
GRMZM2G028618_T01	1:228785450-228785787	337	DTA_ZM00216_consensus
GRMZM2G029039_T03	10:142218301-142221256	691	RLG_prem1_AC200105-6751
GRMZM2G029098_T01	9:119395772-119396941	623	DTA_ZM00379_consensus
GRMZM2G029510_T01	8:87396139-87396494	355	DTC_ZM00066_consensus
GRMZM2G029807_T01	6:49565437-49569827	2697	DHH_Hip1_15
GRMZM2G029807_T02	6:49565437-49569827	1752	DHH_Hip1_15
GRMZM2G029892_T01	7:111895532-111895898	366	DTC_ZM00091_consensus
GRMZM2G030915_T07	9:148335503-148347470	534	DTC_ZM00079_consensus
GRMZM2G031222_T01	1:83550834-83551584	750	DTA_ZM00010_consensus
GRMZM2G031504_T01	7:5277399-5278259	860	DTA_ZM00067_consensus
GRMZM2G031644_T01	10:7462450-7463293	843	DTM_Zm00743_AC177943-1
GRMZM2G031979_T01	3:180107450-180107806	356	DTM_Zm00743_AC177943-1
GRMZM2G032006_T01	9:34949711-34950009	298	RLG_naijaj_AC205556-8907
GRMZM2G032364_T03	10:45539152-45542813	696	DTC_ZM00066_consensus
GRMZM2G033308_T01	8:120138384-120147344	3422	RLX_etug_AC187099-1770
GRMZM2G033614_T01	8:73845447-73847927	703	DTC_ZM00068_consensus
GRMZM2G033780_T01	9:42831185-42831942	757	DTC_ZM00107_consensus
GRMZM2G033787_T08	1:264577416-264580455	972	DTC_ZM00071_consensus
GRMZM2G034013_T01	2:195709889-195710767	878	DTM_Zm13585_AC195825-1
GRMZM2G034984_T01	5:77464182-77464463	281	DTC_ZM00042_consensus
GRMZM2G035236_T01	3:156286594-156286896	302	DTA_ZM00116_consensus
GRMZM2G035875_T01	1:286308429-286308648	219	DHH_Hip1_5
GRMZM2G037398_T01	3:173847274-173847827	553	RLX_panen_AC192606-115
GRMZM2G037548_T01	8:113344883-113345146	263	DTC_ZM00095_consensus
GRMZM2G039150_T02	9:149051278-149054834	776	DTC_ZM00030_consensus
GRMZM2G039644_T01	3:177737233-177737570	337	DTA_ZM00216_consensus
GRMZM2G040088_T01	8:172315226-172316665	1131	DTH_ZM00102_consensus
GRMZM2G040311_T03	5:67027769-67028985	401	DTM_Zm32353_AC204762-1
GRMZM2G040431_T01	7:91656758-91658012	608	RLX_defub_AC191393-106
GRMZM2G040474_T01	7:5948114-5948565	249	DTC_ZM00042_consensus
GRMZM2G041117_T01	10:122541008-122541260	252	DTH_ZM00276_consensus
GRMZM2G041347_T01	2:139558801-139559220	419	RLG_huck_AC212331-11708
GRMZM2G041521_T01	10:138101741-138102065	324	DTC_ZM00066_consensus
GRMZM2G041819_T01	2:147001979-147002240	261	RLC_wawo_AC216857-13424
GRMZM2G041845_T01	10:31976362-31976612	250	DTC_ZM00057_consensus
GRMZM2G042186_T01	8:166135087-166135302	215	DTC_ZM00117_consensus
GRMZM2G042881_T01	1:75150358-75154607	877	DTC_ZM00091_consensus
GRMZM2G042905_T01	6:156719884-156720136	252	DTC_ZM00079_consensus
GRMZM2G043286_T01	1:37096876-37097626	750	DTC_ZM00034_consensus
GRMZM2G043411_T01	2:211316385-211316722	337	DTA_ZM00216_consensus
GRMZM2G043433_T01	1:145024797-145025387	590	DTC_ZM00034_consensus
GRMZM2G044584_T01	3:167521893-167531278	699	DTA_ZM00108_consensus
GRMZM2G045098_T01	1:223371157-223371891	734	DTC_ZM00042_consensus
GRMZM2G045800_T01	3:101970236-101970966	730	DTA_ZM00217_consensus
GRMZM2G045837_T01	8:120887797-120888097	300	DTC_ZM00034_consensus
GRMZM2G045916_T01	6:136565654-136566536	806	DTC_ZM00034_consensus
GRMZM2G046451_T01	5:210924085-210924421	336	DTA_ZM00216_consensus
GRMZM2G046746_T01	2:176596233-176596449	216	RLG_prem1_AC196065-4927
GRMZM2G048207_T01	1:171696319-171696578	259	DTC_ZM00117_consensus
GRMZM2G048860_T01	3:148595128-148653974	306	RLX_guali_AC190263-78
GRMZM2G049228_T01	6:94205799-94206102	303	DTC_ZM00058_consensus
GRMZM2G050051_T01	1:269518038-269518568	530	DTM_Zm31138_AC184695-1
GRMZM2G050069_T01	2:151019623-151019894	271	DTC_ZM00034_consensus
GRMZM2G051065_T01	9:43790333-43791590	607	RLX_defub_AC191393-106
GRMZM2G051633_T01	6:35090685-35090901	216	DTM_Zm13585_AC195825-1
GRMZM2G052211_T01	1:223014804-223015141	337	DTA_ZM00216_consensus
GRMZM2G052546_T05	1:2535901-2542554	929	RLG_cinful-zeon_AC194588-4160
GRMZM2G053541_T01	1:240304425-240305000	575	RIL_pyelum_AC203928-0
GRMZM2G053662_T01	4:74967454-74968250	796	DTC_ZM00057_consensus
GRMZM2G053914_T01	3:94396046-94399789	1338	DHH_Hip1_15
GRMZM2G053917_T01	3:94396046-94399789	2060	DHH_Hip1_15
GRMZM2G053917_T02	3:94396046-94399789	1756	DHH_Hip1_15
GRMZM2G054481_T01	10:4529984-4532224	1274	DTT_ZM00010_consensus
GRMZM2G054608_T02	8:129092398-129096141	2060	DHH_Hip1_15
GRMZM2G054608_T03	8:129092398-129096141	1736	DHH_Hip1_15
GRMZM2G055791_T01	1:5496164-5496681	441	DTC_ZM00034_consensus
GRMZM2G056434_T01	5:43821722-43822038	316	RLX_ubow_AC194933-4355
GRMZM2G056687_T01	8:100279273-100280350	1000	DTH_ZM00027_consensus
GRMZM2G057037_T04	7:111360766-111365653	962	DTC_ZM00071_consensus
GRMZM2G057304_T01	6:134209035-134210668	512	DTC_ZM00014_consensus
GRMZM2G058523_T01	6:46199759-46200016	257	DTH_ZM00055_consensus
GRMZM2G059048_T01	8:31112035-31114026	1214	RLG_uwum_AC213069-12092
GRMZM2G059533_T01	3:180068155-180069038	883	DTC_ZM00095_consensus
GRMZM2G059818_T03	1:50452-56348	540	DTM_Zm02117_AC177838-1
GRMZM2G060038_T01	10:88867582-88877313	1315	DTC_ZM00068_consensus
GRMZM2G060819_T01	9:29593030-29593793	763	DTC_ZM00095_consensus
GRMZM2G061378_T01	1:169218998-169219403	405	DTM_Zm00268_AC191380-1
GRMZM2G063199_T01	4:184787841-184788196	355	DTM_Zm00743_AC177943-1
GRMZM2G063633_T01	3:131496171-131496942	771	DTC_ZM00034_consensus
GRMZM2G064083_T01	8:56731855-56732405	550	RIL_loneok_AC193379-0
GRMZM2G064452_T01	8:106096324-106096754	430	RLC_pifo_AC209023-10096
GRMZM2G064948_T01	3:180563478-180564409	931	DTH_ZM00010_consensus
GRMZM2G064988_T01	5:71716526-71720278	795	DTC_ZM00068_consensus
GRMZM2G064988_T04	5:71716526-71720278	744	DTC_ZM00068_consensus
GRMZM2G065119_T01	1:1495120-1495657	537	DTA_ZM00267_consensus
GRMZM2G065412_T01	8:167075515-167076405	724	DHH_Hip1_1
GRMZM2G066923_T02	7:156839308-156844148	449	DTC_ZM00029_consensus
GRMZM2G067045_T01	8:83586469-83591490	371	RLG_prem1_AC191715-3282
GRMZM2G067207_T01	1:34174649-34174930	281	DTC_ZM00091_consensus
GRMZM2G067271_T01	4:198079276-198079619	343	DTC_ZM00066_consensus
GRMZM2G067553_T01	2:147207093-147208068	395	DTM_Zm00473_AC191070-1
GRMZM2G067688_T01	1:223011827-223012163	336	DTA_ZM00216_consensus
GRMZM2G068813_T02	7:131931688-131933406	459	DTC_ZM00083_consensus
GRMZM2G070917_T01	7:49395029-49395515	486	DTC_ZM00034_consensus
GRMZM2G071214_T01	9:62724037-62725646	489	DTC_ZM00014_consensus
GRMZM2G072556_T02	7:176221538-176223544	666	DTM_Zm02661_AC177816-1
GRMZM2G072556_T03	7:176221538-176223544	585	DTM_Zm02661_AC177816-1
GRMZM2G072717_T01	2:188160543-188160744	201	DTC_ZM00061_consensus
GRMZM2G072984_T02	2:47926860-47931135	621	DTC_ZM00107_consensus
GRMZM2G073212_T01	7:75528361-75528624	263	DTC_ZM00095_consensus
GRMZM2G075217_T01	1:223013882-223014218	336	DTA_ZM00216_consensus
GRMZM2G075650_T01	7:39724238-39724952	507	DTC_ZM00071_consensus
GRMZM2G076356_T01	2:145866215-145866826	611	DTC_ZM00104_consensus
GRMZM2G077143_T07	3:163127453-163130960	244	RLG_sawujo_AC193398-3610
GRMZM2G077392_T01	1:286334220-286334855	432	DTC_ZM00099_consensus
GRMZM2G077664_T01	9:75010578-75011983	471	RLG_prem1_AC200105-6751
GRMZM2G077740_T01	1:76646906-76647359	249	DTC_ZM00042_consensus
GRMZM2G078164_T01	1:39908686-39909734	1048	DTC_ZM00071_consensus
GRMZM2G078533_T01	3:87495435-87495744	309	RLG_dagaf_AC208646-9966
GRMZM2G078699_T01	10:45241039-45241363	324	DTC_ZM00066_consensus
GRMZM2G078732_T01	6:42740697-42741275	578	RLC_opie_AC185480-1137
GRMZM2G079088_T01	4:141729578-141729859	281	DTC_ZM00042_consensus
GRMZM2G079126_T01	8:60987733-60991652	652	DTC_ZM00017_consensus
GRMZM2G079295_T01	9:136298586-136299638	588	RLX_ojah_AC184792-875
GRMZM2G079923_T01	10:103436389-103453622	520	DTA_ZM00159_consensus
GRMZM2G080404_T01	10:15181725-15183528	662	DTC_ZM00014_consensus
GRMZM2G080642_T01	4:172789378-172794810	741	DTC_ZM00071_consensus
GRMZM2G082041_T01	1:7910765-7911344	423	DTM_Zm01310_AC182611-1
GRMZM2G082764_T01	7:113732621-113733875	323	RLG_prem1_AC200105-6751
GRMZM2G082862_T01	5:152491423-152492102	679	DTC_ZM00006_consensus
GRMZM2G082866_T01	5:152490230-152490728	498	DTC_ZM00006_consensus
GRMZM2G082884_T01	3:143978549-143979458	638	DTA_ZM00011_consensus
GRMZM2G083632_T01	scaffold_509:203522-204441	700	DTM_Zm02656_AC189800-1
GRMZM2G083632_T02	scaffold_509:203522-204441	615	DTM_Zm02656_AC189800-1
GRMZM2G083632_T02_j_1	scaffold_509:203522-204441	833	DTM_Zm02656_AC189800-1
GRMZM2G083762_T01	9:8061212-8061514	302	DTC_ZM00058_consensus
GRMZM2G084254_T01	3:102213430-102215055	734	DTC_ZM00014_consensus
GRMZM2G084591_T01	2:127681071-127681344	273	DTM_Zm00257_consensus
GRMZM2G084756_T01	5:165902451-165906215	654	RLG_huck_AC210079-10574
GRMZM2G085303_T02_j_2	4:3235896-3239001	1288	RLC_uhun_AC200619-6943
GRMZM2G085303_T02_j_3	4:3235896-3239001	1852	RLC_uhun_AC200619-6943
GRMZM2G085452_T01	3:189761918-189762495	421	DTM_Zm01310_AC182611-1
GRMZM2G085457_T01	9:141968333-142022444	252	RIL_leijoh_AC212369-0
GRMZM2G085491_T01	8:14278305-14278820	303	DTT_ZM00003_consensus
GRMZM2G086024_T01	3:3495111-3495734	623	DTC_ZM00095_consensus
GRMZM2G086549_T01	2:232190810-232191170	360	DTC_ZM00002_consensus
GRMZM2G086804_T01	4:38713591-38717437	275	DTC_ZM00066_consensus
GRMZM2G086805_T03	2:213026178-213031535	487	DTC_ZM00071_consensus
GRMZM2G087351_T01	5:10659772-10660071	299	DTC_ZM00105_consensus
GRMZM2G087408_T01	3:150749041-150749322	281	DTC_ZM00042_consensus
GRMZM2G087549_T01	6:44543169-44546165	690	RIL_loneok_AC193379-0
GRMZM2G087592_T01	5:106368929-106370168	660	RLG_CRM1_AC207803-9728
GRMZM2G087675_T01	3:221652993-221655126	852	DTM_Zm00118_consensus
GRMZM2G088354_T01_j_1	8:119983203-120035073	5920	RLX_etug_AC187099-1770
GRMZM2G088354_T01_j_2	8:119983203-120035073	7584	RLX_etug_AC187099-1770
GRMZM2G088354_T01_O_1	8:119983203-120035073	6641	RLX_etug_AC187099-1770
GRMZM2G088384_T01	8:119983203-120035073	261	RLX_etug_AC187099-1770
GRMZM2G088528_T01	4:34057301-34058405	604	DTM_Zm05901_AC190666-1
GRMZM2G089040_T01	1:208012854-208013135	281	DTC_ZM00042_consensus
GRMZM2G089319_T01	7:115041994-115042623	629	DTC_ZM00095_consensus
GRMZM2G089577_T01	2:50147480-50148171	691	DTC_ZM00070_consensus
GRMZM2G089672_T01	3:140836000-140836631	631	DTC_ZM00008_consensus
GRMZM2G089815_T01	8:100126197-100126446	249	DTH_ZM00015_consensus
GRMZM2G090454_T01	4:70788058-70789892	977	DHH_Hip1_19
GRMZM2G090776_T02	9:142870488-142875444	396	DTM_Zm18165_AC204287-1
GRMZM2G092165_T02	1:3131125-3132588	685	DTM_Zm13585_AC195825-1
GRMZM2G094366_T01	6:88333301-88333551	250	DTM_Zm13585_AC195825-1
GRMZM2G094903_T01	4:30407169-30407390	221	DTM_Zm00268_AC191380-1
GRMZM2G095772_T01	9:150020795-150021028	233	DHH_Hip1_5
GRMZM2G095919_T01	4:6297235-6297853	618	DTT_ZM00007_consensus
GRMZM2G096151_T01	4:190160443-190160721	278	DTC_ZM00099_consensus
GRMZM2G096257_T02	1:12212424-12215958	776	DTC_ZM00030_consensus
GRMZM2G096688_T01	1:169586983-169587254	271	DTC_ZM00034_consensus
GRMZM2G096713_T01	8:146229488-146230779	374	RLG_prem1_AC200740-6986
GRMZM2G096719_T01	1:252548039-252549251	559	RLG_uwum_AC213069-12092
GRMZM2G097167_T01	9:135865193-135865569	376	DTA_ZM00024_consensus
GRMZM2G098606_T01_j_1	7:48976984-48980406	1522	DTA_ZM00010_consensus
GRMZM2G098606_T02	7:48976984-48980406	1421	DTA_ZM00010_consensus
GRMZM2G099480_T01	4:148332186-148332639	249	DTC_ZM00042_consensus
GRMZM2G100177_T01	1:170501359-170501877	431	DTM_Zm00665_AC184764-1
GRMZM2G100192_T01	1:170506559-170507559	1000	DTA_ZM00036_consensus
GRMZM2G100339_T01	2:104438459-104438855	396	DTC_ZM00091_consensus
GRMZM2G100370_T01	2:184573305-184573925	620	DTA_ZM00216_consensus
GRMZM2G100470_T01	10:126879935-126880900	879	DTC_ZM00025_consensus
GRMZM2G101052_T01	1:215855827-215857141	1314	RLC_opie_AC188002-2029
GRMZM2G102540_T01	4:176746659-176747089	324	RLC_opie_AC187149-1780
GRMZM2G102544_T01	8:133284985-133286313	636	RLX_kawivo_AC186793-30
GRMZM2G102544_T02	8:133284985-133286313	473	RLX_kawivo_AC186793-30
GRMZM2G103132_T01	7:20459675-20459982	307	DTH_ZM00076_consensus
GRMZM2G103441_T01	9:154020179-154020571	392	DTM_Zm13585_AC195825-1
GRMZM2G104401_T01	2:114547054-114547570	516	DTA_ZM00067_consensus
GRMZM2G105046_T01	4:155148266-155148666	400	DTC_ZM00066_consensus
GRMZM2G105781_T01	8:161195503-161200465	272	DTC_ZM00066_consensus
GRMZM2G105783_T01	5:206908640-206909708	339	DTH_ZM00015_consensus
GRMZM2G105971_T01	1:246321904-246326829	886	RLG_flip_AC194904-4319
GRMZM2G105971_T02	1:246321904-246326829	879	RLG_flip_AC194904-4319
GRMZM2G106080_T01	10:127461540-127461895	355	DTM_Zm00743_AC177943-1
GRMZM2G106708_T01	3:148655865-148656171	306	RLX_guali_AC190263-78
GRMZM2G106753_T01	8:36226678-36227612	607	RLX_arar_AC208428-9858
GRMZM2G106999_T01	7:131565022-131565790	702	DTA_ZM00152_consensus
GRMZM2G107635_T01	3:196853366-196854061	695	DTH_ZM00016_consensus
GRMZM2G108250_T01	10:135581144-135581638	494	DTC_ZM00004_consensus
GRMZM2G109117_T01	6:15377310-15378020	554	DTM_Zm06136_AC196794-1
GRMZM2G109127_T01	8:145592371-145593024	653	DTA_ZM00027_consensus
GRMZM2G109747_T01	1:92218904-92220294	1130	DTA_ZM00024_consensus
GRMZM2G110435_T01	4:160252555-160253134	423	DTM_Zm01310_AC182611-1
GRMZM2G110620_T01	5:177869720-177870355	635	DTA_ZM00267_consensus
GRMZM2G111404_T01	5:12620260-12620561	301	DTM_Zm00628_AC207419-1
GRMZM2G111980_T01	6:148627808-148632529	1053	DTH_ZM00327_consensus
GRMZM2G112084_T01	1:137110403-137110625	222	DTC_ZM00076_consensus
GRMZM2G112105_T01	5:192585539-192585750	211	RLX_small_AC217574-13522
GRMZM2G112402_T01	9:134822482-134823934	1452	DTC_ZM00086_consensus
GRMZM2G112724_T01	5:52272903-52274877	249	RLX_ojah_AC184792-875
GRMZM2G112726_T01	5:52271930-52272187	257	RLX_ojah_AC184792-875
GRMZM2G112730_T01	5:52261328-52264130	836	RLX_ojah_AC184792-875
GRMZM2G112818_T01	6:100855491-100856094	504	DTH_ZM00358_consensus
GRMZM2G113005_T01	2:208635698-208636451	690	DTA_ZM00152_consensus
GRMZM2G113005_T02	2:208635698-208636451	687	DTA_ZM00152_consensus
GRMZM2G113745_T01	1:86355839-86356197	358	DHH_Hip1_15
GRMZM2G113792_T01	2:202626699-202628534	712	DTA_ZM00010_consensus
GRMZM2G113945_T01	6:100810488-100810941	249	DTC_ZM00042_consensus
GRMZM2G114289_T01	5:83171642-83173038	1004	DHH_Hip1_26
GRMZM2G114398_T01	6:124672207-124673619	420	RLG_prem1_AC191715-3282
GRMZM2G114407_T01	2:76543067-76543423	356	DTM_Zm00743_AC177943-1
GRMZM2G114604_T01	8:175266494-175266849	355	DTM_Zm00743_AC177943-1
GRMZM2G115020_T01	9:134941006-134941459	249	DTC_ZM00042_consensus
GRMZM2G115046_T01	3:132248644-132249425	718	DTA_ZM00152_consensus
GRMZM2G115169_T01	8:98116585-98117337	670	DTH_ZM00011_consensus
GRMZM2G115703_T01	7:52501968-52502591	623	DTC_ZM00090_consensus
GRMZM2G115903_T01	3:32928031-32928610	423	DTM_Zm01310_AC182611-1
GRMZM2G115939_T01_j_1	5:56768621-56780248	957	RLX_ywely_AC190897-98
GRMZM2G116250_T01	6:5294649-5295074	425	DTC_ZM00030_consensus
GRMZM2G116742_T01	9:44160905-44161282	377	DTH_ZM00028_consensus
GRMZM2G117166_T01	9:45924985-45927418	2433	RLG_prem1_AC186287-1362
GRMZM2G118280_T01	2:118689004-118689292	288	RLC_opie_AC211653-11340
GRMZM2G118594_T03	1:288453152-288454623	497	RLG_cinful-zeon_AC194954-4372
GRMZM2G118617_T01_O_1	6:39325635-39327139	496	RLG_prem1_AC184142-802
GRMZM2G118624_T01	10:64497878-64498396	518	DTC_ZM00047_consensus
GRMZM2G119081_T02	2:112455992-112460346	784	DTC_ZM00107_consensus
GRMZM2G119314_T03	8:164948319-164956515	1227	DTC_ZM00072_consensus
GRMZM2G119314_T06	8:164948319-164956515	737	DTC_ZM00072_consensus
GRMZM2G119654_T01	8:116284569-116285397	493	RLX_loukuv_AC197842-5799
GRMZM2G119731_T01	1:165106191-165106755	478	DTM_Zm13585_AC195825-1
GRMZM2G120121_T01	6:81064689-81136009	533	DTA_ZM00159_consensus
GRMZM2G120455_T01	8:137136227-137136927	554	DTC_ZM00014_consensus
GRMZM2G120884_T01	1:77190266-77191629	456	RLG_prem1_AC184142-802
GRMZM2G121286_T01	2:108878189-108878869	680	DTH_ZM00014_consensus
GRMZM2G121686_T01	6:166498745-166498954	209	DTC_ZM00044_consensus
GRMZM2G121964_T01	6:32149906-32150138	232	DHH_Hip1_1
GRMZM2G122882_T01	4:190498288-190498843	381	RIL_loneok_AC193379-0
GRMZM2G123711_T01	5:126877210-126877840	630	DTC_ZM00095_consensus
GRMZM2G123814_T01	5:128252502-128253539	1037	DTC_ZM00085_consensus
GRMZM2G123818_T01	4:169575894-169576594	700	DTC_ZM00071_consensus
GRMZM2G124129_T01	4:41810607-41858618	488	DTA_ZM00011_consensus
GRMZM2G124457_T01	10:146593425-146594178	753	DTM_Zm02117_AC177838-1
GRMZM2G124546_T01	1:277720458-277720813	355	DTM_Zm00743_AC177943-1
GRMZM2G125652_T01	3:11233245-11233495	250	DHH_Hip1_1
GRMZM2G125889_T08_j_11	8:22089412-22092022	1846	RLG_prem1_AC215184-12949
GRMZM2G125889_T08_j_6	8:22089412-22092022	1880	RLG_prem1_AC215184-12949
GRMZM2G126175_T01	4:224697760-224699166	698	DTC_ZM00034_consensus
GRMZM2G126826_T01	1:29579206-29579561	355	DTM_Zm00743_AC177943-1
GRMZM2G127492_T03	2:87694074-87699544	696	DTC_ZM00066_consensus
GRMZM2G127630_T01	8:26876689-26877077	388	RLX_guali_AC190263-78
GRMZM2G127720_T01	8:26827529-26827854	325	DTC_ZM00072_consensus
GRMZM2G127922_T01	8:140220229-140220584	355	DTM_Zm00743_AC177943-1
GRMZM2G128707_T01	7:2355100-2355600	500	RLC_kuvi_AC207313-9512
GRMZM2G129127_T01	10:132411700-132411958	258	DTC_ZM00117_consensus
GRMZM2G129321_T01	1:63153548-63160585	513	DTA_ZM00384_consensus
GRMZM2G129865_T01_j_1	5:7139880-7141900	1401	DTH_ZM00020_consensus
GRMZM2G129865_T01_j_2	5:7139880-7141900	1460	DTH_ZM00020_consensus
GRMZM2G130284_T01_X_1	4:51339890-51341354	1123	DTA_ZM00172_consensus
GRMZM2G130320_T01	10:69848873-69852684	1126	DTM_Zm12110_AC207526-1
GRMZM2G130457_T01	6:26958500-26959498	747	DTC_ZM00088_consensus
GRMZM2G131197_T01	1:211534122-211534369	247	DTH_ZM00055_consensus
GRMZM2G131666_T01	2:121462443-121464373	1365	RIL_edaej_AC215611-0
GRMZM2G132891_T01	8:115094232-115094699	467	DTC_ZM00004_consensus
GRMZM2G133034_T01	2:96672287-96673811	336	DTC_ZM00022_consensus
GRMZM2G134541_T01	7:152088354-152088709	355	DTM_Zm00743_AC177943-1
GRMZM2G134780_T01	4:27529223-27529644	421	RLX_guali_AC190263-78
GRMZM2G136498_T01	6:1077891-1078489	415	DTC_ZM00068_consensus
GRMZM2G136930_T01	3:153293918-153294212	294	DTC_ZM00069_consensus
GRMZM2G137203_T01	8:166424906-166425122	216	RLC_ji_AC182107-448
GRMZM2G137513_T01	6:481977-482319	342	DTM_Zm20615_AC216184-1
GRMZM2G138020_T01	1:87791123-87792332	1008	DTA_ZM00039_consensus
GRMZM2G138651_T01	2:29804050-29805683	512	DTC_ZM00014_consensus
GRMZM2G138870_T01_j_1	10:147763655-147764869	923	DTC_ZM00076_consensus
GRMZM2G138974_T01	2:91830255-91830734	249	DTC_ZM00042_consensus
GRMZM2G139040_T01	7:27024400-27027914	737	DTA_ZM00217_consensus
GRMZM2G139216_T01	5:113701181-113702104	652	DTA_ZM00011_consensus
GRMZM2G139508_T01	4:81003063-81003585	522	DTM_Zm31138_AC184695-1
GRMZM2G139748_T01	4:18592772-18593156	384	DTH_ZM00218_consensus
GRMZM2G140598_T01	8:11260500-11261261	698	DTA_ZM00152_consensus
GRMZM2G140598_T02	8:11260500-11261261	687	DTA_ZM00152_consensus
GRMZM2G141548_T01	6:163960883-163961124	241	DTM_Zm09664_AC195786-1
GRMZM2G141824_T01	4:135428819-135429336	441	DTC_ZM00034_consensus
GRMZM2G141955_T02	1:175665422-175671657	1127	DTC_ZM00071_consensus
GRMZM2G142493_T01	2:165506710-165506969	259	DTC_ZM00030_consensus
GRMZM2G142640_T04	8:118899495-118903214	275	DTM_Zm13585_AC195825-1
GRMZM2G143306_T01	9:114779604-114788514	325	RLC_uhun_AC200619-6943
GRMZM2G144207_T01	1:6363155-6367315	668	DTC_ZM00071_consensus
GRMZM2G144554_T01	1:118310056-118310327	271	DTC_ZM00034_consensus
GRMZM2G145302_T01	9:101427740-101428064	324	DTA_ZM00216_consensus
GRMZM2G145566_T01	6:165610260-165610683	423	RLX_guali_AC190263-78
GRMZM2G145573_T01	8:86760021-86764816	756	DTC_ZM00083_consensus
GRMZM2G145802_T02	2:24990922-24992929	681	DTM_Zm13585_AC195825-1
GRMZM2G145802_T03	2:24990922-24992929	686	DTM_Zm13585_AC195825-1
GRMZM2G145901_T01	8:26174061-26174338	277	DTC_ZM00042_consensus
GRMZM2G146422_T01	4:157145811-157148124	493	RLC_raider_AC197426-5583
GRMZM2G146566_T01	3:152419337-152419570	233	DTC_ZM00080_consensus
GRMZM2G147507_T01	2:119174624-119175315	691	DTC_ZM00004_consensus
GRMZM2G147996_T01	3:54173267-54173793	453	DTH_ZM00034_consensus
GRMZM2G148273_T01	2:127049953-127050495	447	DTM_Zm09664_AC195786-1
GRMZM2G148776_T01	9:118242109-118242562	249	DTC_ZM00042_consensus
GRMZM2G149022_T01	2:174978738-174979227	483	DTC_ZM00071_consensus
GRMZM2G149175_T04_j_5	8:151034843-151040184	1070	RLG_prem1_AC206253-9147
GRMZM2G149741_T03	1:275122638-275124349	798	DTA_ZM00009_consensus
GRMZM2G149809_T01_j_1	9:143293601-143296759	640	DTC_ZM00079_consensus
GRMZM2G150229_T01	10:1636848-1637263	415	DTM_Zm17242_AC197682-1
GRMZM2G150305_T01	2:20663958-20664300	342	DTC_ZM00066_consensus
GRMZM2G151390_T01	3:9262312-9264040	1044	DTC_ZM00089_consensus
GRMZM2G151390_T01_j_1	3:9262312-9264040	1117	DTC_ZM00089_consensus
GRMZM2G151706_T02	4:16183214-16186852	970	RLX_wawu_AC211017-10990
GRMZM2G152089_T01	2:100012110-100012875	666	DTA_ZM00010_consensus
GRMZM2G153079_T01	4:123628043-123629497	1210	DTC_ZM00025_consensus
GRMZM2G153351_T01_j_1	2:57832953-57835013	1054	RLX_ojah_AC184792-875
GRMZM2G154188_T01	1:111016371-111017142	771	DTC_ZM00034_consensus
GRMZM2G156531_T01	10:108705890-108706459	569	DTC_ZM00068_consensus
GRMZM2G156601_T01	8:12273466-12274157	691	DTC_ZM00073_consensus
GRMZM2G158200_T01	4:21590353-21590750	397	DTA_ZM00205_consensus
GRMZM2G158914_T01	9:63632429-63632779	350	DTM_Zm00743_AC177943-1
GRMZM2G159134_T01	3:186805979-186810898	793	DTT_ZM00040_consensus
GRMZM2G159205_T01	2:212171500-212171728	228	RLX_neteut_AC188982-2172
GRMZM2G160307_T01	6:5134680-5134963	283	DTM_Zm00257_consensus
GRMZM2G160361_T01	4:48796002-48796357	355	DTM_Zm00743_AC177943-1
GRMZM2G160539_T01	4:61478966-61479543	501	DTC_ZM00034_consensus
GRMZM2G161150_T01	3:19792200-19809007	1154	DTM_Zm13585_AC195825-1
GRMZM2G161517_T01	4:148948861-148949185	324	DTC_ZM00066_consensus
GRMZM2G161551_T01	5:18540787-18541123	336	DTA_ZM00216_consensus
GRMZM2G161747_T01	10:31623246-31623879	390	DHH_Hip1_43
GRMZM2G162246_T01	2:185829275-185829521	246	RLX_neteut_AC188982-2172
GRMZM2G162535_T01	1:21567144-21568174	787	DTM_Zm13585_AC195825-1
GRMZM2G162535_T02	1:21567144-21568174	823	DTM_Zm13585_AC195825-1
GRMZM2G163025_T01	2:112563153-112563508	355	DTM_Zm00743_AC177943-1
GRMZM2G164080_T01	1:288785061-288785793	732	DTC_ZM00034_consensus
GRMZM2G164240_T01	2:180475754-180476380	626	RLC_opie_AC211653-11340
GRMZM2G164328_T01	2:105459920-105461291	672	DTC_ZM00061_consensus
GRMZM2G165377_T01	4:138680550-138680777	227	DTM_Zm03238_AC195860-1
GRMZM2G165695_T01	10:5484208-5484894	610	RIT_jare_AC204843-0
GRMZM2G165909_T01	3:229119171-229120088	917	DTA_ZM00010_consensus
GRMZM2G165984_T01	5:20602108-20604756	637	RLX_kawivo_AC186793-30
GRMZM2G165984_T01_j_1	5:20602108-20604756	854	RLX_kawivo_AC186793-30
GRMZM2G165984_T01_j_2	5:20602108-20604756	816	RLX_kawivo_AC186793-30
GRMZM2G166184_T01	7:123573386-123573913	527	DTM_Zm15648_AC201970-1
GRMZM2G166686_T01	10:27563044-27564794	1749	DTC_ZM00034_consensus
GRMZM2G167046_T01	scaffold_502:344704-344942	238	DTC_ZM00099_consensus
GRMZM2G167465_T01	8:47742511-47743019	508	DTC_ZM00020_consensus
GRMZM2G167486_T01	8:47744190-47744741	223	RLC_vuijon_AC194895-4312
GRMZM2G167750_T01	9:134704978-134705314	336	RLC_opie_AC185480-1137
GRMZM2G167774_T01	2:72481791-72482363	379	DTC_ZM00071_consensus
GRMZM2G168905_T01	9:116163308-116164188	832	RLC_ji_AC192600-3526
GRMZM2G169025_T01	10:135921128-135922240	1112	DTC_ZM00118_consensus
GRMZM2G169044_T01	5:198331511-198332364	853	DTH_ZM00021_consensus
GRMZM2G169121_T03	3:19953206-19956337	805	DTC_ZM00071_consensus
GRMZM2G170663_T01	5:40627603-40628385	782	DTC_ZM00034_consensus
GRMZM2G171134_T01	4:164701260-164701619	359	RLG_prem1_AC212325-11702
GRMZM2G172555_T01	1:255206373-255207554	309	RLG_grande_AC200214-6803
GRMZM2G172930_T01	10:147139999-147141867	718	RLG_reina_AC200147-6773
GRMZM2G173660_T01_j_1	10:147960210-147963853	1521	DTT_ZM00026_consensus
GRMZM2G174292_T01	7:172722000-172722299	299	DTC_ZM00105_consensus
GRMZM2G174606_T01	10:8932101-8932391	290	DTA_ZM00036_consensus
GRMZM2G174837_T01	7:24751298-24754222	877	RLC_uhun_AC200619-6943
GRMZM2G175606_T01	10:105864276-105864930	654	DTA_ZM00251_consensus
GRMZM2G175912_T01	7:12484472-12485342	664	DTA_ZM00010_consensus
GRMZM2G176330_T01	2:234305092-234305617	449	DTC_ZM00034_consensus
GRMZM2G176809_T01	4:28728729-28730235	336	DTC_ZM00022_consensus
GRMZM2G177963_T01	2:24103515-24103785	270	DTM_Zm00030_AC190592-1
GRMZM2G178822_T04	4:159220183-159228693	886	DTM_Zm13585_AC195825-1
GRMZM2G179094_T01	9:45767576-45771297	2697	DHH_Hip1_15
GRMZM2G179094_T02	9:45767576-45771297	1741	DHH_Hip1_15
GRMZM2G179109_T01	10:721585-723919	2334	DTM_Zm09664_AC195786-1
GRMZM2G179248_T01	4:236344679-236345435	632	DTC_ZM00050_consensus
GRMZM2G180359_T01	8:161318559-161318829	270	DTM_Zm00030_AC190592-1
GRMZM2G180903_T01_j_1	5:120775555-120786022	1125	RLX_etug_AC187099-1770
GRMZM2G180990_T03	8:33668090-33672677	958	DTM_Zm13585_AC195825-1
GRMZM2G181277_T01	1:262065275-262070182	867	RLG_flip_AC194904-4319
GRMZM2G181277_T02	1:262065275-262070182	860	RLG_flip_AC194904-4319
GRMZM2G181598_T02	5:74637379-74637943	440	DTC_ZM00095_consensus
GRMZM2G300569_T01	10:127463132-127463882	750	DTA_ZM00067_consensus
GRMZM2G301665_T01	4:51276822-51277831	1009	RLC_wiwa_AC191531-3153
GRMZM2G301805_T01	1:297990141-297995840	1187	DTC_ZM00072_consensus
GRMZM2G302923_T01	1:101365621-101366392	539	RLX_arar_AC208428-9858
GRMZM2G302978_T01	1:233576357-233576663	306	DTC_ZM00012_consensus
GRMZM2G302979_T01	1:233576747-233576997	250	DTC_ZM00012_consensus
GRMZM2G304979_T01	2:177575665-177575938	273	DTA_ZM00199_consensus
GRMZM2G306883_T01	1:267822497-267822852	355	RIL_pyelum_AC203928-0
GRMZM2G307335_T01	2:126619188-126625069	320	DTC_ZM00082_consensus
GRMZM2G307341_T01	2:126619188-126625069	446	DTC_ZM00082_consensus
GRMZM2G307347_T01	2:126625591-126627292	1284	DTC_ZM00082_consensus
GRMZM2G307567_T02	6:129422118-129430417	254	DTC_ZM00107_consensus
GRMZM2G308599_T01	8:119637417-119638075	530	DTC_ZM00090_consensus
GRMZM2G310400_T01	8:146598821-146599311	490	DTA_ZM00257_consensus
GRMZM2G311240_T01	7:130732419-130732861	442	RLG_cinful-zeon_AC191398-3106
GRMZM2G313359_T01	6:141045473-141046961	1488	DTC_ZM00071_consensus
GRMZM2G313672_T02	7:150080407-150084484	232	DTA_ZM00177_consensus
GRMZM2G313672_T02_j_2	7:150080407-150084484	1916	DTA_ZM00177_consensus
GRMZM2G321313_T01	1:247816903-247817289	386	DTC_ZM00085_consensus
GRMZM2G322173_T01	7:161376265-161378737	464	DTC_ZM00085_consensus
GRMZM2G323271_T01	1:298373593-298377836	656	RLG_flip_AC193970-3791
GRMZM2G327174_T02	1:220760708-220768108	878	DTH_ZM00054_consensus
GRMZM2G329411_T01	7:9053105-9055949	216	RLX_neteut_AC188982-2172
GRMZM2G329757_T01	1:255697983-255698232	249	DTH_ZM00014_consensus
GRMZM2G330540_T01	2:120378254-120379264	1010	DTC_ZM00004_consensus
GRMZM2G331911_T01	5:110216544-110217400	856	DTC_ZM00071_consensus
GRMZM2G332167_T01	10:61551832-61557412	715	DTC_ZM00091_consensus
GRMZM2G332201_T01	7:72727773-72729602	710	DTH_ZM00032_consensus
GRMZM2G332827_T02	7:103868443-103873680	629	DTC_ZM00069_consensus
GRMZM2G333960_T01	1:264577416-264580455	797	RLX_neteut_AC188982-2172
GRMZM2G338884_T01	9:32092060-32095140	813	RIL_loneok_AC193379-0
GRMZM2G338884_T01_j_1	9:32092060-32095140	740	RIL_loneok_AC193379-0
GRMZM2G338884_T01_j_2	9:32092060-32095140	729	RIL_loneok_AC193379-0
GRMZM2G338976_T02	3:56782859-56784193	482	DTC_ZM00057_consensus
GRMZM2G341194_T01	8:47251009-47251267	258	RLC_owiit_AC196151-4998
GRMZM2G341464_T01	4:70004400-70005590	940	DTC_ZM00091_consensus
GRMZM2G343811_T01	1:79772616-79773745	365	RLC_opie_AC197201-5474
GRMZM2G344288_T01	3:140483995-140484220	225	RLC_opie_AC187207-1792
GRMZM2G346071_T01	4:82177094-82223588	656	RLC_ogiv_AC205856-9034
GRMZM2G347653_T01	10:100495271-100495898	627	DTC_ZM00034_consensus
GRMZM2G348959_T01_j_1	2:1285326-1287930	770	RLC_ogiv_AC205856-9034
GRMZM2G348959_T02	2:1285326-1287930	776	RLC_ogiv_AC205856-9034
GRMZM2G349854_T01	7:165864403-165948932	410	RLC_ji_AC192600-3526
GRMZM2G351589_T01	1:260144502-260152810	632	RLC_fourf_AC202975-7570
GRMZM2G351865_T01	7:152541175-152543322	1041	RLC_ji_AC204382-8228
GRMZM2G352754_T01	6:21885620-21901977	243	RLC_pifo_AC209023-10096
GRMZM2G353220_T01	9:18632379-18632722	343	DTA_ZM00067_consensus
GRMZM2G354195_T01	4:99215853-99217616	481	DTC_ZM00069_consensus
GRMZM2G357496_T01	8:31119467-31121523	1280	RLG_uwum_AC213069-12092
GRMZM2G358662_T01	4:7147383-7147706	323	DTH_ZM00056_consensus
GRMZM2G361115_T01	8:774209-775327	999	DTC_ZM00071_consensus
GRMZM2G361115_T02	8:774209-775327	1000	DTC_ZM00071_consensus
GRMZM2G361593_T01_j_1	1:273958885-273967146	910	DTA_ZM00206_consensus
GRMZM2G361842_T01_j_1	1:173335400-173340617	910	RIT_jare_AC204843-0
GRMZM2G363905_T01	1:262603405-262606142	598	RLX_juta_AC190498-2318
GRMZM2G368705_T01	3:13631932-13633248	534	RLC_opie_AC202020-7258
GRMZM2G368924_T01	4:229885684-229885960	276	DTA_ZM00036_consensus
GRMZM2G368985_T02	5:117179995-117186952	483	DTC_ZM00020_consensus
GRMZM2G369484_T01	1:234629286-234631283	1997	DTH_ZM00023_consensus
GRMZM2G371079_T01	8:161019191-161020006	815	DTM_Zm13585_AC195825-1
GRMZM2G372679_T01	8:3658479-3658857	378	DTC_ZM00042_consensus
GRMZM2G373272_T01_X_1	3:98814425-98815913	781	DTT_ZM00056_consensus
GRMZM2G375008_T01	2:29528114-29528495	381	DTM_Zm21757_AC193965-1
GRMZM2G376103_T01	5:205560349-205560601	252	RLC_giepum_AC211251-11074
GRMZM2G376595_T03	5:215413015-215429360	961	RLC_omud_AC203533-7881
GRMZM2G378479_T03	2:237059325-237068564	328	DTM_Zm11868_AC202888-1
GRMZM2G379046_T02	6:48711755-48716694	445	DTC_ZM00057_consensus
GRMZM2G379338_T01	2:188524775-188525043	268	RLG_puck_AC215312-13067
GRMZM2G380963_T01	1:213959762-213960025	263	RLX_small_AC195943-142
GRMZM2G381091_T01	6:27121302-27121560	258	DTM_Zm00743_AC177943-1
GRMZM2G383019_T01	6:37176735-37180456	2697	DHH_Hip1_15
GRMZM2G383019_T02	6:37176735-37180456	1756	DHH_Hip1_15
GRMZM2G383601_T01_j_1	7:119181405-119183106	753	DTA_ZM00048_consensus
GRMZM2G383601_T01_j_2	7:119181405-119183106	756	DTA_ZM00048_consensus
GRMZM2G384046_T01	5:152492941-152494365	342	DTC_ZM00006_consensus
GRMZM2G384059_T01	5:152486689-152488952	324	DTC_ZM00006_consensus
GRMZM2G384851_T01	10:58948536-58948885	253	DTC_ZM00080_consensus
GRMZM2G385196_T02	1:92833707-92837465	696	DTC_ZM00066_consensus
GRMZM2G388677_T01	2:101616567-101617150	583	DTC_ZM00095_consensus
GRMZM2G391324_T01	7:123944574-123944847	273	DTA_ZM00070_consensus
GRMZM2G391359_T01	3:43113896-43114169	273	RLX_neteut_AC188982-2172
GRMZM2G392302_T01	4:60052127-60052542	415	DTA_ZM00024_consensus
GRMZM2G394188_T01	1:50084874-50085232	358	RIL_loneok_AC193379-0
GRMZM2G396068_T01	5:35644264-35644896	632	RLC_pute_AC197188-5467
GRMZM2G397996_T01	4:227344741-227345014	273	DTA_ZM00199_consensus
GRMZM2G402014_T01	6:151295773-151296239	262	DTC_ZM00042_consensus
GRMZM2G403395_T01	3:162643117-162644592	1475	DTM_Zm18165_AC204287-1
GRMZM2G406143_T02	1:258389481-258392740	773	DTC_ZM00030_consensus
GRMZM2G407146_T01	2:6918106-6918593	487	DTM_Zm13585_AC195825-1
GRMZM2G407216_T01	7:109420489-109421107	618	DTC_ZM00095_consensus
GRMZM2G407913_T03	4:36250067-36297651	512	DTC_ZM00014_consensus
GRMZM2G409751_T01	5:82479946-82483338	945	DTH_ZM00067_consensus
GRMZM2G409751_T02	5:82479946-82483338	930	DTH_ZM00067_consensus
GRMZM2G410155_T01	2:42260009-42269294	544	DTC_ZM00014_consensus
GRMZM2G410603_T01	1:33827747-33829222	1475	DTA_ZM00067_consensus
GRMZM2G411962_T01	1:235741341-235741585	244	RLC_pifo_AC209023-10096
GRMZM2G412430_T01	1:67856679-67858961	863	DTM_Zm00743_AC177943-1
GRMZM2G413031_T01	3:146955928-146956276	255	DTC_ZM00061_consensus
GRMZM2G414009_T01	2:209911212-209928107	351	DTC_ZM00101_consensus
GRMZM2G414658_T01	5:66877502-66879003	311	RLG_prem1_AC200740-6986
GRMZM2G417938_T01	5:99523796-99527443	562	DTA_ZM00080_consensus
GRMZM2G424231_T01	7:174379083-174379792	709	DTC_ZM00080_consensus
GRMZM2G433598_T01	4:235750697-235751464	327	RLG_grande_AC214497-12729
GRMZM2G433630_T01	1:105707592-105708402	617	RLX_neteut_AC188982-2172
GRMZM2G433912_T01	2:110820813-110833341	2895	RLG_grande_AC200214-6803
GRMZM2G438768_T01	9:64840853-64841764	353	DTC_ZM00062_consensus
GRMZM2G439095_T01	6:15087381-15087621	240	RLG_tekay_AC211245-11065
GRMZM2G439601_T01	6:89160696-89160977	281	RLG_flip_AC194904-4319
GRMZM2G440280_T01	1:14957964-14960921	717	DTC_ZM00042_consensus
GRMZM2G441712_T01	5:32727312-32727729	324	DTC_ZM00061_consensus
GRMZM2G441896_T01	1:235894584-235899025	351	DTC_ZM00018_consensus
GRMZM2G444817_T01	8:155516030-155516481	451	DTC_ZM00030_consensus
GRMZM2G445696_T01	3:59656979-59657561	582	DTH_ZM00101_consensus
GRMZM2G446602_T01	7:73012721-73013683	777	DTC_ZM00025_consensus
GRMZM2G446918_T01	5:189894584-189894863	279	RLC_giepum_AC211251-11074
GRMZM2G447905_T01	4:72463090-72463807	642	DTC_ZM00057_consensus
GRMZM2G448074_T01	6:120822871-120875865	405	RLG_grande_AC214497-12729
GRMZM2G450081_T01	3:211051831-211055736	695	DTC_ZM00066_consensus
GRMZM2G450534_T01	1:222198028-222198457	429	DTM_Zm13585_AC195825-1
GRMZM2G450987_T01	3:24344136-24344787	247	DTM_Zm20218_AC204546-1
GRMZM2G460102_T01	5:157819262-157819875	613	DTC_ZM00057_consensus
GRMZM2G463787_T01	6:100252976-100253213	237	DTH_ZM00131_consensus
GRMZM2G464893_T01	1:87602696-87603468	772	DTC_ZM00034_consensus
GRMZM2G465718_T01	3:218547710-218548034	324	DTA_ZM00036_consensus
GRMZM2G466212_T01	4:189233866-189234148	282	RLC_owiit_AC196151-4998
GRMZM2G470303_T01	3:2117657-2117895	238	DTA_ZM00029_consensus
GRMZM2G470551_T01	1:151004834-151005260	340	DHH_Hip1_1
GRMZM2G475296_T01_X_1	1:4745595-4746395	280	RLG_grande_AC197914-5823
GRMZM2G476148_T01	1:5406288-5410460	670	DTC_ZM00071_consensus
GRMZM2G476244_T01	1:52139256-52140278	745	RLX_milt_AC198975-6250
GRMZM2G478723_T01	3:165912382-165912694	312	RLX_neteut_AC188982-2172
GRMZM2G478796_T01	4:203020228-203020694	370	DTC_ZM00057_consensus
GRMZM2G479706_T01	2:237177007-237182832	1001	RIL_loneok_AC193379-0
GRMZM2G481353_T01	1:181647734-181678395	1341	RLG_prem1_AC200740-6986
GRMZM2G482243_T01	2:171044678-171045403	643	DTH_ZM00101_consensus
GRMZM2G482574_T01	8:8542619-8542845	226	DTM_Zm00030_AC190592-1
GRMZM2G482730_T01	6:70139397-70139946	549	DTC_ZM00073_consensus
GRMZM2G483316_T01	7:148735347-148735920	573	DTM_Zm06456_AC194253-1
GRMZM2G483500_T01	5:170888333-170888556	223	RLG_dagaf_AC208646-9966
GRMZM2G483526_T01	6:31559306-31559731	425	DTM_Zm18165_AC204287-1
GRMZM2G484226_T01	1:233575596-233575927	331	DTC_ZM00012_consensus
GRMZM2G484308_T01	2:16238447-16239043	353	DHH_Hip1_43
GRMZM2G484637_T01	9:81498239-81498453	214	DTC_ZM00117_consensus
GRMZM2G484680_T01_O_1	1:71108249-71142023	701	RLX_etug_AC187099-1770
GRMZM2G484680_T01_O_2	1:71108249-71142023	853	RLX_etug_AC187099-1770
GRMZM2G484801_T01	4:34315695-34316644	949	DTC_ZM00008_consensus
GRMZM2G485404_T01	8:19069702-19070221	519	DTC_ZM00003_consensus
GRMZM2G485467_T01	1:169892089-169892338	249	DTC_ZM00095_consensus
GRMZM2G485874_T01	8:144029684-144029910	226	DTM_Zm00030_AC190592-1
GRMZM2G485912_T01	3:70760982-70761371	389	DTC_ZM00017_consensus
GRMZM2G486343_T01	1:234384518-234385222	704	RLX_sido_AC204367-8219
GRMZM2G486922_T01	2:58144381-58144995	614	DTC_ZM00008_consensus
GRMZM2G487309_T01	1:13138083-13138543	460	DTC_ZM00057_consensus
GRMZM2G487906_T01	2:76480681-76481490	420	DTC_ZM00068_consensus
GRMZM2G488392_T01	5:86491148-86491354	206	DTM_Zm00268_AC191380-1
GRMZM2G488449_T01	10:103379351-103379686	335	DTC_ZM00072_consensus
GRMZM2G488521_T01	7:125675851-125676362	511	DTA_ZM00267_consensus
GRMZM2G488710_T01	1:168357046-168357425	379	DTC_ZM00034_consensus
GRMZM2G489033_T01	7:46548358-46548841	483	DTC_ZM00020_consensus
GRMZM2G489055_T01	7:46549078-46549462	384	DTC_ZM00020_consensus
GRMZM2G489408_T01	1:115116676-115116969	293	DTC_ZM00025_consensus
GRMZM2G489567_T01	5:108473840-108474088	248	RLG_prem1_AC200105-6751
GRMZM2G489646_T01	8:77050220-77050628	408	RLG_prem1_AC215184-12949
GRMZM2G489970_T01	9:11267448-11267755	307	DHH_Hip1_19
GRMZM2G489974_T01	3:131254848-131255493	645	DTC_ZM00042_consensus
GRMZM2G490032_T01	8:98658646-98658993	347	DTC_ZM00066_consensus
GRMZM2G490662_T01	10:4936097-4936718	621	DTC_ZM00068_consensus
GRMZM2G490703_T01	1:46796424-46796977	515	DTA_ZM00267_consensus
GRMZM2G490873_T01	5:14368443-14369650	1207	DTC_ZM00003_consensus
GRMZM2G491005_T01	4:1473791-1474075	284	DTC_ZM00034_consensus
GRMZM2G491156_T01	5:50790887-50798194	377	RLG_flip_AC194904-4319
GRMZM2G491338_T01	9:102835286-102835820	449	DTC_ZM00099_consensus
GRMZM2G491651_T01	4:228069760-228072153	484	RLC_fourf_AC202975-7570
GRMZM2G491755_T01	10:98049800-98050330	530	DTC_ZM00095_consensus
GRMZM2G492189_T01	10:41959892-41960096	204	DTH_ZM00055_consensus
GRMZM2G492409_T01	7:14181805-14182331	526	DTA_ZM00205_consensus
GRMZM2G493212_T01	4:229164321-229178251	270	RIL_odoif_AC210308-0
GRMZM2G493392_T01	7:106409026-106409545	519	DTA_ZM00267_consensus
GRMZM2G493727_T01	5:155592094-155592415	321	RIL_ejoet_AC212216-0
GRMZM2G493938_T01	6:3858642-3858989	347	DTC_ZM00019_consensus
GRMZM2G493944_T01	1:7045064-7045531	467	DTM_Zm09664_AC195786-1
GRMZM2G494212_T01	7:19458857-19459252	395	DTC_ZM00057_consensus
GRMZM2G494885_T01	5:176236684-176237152	392	DTC_ZM00034_consensus
GRMZM2G495270_T01	8:146823257-146823547	290	DTH_ZM00027_consensus
GRMZM2G495363_T01	5:178701188-178701620	432	DTA_ZM00067_consensus
GRMZM2G495473_T01	9:17860874-17861088	214	DTC_ZM00117_consensus
GRMZM2G496634_T01	10:65433200-65433525	325	RLX_guali_AC190263-78
GRMZM2G496676_T01	2:33352192-33352604	412	RLX_kawivo_AC186793-30
GRMZM2G497185_T01	4:34327529-34328478	949	DTC_ZM00008_consensus
GRMZM2G497238_T01	3:37245741-37246014	273	DTA_ZM00199_consensus
GRMZM2G497340_T01	6:59505999-59506282	283	DTC_ZM00034_consensus
GRMZM2G498242_T01	7:29554300-29574899	214	DTC_ZM00117_consensus
GRMZM2G498547_T01	2:91478706-91479592	866	RLX_nana_AC209373-10202
GRMZM2G498547_T02	2:91478706-91479592	712	RLX_nana_AC209373-10202
GRMZM2G499071_T01	5:158442347-158442954	607	RLG_ywyt_AC209975-10517
GRMZM2G499720_T01	8:20801986-20803059	324	DTC_ZM00069_consensus
GRMZM2G500082_T01	7:30361420-30361840	420	RLX_guali_AC190263-78
GRMZM2G500317_T01	4:208843962-208844250	288	DTC_ZM00108_consensus
GRMZM2G500641_T01	10:76168673-76168912	239	DTC_ZM00066_consensus
GRMZM2G501254_T01	9:38154055-38154431	376	DTC_ZM00047_consensus
GRMZM2G502231_T01	2:192721018-192721375	357	RLX_guali_AC190263-78
GRMZM2G503261_T01	3:15215930-15216625	695	DTH_ZM00028_consensus
GRMZM2G503547_T01	3:139200958-139204793	337	RLC_pifo_AC209023-10096
GRMZM2G503618_T01	3:169270868-169271159	291	DTC_ZM00095_consensus
GRMZM2G504300_T01	4:232627365-232627745	380	DTM_Zm08670_AC200188-1
GRMZM2G504341_T01	8:15492834-15493337	503	DTC_ZM00095_consensus
GRMZM2G504474_T01	9:4978924-4979150	226	DTA_ZM00024_consensus
GRMZM2G504886_T01	6:158053128-158053818	690	RLC_ji_AC182107-448
GRMZM2G504928_T01	3:42114905-42115168	263	DTM_Zm32512_AC187775-1
GRMZM2G506143_T01	1:37081795-37082313	518	RLX_guali_AC190263-78
GRMZM2G506149_T01	4:147015751-147016031	280	RLX_neteut_AC188982-2172
GRMZM2G506191_T01	1:268461001-268461870	547	RLC_ebel_AC195143-4427
GRMZM2G506210_T01	4:157875380-157875676	296	DTC_ZM00034_consensus
GRMZM2G506650_T01	6:14056344-14096987	628	DTC_ZM00008_consensus
GRMZM2G507567_T01	8:78743384-78743933	549	DTA_ZM00205_consensus
GRMZM2G507859_T01	3:175999340-175999556	216	DTC_ZM00095_consensus
GRMZM2G507979_T01	6:108925287-108925499	212	DTC_ZM00107_consensus
GRMZM2G508239_T01	6:91112417-91113028	611	RLG_prem1_AC200740-6986
GRMZM2G508824_T01	1:273868876-273869203	327	DTC_ZM00057_consensus
GRMZM2G509117_T01	9:92910675-92911998	876	DTC_ZM00107_consensus
GRMZM2G509572_T01	5:166889430-166889979	464	DTC_ZM00018_consensus
GRMZM2G509610_T01	6:161002538-161002831	293	RLC_raider_AC209705-10304
GRMZM2G509992_T01	2:86658658-86658984	326	DTC_ZM00012_consensus
GRMZM2G510089_T01	3:122771821-122772143	322	DTC_ZM00058_consensus
GRMZM2G510257_T01	3:76350108-76350611	503	DTC_ZM00014_consensus
GRMZM2G510526_T01	1:133378044-133378433	389	RLG_flip_AC208040-9765
GRMZM2G510595_T01	5:170670005-170670258	253	DTH_ZM00076_consensus
GRMZM2G510662_T01	10:53229788-53230023	235	DTC_ZM00053_consensus
GRMZM2G510905_T01	2:30264954-30265736	782	DTT_ZM00010_consensus
GRMZM2G511088_T01	1:218340720-218340946	226	DTM_Zm00030_AC190592-1
GRMZM2G512319_T01	2:102995887-102996181	294	DTC_ZM00034_consensus
GRMZM2G512699_T01	1:65647500-65648157	657	DTH_ZM00055_consensus
GRMZM2G512867_T01	9:18719626-18719900	274	DTC_ZM00057_consensus
GRMZM2G512979_T01	6:130415371-130419988	483	RLG_tekay_AC200856-6996
GRMZM2G513095_T01	2:100710563-100710860	297	DHH_Hip1_28
GRMZM2G513321_T01	5:36885350-36885887	537	DTC_ZM00057_consensus
GRMZM2G514412_T01	10:74308898-74309167	269	DTC_ZM00095_consensus
GRMZM2G514665_T01	9:24623429-24623776	347	DTC_ZM00095_consensus
GRMZM2G514714_T01	5:151629758-151630563	775	DTA_ZM00165_consensus
GRMZM2G515395_T01	2:168967737-168968185	448	DTC_ZM00073_consensus
GRMZM2G515535_T01	6:83865875-83866506	631	DTA_ZM00036_consensus
GRMZM2G515554_T01	1:89106963-89107177	214	DTC_ZM00117_consensus
GRMZM2G515906_T01	2:130989919-130990223	304	DTC_ZM00034_consensus
GRMZM2G516615_T01	9:88599156-88600137	981	RLX_bumy_AC216354-13379
GRMZM2G516620_T01	9:88598089-88598683	594	RLX_bumy_AC216354-13379
GRMZM2G517035_T01	7:135568269-135569007	738	RLC_giepum_AC197531-5634
GRMZM2G517201_T01	1:240778310-240778549	239	RLG_cinful-zeon_AC213887-12415
GRMZM2G517376_T01	3:218104437-218104708	271	DTA_ZM00070_consensus
GRMZM2G517443_T01	9:88198086-88198483	397	RLX_bumy_AC216354-13379
GRMZM2G517448_T01	9:88196632-88197603	971	RLX_bumy_AC216354-13379
GRMZM2G518525_T01	2:58048621-58049286	665	RLC_giepum_AC211251-11074
GRMZM2G519393_T01	3:22167288-22167580	292	DTA_ZM00359_consensus
GRMZM2G519769_T01	2:215176072-215176953	362	RLC_ji_AC192600-3526
GRMZM2G520179_T01	6:91201075-91201286	211	DTH_ZM00055_consensus
GRMZM2G520215_T01	5:161126214-161126516	302	DTC_ZM00034_consensus
GRMZM2G520352_T01	9:45939582-45939841	259	DTC_ZM00117_consensus
GRMZM2G520675_T01	3:125047994-125048781	787	DTC_ZM00095_consensus
GRMZM2G520941_T01	4:89588312-89588604	292	DTC_ZM00053_consensus
GRMZM2G521199_T01	6:117710768-117711086	318	DTH_ZM00131_consensus
GRMZM2G521215_T01	9:68518397-68519180	783	RLG_cinful-zeon_AC194588-4160
GRMZM2G521355_T01	6:6201124-6201829	705	DTC_ZM00095_consensus
GRMZM2G521534_T01	4:198078292-198078803	511	DTC_ZM00095_consensus
GRMZM2G521538_T01	2:190742716-190743444	728	RLX_onub_AC190523-2356
GRMZM2G521550_T01	2:190752863-190753591	728	RLX_onub_AC190523-2356
GRMZM2G522140_T01	8:30611035-30611616	484	DTC_ZM00106_consensus
GRMZM2G522387_T01	10:102761014-102761588	574	DTC_ZM00098_consensus
GRMZM2G522674_T01	1:105248155-105248658	503	RLX_guali_AC190263-78
GRMZM2G523195_T01	10:102698985-102699363	378	DHH_Hip2_2
GRMZM2G523619_T01	5:117193942-117194147	205	RLX_neteut_AC188982-2172
GRMZM2G524064_T01	9:97514905-97515452	462	DTC_ZM00090_consensus
GRMZM2G524570_T01	6:158512036-158512804	288	RLX_teki_AC202867-7492
GRMZM2G524605_T01	8:161411009-161450347	434	DTA_ZM00062_consensus
GRMZM2G524709_T01	3:62124332-62124802	470	DTC_ZM00002_consensus
GRMZM2G525575_T01	9:121206040-121206489	449	DTC_ZM00046_consensus
GRMZM2G525761_T01	3:20878780-20879071	259	DTC_ZM00105_consensus
GRMZM2G526669_T01	5:204236057-204236953	804	RLX_ohag_AC187801-48
GRMZM2G527311_T01	2:213857863-213858782	919	RLG_flip_AC213672-12280
GRMZM2G527500_T01	6:139300374-139304386	618	RLX_kawivo_AC186793-30
GRMZM2G527517_T01	4:28004702-28005361	552	RLG_huck_AC199418-6452
GRMZM2G527860_T01	5:205530758-205531093	335	DTC_ZM00034_consensus
GRMZM2G527966_T01	9:121178495-121178873	378	RLX_neteut_AC188982-2172
GRMZM2G528734_T01	1:227739560-227739851	291	DTA_ZM00359_consensus
GRMZM2G529110_T01	5:56875522-56876157	635	DTM_Zm33208_AC195911-1
GRMZM2G529202_T01	1:163837512-163837807	295	DTC_ZM00107_consensus
GRMZM2G529474_T01	5:70091961-70092571	610	RLX_neteut_AC188982-2172
GRMZM2G529504_T01_O_1	6:131638513-131678364	1928	DTA_ZM00072_consensus
GRMZM2G530318_T01	9:130508633-130510606	268	DTC_ZM00053_consensus
GRMZM2G530434_T01	2:29718351-29718608	257	RLG_cinful-zeon_AC194588-4160
GRMZM2G530465_T01	8:86395854-86396144	290	DTA_ZM00359_consensus
GRMZM2G531506_T01	3:134261041-134261468	427	DTA_ZM00333_consensus
GRMZM2G531645_T01	2:160368675-160368967	292	DTC_ZM00057_consensus
GRMZM2G531813_T01	10:7219806-7220230	424	DTC_ZM00042_consensus
GRMZM2G532084_T01	9:17513609-17513829	220	DTC_ZM00107_consensus
GRMZM2G533231_T01	2:83160113-83160396	283	DTC_ZM00034_consensus
GRMZM2G533458_T01	1:92833298-92833623	325	DTC_ZM00095_consensus
GRMZM2G533650_T01_X_1	6:115772343-115773019	338	DTM_Zm01310_AC182611-1
GRMZM2G533786_T01	2:220622023-220622432	409	DTC_ZM00102_consensus
GRMZM2G533830_T01	6:95516721-95516947	226	DTM_Zm00030_AC190592-1
GRMZM2G534168_T01	6:18270111-18270458	347	DTC_ZM00019_consensus
GRMZM2G534203_T01	7:165986770-165987056	286	DTH_ZM00054_consensus
GRMZM2G534293_T01	3:3542241-3542895	654	DTC_ZM00008_consensus
GRMZM2G534297_T01	3:3534387-3535041	654	DTC_ZM00008_consensus
GRMZM2G534430_T01	5:163983249-163985756	449	DTM_Zm00257_consensus
GRMZM2G534602_T01	2:225754683-225755304	621	DTC_ZM00068_consensus
GRMZM2G534620_T01	4:236885095-236885472	377	DTC_ZM00030_consensus
GRMZM2G534741_T01	4:38713247-38713518	271	DTC_ZM00095_consensus
GRMZM2G534931_T01	5:122492019-122492311	292	DTC_ZM00025_consensus
GRMZM2G535722_T01	8:61995091-61995935	536	RLG_tekay_AC200856-6996
GRMZM2G535942_T01	3:140844369-140844999	630	DTC_ZM00008_consensus
GRMZM2G536204_T01	8:119983203-120035073	907	RLX_etug_AC187099-1770
GRMZM2G536730_T01	4:165220216-165220433	217	DTC_ZM00080_consensus
GRMZM2G537058_T01	8:63419773-63420238	465	DTA_ZM00138_consensus
GRMZM2G537114_T01	9:142869680-142869977	297	DTM_Zm18165_AC204287-1
GRMZM2G537513_T01	3:160164826-160165145	319	DTC_ZM00049_consensus
GRMZM2G537744_T01	10:11438965-11439457	492	DTA_ZM00010_consensus
GRMZM2G539230_T01	4:140757450-140762005	670	DTC_ZM00025_consensus
GRMZM2G539410_T01	9:57861802-57874060	214	DTC_ZM00065_consensus
GRMZM2G539657_T01	2:197006784-197007156	372	DTA_ZM00067_consensus
GRMZM2G540794_T01	3:155757969-155758313	344	DTC_ZM00095_consensus
GRMZM2G540944_T01	2:60439752-60440015	263	DTC_ZM00095_consensus
GRMZM2G541764_T01	8:156382781-156383393	612	DTC_ZM00008_consensus
GRMZM2G541928_T01	8:127438280-127438831	216	DTC_ZM00061_consensus
GRMZM2G541947_T01	5:129382263-129382498	235	DTC_ZM00042_consensus
GRMZM2G542063_T01	6:10373292-10373504	212	DTC_ZM00066_consensus
GRMZM2G542071_T01	3:219409933-219410237	304	DHH_Hip1_26
GRMZM2G542118_T01	2:64587272-64587904	435	DTC_ZM00076_consensus
GRMZM2G542138_T01	7:120820666-120821128	462	DTC_ZM00073_consensus
GRMZM2G542222_T01	4:4321323-4321671	348	RLG_weki_AC194431-4099
GRMZM2G542380_T01	2:170057160-170058782	630	DTC_ZM00008_consensus
GRMZM2G542610_T01	6:33963849-33964658	420	DTC_ZM00068_consensus
GRMZM2G542626_T01	scaffold_509:333676-334205	529	DTC_ZM00095_consensus
GRMZM2G543831_T01	1:25809557-25810128	571	DTM_Zm02117_AC177838-1
GRMZM2G545127_T01	1:202869441-202869951	510	RLX_guali_AC190263-78
GRMZM2G545374_T01	8:161200547-161200818	271	DTC_ZM00095_consensus
GRMZM2G546002_T01	8:91011819-91012511	692	RLC_huti_AC197153-5449
GRMZM2G546516_T01	4:232025303-232025757	366	DTC_ZM00057_consensus
GRMZM2G546927_T01	1:53115298-53115587	289	DTC_ZM00079_consensus
GRMZM2G547337_T01	7:7258734-7259771	1037	DTA_ZM00146_consensus
GRMZM2G547896_T01	10:51836712-51837537	825	DTC_ZM00095_consensus
GRMZM2G548423_T01	8:165606957-165607466	509	DTC_ZM00095_consensus
GRMZM2G548434_T01	1:274882749-274883975	768	RLX_lyna_AC194093-3868
GRMZM2G548861_T01	1:30036255-30036550	295	DTC_ZM00034_consensus
GRMZM2G549817_T01_j_1	7:122656019-122657701	609	RLG_prem1_AC184142-802
GRMZM2G549817_T02	7:122656019-122657701	465	RLG_prem1_AC184142-802
GRMZM2G549997_T01	7:9307256-9308008	752	DTC_ZM00095_consensus
GRMZM2G551146_T01	1:133385534-133385924	390	RLG_flip_AC208040-9765
GRMZM2G551898_T01	2:44862095-44862909	814	RLX_lyna_AC194093-3868
GRMZM2G552004_T01	9:108597697-108598971	721	DTC_ZM00107_consensus
GRMZM2G552171_T01	3:41291717-41292029	312	RLX_guali_AC190263-78
GRMZM2G552246_T01	2:69776041-69776334	293	DTC_ZM00034_consensus
GRMZM2G552256_T01	4:16918775-16919159	384	DTC_ZM00020_consensus
GRMZM2G552266_T01	4:16920093-16920433	340	DTC_ZM00020_consensus
GRMZM2G552274_T01	4:16924322-16924543	221	RLX_neteut_AC188982-2172
GRMZM2G552425_T01	4:181177420-181177890	371	DTA_ZM00011_consensus
GRMZM2G553180_T01	7:137502068-137502336	268	DTC_ZM00051_consensus
GRMZM2G553446_T01	1:206542625-206543316	691	DTC_ZM00070_consensus
GRMZM2G554105_T01	8:115122764-115123264	500	DTM_Zm00268_AC191380-1
GRMZM2G554135_T01	8:137137657-137137919	262	DTC_ZM00014_consensus
GRMZM2G554225_T01	8:24318798-24319209	402	DTC_ZM00095_consensus
GRMZM2G554225_T02	8:24318798-24319209	254	DTC_ZM00095_consensus
GRMZM2G554580_T01	1:146554987-146555517	530	DTC_ZM00034_consensus
GRMZM2G554695_T01	3:152069378-152069640	262	DTC_ZM00095_consensus
GRMZM2G554740_T01	9:36521586-36521981	395	DTM_Zm02703_AC177838-1
GRMZM2G554900_T01	7:12851964-12852371	407	DTC_ZM00053_consensus
GRMZM2G554914_T01_O_1	5:171314709-171316596	702	DTH_ZM00485_consensus
GRMZM2G554914_T01_O_2	5:171314709-171316596	1807	DTH_ZM00485_consensus
GRMZM2G555455_T01	1:49726753-49727010	257	DTA_ZM00199_consensus
GRMZM2G556031_T01	8:174652575-174652939	364	RLX_guali_AC190263-78
GRMZM2G556138_T01	4:11373176-11373471	295	DTC_ZM00034_consensus
GRMZM2G556595_T01	10:1784055-1784567	512	RLC_uhun_AC200619-6943
GRMZM2G556667_T01	2:64573712-64575472	989	DTA_ZM00067_consensus
GRMZM2G557006_T01	3:11228798-11229178	380	RLX_guali_AC190263-78
GRMZM2G557332_T01	2:22130204-22130506	302	DTC_ZM00034_consensus
GRMZM2G557396_T01	7:96871254-96871641	387	DTC_ZM00117_consensus
GRMZM2G557413_T01	1:153257456-153257686	230	RLC_labe_AC203760-7937
GRMZM2G559050_T01	2:86710137-86710706	569	DTM_Zm09664_AC195786-1
GRMZM2G559143_T01	5:49067183-49067535	352	RLG_flip_AC194904-4319
GRMZM2G559355_T01	1:155941538-155942249	711	DTT_ZM00010_consensus
GRMZM2G560302_T01	6:102288055-102288277	222	RLG_cinful-zeon_AC194954-4372
GRMZM2G560414_T01	3:218376497-218377123	626	DTC_ZM00008_consensus
GRMZM2G560422_T01	3:218382993-218383294	301	RLC_giepum_AC211155-11010
GRMZM2G560807_T01	10:112896113-112896327	214	DTC_ZM00034_consensus
GRMZM2G561243_T01	8:792167-795813	986	DTH_ZM00034_consensus
GRMZM2G561404_T01	4:2030638-2030968	330	DTC_ZM00046_consensus
GRMZM2G561868_T01	2:156111840-156112093	253	DTC_ZM00095_consensus
GRMZM2G562146_T01	4:200372478-200373018	540	RLX_guali_AC190263-78
GRMZM2G562392_T01	4:188552592-188553483	489	DHH_Hip1_1
GRMZM2G562577_T01	4:69296696-69297069	373	RLX_bumy_AC216354-13379
GRMZM2G562659_T01	4:82939499-82939839	340	DHH_Hip1_19
GRMZM2G563433_T01	2:124572081-124572390	309	RLX_ubow_AC194933-4355
GRMZM2G563453_T01_X_1	9:4221961-4222670	288	RLX_iwik_AC203371-7824
GRMZM2G563883_T01	1:291312212-291312485	273	DTC_ZM00107_consensus
GRMZM2G564164_T01	9:53695278-53695570	292	DTC_ZM00025_consensus
GRMZM2G564252_T01	1:2323366-2324004	638	DTC_ZM00098_consensus
GRMZM2G564436_T01	3:67175567-67176041	474	DTC_ZM00092_consensus
GRMZM2G565573_T01	5:118500317-118500742	425	RLX_guali_AC190263-78
GRMZM2G567031_T01	7:93879213-93879505	292	DTC_ZM00025_consensus
GRMZM2G567527_T01	5:75853436-75853788	352	RLG_flip_AC194904-4319
GRMZM2G567546_T01	4:110455850-110456195	345	DTC_ZM00019_consensus
GRMZM2G567552_T01	6:163959291-163960666	1375	DTM_Zm09664_AC195786-1
GRMZM2G567554_T01	6:163958591-163959071	480	DTM_Zm09664_AC195786-1
GRMZM2G567773_T01	4:172253502-172254202	700	RLX_lyna_AC194093-3868
GRMZM2G568454_T01	7:145335572-145339531	233	DTA_ZM00245_consensus
GRMZM2G568602_T01	10:4446218-4446696	478	DTM_Zm09664_AC195786-1
GRMZM2G570142_T01	2:191083023-191084101	326	RLG_cinful-zeon_AC192460-3502
GRMZM2G570779_T01	7:59355305-59355680	375	DTC_ZM00034_consensus
GRMZM2G570877_T01	8:168317547-168317998	451	RLC_pifo_AC209023-10096
GRMZM2G571137_T01	7:56321161-56321382	221	DTC_ZM00107_consensus
GRMZM2G571658_T01	5:169009332-169009708	376	DTC_ZM00034_consensus
GRMZM2G571904_T01	2:119169349-119169696	347	DTC_ZM00004_consensus
GRMZM2G571956_T01	1:146078956-146079306	350	DTC_ZM00053_consensus
GRMZM2G572174_T01	6:53235513-53235805	292	DTA_ZM00359_consensus
GRMZM2G572212_T01	1:273757515-273757788	273	DTM_Zm17860_AC184871-1
GRMZM2G572341_T01	4:216004844-216005377	533	DTC_ZM00046_consensus
GRMZM2G572644_T01	2:20664750-20665272	522	DTC_ZM00095_consensus
GRMZM2G572723_T01	2:89399835-89400961	1126	DTM_Zm09664_AC195786-1
GRMZM2G573361_T01	3:9258736-9262262	499	DTC_ZM00089_consensus
GRMZM2G573361_T01_X_1	3:9258736-9262262	587	DTC_ZM00089_consensus
GRMZM2G573365_T01	3:9252490-9252752	262	DTC_ZM00089_consensus
GRMZM2G574007_T01	8:1214880-1215258	378	RLG_prem1_AC200105-6751
GRMZM2G574078_T01	4:228667904-228668401	421	DTC_ZM00034_consensus
GRMZM2G574122_T01	3:15139568-15139856	288	DTH_ZM00241_consensus
GRMZM2G574318_T01	1:72994960-72995252	292	DTA_ZM00359_consensus
GRMZM2G574578_T01	6:134366887-134367385	498	DTC_ZM00034_consensus
GRMZM2G574726_T01	8:26079489-26079833	344	DTC_ZM00034_consensus
GRMZM2G574745_T01	6:165013822-165014311	489	DTA_ZM00036_consensus
GRMZM2G574998_T01	1:236809093-236809319	226	DTM_Zm00030_AC190592-1
GRMZM2G575066_T01	1:278979184-278979665	405	DTC_ZM00034_consensus
GRMZM2G575392_T01	4:144679102-144679600	421	DTC_ZM00034_consensus
GRMZM2G575467_T01	9:31419443-31419731	288	DTA_ZM00205_consensus
GRMZM2G575689_T01	2:44580723-44581232	509	DTC_ZM00095_consensus
GRMZM2G575841_T01	1:149757882-149758175	293	DTC_ZM00034_consensus
GRMZM2G576730_T01	1:54633664-54634000	336	RLC_pifo_AC209023-10096
GRMZM2G576764_T01	4:123612958-123613255	297	RLG_prem1_AC196065-4927
GRMZM2G576812_T01	8:12268576-12268928	352	DTC_ZM00073_consensus
GRMZM2G577105_T01	4:39165018-39165522	504	DTA_ZM00267_consensus
GRMZM2G577924_T01	10:69374510-69375037	527	RLC_ji_AC193479-3665
GRMZM2G577995_T01	3:211033628-211034164	536	DTC_ZM00057_consensus
GRMZM2G579070_T01	9:15606512-15606927	415	DTM_Zm02117_AC177838-1
GRMZM2G579773_T01	2:8124017-8124685	668	RLG_ywyt_AC209975-10517
GRMZM2G580206_T01	3:114061741-114062108	367	DTA_ZM00169_consensus
GRMZM2G580487_T01	6:131093306-131093626	320	DTC_ZM00080_consensus
GRMZM2G580812_T01	5:11605519-11606176	657	RLX_buire_AC194484-4158
GRMZM2G581557_T01	1:119561745-119562869	1124	DTM_Zm09664_AC195786-1
GRMZM2G581811_T01	1:282050102-282050328	226	RLC_opie_AC185480-1137
GRMZM2G581900_T01	8:134764791-134764996	205	DTT_ZM00030_consensus
GRMZM2G582472_T01	8:123778224-123778851	627	DTC_ZM00008_consensus
GRMZM2G582492_T01	8:123786615-123787245	630	DTC_ZM00008_consensus
GRMZM2G582879_T01	7:80924827-80925181	354	RLX_naseup_AC196428-5108
GRMZM2G583414_T01	8:168109370-168109954	584	DTC_ZM00057_consensus
GRMZM2G583571_T01	4:108464680-108465004	324	RLG_prem1_AC215184-12949
GRMZM2G583748_T01	3:68522168-68522963	795	DTC_ZM00008_consensus
GRMZM2G583935_T01	1:167081740-167083141	472	DTC_ZM00054_consensus
GRMZM2G584283_T01	2:100846593-100846886	293	DTC_ZM00025_consensus
GRMZM2G584508_T01	8:47743256-47743739	483	DTC_ZM00020_consensus
GRMZM2G585526_T01	3:222617826-222618117	291	DTA_ZM00359_consensus
GRMZM2G585687_T01	3:126809082-126809353	271	RIL_odoif_AC210308-0
GRMZM2G585822_T01	2:17850547-17851143	353	DHH_Hip1_43
GRMZM2G586285_T01	5:155152833-155153338	429	DTC_ZM00034_consensus
GRMZM2G586674_T01	5:102392360-102392728	207	RLX_loukuv_AC197842-5799
GRMZM2G586952_T01	8:1173175-1173553	378	RLG_prem1_AC200105-6751
GRMZM2G587115_T01	2:79301882-79302614	574	DTC_ZM00034_consensus
GRMZM2G587703_T01	5:9108998-9109290	292	DTC_ZM00095_consensus
GRMZM2G587931_T01	8:151202372-151216740	358	DTM_Zm01310_AC182611-1
GRMZM2G588215_T01	8:146011901-146012329	428	DTA_ZM00036_consensus
GRMZM2G588583_T01	1:89991588-89991995	260	RLC_ji_AC207234-9488
GRMZM2G588885_T01	10:131785232-131785887	655	DTC_ZM00008_consensus
GRMZM2G589369_T01	5:34415962-34416603	528	RLX_guali_AC190263-78
GRMZM2G589397_T01	7:132134703-132134935	232	RLG_prem1_AC200105-6751
GRMZM2G591140_T01	1:181647734-181678395	536	RLG_prem1_AC200740-6986
GRMZM2G591255_T01	7:148950415-148950775	360	DTA_ZM00067_consensus
GRMZM2G591269_T01	1:83030251-83030465	214	DTC_ZM00117_consensus
GRMZM2G591442_T01	scaffold_503:53289-53717	428	RLX_bula_AC195180-138
GRMZM2G591592_T01	5:16574045-16574436	391	DTC_ZM00034_consensus
GRMZM2G591652_T01	6:137092866-137093150	284	DTA_ZM00359_consensus
GRMZM2G700353_T01	7:170948339-170948765	340	DHH_Hip1_1
GRMZM2G700616_T01	10:47908661-47909592	931	DHH_Hip1_19
GRMZM2G700627_T01	8:120291367-120291620	253	DTC_ZM00117_consensus
GRMZM2G700801_T01	8:167577046-167577305	259	DTC_ZM00117_consensus
GRMZM2G701113_T01	6:130408104-130408533	264	RLG_tekay_AC200856-6996
GRMZM2G701254_T01	10:996320-996726	406	DTA_ZM00367_consensus
GRMZM2G701322_T01	3:11033861-11035104	1243	DTA_ZM00036_consensus
GRMZM2G701382_T01	10:93108252-93108633	252	RLX_uwub_AC195372-161
GRMZM2G701767_T01_O_2	3:137898102-137904690	725	RLG_prem1_AC200740-6986
GRMZM2G701807_T01	5:129781674-129781995	321	DTC_ZM00058_consensus
GRMZM2G701809_T01	5:129786607-129786931	324	DTC_ZM00058_consensus
GRMZM2G701823_T01	5:132814768-132815045	277	DTC_ZM00117_consensus
GRMZM2G701856_T01	10:115376687-115377093	406	DTA_ZM00367_consensus
GRMZM2G701912_T02	3:169267208-169268426	369	DTC_ZM00057_consensus
GRMZM2G702131_T01	5:190600754-190601159	204	DTA_ZM00025_consensus
GRMZM2G702180_T01	5:201253207-201253805	309	RLG_huck_AC210804-10865
GRMZM2G702182_T01	5:201271223-201271821	309	RLG_huck_AC210804-10865
GRMZM2G702481_T01	4:76007880-76008572	692	DTC_ZM00070_consensus
GRMZM2G702840_T01	4:227327689-227328094	204	DTA_ZM00025_consensus
GRMZM2G703704_T01	1:105844816-105845395	452	RLC_opie_AC197201-5474
GRMZM2G703794_T01	1:163728862-163729158	221	DTC_ZM00022_consensus
GRMZM2G704115_T01	1:288183126-288183532	406	DTA_ZM00367_consensus
GRMZM2G704323_T01	10:14503204-14509245	289	DTA_ZM00133_consensus
GRMZM5G806249_T01	4:177612035-177616331	303	RLG_huck_AC194973-4393
GRMZM5G807798_T01	1:126284073-126284296	223	DTC_ZM00107_consensus
GRMZM5G807931_T01	2:210144278-210144778	500	DTC_ZM00071_consensus
GRMZM5G808578_T01	9:137751431-137752479	255	RIT_jare_AC204843-0
GRMZM5G811359_T01	1:115797265-115798526	931	RLX_neteut_AC188982-2172
GRMZM5G811403_T01	6:164888193-164890029	348	DTM_Zm18165_AC204287-1
GRMZM5G812170_T01	4:162375907-162376595	688	DTM_Zm18165_AC204287-1
GRMZM5G813334_T01	4:183380461-183386392	711	RLX_neteut_AC188982-2172
GRMZM5G814771_T01	8:65920869-65922392	881	RIL_loneok_AC193379-0
GRMZM5G815584_T01	1:65423141-65441795	532	DTC_ZM00071_consensus
GRMZM5G816423_T01	3:162643117-162644592	1454	DTM_Zm18165_AC204287-1
GRMZM5G819212_T01	4:824379-829095	1966	DTH_ZM00485_consensus
GRMZM5G819212_T05_j_2	4:824379-829095	1771	DTH_ZM00485_consensus
GRMZM5G819212_T05_j_3	4:824379-829095	1752	DTH_ZM00485_consensus
GRMZM5G819538_T01	5:40952148-40954968	285	RIL_loneok_AC193379-0
GRMZM5G820815_T01	2:125991136-125991424	288	DTA_ZM00108_consensus
GRMZM5G821167_T01_j_1	6:14783125-14784330	1047	RIL_loneok_AC193379-0
GRMZM5G821167_T01_j_2	6:14783125-14784330	1043	RIL_loneok_AC193379-0
GRMZM5G821671_T01	7:164672250-164674320	725	RLX_ohag_AC187801-48
GRMZM5G822625_T01	4:236937714-236939770	279	RLG_grande_AC197914-5823
GRMZM5G824689_T01	2:170151512-170177778	306	DTA_ZM00010_consensus
GRMZM5G825462_T01	9:51071600-51071957	357	RLG_prem1_AC191715-3282
GRMZM5G829554_T01	10:32833638-32836826	748	DTA_ZM00136_consensus
GRMZM5G830253_T01	10:47908661-47909592	776	DHH_Hip1_19
GRMZM5G831471_T02	9:150463342-150465684	967	RLG_prem1_AC186287-1362
GRMZM5G833998_T01	2:231325535-231325757	222	DTC_ZM00107_consensus
GRMZM5G834195_T01	8:21870691-21874148	1236	RLX_iwik_AC203371-7824
GRMZM5G834409_T01	4:98597131-98597467	336	DTC_ZM00020_consensus
GRMZM5G835686_T01	6:130414229-130414658	264	RLG_tekay_AC200856-6996
GRMZM5G836791_T01	6:130400243-130400672	264	RLG_tekay_AC200856-6996
GRMZM5G838909_T01	7:56130090-56130312	222	DTC_ZM00107_consensus
GRMZM5G839866_T01	1:8531137-8532984	695	DTC_ZM00066_consensus
GRMZM5G840645_T01	9:69846445-69846839	394	RLX_bumy_AC216354-13379
GRMZM5G842965_T02	8:36145100-36147048	585	RLX_ubow_AC194933-4355
GRMZM5G843175_T01	7:134318823-134334375	258	RLG_ufonah_AC194064-3852
GRMZM5G843287_T01	1:273958885-273967146	810	DTA_ZM00206_consensus
GRMZM5G844518_T01	4:159596689-159596928	239	DTC_ZM00042_consensus
GRMZM5G845191_T01	8:133715652-133716282	220	RLG_cinful-zeon_AC194954-4372
GRMZM5G845924_T01	6:148825841-148826684	843	DTC_ZM00072_consensus
GRMZM5G848581_T01	3:229079937-229080658	228	DTA_ZM00028_consensus
GRMZM5G849540_T01	1:247022047-247022507	460	DTA_ZM00125_consensus
GRMZM5G850971_T01	6:18672131-18672336	205	DTA_ZM00165_consensus
GRMZM5G852008_T01	3:204533957-204536514	246	RLC_fourf_AC202975-7570
GRMZM5G855229_T01	1:243988528-243989275	747	RLX_kahoba_AC186618-29
GRMZM5G856907_T01	5:168712280-168714190	1760	DTC_ZM00071_consensus
GRMZM5G857422_T01	2:174978738-174979227	489	DTC_ZM00071_consensus
GRMZM5G860016_T01	4:38319894-38322278	294	RLC_ehahu_AC202972-7568
GRMZM5G861100_T03	1:188092769-188099898	783	RLX_ohag_AC187801-48
GRMZM5G862623_T01	8:64089014-64090929	1806	DTA_ZM00067_consensus
GRMZM5G863629_T01	10:4529984-4532224	324	RLX_ojah_AC184792-875
GRMZM5G865949_T01	9:73702341-73702563	222	DTC_ZM00107_consensus
GRMZM5G869762_T01_O_1	5:38187576-38189141	593	RLG_prem1_AC196065-4927
GRMZM5G872549_T01	8:160940042-160946024	291	RLX_kawivo_AC186793-30
GRMZM5G872565_T01	6:93500452-93502316	339	DTH_ZM00026_consensus
GRMZM5G872711_T01	7:8223183-8225302	564	RLX_neteut_AC188982-2172
GRMZM5G873101_T01	9:18482624-18482866	242	RLC_ji_AC186528-1508
GRMZM5G874475_T01	1:129628534-129628844	310	RLG_dagaf_AC195302-4533
GRMZM5G879582_T01	1:195516929-195525243	1592	DTH_ZM00076_consensus
GRMZM5G881784_T01	3:208803541-208803762	221	RLG_cinful-zeon_AC194954-4372
GRMZM5G882212_T01	6:123144518-123150809	697	DTC_ZM00090_consensus
GRMZM5G883587_T01	4:111581577-111581934	357	RLX_naiba_AC195481-139
GRMZM5G885706_T01	10:149178929-149182263	885	DTC_ZM00071_consensus
GRMZM5G886273_T01	5:150060395-150061394	294	DTM_Zm02947_AC197071-1
GRMZM5G888538_T01	6:144059924-144064390	657	RLG_huck_AC186577-1525
GRMZM5G890395_T01	5:859811-865221	309	RLC_opie_AC201793-7083
GRMZM5G891543_T01	8:161075409-161076214	805	RIL_loneok_AC193379-0
GRMZM5G891713_T01	4:216206655-216206927	272	RLG_weaniv_AC196414-5097
GRMZM5G899120_T01	6:132453960-132454760	351	DTC_ZM00071_consensus
lncRNA_Z27kG1_02306	1:236290319-236292369	1897	DTM_Zm13585_AC195825-1
lncRNA_Z27kG1_11425	6:149865243-149869028	465	DTH_ZM00233_consensus
lncRNA_Z27kG1_12207	10:4739895-4741046	1132	RLG_upus_AC200875-7012
lncRNA_Z27kG1_15063	10:143278831-143280393	877	RLX_lenu_AC213984-12443
lncRNA_Z27kG1_17316	1:75155614-75179090	802	DTC_ZM00071_consensus
lncRNA_Z27kG1_22068	2:58528219-58529607	906	RLX_kawivo_AC186793-30
shRNA_Z27kG1_03224	4:239768988-239772542	1252	DTH_ZM00131_consensus
shRNA_Z27kG1_05445	2:157870134-157872675	1643	DTA_ZM00322_consensus
shRNA_Z27kG1_08223	7:77480614-77482717	1390	DTH_ZM00028_consensus
shRNA_Z27kG1_11201	1:90797778-90802407	1624	DTH_ZM00358_consensus
shRNA_Z27kG1_20026	8:64089014-64090929	1809	DTA_ZM00067_consensus
shRNA_Z27kG1_22910	4:24972730-24974420	1690	RLC_opie_AC197201-5474
siRNA_Z27kG1_03408	1:8260040-8284481	668	DTC_ZM00071_consensus
siRNA_Z27kG1_07398	5:19690152-19693922	641	DTA_ZM00171_consensus
siRNA_Z27kG1_07922	1:292966681-292970943	613	DTM_Zm18165_AC204287-1
siRNA_Z27kG1_07973	8:21870691-21874148	1237	RLX_iwik_AC203371-7824
siRNA_Z27kG1_09401	3:170186950-170190508	1680	DTA_ZM00067_consensus
siRNA_Z27kG1_09512	1:21567144-21568174	685	DTM_Zm13585_AC195825-1
siRNA_Z27kG1_11010	5:18087923-18091307	2156	DTC_ZM00071_consensus
siRNA_Z27kG1_16039	6:164888193-164890029	1428	DTM_Zm18165_AC204287-1
siRNA_Z27kG1_18215	1:161925332-161928261	1409	DTC_ZM00068_consensus
siRNA_Z27kG1_21794	5:59080251-59082960	445	RLX_neteut_AC188982-2172
siRNA_Z27kG1_21847	1:115797265-115798526	1259	RLX_neteut_AC188982-2172
siRNA_Z27kG1_24370	4:129870297-129871602	553	RLC_uhun_AC200619-6943
TCONS_00003250	1:64183020-64186312	424	RLG_flip_AC193970-3791
TCONS_00003584	1:70991430-70992702	242	RLG_gyma_AC189750-2238
TCONS_00005543	1:146496606-146496860	254	DTA_ZM00143_consensus
TCONS_00022256	1:249511339-249512657	403	RLG_prem1_AC206253-9147
TCONS_00026005	10:25136851-25137053	202	DTM_Zm00266_consensus
TCONS_00030816	10:2011703-2035126	234	RIL_cin4_AC210188-0
TCONS_00038326	2:28672345-28672761	416	DTC_ZM00042_consensus
TCONS_00048336	2:24498556-24513130	265	RLC_opie_AC185480-1137
TCONS_00049433	2:46803860-46804123	263	RLG_huck_AC210804-10865
TCONS_00058562	3:52487145-52509919	209	RLG_prem1_AC196065-4927
TCONS_00065339	3:1883110-1883361	251	RLC_ji_AC186528-1508
TCONS_00072850	3:211101972-211102416	444	DTH_ZM00005_consensus
TCONS_00073784	3:226965181-226965492	311	RLC_ji_AC186528-1508
TCONS_00076909	4:72253558-72253785	227	RLG_nakovu_AC206324-9191
TCONS_00091924	4:235867966-235868212	246	DTC_ZM00065_consensus
TCONS_00092225	4:238857244-238857453	209	RLC_ji_AC202456-7443
TCONS_00106067	5:92390589-92406722	242	DTA_ZM00189_consensus
TCONS_00109600	5:199691098-199691305	207	RLC_eninu_AC191055-2893
TCONS_00118587	6:14048321-14048710	389	DTA_ZM00383_consensus
TCONS_00120377	6:80661620-80661860	240	DTA_ZM00071_consensus
TCONS_00126682	7:42969486-42988824	258	RLG_prem1_AC206253-9147
TCONS_00128884	7:127251163-127264561	450	RLC_opie_AC185480-1137
TCONS_00128886	7:127251163-127264561	431	RLC_opie_AC185480-1137
TCONS_00129425	7:139543458-139544322	864	DTC_ZM00108_consensus
TCONS_00135417	7:131383606-131384248	642	DTH_ZM00471_consensus
TCONS_00144915	8:166962529-166963079	550	RLC_stonor_AC212476-11849
TCONS_00146648	8:21718191-21718454	263	RLG_gyma_AC206653-9288
TCONS_00157659	9:132300218-132300424	206	DTC_ZM00119_consensus
TCONS_00158289	9:144146013-144146284	271	DTC_ZM00030_consensus
TCONS_00166328	scaffold_313:372-718	346	DTM_Zm21089_AC203211-1
TCONS_00166484	scaffold_475:1364-1600	236	DTC_ZM00008_consensus
