# Supplementary material for: Stress-induced and epigenetic-mediated maize transcriptome regulation study by means of transcriptome reannotation and differential expression analysis
Source: Sci Rep. 2016 Jul 27;6:30446. doi: 10.1038/srep30446 (PMC4962059; doi:10.1038/srep30446)
Supplement: Supplementary Data S6 [file srep30446-s7.xls]

## Sheet: Stelpflug et al., 2015
transcript_AGPv2	Transcript Classification	Expression>1FPKM	ncRNA in Li et al., 2014	Primary_Root_3DAS	Root_MZ_and_EZ_3DAS	Root_DZ_3DAS	Root_CP_3DAS	Root_Stele_3DAS	Primary_Root_GH_6DAS	Root_System_7DAS	Primary_Root_7DAS	Seminal_Roots_7DAS	Primary_Root_Z1_7DAS	Primary_Root_Z2_7DAS	Primary_Root_Z3_7DAS	Primary_Root_Z4_7DAS	Crown_Roots_Nodes1-3_V7	Crown_Roots_Node4_V7	Crown_Roots_Node5_V7	Crown_Roots_Node5_V13	Brace_Roots_Node6_V13	Coleoptile_GH_6DAS	Pooled_Leaves_V1	Topmost_Leaf_V3	Shoot_Tip_V5	Tip_Stage2_Leaf_V5	Base_Stage2_Leaf_V5	Tip_Stage2_Leaf_V7	Base_Stage2_Leaf_V7	Eighth_Leaf_V9	Eleventh_Leaf_V9	Thirteenth_Leaf_V9	Immature_Leaves_V9	Thirteenth_Leaf_VT	Thirteenth_Leaf_R2	Leaf_0DAP	Leaf_6DAP	Leaf_12DAP	Leaf_18DAP	Leaf_24DAP	Leaf_30DAP	Stem_and_SAM_V1	Stem_and_SAM_V3	First_Internode_V5	Fourth_Internode_V9	Internode_0DAP	Internode_6DAP	Internode_12DAP	Internode_18DAP
GRMZM2G059865_T03	lncRNA	yes		5.12	26.33	18.35	0	0.03	0	6.7	2.56	13.66	16.81	6.07	8.71	3.77	0	10.62	5.77	7.75	0	6.78	0.09	1.42	8.61	0.14	8.77	0.02	1.78	0	4.08	0.15	0	0	0	0	0.15	0	0	0.09	0.05	9.29	19.75	14.89	31.42	1.35	0.04	2.67	0.04
GRMZM5G888250_T01	lncRNA	yes	yes	0	2.76	0	0	0	5.13	6.46	5.74	0	10.74	8.9	9.06	0	0	6.17	11.69	0	0	17.19	0	2.61	40.15	0	25.88	0	38.96	0	0	12.43	42.96	0	0	0	0	2.07	0	0	0	20.38	30.9	3.18	79.86	4.99	2.1	5.29	0
GRMZM5G809743_T01	lncRNA	yes		112.81	129.12	69.37	121.74	150.36	53.05	98.92	102.34	92.67	172.7	104.99	134.01	147.28	125.79	124.23	126.91	142.64	125.43	60.83	151.36	137.99	129.96	153.67	111.11	227.48	150.26	168.53	64.46	135.69	122.66	187.7	78.87	188.27	205.49	151.24	155.43	97.94	125.46	118.34	150.61	161.44	154.05	234.71	298.22	201.71	212.67
GRMZM5G822187_T01	sRNA precursor	yes	yes	0	0	0	0	0	0	0	0	0	0	0	0	0	0	0	0	0	0	0	0	0	0	0	0	0	0	0	0	0	0	0	0	0	0	0	0	0	0	0	0	0	0	0	0	0	0
GRMZM5G815900_T01	sRNA precursor			0	0	0	0	0	0	0	0	0	0	0	0	0	0	0	0	0	0	0	0	0	0	0	0	0	0	0	0	0	0	0	0	0	0	0	0	0	0	0	0	0	0	0	0	0	0
GRMZM2G023794_T01	sRNA precursor	yes		0	0	0	0	0	0	0	1.12	0	0	0	0	0	0	0	0	2.62	0	0	0	0	0	0	0	0	0	0	0	0	0	0	0	0	0	0	0	0	0	0	0	0	0	13.87	4.48	0	14.4
GRMZM2G374777_T01	lncRNA	yes	yes	0	3.02	2.25	0	0	0	0	5.51	0	1.42	0	0	3.63	0	1.56	2.01	1.76	5.84	3.31	0	0	0	0	0	0	0	0	0	0	0	0	9.12	0	0	0	0	15.7	11.63	0	0	0	0	1.93	3.6	11.37	10.01
GRMZM2G483779_T01	sRNA precursor	yes		39.27	35.57	52.26	50.41	60.73	14.91	34.02	45	39.61	43.84	42.31	41.32	53.02	90.55	66.48	138	63.61	53.57	10.56	31.95	31.88	44.55	48.56	30.17	51.73	36.12	18.21	10.93	28.46	30.05	29.87	83.58	65.76	86.24	55.98	53.91	48.41	49.12	31.08	33.82	58.43	43.68	90.07	113.08	85.06	135.08
GRMZM2G058632_T01	sRNA precursor	yes		0	0	0	0	0	0	0	0	0	0	0	0	0	0	0	0	0	0	4.6	0	0	0	0	0	0	0	0	0	0	0	0	0	0	0	0	0	0	0	0	0	0	0	0	0	0	0
GRMZM2G703462_T01	lncRNA			0	0	0	0	0	0	0	0	0	0	0	0	0	0	0	0	0	0	0	0	0	0	0	0	0	0	0	0	0	0	0	0	0	0	0	0	0	0	0	0	0	0	0	0	0	0
GRMZM2G079891_T01	lncRNA	yes		6.76	6.02	7.57	11.99	2.8	12.11	3.23	4.82	5.01	11.11	5.55	3.5	3.73	7.9	8.45	12.56	13.44	15.03	15.31	31.14	9.13	13.01	2.54	4.52	16.93	4.67	5.93	17.09	9.57	7.46	16.56	4.27	5.86	6.41	7.77	7.04	8.39	5.52	7.79	7.79	14.61	22.08	25.07	11.88	17.59	14.36
GRMZM2G052546_T05	TE	yes		21.65	10.69	32.66	0	0.02	9.43	0.59	10.76	20.56	8.18	1.77	11.4	0	1.9	0	0.02	1.18	9.57	27.81	0	4.56	27.81	425.38	15.87	0	7.03	142.05	65.27	18.61	1.64	171.5	0.41	55.13	2.89	0	127.84	93.26	0	7.1	22.27	9.4	5.03	13.33	0.72	21.87	7.33
GRMZM2G092165_T02	TE	yes		6.14	7.71	6.44	6.61	6.91	6.81	8.49	7.58	5.81	8.78	5.74	7.12	6.95	1.33	6.12	7.28	10.7	5.82	5.27	1.96	7.66	5.76	8.73	6.82	10.95	4.84	11.32	3.83	10.49	4.99	4.17	1.5	11.1	10.43	22.21	18.16	8.72	6.96	5.72	7.73	4.98	7.39	11.16	6.97	6.66	15.68
GRMZM2G320117_T01	sRNA precursor			0	0	0	0	0	0	0	0	0	0	0	0	0	0	0	0	0	0	0	0	0	0	0	0	0	0	0	0	0	0	0	0	0	0	0	0	0	0	0	0	0	0	0	0	0	0
GRMZM2G008773_T01	lncRNA	yes		18.77	16.1	28.75	2.15	38	38.47	25.7	46.68	37.82	21.39	57.33	18.47	16.34	445.92	393.87	75.85	69.45	242.22	139.6	14.59	39.61	181.46	57.11	18.67	44.91	27.76	26.01	51.3	41.02	14.23	152.51	194.1	144.38	41.92	303.91	188.25	387.02	162.95	126.99	153.11	318.21	109.98	591.13	217.03	311.25	270.45
GRMZM2G014382_T02	TE	yes		0.52	2.6	1.08	1.73	1.91	0.72	2.06	1.08	1.45	2	0.56	1.59	1.62	0.05	0.66	2.34	0.47	0.5	0.93	0.13	1.7	1.95	1.61	0.6	3.04	1.01	2.01	0.35	1.45	2.65	5.46	0.61	4.2	1.12	0.57	0.13	0.12	0.05	0.04	1.22	1.56	1.73	2.03	0.61	0.82	5.09
GRMZM2G104468_T04	sRNA precursor	yes		0.45	1.67	0	0	0	0	0.86	0.22	0	2.89	0	0	0.64	0	0.85	0	0	0.44	0	0	0	1.87	0	0	0	0	0	0	0	0	0	0	0	0	0	0	0	0	0	0.65	0	0	0.51	0	0	0
GRMZM2G461777_T01	sRNA precursor	yes	yes	0	0	1.87	0	0	0	8.06	7.48	0	0	10.39	6.64	14.42	12.55	9.7	5.93	2.32	0	0	0	0	0	0	0	0	0	0	0	0	0	0	0	0	0	1.03	0	0	0	0	0	0	0	1.85	5.38	6.13	7.24
GRMZM2G165362_T01	sRNA precursor	yes	yes	0	0	0	0	0	0	0	0	0	0	0	0	0	0	0	0	0	0	0	0	0	0	0	0	0	0	0	0	0	0	0	0	0	0	0	0	0	0	0	0	0	0	0	0	0	0
GRMZM2G176585_T01	sRNA precursor	yes		30.36	24.31	36.17	38.4	39.71	22.87	44.78	46.75	35.04	24.68	34.52	37.75	52.22	49.85	49.95	69.7	59.09	35.01	19.96	46.49	22.45	30.08	56.4	10.57	62.08	21.11	46.63	5.03	7.9	9.18	39.23	46.36	93.26	75.63	75.48	78.32	65.75	58.33	19.29	30.72	38.29	40.84	77.59	125.53	89.86	106.46
GRMZM2G176558_T03	sRNA precursor	yes		12.48	5.17	23.14	12.31	28.08	15.58	6.04	13.09	7.11	8.32	15.87	10.28	32.07	63.91	64.43	71.03	49.64	98.25	9.38	9.59	8.37	14.29	10.71	17.52	6.48	6.4	5.68	5.36	11.26	16.05	18.83	13.59	12.58	17.19	20.21	16.78	16.13	10.38	10.5	23.92	15.45	12.75	19.36	21.62	36.72	40.16
GRMZM2G025552_T02	sRNA precursor	yes		7.67	8.36	5.21	2.74	6.6	6.12	5.24	3.6	3.83	6.63	8.34	6.81	6.22	3.72	5.58	5.51	10.63	6.78	4.15	8.08	6.55	6.31	4.51	4.43	3.86	6.06	0.05	2.52	4.47	3.82	0.59	2.65	5.58	2.75	6.26	4.97	4.51	3.26	4.06	10.57	7.09	7.52	4.01	6.01	7.74	14.78
GRMZM2G025552_T01	sRNA precursor	yes		78.7	109.25	91.8	81.6	113.27	93.61	80.62	71.84	74.18	97.31	68.21	72.42	64.77	68.03	67.48	133.24	110.54	101.25	71.61	25.37	35.1	80.13	41.88	76.88	34.73	52.91	29.66	51.18	70.62	64.71	47.42	25	12.33	46.02	42.2	63.02	53.51	52.19	60.47	93.32	69.22	60.27	119.54	123.7	125.15	127.91
GRMZM2G025552_T03	lncRNA	yes		3.79	0.74	6.51	5.03	6.74	11.7	3.98	1.39	3.37	8.34	5.29	6.49	3.19	2.4	4.74	7.6	5.93	6.53	3.12	8.53	3.93	4.79	5.52	0.93	4.59	3.63	5.47	2.54	6.1	10.23	4.25	1.64	0	6.02	8.72	3.72	0.26	5.02	3.68	7.28	8.75	6.98	2.25	9.41	6.57	9.16
GRMZM2G025552_T04	lncRNA	yes		30.2	35.39	22.75	22.75	0	1.66	23.89	15.52	7.47	0.77	6.5	12.35	19.74	0	26.06	20.84	24.93	10.82	2.85	0	0	0	0	0	0	0	0	0	0	0	0	0	0	0	0	0	0	0	0	14.33	0	0	11.38	10.33	22.98	16.07
GRMZM2G448651_T02	lncRNA	yes		13.55	12.3	15.46	12.1	9.74	13.33	16.24	19.43	13.74	10.4	11	13.05	12.09	13.53	13.52	16.53	11.45	13.46	23.06	100.83	106.77	15.05	106.9	53.56	100.78	32.81	63.41	60.44	68.81	40.91	71.5	66.42	65.41	44.34	113.84	69.58	93.69	51.85	22.44	17.34	14.52	21.66	22.49	15.82	12.97	17.66
GRMZM5G899119_T01	sRNA precursor	yes		31.67	24.99	45.4	39.04	41.2	23.28	45.76	47.84	36.18	25.44	35.41	38.34	53.81	50.97	51.7	71.72	58.72	36.31	20.89	38.11	23.5	31.34	57.69	12.27	63.75	21.1	46.16	5.12	8.26	9.75	40.92	47.32	96.49	78.66	79.21	80.28	69.93	60.79	19.96	31.22	39.74	41.78	79.98	128.27	91.9	109.73
GRMZM2G013730_T01	lncRNA	yes	yes	70.6	154.07	56.11	37.51	45.99	77.68	56.36	54.57	46.34	147.32	51.62	65.26	39.9	84.07	76.85	118.26	99.98	100.73	106.45	34.59	52.81	91.13	47.32	83.33	63.39	103.94	24.3	27.7	60.07	71.2	28.43	45.87	35.99	69.8	53.22	67.12	35.62	34.66	109.78	103.38	96.35	111.98	86.19	140.08	84.63	107.17
GRMZM2G022907_T01	lncRNA	yes		2.59	0	11.91	0	8.88	7.02	13.33	17.86	12.7	0	15.9	15.75	35.58	27.21	17.56	18.99	21.38	5.27	6.06	22.85	21.47	0	48.57	0	32.14	0	498.77	55.87	17.03	14.52	251.93	455.66	164.21	181.59	162.21	139.97	138.06	124.8	2.06	2.94	9.29	0	52.22	28.15	25.26	20.1
GRMZM5G887276_T01	lncRNA	yes		0	0.26	0	0	0	0	0	0.27	0	0.25	0.73	0	0	0	0	0.07	0	0.6	0.2	0	0	0.26	0	0	0	0	0	0	0	0	0	0	0	0	0	0	0	0	0.71	4.97	0	0	0	0	0	0
GRMZM2G089092_T02	lncRNA	yes		4.31	5.41	1.87	4.96	4.52	4.53	4.38	1.63	3.51	4.64	3.31	3.42	4.45	3.42	3.41	3.38	4.64	4.92	3.76	6.89	2.77	4.84	3.44	6.7	6.3	8.01	3.73	0.73	4.25	10.11	1.11	4.79	12.16	8.47	7.49	9.54	0.11	7.72	5.32	4.03	6.1	8.26	6.03	8.38	7.73	11.06
GRMZM2G089092_T01	sRNA precursor	yes		8.67	5.13	3.71	6.84	11.62	8.25	4.69	3.77	9.99	7.22	6.3	5.67	7.74	4.23	4.94	5.39	13.14	8.08	7.38	18.46	9.9	15.06	11.72	10.52	16.03	9.02	2.51	6.83	5.27	6.91	0	13.67	9.51	15.11	12.74	10.8	12.37	16.54	8.78	10.5	15.04	13.01	6.18	16.51	9.03	13.99
GRMZM2G132019_T01	lncRNA	yes		18.96	8.11	14.93	37.98	30.33	25.38	24.09	26.43	16.98	22.86	32.53	29.19	47.9	40.65	37.83	41.36	51.26	24.28	18.11	28.36	23.75	39.37	27.22	17.74	23.3	13.52	27.76	20.1	17.04	13.33	40.09	52.5	26.49	47.35	38.75	48.31	30.1	51.62	21.57	34.03	52.2	18.73	27.4	38.47	28.78	53
GRMZM2G132019_T04	lncRNA	yes		0.3	0.54	1.09	0.15	0.2	0.34	0.16	0.9	1.71	0.12	0.15	0.13	0.08	0.14	0.15	0.11	0.18	0.26	0.26	1.13	1.33	0.49	1.54	0.37	0.23	0.33	4.47	4.11	4.05	2.59	8.21	39.45	0.98	0.33	0.97	0.59	0.98	1.84	0.22	0.33	0.25	0.28	0.14	0.15	0.27	0.13
GRMZM2G092592_T01	sRNA precursor	yes	yes	0	0	0	0	0	0	0	0	0	0	0	0	0	0	0	0	0	0	4.36	0	0	0	0	15.89	0	22.02	0	0	0	6.1	0	0	0	0	0	0	0	0	12.26	3.04	0	0	1.64	2.73	0	2.48
GRMZM2G056377_T02	sRNA precursor	yes		0	0	8.48	0	0	0.04	0	0	0	0.29	0	0.14	0	0	0	4.86	0.05	0.12	0.02	0.02	0	0	0.16	0	0	0	0.16	0.09	0.02	0	0	0.03	0.01	0	0.24	2.9	0.02	0	0	0	0	0	0.01	0	0	0
GRMZM2G056377_T03	sRNA precursor	yes		17.17	27.24	10.87	24.19	22.71	5.94	19.64	17.56	21.59	22.57	26.65	18.74	23.14	28.86	23.08	14.06	24.41	16.97	7.43	10.14	16.6	36.73	20.91	24.32	19.89	29.65	24.73	18.58	13.56	18.83	22.57	21.03	26.24	33.69	23.07	23.8	26.97	21.43	32.35	32.92	33.6	38.89	25.32	31.03	22.76	21.92
GRMZM2G703478_T01	lncRNA		yes	0	0	0	0	0	0	0	0	0	0	0	0	0	0	0	0	0	0	0	0	0	0	0	0	0	0	0	0	0	0	0	0	0	0	0	0	0	0	0	0	0	0	0	0	0	0
GRMZM2G066805_T02	sRNA precursor	yes		0.32	0.15	2.03	0.23	1.57	0	0.79	0.25	0.17	0.2	0.2	1.31	0.62	0.9	0.29	0.51	1.59	1.42	0.05	0	0	0	0	0	0	0	0	0	0	0	0	0	0	0	0	0	0	0	0.22	0	0	0	0	0	0	0
GRMZM5G872399_T01	lncRNA	yes	yes	0	0	9.1	25.54	22.4	0	21.89	14.08	13.59	11.11	20.5	14.76	21.22	10.69	14.27	26.46	17.49	8.36	1.73	0	0	6.88	0	0	0	0	0	0	0	0	0	0	0	0	5.66	0	0	11.41	0	9.66	17.83	12.37	17.03	29.64	25.2	22.25
GRMZM2G117855_T01	lncRNA	yes		0	0	0	0	0	0	0	0.45	0	2.08	0	0	0	0	0	1.53	0	6.05	1.8	3.3	5.39	7.65	9.59	0	31.42	2.03	0	0	3.45	0	0	0	0	0	0.47	0	0	0	1.03	8.8	10.18	28.91	0.86	0.4	4.66	0.16
GRMZM2G117855_T02	lncRNA	yes		0	0	0	0	0	0	0	0.21	0	1.26	0	0	0	0	0.8	1.23	0.6	7.54	0.99	0.4	14.97	12.96	0.19	0	9.83	1.3	0	0	2.23	0	0	0	0	0	1.07	0	0	0	2.71	13.98	8.11	20.82	1.06	1.52	2.51	4.24
GRMZM2G142938_T01	lncRNA	yes		21.04	40.86	18.05	20.9	23.4	18.59	22.91	26.98	14.38	39.16	21.59	30.25	25.78	24.43	29.03	25.76	32.15	22.73	29.76	19.95	29.57	18.78	41.87	27.29	63.01	28.19	11.32	0	27.1	33.77	19.34	22.67	38.63	41	48	36.59	30.96	39.34	42.08	34.46	22.24	21.77	27.17	33.33	32.48	32.52
GRMZM2G092578_T02	sRNA precursor	yes		110.51	212.96	88.11	73.46	89.34	29.29	101.88	73.04	104.48	276.54	78.9	105.41	42.81	108.55	94.5	216.37	129.87	161.79	105.25	12.01	34.06	207.15	6.43	216.45	13.07	310	56.63	58.84	130.18	571.32	73.92	56.41	36.52	43.6	39.62	35.89	26.54	38.23	213.1	116.54	193.01	504.72	58.36	62.77	61.07	86.45
GRMZM2G315812_T02	lncRNA			0	0	0	0	0	0	0	0	0	0	0	0	0	0	0	0	0	0	0	0	0	0	0	0	0	0	0	0	0	0	0	0	0	0	0	0	0	0	0	0	0	0	0	0	0	0
GRMZM2G018080_T01	sRNA precursor	yes		16.34	30.84	26.04	19.03	28.63	25.99	21.98	26.4	23.36	25.4	23.22	20.51	21.9	26.94	24.97	31.36	30.76	42.92	94.22	257.3	314.54	41.85	129.16	209.51	310.48	101.45	68.36	203.26	193.45	109.89	58.66	44.43	106.6	62.82	137.58	69.3	86.97	43.38	73.45	55.71	32.77	56.83	50.43	60.64	46.1	52.05
GRMZM2G377780_T04	lncRNA	yes	yes	0	0	0	0.22	1.73	0	0	0.32	0	1.77	0	0	0	0	0	0.33	0.86	0	0	4.88	0	0	0	0	0	1.09	0	0	0	0	NA	0	0	0	0	0	0	0	0	0	0	4.15	0	0.68	0	0
GRMZM2G574383_T01	sRNA precursor	yes		17.36	34.11	19.48	17.17	16.78	23.16	22.84	21.45	19.55	29.43	18.93	14.26	16.96	25.88	25.46	28.52	27.03	22.55	40.91	16.88	20.97	32.14	21.42	22.39	27.98	39.71	13.59	25.27	16.78	8.52	0	0	21.01	21.38	13.44	14.98	0	18.64	43.77	31.6	26.67	39.89	30.18	29.05	22.54	29.51
GRMZM2G703497_T01	sRNA precursor			0	0	0	0	0	0	0	0	0	0	0	0	0	0	0	0	0	0	0	0	0	0	0	0	0	0	0	0	0	0	0	0	0	0	0	0	0	0	0	0	0	0	0	0	0	0
GRMZM5G837981_T01	sRNA precursor			0	0	0	0	0	0	0	0	0	0	0	0	0	0	0	0	0	0	0	0	0	0	0	0	0	0	0	0	0	0	0	0	0	0	0	0	0	0	0	0	0	0	0	0	0	0
GRMZM2G172448_T01	sRNA precursor	yes	yes	6.27	4.9	12.07	6.3	8.04	4.45	3.53	6.03	7.02	4.9	9.5	7.32	5.46	16	12.93	11.26	6.11	15.13	2.86	4.6	3.4	27.7	14.35	5.17	2.05	9.08	0.07	1.99	4.74	11.36	0	3.6	0.32	0.19	7.6	9.32	3.36	5.31	9.61	13.07	21.95	8.68	0.99	2.64	5.97	11.73
GRMZM2G541687_T02	sRNA precursor	yes		2.46	4.57	1.01	1.03	3.26	10.88	1.94	2.7	2	5.93	1.88	3.74	2.75	4.05	5.93	8.96	6.37	7.04	12.57	3.06	2.19	5.84	4.83	5.36	5.18	3.66	2.32	0	2.09	7.99	0	1.65	4.01	2.57	0.57	1.49	0.6	1.48	4.43	5.75	7.99	3.98	8.92	9.71	6.5	9.93
GRMZM2G541687_T01	sRNA precursor	yes		0.81	1.02	0.43	0.51	0.68	8.58	1	0.19	0.73	0.22	0.72	0.45	0.4	0.73	0.4	0.59	0.54	0.48	13.7	1.39	0.98	1.26	1.89	0.79	1.01	0.84	1.41	0	1.43	2.33	0	0.95	1.94	0.95	0.2	0.87	0.35	0.59	0.61	2	1.72	1.34	0.54	0.28	0.63	0.92
GRMZM2G703500_T01	lncRNA			0	0	0	0	0	0	0	0	0	0	0	0	0	0	0	0	0	0	0	0	0	0	0	0	0	0	0	0	0	0	0	0	0	0	0	0	0	0	0	0	0	0	0	0	0	0
AC210834.4_FGT005	lncRNA			0	0	0	0	0	0	0	0	0	0	0	0	0	0	0	0	0	0	0	0	0	0	0	0	0	0	0	0	0	0	0	0	0	0	0	0	0	0	0	0	0	0	0	0	0	0
AC210834.4_FGT006	lncRNA			0	0	0	0	0	0	0	0	0	0	0	0	0	0	0	0	0	0	0	0	0	0	0	0	0	0	0	0	0	0	0	0	0	0	0	0	0	0	0	0	0	0	0	0	0	0
GRMZM2G103292_T03	sRNA precursor	yes		0.1	0.29	0.2	0.06	0.11	0.24	0.05	0.03	0.09	0.05	0.1	0.08	0.05	0.09	0.12	0.05	0.09	0.12	0.16	0.37	0.37	0.18	0.77	0.16	0.46	0.26	1.74	4.48	0.73	1	1.05	4.46	1.23	0.15	0.38	0.51	0.24	0.09	0.19	0.26	0.11	0.11	0.14	0.03	0.19	0.04
GRMZM2G103292_T02	sRNA precursor	yes		1.48	1.53	1.1	3.15	2.25	3.13	1.16	1.25	1.96	2.19	2.1	2.76	3.89	5.59	5.19	6.5	7.05	3.39	0.49	2.36	1.64	5.97	2.29	4.39	1.57	1.61	4.26	2.92	3.32	3.51	7.26	14.18	6.24	4.06	4.13	2.28	3.47	5.39	3.26	7.35	8.23	1.31	6.88	6.73	6.19	6.17
GRMZM2G103292_T01	sRNA precursor	yes		43.63	44.93	31.5	80.23	46.1	42.15	28.58	32.91	30.28	68.59	42.83	45.64	47.5	43.28	47.45	59.65	66.71	45.2	43.6	43.13	29.15	65.97	26.53	60.77	37.92	59.99	50.34	28.73	37.87	59.29	50.61	47.68	68.1	57.58	37.03	37.5	32.7	39.02	57.48	67.92	71.19	54.53	77.74	76.89	48.47	69.92
GRMZM2G103292_T07	sRNA precursor	yes		23.13	23.39	20.29	36.51	23.38	14.92	18.49	18.12	16.57	28.99	17.25	19.25	20.98	12.16	13.65	18.52	21.67	15.79	11.89	16	11.29	27.35	12.56	26.89	13.65	37.75	20.23	14.21	11.76	21.81	21.51	13.63	22.59	30.76	15.55	15.4	20.15	18.4	18.73	23.12	37.22	36.57	37.41	49.07	25.01	31.98
AC210834.4_FGT011	lncRNA			0	0	0	0	0	0	0	0	0	0	0	0	0	0	0	0	0	0	0	0	0	0	0	0	0	0	0	0	0	0	0	0	0	0	0	0	0	0	0	0	0	0	0	0	0	0
AC210834.4_FGT012	lncRNA			0	0	0	0	0	0	0	0	0	0	0	0	0	0	0	0	0	0	0	0	0	0	0	0	0	0	0	0	0	0	0	0	0	0	0	0	0	0	0	0	0	0	0	0	0	0
AC210834.4_FGT013	lncRNA			0	0	0	0	0	0	0	0	0	0	0	0	0	0	0	0	0	0	0	0	0	0	0	0	0	0	0	0	0	0	0	0	0	0	0	0	0	0	0	0	0	0	0	0	0	0
AC210834.4_FGT009	lncRNA			0	0	0	0	0	0	0	0	0	0	0	0	0	0	0	0	0	0	0	0	0	0	0	0	0	0	0	0	0	0	0	0	0	0	0	0	0	0	0	0	0	0	0	0	0	0
GRMZM2G169295_T01	lncRNA			0	0	0	0	0	0	0	0	0	0	0	0	0	0	0	0	0	0	0	0	0	0	0	0	0	0	0	0	0	0	0	0	0	0	0	0	0	0	0	0	0	0	0	0	0	0
GRMZM2G556515_T01	sRNA precursor	yes	yes	2.69	0	5.01	3.43	4.08	1.44	8.47	8.28	5.91	3.08	8.35	3.4	8.01	7.6	3.83	9.33	11.48	8.79	0.83	7.9	4.1	7.12	16.95	2.53	7.04	1.19	3	0	0	0	0	0	0	1.98	9.6	5.07	4.11	4.86	2.46	0	5.82	1.17	7.18	9.6	13.99	12.02
GRMZM2G115131_T04	sRNA precursor	yes		9	5.41	20.59	15.93	31.91	7	17.5	24.21	22.03	16.64	23.2	28.31	22.71	21.92	21.96	32.32	26.43	5.67	2.49	1.8	4.92	6.78	1.71	12.32	1.93	7.42	5.5	10.85	10.79	12.03	5.86	2.92	0	2.39	0.49	0	0	1.32	7.83	7.63	11.06	4.57	7.06	2.56	4.59	2.43
GRMZM2G091921_T01	sRNA precursor	yes		179.04	308.64	161.92	79.88	106.11	198.18	178.62	181.25	169.39	246.9	113.66	126.21	88.78	172.9	142.81	187.94	207.31	202.96	187.64	79.71	88.02	143.06	160.85	149.53	81.25	146.48	76.58	156.39	238.71	185.46	210.25	284.84	75.33	97.27	133.67	136	143.06	94.58	196.84	218.3	141.38	151.86	149.01	166.57	119.89	189.9
GRMZM2G162814_T01	sRNA precursor	yes		144.25	202.89	127.29	228.97	71.96	93.11	139.88	129.82	115.53	168.83	93.85	118.5	183.25	82.27	75.61	73.03	70.74	120.34	80.06	483.45	271.22	56.39	640.56	69.36	193.1	37.16	325.14	57.66	42.16	66.74	416.48	504.09	146.87	190.36	310	235.54	294.65	213.47	75.64	61.09	57.85	45.59	43.06	55.61	49.84	53.61
GRMZM2G162814_T02	sRNA precursor	yes		66.11	82.98	87.84	115.96	36.51	112.34	47.11	62.31	59.29	56.9	46.55	57.47	98.28	35.26	28.97	53.44	31.96	49.32	96.33	215.94	191.31	45.44	383.39	76.11	228.49	20.2	190.37	89.67	45.36	86.43	364.02	385.92	171.34	151.96	284.65	309.2	268.8	231.12	48.06	38.2	48.94	52.56	24.69	35.72	49.1	33.46
GRMZM2G162814_T03	sRNA precursor	yes		6.7	6	7.44	29.34	4	17.74	2.93	8.35	6.59	7.48	7.45	11.48	35.1	13.91	13.48	6.32	10.19	18.22	8.96	17.21	23.27	16.71	39.77	3.52	19.46	3.04	130.67	30.58	17.29	27.96	96.76	77.17	76.67	47.42	159.71	100.64	62.35	59.26	7.02	7.24	18.88	18.08	11.45	4	7.75	6.03
GRMZM5G851734_T01	sRNA precursor	yes	yes	1.58	6.41	0	1.5	1.8	2.75	0.54	2.2	1.19	4.96	1.32	1.71	1.87	0	0.47	2.14	0.49	1.24	1.04	0	0	0	0	0	0	0	0	0	0	0	0	0	0	1.67	0	0	0	0	0	0	0	0	0.9	1.59	0	0
GRMZM2G035128_T01	lncRNA	yes		11.22	23	11.16	7.72	8.9	9.03	14.11	16.33	16.77	31.03	12.5	16.66	19.48	17.9	15.09	16.45	17.46	10.86	6.8	0	0	0	0	0	8.81	1.76	6.36	0	0	3.9	25.04	5.91	38.87	29.8	13.32	9.6	0	6.28	7.49	3.29	4.93	10.24	16.25	28.58	8.63	11.55
GRMZM2G333798_T01	sRNA precursor	yes		0	0	0	0	0	0	0	0	0	0	0	0	0	0	0	0	0	0	0	0	0	0	0	0	0	0	0	0	0	0	0	0	0	0	0	0	0	0	0	0	0	0	0	0	0	0
GRMZM5G853974_T01	sRNA precursor			0	0	0	0	0	0	0	0	0	0	0	0	0	0	0	0	0	0	0	0	0	0	0	0	0	0	0	0	0	0	0	0	0	0	0	0	0	0	0	0	0	0	0	0	0	0
GRMZM2G159456_T01	sRNA precursor	yes		19.27	9.34	46.26	47.04	0	19.57	20.09	19.09	21.63	7.69	44.68	15.37	5.19	32.03	21.78	26.14	25.42	19.68	25.8	0	5.08	111.1	0	18.91	1.42	27.94	0	13.21	17.62	21.06	0	0	0	0	0	0	0	0	51.79	82.75	78.97	68.45	5.01	0.81	2.41	0
GRMZM2G075459_T01	sRNA precursor	yes	yes	0	0	3.18	0	0	0	2.62	5.94	0	37.85	0	0	29.67	103.39	8.36	0	0	3.87	0	0	0	0	0	28.52	0	0	0	0	0	59.6	0	0	0	0	0	0	0	0	0	0	0	0	85.84	28.91	15.24	3.72
GRMZM2G000199_T01	lncRNA			0	0	0	0	0	0	0	0	0	0	0	0	0	0	0	0	0	0	0	0	0	0	0	0	0	0	0	0	0	0	0	0	0	0	0	0	0	0	0	0	0	0	0	0	0	0
GRMZM2G419938_T01	sRNA precursor	yes		46.07	47.84	61.99	68.43	26.09	52.42	52.9	63.21	53.86	61.6	39.74	54.33	59.56	38.56	56.76	47.27	50.25	49.05	72.11	93.36	76.54	26.99	261.1	65.13	125.02	40.98	67.12	44.43	80.44	94.38	303.88	289.68	192.71	56.97	105.24	148.42	88.58	88.22	18.01	21.61	22.79	49.87	43.53	20.05	78.46	36.65
GRMZM2G445630_T01	lncRNA		yes	0	0	0	0	0	0	0	0	0	0	0	0	0	0	0	0	0	0	0	0	0	0	0	0	0	0	0	0	0	0	0	0	0	0	0	0	0	0	0	0	0	0	0	0	0	0
GRMZM2G147910_T01	lncRNA	yes		1.53	8.67	0	1.18	4.01	2.52	1.15	2	0	8.34	0	2.68	1.59	0	1.64	5.18	0.71	8.79	1.7	0	0	8.42	0	0	0	2.18	0	0	0	0	0	0	0	0	2.12	0	6.52	0	1.38	5.74	7.67	5.18	1.13	2.92	2.28	5.94
GRMZM5G821686_T01	lncRNA	yes		29.72	62.12	22.2	25.08	24.1	14.24	21.83	24.91	24.67	52.22	21.39	20.3	16.09	20.47	32.76	47.36	19.72	53.36	42.04	5.98	7.36	50.35	0	31.82	14.81	33.39	9.15	0	32.75	62.92	0	18.38	0	10.43	6.2	0	0	17.73	65.69	65.12	36.34	32.59	27.75	33.52	13.53	23.32
GRMZM2G117556_T01	sRNA precursor		yes	0	0	0	0	0	0	0	0	0	0	0	0	0	0	0	0	0	0	0	0	0	0	0	0	0	0	0	0	0	0	0	0	0	0	0	0	0	0	0	0	0	0	0	0	0	0
GRMZM2G113775_T02	lncRNA	yes		3	5.45	2.26	5.25	6.29	6.89	4.41	2.85	3	8.02	8.98	7.81	5.76	3.61	5.63	2.58	3.09	5.56	4.19	5.99	9.58	8.46	5.56	18.25	3.96	9.72	14.38	17.81	18.77	21.34	10.14	0.82	0	9.81	3.5	3.72	4.41	8.3	10.56	7.37	12.9	5.1	1.3	1.86	4.17	1.38
GRMZM5G848285_T01	lncRNA			0	0	0	0	0	0	0	0	0	0	0	0	0	0	0	0	0	0	0	0	0	0	0	0	0	0	0	0	0	0	0	0	0	0	0	0	0	0	0	0	0	0	0	0	0	0
GRMZM2G003520_T01	lncRNA	yes		28.28	39.64	39.03	23.65	31.21	32.02	27.15	24.74	25.11	31.21	22.65	20.51	20.95	24.28	26.3	31.24	25.68	31.04	31.38	24.24	28.75	29.37	28.43	25.16	13.5	20.81	5.91	23.15	24.78	25.32	7.61	16.92	18.5	20.16	33.54	25.93	20.61	19.87	25.89	24.87	28.5	24.99	28.21	30.31	29.77	33.15
GRMZM2G360495_T01	sRNA precursor			0	0	0	0	0	0	0	0	0	0	0	0	0	0	0	0	0	0	0	0	0	0	0	0	0	0	0	0	0	0	0	0	0	0	0	0	0	0	0	0	0	0	0	0	0	0
GRMZM2G111214_T02	lncRNA	yes	yes	4.62	7.15	2.27	4.83	4.64	3.87	3.94	4.19	2.41	6.55	6.74	6.23	6.17	6.8	5.73	4.4	8.35	6.17	4.21	4.54	5.14	7.93	6.78	5.5	5.87	6.75	0	0	0	2.36	0	0	6.21	6.26	8.94	9.91	8.39	7.85	7.12	10.41	8.49	6.45	7.54	8.68	11.02	12.69
GRMZM2G464515_T01	sRNA precursor	yes	yes	15.76	16.62	5.49	15.57	18.69	14.18	12.62	15.28	16.54	21.99	16.29	12.92	10.76	19.22	10.57	23.4	20.36	11.67	12.78	5.09	3.56	12.51	0	18.51	0	11.21	0	8.01	17.11	15.42	0	0	15.81	0	3.12	0	0	15.46	9.54	5.43	13.56	13.27	18.58	12.19	17.4	10.91
GRMZM2G581425_T01	lncRNA	yes	yes	4	5.42	0	5.91	6.96	2.31	6.69	3.04	8.1	11.28	3.55	6.92	6.38	6.87	5.39	7.85	5.31	2.65	1.02	0	0	0	0	1.71	0	0	0	0	0	0	0	0	0	0	4.94	9.07	0	5.14	4.21	2.96	2.03	0	2.54	5.36	4.02	7.6
GRMZM2G004259_T03	sRNA precursor	yes		12.77	19.43	13.47	10.05	1.71	28.71	10.51	6.31	6.22	21.63	5.69	0.73	6.77	0.47	9.51	8.55	3.67	9.9	21.8	1.57	8.48	1.98	2.63	13.26	18.09	11.09	7.1	1.63	11.29	6.85	24.27	6.75	11.82	9.22	21.54	9.67	35.39	13.77	15.28	19.41	7.94	15.08	8.84	8.24	0.71	10.87
GRMZM2G004259_T01	sRNA precursor	yes		3.85	6.42	4.4	4.89	3.83	3.62	4.23	5.62	4.62	6.29	5.38	8.94	9.44	4.05	9.5	10.69	13.32	7.95	4.34	5.49	4.91	12.68	7.41	4.54	7.39	5.03	6.4	2.5	2.31	2.79	4.92	4.37	7.19	8.75	11.9	7.35	11.31	12.23	10.01	9.27	12.85	6.52	10.29	14	8.48	13.07
GRMZM2G004259_T02	sRNA precursor	yes		103.35	221.64	93	84.94	77.7	108.2	112.65	114.74	105.74	198.76	106.44	127.66	79.77	130.18	125.77	186.28	125.02	111.98	154	46.34	67.2	111.6	81.84	74.45	55.78	111.62	36.39	23.55	21.14	34.59	30.72	42.11	45.6	74.77	61.28	78.52	43.17	59.03	158.07	138.67	87.07	104.2	86.6	79.73	90.85	82.63
GRMZM2G307084_T02	lncRNA		yes	0	0	0	0	0	0	0	0	0	0	0	0	0	0	0	0	0	0	0	0	0	0	0	0	0	0	0	0	0	0	0	0	0	0	0	0	0	0	0	0	0	0	0	0	0	0
GRMZM2G162535_T02	TE	yes		86.38	0	151.61	91.16	229.81	32.41	81.96	127.28	82.85	11.77	95.69	100.96	125.73	190.66	189.72	266.44	271.64	55.99	13.1	187.24	145.7	36.41	150.68	39.28	305.99	24.54	88.09	81.49	190.49	83.15	162.92	167.24	49.9	67.17	190.14	143.74	165.52	146.4	23.33	23.41	112	21.16	144.07	230.54	157.4	218.79
GRMZM2G162535_T01	TE	yes		91.52	0	149.32	49.01	142.49	11.88	104.84	141.44	92.7	6.31	43.63	55.88	70.79	101.72	108.79	175.61	372.52	33.23	8.87	94.16	84.58	26.19	208.65	20.03	141.12	18.38	125.74	275.93	449.54	189.07	319.13	322.65	65.9	44.81	83.34	67.28	117.92	94.1	19.99	17.38	60.57	4.74	94.48	136.72	58.48	118.09
GRMZM2G114232_T01	lncRNA	yes		0	0	0	0	0	0	0	0	0	0	1.62	0	0	0	0	0	0	0	2.35	0	0	0	0	0	0	0	0	0	0	0	0	0	0	0	0	0	0	0	0	0	0	0	0	0	0	0
GRMZM2G110847_T02	lncRNA	yes		1.8	2.68	5.13	4.33	4.44	3.03	2.64	3.85	3.38	5.11	6.37	8.07	6.25	5.03	5.36	6.17	7.06	2.51	3	8.44	9.17	6.81	8.65	5.24	5.3	4.97	5.32	6.25	2.73	4.07	8.64	0.33	9.96	8.43	7.79	6.04	19.07	6.03	2.69	7.02	5.46	5.36	8.06	10.17	4.19	9.83
GRMZM5G895573_T01	sRNA precursor	yes		19.93	28.96	11.28	11.45	26.38	19.85	20.89	22.55	13.42	38.38	15.06	28.74	20.06	41.82	39.76	33.77	37.28	54.78	44.62	10.58	18.3	47.44	64.74	38.53	49.25	41.69	19.37	0	4.67	16.35	42.28	19.94	64.92	55.56	55.81	59.42	44.75	47	39.38	49.05	47.8	95.06	68.92	73.24	54.83	68.88
GRMZM2G107440_T01	sRNA precursor		yes	0	0	0	0	0	0	0	0	0	0	0	0	0	0	0	0	0	0	0	0	0	0	0	0	0	0	0	0	0	0	0	0	0	0	0	0	0	0	0	0	0	0	0	0	0	0
GRMZM2G007347_T03	sRNA precursor	yes		2.89	0.39	1.71	1.53	2.12	1.07	1.52	1.94	0.53	3.11	1.43	2.8	0.97	0.02	2.04	1.44	2.24	2.4	1.39	2.03	2.65	0	0.06	3.41	2.81	2.21	0.02	1.27	0.01	0	0	17.25	0.03	0.82	2.38	1.52	2.55	2.77	1.35	0.01	3.24	0.68	0.94	2.98	1.15	2.05
AC186653.4_FGT005	lncRNA			0	0	0	0	0	0	0	0	0	0	0	0	0	0	0	0	0	0	0	0	0	0	0	0	0	0	0	0	0	0	0	0	0	0	0	0	0	0	0	0	0	0	0	0	0	0
GRMZM2G163557_T01	lncRNA			0	0	0	0	0	0	0	0	0	0	0	0	0	0	0	0	0	0	0	0	0	0	0	0	0	0	0	0	0	0	0	0	0	0	0	0	0	0	0	0	0	0	0	0	0	0
GRMZM5G812298_T01	sRNA precursor	yes		0	0	0	0	0	0	0	0	0	0	0	0	0	0	0	0	0	0	0	0	0	0	0	0	0	0	0	0	0	0	0	0	0	0	12.3	0	0	0	0	0	0	0	0	0	0	0
GRMZM2G077045_T01	sRNA precursor	yes		0	0	0	0	0	5.66	0	0	0	0	0	0	0	0	0	0	0	0	3.41	0	0	0	0	0	0	0	0	0	0	0	0	0	0	0	0	0	0	0	0	0	0	0	0	0	0	0
GRMZM2G523621_T01	sRNA precursor	yes	yes	52.26	71.03	33.54	47.03	52.94	55.22	34.67	33.74	37.81	69.92	30.71	45.83	35.68	54.92	37.22	42.72	42.19	48.84	62.85	22.67	22.21	35.4	24.67	41.57	26.51	47.89	33.22	15.02	23.32	28.85	26.9	21.01	50.39	31.48	39.19	61.09	23.28	32.49	42.09	52.85	59.15	40.83	51.03	51.91	62.84	59.43
GRMZM2G391403_T01	lncRNA			0	0	0	0	0	0	0	0	0	0	0	0	0	0	0	0	0	0	0	0	0	0	0	0	0	0	0	0	0	0	0	0	0	0	0	0	0	0	0	0	0	0	0	0	0	0
GRMZM5G870116_T01	sRNA precursor	yes		0	0	0	0	0	0	0	0	0	0	0	0	0	0	0	0	0	0	0	0	0	0	0	0	0	0	0	0	0	0	0	0	0	0	0	0	0	0	0	0	0	0	0	0	0	1.58
GRMZM2G103079_T02	sRNA precursor	yes		14.98	13.28	40.09	18.54	10.02	10.34	26.6	29.01	15.77	12.44	14.75	17.24	25.11	38.4	34.06	57.53	36.47	21.67	8.53	8.41	5.58	14.91	7.36	8.34	11.6	5.38	25.04	15.15	25.3	20.18	13.22	23.14	12.29	16.5	11.13	6.37	10.15	9.18	5.5	8.94	17.24	12.53	24.72	31.39	16.01	39.83
GRMZM2G703531_T01	lncRNA		yes	0	0	0	0	0	0	0	0	0	0	0	0	0	0	0	0	0	0	0	0	0	0	0	0	0	0	0	0	0	0	0	0	0	0	0	0	0	0	0	0	0	0	0	0	0	0
GRMZM2G118485_T03	lncRNA	yes		0.61	1.91	1.47	0.44	0.22	1.5	0.12	1.75	0.96	1.43	0.68	2.59	0.51	0	0.09	1.33	1.9	0.36	1.66	0.87	0.83	1.5	1.1	0.53	0.26	0.53	0.07	0	0	0.56	0	0	2.33	3.3	0.18	4.03	2	1.94	0.09	0.77	2.58	1.58	3.29	1.24	1.13	0.25
GRMZM2G051406_T01	sRNA precursor	yes	yes	0	0	0	0	0	0	0	0	0	0	0	0	0	0	0	0	0	0	0	0	0	0	0	0	0	0	0	0	0	0	0	0	0	0	0	0	0	0	0	0	0	0	0	0	0	0
GRMZM5G826760_T01	lncRNA		yes	0	0	0	0	0	0	0	0	0	0	0	0	0	0	0	0	0	0	0	0	0	0	0	0	0	0	0	0	0	0	0	0	0	0	0	0	0	0	0	0	0	0	0	0	0	0
GRMZM2G088843_T01	sRNA precursor	yes		5.38	3.99	5.36	4.2	17.84	7.38	4.45	7.84	4.47	3.3	4.94	7.18	15.57	8.01	9.76	8.06	12.49	7.15	6.69	6.21	7.42	8.08	8.5	4.94	19.48	5	9.51	9.5	10.48	6.56	19.83	8.73	12.94	13.65	13.38	11.64	9.35	12.59	7.68	12.91	11.99	9.53	28.59	27.85	20.78	24.5
GRMZM2G548849_T01	lncRNA			0	0	0	0	0	0	0	0	0	0	0	0	0	0	0	0	0	0	0	0	0	0	0	0	0	0	0	0	0	0	0	0	0	0	0	0	0	0	0	0	0	0	0	0	0	0
GRMZM2G043569_T01	lncRNA	yes		0	0	0	0	0	0	0	0.84	0	0	0	0	0	0	1.31	0.63	0.51	0	0	0	0	0	0	0	0	0	0	0	0	0	0	0	0	0	0	0	0	0	0	0	0	0	1.14	0	0	0
GRMZM2G344996_T01	sRNA precursor		yes	0	0	0	0	0	0	0	0	0	0	0	0	0	0	0	0	0	0	0	0	0	0	0	0	0	0	0	0	0	0	0	0	0	0	0	0	0	0	0	0	0	0	0	0	0	0
GRMZM2G364145_T01	sRNA precursor	yes		45.42	23.65	55.4	80.95	62.89	41.13	37.74	45.01	39.9	33.17	55.5	36.62	79.78	25.48	22.68	31.24	43.62	28.8	35.55	17.76	33.01	21.47	36.26	20.98	36.06	21.56	43.51	13.95	12.13	14.3	21.7	28.59	45.47	36.68	86.78	36.9	71.35	50.07	20.38	25.45	43.44	12.78	42.78	44.26	63.14	82.95
GRMZM2G554644_T01	lncRNA	yes	yes	29.43	40.33	16.95	40.83	20.37	20.56	35.9	22.31	31.23	41.55	30.82	35.51	24.68	27.29	16.81	24.33	27.9	17.13	25.45	9.35	18.35	0	45.4	27.44	26.06	28.68	0	0	0	13.23	0	0	0	17.88	6.19	0	17.46	20.81	21.23	21.91	5.54	14.54	13.25	24.58	32.61	19.9
GRMZM2G133573_T01	lncRNA	yes		42.98	66.08	69.46	57.93	36.66	52.88	43.68	47.53	45.14	52.71	31.81	42.68	36.64	22.32	30.08	42.33	35.34	31.79	35.17	31.97	33.29	14.67	41.4	36.32	34.58	29.16	0	13.11	8.95	0	0	0	12.51	22.67	12.83	25.48	40.05	33.28	24.09	22.54	19.28	32.34	37.79	31.32	32.15	37.66
GRMZM2G525605_T01	sRNA precursor		yes	0	0	0	0	0	0	0	0	0	0	0	0	0	0	0	0	0	0	0.39	0	0	0	0	0	0	0	0	0	0	0	0	0	0	0	0	0	0	0	0	0	0	0	0	0	0	0
GRMZM2G072088_T02	lncRNA	yes	yes	0.75	0.95	0.02	0.9	0.79	1.01	0.25	0.14	1.93	0.65	0.07	0.81	0.67	0.05	0.88	0.02	0.05	0.41	0.49	2.22	1.23	0.03	0.4	0.07	0.45	0.74	0	0	0.05	0	0	0.88	0	1.96	0.51	0.12	1.66	0.03	0.05	0.67	1.16	0.02	0.4	0.31	0.08	0.02
GRMZM2G031102_T01	sRNA precursor	yes		1795.75	14.14	4221.47	19.85	5914.32	2191.9	3342.83	3824.51	3729.9	62.48	4502.62	2376.98	2239.98	3843.09	4212.5	1872.79	1364.39	4.44	75.25	489.31	376.46	17.23	413.66	221.58	135.92	218.15	0	1661.17	2399.14	524.24	0	0	0	0	0	0	0	0	147.43	57.41	154.98	28.32	2871.86	843.43	527.39	335.4
GRMZM2G165921_T01	sRNA precursor	yes	yes	0	0	0	0	0	0	0	0	0	0	0	0	0	0	0	0	0	0	0	0	1.11	0	107.75	0	25.77	0	0	0	0	0	0	0	0	0	7.44	0	0	0	0	0	0	0	0	2.03	0	0
GRMZM2G108138_T03	lncRNA	yes		4.7	1.89	5.75	8.27	5.72	6.39	7.84	6.42	6.41	2.71	5.19	4.24	7.01	6.6	4.07	7.92	8.94	2.75	3.06	25.64	9.57	4.24	31.12	3.02	21.36	1.81	10.35	8.1	5.68	3.37	27.9	11.54	7.76	15.4	20.89	24.21	9.58	18.66	2.22	3.41	5.51	3.02	7.99	7.88	4.66	3.75
GRMZM2G410603_T01	TE		yes	0	0	0	0	0	0	0	0	0	0	0	0	0	0	0	0	0	0	0	0	0	0	0	0	0	0	0	0	0	0	0	0	0	0	0	0	0	0	0	0	0	0	0	0	0	0
GRMZM2G703543_T01	lncRNA			0	0	0	0	0	0	0	0	0	0	0	0	0	0	0	0	0	0	0	0	0	0	0	0	0	0	0	0	0	0	0	0	0	0	0	0	0	0	0	0	0	0	0	0	0	0
GRMZM2G170382_T06	lncRNA	yes	yes	0.55	0.52	0.52	0.54	0.48	0.21	0.39	0.59	0.02	0.5	0.45	0.35	0.61	0.02	0.35	1.15	1.43	0.92	1	0.39	1.13	1.14	0.26	0.77	1.27	1.12	0.52	0.55	0.62	0.34	0.49	0.23	2.43	1.11	0.04	0.96	0.74	0.03	1.02	2.18	1.57	0.86	0.62	1.44	0.51	1.41
GRMZM2G358899_T01	lncRNA	yes	yes	0.82	1.43	1.4	0	1.59	0	2.16	2.32	1.64	1.76	0	1.94	2.4	0	0	1.32	3.28	0	2.91	0	0	2.02	0	1.26	0	2.71	1.94	6.23	3.06	4.23	0	1.85	0	0	1.87	0	0	1.73	4.15	3.4	0	2.31	2.41	2.69	5.67	4.6
GRMZM2G472473_T01	lncRNA	yes	yes	0	0	3.84	3.21	0	0	0	3.13	0	9.82	0	2.45	0	0	0	3.47	2.42	9.72	6.08	0	0	5.64	0	0	0	25.93	0	0	0	0	0	0	0	0	0	0	0	0	10.47	3.89	4.67	49.5	3.58	1.96	0	0
GRMZM5G808271_T01	sRNA precursor			0	0	0	0	0	0	0	0	0	0	0	0	0	0	0	0	0	0	0	0	0	0	0	0	0	0	0	0	0	0	0	0	0	0	0	0	0	0	0	0	0	0	0	0	0	0
GRMZM2G127213_T01	sRNA precursor	yes	yes	0	0	0	0	0	0	0	0	0	0	0	0	0	0	0	0	0	0	0	0	0	0	0	0	0	0	0	0	0	0	0	0	0	0	0	0	0	0	0	0	0	0	0	1.7	0	0
GRMZM2G174589_T03	lncRNA	yes	yes	2.19	3.73	0.41	0.73	4.12	3.3	2.58	1.4	0.85	2.58	1.84	1.31	2.94	0.93	3.87	3.61	2.7	1.19	2.3	3.03	0.8	3.9	4.26	2.78	2.72	2	1.9	0	1.28	2.04	4.48	1.34	4.45	3.95	3.53	2.93	2.77	3.24	2.52	4.66	6.23	4.85	2.44	3.96	4.43	3.7
GRMZM5G872118_T05	lncRNA	yes		4.67	6.03	1.3	1.3	3.76	1.58	3.81	1.42	4.94	6.76	3.54	0.61	2.69	0.01	6.31	3.01	3.28	4.34	2.38	0	0	4.32	2.33	2.35	0.04	5.33	1.59	0	1.26	2.93	0	9.76	0	0.74	1.04	0.39	1.89	7.65	3.41	10.8	7.25	0.07	3.5	4.1	2.96	3.31
GRMZM2G338702_T01	lncRNA	yes		113.98	168.24	145.44	106.59	124.92	130.91	121.25	113.13	113.39	155.18	136.84	103.6	91.05	96.66	98.35	144.54	121.88	123.38	166.55	43.3	60.14	132.07	38.53	112.42	56.4	114.05	45.4	64.45	74.63	95.18	34.85	56.51	41.72	43.63	74.75	67.53	59.12	46.44	158.43	142.61	122.02	145.49	102.8	99.5	109.51	129.28
GRMZM2G360429_T01	sRNA precursor	yes		121.09	97.26	194.96	115.66	63.53	121.38	139.11	173.94	160.94	98.82	129.34	120.42	148.31	139.28	153.44	156.39	111.51	95.49	99.03	113.06	82.54	58.32	139.26	65.26	98.01	76.47	123.85	111.41	102.07	60.14	84.32	80.32	62.3	73.24	63.4	54.25	100.91	101.2	75.76	83.86	68.47	86.12	102.12	140.41	162.35	162.36
GRMZM2G060138_T02	lncRNA	yes	yes	3.46	0	0.16	0	7.48	1.86	1.14	1.79	2.37	0	1.2	2.85	2.68	0	0.61	1.67	0	0	0	0	0	2.27	0	1.35	0	2.47	0	0	0	2.3	0	0	0	0	0	0	0	0	0	0	1.17	0	0	1.51	0	0
GRMZM2G123595_T01	sRNA precursor	yes	yes	7.07	6.67	6.14	0	3.62	4.51	7.07	7.94	0	11.98	0	0	0	0	4.9	5.43	1.71	3.26	11.59	0	0	0	0	40.48	9.42	28.9	0	0	0	0	0	0	0	0	3.42	0	0	0	13.35	0	6.4	0	8.55	9.41	0	5.02
AC209675.3_FGT001	lncRNA			0	0	0	0	0	0	0	0	0	0	0	0	0	0	0	0	0	0	0	0	0	0	0	0	0	0	0	0	0	0	0	0	0	0	0	0	0	0	0	0	0	0	0	0	0	0
GRMZM2G372495_T01	sRNA precursor			0	0	0	0	0	0	0	0	0	0	0	0	0	0	0	0	0	0	0	0	0	0	0	0	0	0	0	0	0	0	0	0	0	0	0	0	0	0	0	0	0	0	0	0	0	0
GRMZM2G151582_T01	sRNA precursor	yes		207.65	202.86	207.41	228.51	165.31	153.59	269.14	312.82	259.97	232.16	216.69	307.01	336.15	223.13	245.31	179.51	163.73	108.18	129.11	168.01	198.85	70.21	128.53	133.52	195.86	153.35	338.56	237.03	196.29	144.64	153.3	171.79	284.9	288.61	306.29	236.77	284.92	267.68	122.64	124.68	125.09	79.51	243.55	124.29	151.83	111.15
GRMZM2G093217_T05	lncRNA	yes	yes	2.5	4.65	6.5	1.08	2.58	0.85	1.11	1	2.48	5.11	1.59	1.83	0.22	0.71	0.43	2.09	1.2	2.11	5.51	0	0	3.46	0	1.04	0	3.72	0	0	0	0	0	0	0	0	0	0	0	0	3.34	3.91	1.48	2.07	0.42	0.15	0	2.26
GRMZM2G093217_T04	lncRNA	yes		0	0.01	0.01	0	0.02	0	0	0	0.02	1.74	2.01	0	0	0	0	0	0	0.01	5.98	0	0	0	0	0	0	0.01	0	0	0	0	0	0	0	0	0	0	0	0	0.01	0.02	0	0.01	0.01	0	0	0
GRMZM2G160237_T03	sRNA precursor	yes	yes	1.17	0.94	0.71	1.17	2	0.94	0.93	0.72	0.51	0.46	0.31	0.34	0.48	1.15	0.24	0.5	0.62	0.37	0.8	0.12	0.06	0.42	0.8	0.02	0.44	0.31	3.12	1.93	0.17	0.07	0.37	2.52	0.11	1.16	0.38	0.18	0.14	0.03	0.02	0.03	1.14	1.09	0.01	0.39	1.47	0.87
GRMZM2G391908_T01	lncRNA			0	0	0	0	0	0	0	0	0	0	0	0	0	0	0	0	0	0	0	0	0	0	0	0	0	0	0	0	0	0	0	0	0	0	0	0	0	0	0	0	0	0	0	0	0	0
GRMZM2G026959_T01	sRNA precursor	yes	yes	0	0	0	0	0	0	0	0	0	0	0	0	0	0	0	0.36	0	0	0	0	0	0	0	0	0	0	0	0	0	0	0	0	0	0	0	0	0	0	0	0	0	0	0	0	0	0
GRMZM2G703559_T01	lncRNA		yes	0	0	0	0	0	0	0	0	0	0	0	0	0	0	0	0	0	0	0	0	0	0	0	0	0	0	0	0	0	0	0	0	0	0	0	0	0	0	0	0	0	0	0	0	0	0
GRMZM2G078164_T01	TE	yes		30.93	23.53	32.2	32.13	32.33	14.5	35.86	37.4	30.23	34.09	22.64	24.61	51.12	26.15	26.05	53.82	62.74	24.39	59.56	35.68	26.27	220.04	4.99	81.06	14.51	79.25	29.05	28.74	84.19	96.19	32.16	58.8	40.94	101.51	21.89	17.11	29.07	42.73	84.9	83.22	84.01	117.23	45.4	40.28	43.19	26.89
GRMZM2G179432_T04	lncRNA	yes		15.31	7.84	16.5	63.13	8.16	36.23	11.95	12.11	12.76	5.86	20.57	29.42	41.99	5.29	10.05	4.46	3.43	15.5	9.73	28.52	18.41	1.09	15.77	5.51	20.22	5.23	21.76	3.13	3.19	16.92	33.23	51.82	14.89	49.93	40.42	46.46	20.02	24.02	5.29	2.75	2.91	2.12	4.91	2.97	9.73	3.48
GRMZM2G049159_T02	lncRNA	yes	yes	0.56	0.1	1.57	0.1	0.13	0.07	0.08	0.88	0.07	1.44	0.09	1.53	0.1	0.14	0.61	3.01	0.9	0.11	0.04	0.35	0.22	1.69	0.84	1.6	0.12	0.04	1.56	0.45	1.2	0.22	1.47	3.35	0.13	0.08	2.03	2.18	0.11	0.97	0.07	0.13	1.59	0.04	1.23	0.13	4.62	1.97
GRMZM2G096261_T03	lncRNA	yes		166.92	297.21	125.84	92.61	121.17	163.02	128.51	119.97	131.65	253.2	97.87	127.34	57.8	94.64	98.78	148.82	110.65	114.25	237.36	62	52.23	134.31	61.21	138.07	58.65	175.13	46	41.71	47.49	90.01	31.77	39.59	53.22	33.87	57.86	48.45	56.61	36.92	215.13	163.41	117.99	148.82	89.29	68.56	70.05	70.8
GRMZM2G096261_T02	lncRNA	yes		22.59	35.36	10.38	9.05	10.02	10.91	12.98	14.19	20.47	32.73	14	21.23	5.62	14.12	7.62	17.13	18.11	8.94	19.28	17.16	8.07	32.17	9.9	24.46	0.32	41.63	11.64	11.11	20.83	22.59	9.65	6.46	13.47	18.2	8.34	0.99	10.72	8.08	29.4	21.57	19.11	25.63	10.49	5.78	4.79	12.27
GRMZM2G096261_T01	lncRNA	yes		1.97	4.84	0.96	1.28	2.62	1.82	0.95	1.14	3.36	1.74	1.6	1.1	0.98	0.55	2.17	1.34	1.76	1.34	3.51	2.26	2.03	5.23	0.4	3.81	1.3	3.27	1.1	1.98	1.06	3.04	0.86	1.35	4.33	2.92	2.73	2.09	2.22	1.57	3.08	2.38	3.98	3.78	3.62	1.81	1.91	0.59
GRMZM2G043976_T01	lncRNA	yes		3.05	0	0	0	0	0	2.08	6.28	0	1.79	2.42	0	1.37	11.78	5.09	9.23	4.5	6.53	0	0	0	22.26	0	4.69	0	12.95	0	0	0	0	0	0	0	0	2.53	0	0	0	23.52	21.35	7.9	12.21	3.21	3.55	5.77	3.77
GRMZM2G077797_T02	sRNA precursor	yes		4.56	4.2	4.32	4.38	6.84	5.13	3.35	4.94	2.73	6	5.05	2.56	4.97	4.57	5.72	4.33	6.5	6.35	8.74	6.32	13.71	8.22	8.54	10.23	19.84	16.39	8.2	6.59	6.83	5.18	1.52	6.76	11.83	15.19	3.76	8.02	2.77	3.95	12.56	11.02	9.58	12.96	10.85	10.89	7.45	8.3
GRMZM2G078052_T03	sRNA precursor	yes		1.92	2.94	3.28	0.8	0.45	1.55	0.93	1.51	4.78	0.29	0.82	2.25	0.65	0.28	1.03	1.52	1.92	1.36	1.43	3.27	2.23	0.28	0.45	1.17	2.53	1.08	4.47	2.44	1.9	1.55	6.47	1.03	6.59	1.5	2.04	2.68	0.45	3.68	0.69	2.83	2.74	1.92	1.48	3.71	3.74	2.13
GRMZM2G150729_T03	lncRNA	yes		0	0	0	0	0	0	0	1.22	0	0	0	0	0	0	1.39	1.21	0	0	0	0	0	0	0	0	0	0	0	0	0	0	0	0	0	0	3.07	0	4.88	15.21	0	0	0	0	0	0	0	0
GRMZM2G026910_T01	sRNA precursor	yes		0	0	0.93	0	0	0	0	0.48	0	0	0	0	4.8	0	0	0	0.41	4.04	2.48	5.16	9.21	2.04	0	4.02	1.59	7.54	2.17	12.31	16.46	8.71	0	0	4.4	19.33	1.62	0	0	2.13	1.29	4.33	0	0	9.27	41.32	6.01	8.22
GRMZM2G703561_T01	sRNA precursor	yes		0	0	0	1.32	0	0	0	0.56	0	0	0	0	1.42	0	0	0	0	0	0	0	0	0	0	0	0	0	0	0	0	0	0	0	0	0	0	0	0	0	0	0	0	0	0	3.68	0	0
GRMZM2G017103_T01	sRNA precursor	yes		98.19	103.65	44.4	152.33	0	4.73	45.48	8.06	35.03	83.41	0	40.15	20.04	11.01	0	6.83	3.62	0	0	0	0	0	0	0	0	0	0	0	0	0	0	0	0	0	0	0	0	0	0	0	0	0	0	0	0	0
GRMZM2G041989_T03	sRNA precursor	yes		6.18	9.37	19.73	5.43	9.22	4.7	11.33	5.05	20.56	4.78	11.52	9.72	10.01	18.72	2.02	14.87	7.58	10.25	3.93	6.16	12.35	7.45	4.01	6.02	3.75	5.34	10.3	13.5	23.26	14.02	33.43	37.29	32.64	24.28	33.18	36.67	47.25	55.01	11.28	4.03	6.06	14.86	9.19	10.83	1.48	2.57
GRMZM2G043291_T06	lncRNA	yes		0.23	0	1.26	2.95	0.77	2.22	0.19	0.76	0.55	0.06	1.31	0.39	3.07	0	0	0.84	0.13	4.32	2.12	1.18	6.89	0.46	10.07	0.77	23.4	2.07	11.27	0	1.57	4.69	0	0	24.47	6.97	21.07	12.52	3.35	7.07	0.04	0	1.32	0	5.6	3.78	10.63	5.09
GRMZM2G042032_T03	lncRNA	yes	yes	9.23	11.26	7.47	7.46	10.23	4.67	3.34	7.51	9.84	9.06	6.44	10.53	9.9	14.23	10.56	8.25	13.78	7.26	3	4.71	7.94	12.31	16.99	6.14	8.99	14.09	10.98	5.57	7.01	6.87	11.42	1.19	5.52	4.93	6.83	5.22	7.02	7.97	7.24	12.08	9.52	7.2	9.28	8.77	11.28	7.7
GRMZM2G338037_T03	lncRNA	yes		30.35	12.34	71.86	61.11	52.2	6.19	31.1	22.19	32.69	15.88	24.47	22.61	24.03	15.24	23.25	83.05	52.51	21	6.93	35.33	46.6	45.43	56.67	19.54	45.94	12.13	22.72	92.19	101.07	26.1	0	10.07	0	13.22	10.01	0	21.97	12.53	8.36	28.42	38.51	38.58	22.63	18.93	12.18	10.36
GRMZM2G338037_T02	sRNA precursor	yes		0.03	0.01	0.05	0.05	0.02	0.13	0.02	0.01	0.01	0.03	0.04	0.03	0.02	0.03	0.07	0.02	0.1	0.05	0.06	0.33	0.19	0.16	0.78	0.13	0.35	0.18	0.4	0.26	0.15	0.14	0	1.64	0	0.08	0	0	0.04	0.02	0.17	0.04	0.14	0.15	0.06	0.03	0.11	0.01
AC202041.4_FGT003	lncRNA			0	0	0	0	0	0	0	0	0	0	0	0	0	0	0	0	0	0	0	0	0	0	0	0	0	0	0	0	0	0	0	0	0	0	0	0	0	0	0	0	0	0	0	0	0	0
GRMZM2G030880_T02	sRNA precursor	yes		1.3	2.21	1.93	2.02	0.27	1.62	5.26	5.92	4.16	1.15	2.09	3.53	5.93	2.51	3.33	1.22	3.14	0	1.32	4.1	1.55	0.21	0.32	0.37	2.9	0.87	4.16	1.74	0.05	2.64	0	1.75	0	3.78	4.74	5.57	6.06	7.85	0.93	4.06	0.86	0.87	2.42	4.01	2.29	1.11
GRMZM2G443655_T01	sRNA precursor	yes	yes	485	692.84	557.11	396.39	486.29	462.72	489.59	505.32	453.41	667.78	408.21	466.33	420.56	401.68	484.92	641.28	485.35	448.23	382.56	211.37	242.93	291.7	225.36	316.5	217.89	338.71	327.22	359.76	483.08	702.32	324	507.05	279.89	360.86	294.39	320.47	304.98	311.12	289.58	324.09	393.19	262.37	480.42	384.1	409.64	387.85
GRMZM5G850850_T01	lncRNA			0	0	0	0	0	0	0	0	0	0	0	0	0	0	0	0	0	0	0	0	0	0	0	0	0	0	0	0	0	0	0	0	0	0	0	0	0	0	0	0	0	0	0	0	0	0
GRMZM5G832375_T01	sRNA precursor	yes		0	0	0	0	0	0	0	0	0	0	0	0	0	0	0	0.99	0	0	0	0	0	0	0	0	0	0	0	0	0	0	0	0	0	0	4.24	0	0	0	0	0	0	0	0	0	0	0
AC196161.3_FGT002	lncRNA			0	0	0	0	0	0	0	0	0	0	0	0	0	0	0	0	0	0	0	0	0	0	0	0	0	0	0	0	0	0	0	0	0	0	0	0	0	0	0	0	0	0	0	0	0	0
GRMZM2G032182_T02	lncRNA	yes		3.45	3.34	5.01	8.75	4.6	6.1	2.91	3.04	3.22	2.57	6.29	5.18	6.63	4.23	4.45	1.58	2.88	2.26	2.92	1.92	1.83	2.61	4.66	2.17	1.93	2.52	13.38	5.63	5.31	2.77	5.55	2.84	6.48	9.37	5.17	6.28	6.15	8.53	2.05	2.15	2.63	2.07	5.97	2.91	1.69	4.21
GRMZM2G076537_T01	sRNA precursor	yes		2.03	10.26	0	2.55	1.35	7.71	2.46	2.4	3.27	2.57	1.3	2.65	2.17	3.87	1.87	0.29	0	11.18	9.25	4.81	3.16	2.88	2.47	4.05	0.44	3.16	0.12	3.9	3.02	8.97	0	9.31	0	1.82	1.66	1.48	15.23	3.52	8.96	4.83	4.48	0.89	1.54	1.77	4.33	3.56
GRMZM5G807260_T01	lncRNA	yes		23.18	8.56	74.46	26.05	77.6	41.3	55.56	50.85	43.52	14.67	68.47	47.31	71.83	61.63	49.7	60.99	55.84	19	8.2	0	3.54	0	0	0	8.78	3.09	57.4	15.91	16.39	3.5	109.17	96.12	60.5	80.43	58.3	77.33	55.19	51.39	18.28	12.33	18.84	18.31	65.51	60.59	40.22	37.73
GRMZM2G013957_T02	lncRNA	yes		10.22	0	25.45	16.53	24.56	23.33	18.87	20.35	16.15	0.72	10.08	16.5	24.13	16.32	30.65	87.59	43.46	27.83	2.47	166.8	130.78	5.37	95.11	13.17	130.79	1.35	77.78	142.68	97.6	17.61	29.68	41.46	48.26	31.53	52.41	48.73	25.68	24.51	14.47	5.44	15.46	3.77	21.78	18.44	53.42	30.39
AC219108.3_FGT001	lncRNA			0	0	0	0	0	0	0	0	0	0	0	0	0	0	0	0	0	0	0	0	0	0	0	0	0	0	0	0	0	0	0	0	0	0	0	0	0	0	0	0	0	0	0	0	0	0
GRMZM5G854284_T01	sRNA precursor	yes		39.08	56.72	38.93	27.51	50.55	45.92	36.67	46.63	38.27	88.33	42.74	47.13	48.74	67.23	71.27	77.31	69.87	72.72	69.92	48.44	50.25	88.98	39.94	78.39	51.69	89.13	48	36.28	56.18	58.89	46.08	36.64	46.32	65.38	28.71	28.76	25.51	36.3	84.56	107.11	89.35	75.23	89.79	91.78	38.46	52.82
GRMZM5G854284_T02	sRNA precursor	yes		51.66	71.51	24.08	31.65	52.06	46.49	36.34	48.82	46.42	65.94	47.57	40.47	42.02	107.85	70.26	99.63	58.25	69.55	81.84	53.77	67.23	77.28	32.48	99.06	49.93	79.88	47.12	54.36	64.08	59.29	0	28.21	37.83	85	15.48	47.08	21.68	26.51	76.07	97.96	83.27	31.45	91.02	61.67	49.61	54.64
GRMZM2G440330_T02	lncRNA			0	0	0	0	0	0	0	0	0	0	0	0	0	0	0	0	0	0	0	0	0	0	0	0	0	0	0	0	0	0	0	0	0	0	0	0	0	0	0	0	0	0	0	0	0	0
GRMZM2G011483_T02	sRNA precursor	yes		1.57	2.7	12.66	0.5	1.61	3.03	3.67	1.63	1.87	2.21	0.05	1.43	1.25	2.97	1.08	12.53	2.74	3.74	0.94	1.81	0.74	3.96	1.29	1.84	0.59	1.27	3.83	0.37	5.26	1.3	0.92	0.31	0.48	4.19	0.13	0.27	10.52	3.12	4.5	4.52	2.95	3.28	4.68	2.7	1.32	1.28
GRMZM5G878582_T01	sRNA precursor	yes		18.02	30.82	12.67	9.09	12.84	8.2	12.61	13.62	11.3	36.33	15.82	12.16	9.82	25.92	18.42	22.56	30.03	25.09	18.74	13.11	14.84	47.27	22.75	19.42	13.81	23.31	12.75	21.15	29.44	17.72	23.87	35.18	17.22	24.85	29.28	26.45	16.66	14.85	55.67	54.1	42.51	28.53	22.81	26.49	33.52	30.52
GRMZM2G084821_T01	sRNA precursor	yes		0.01	0.04	0.04	0	1.11	0.02	0	0	0	0.74	9.18	4.44	0	21.22	5.62	20.31	6.66	0	0.12	0	0	41.38	0	0	0	0	0	0	0	0	0	0	0	0	0.43	0	0	0.61	1.38	12.04	16.45	11.22	1.94	1.26	0.2	0
GRMZM2G084821_T02	sRNA precursor	yes		5.39	0.02	0.4	0.04	11.21	3.49	14.04	11.06	15.92	1.66	5.35	5.68	0	0.38	16.22	4.63	7.95	14.76	2.79	0	0	0.59	0	0	0.03	7.33	0	0	0	0	0	0	0	0	0.01	0	0	0.06	25.34	12.59	11.73	35.05	0	0.72	0.02	0.08
GRMZM2G084821_T04	sRNA precursor	yes		1.37	2.26	13.95	1.31	4.8	7.97	3.53	4.83	2.46	1.06	13.63	4.96	0	1.07	12.92	21.76	18.74	1.83	5.51	0	0	44.29	0	0	0.47	0.91	0	0	0	0	0	0	0	0	1.27	0	0	2.24	16.96	26.9	16.53	26.21	2.54	1.3	0.81	0.61
GRMZM2G084821_T03	sRNA precursor	yes		5.23	0.25	8.46	0	11.12	5.52	12.99	8.29	12.42	4.02	7.15	5.75	0	1.42	15.72	11.68	12.42	11.98	3	0	0	28.96	0	0	0	5.03	0	0	0	0	0	0	0	0	0.75	0	0	0	28.37	22.91	17.67	47.65	0	0	1.09	0.47
GRMZM2G084821_T05	sRNA precursor	yes		6.21	4.5	16.5	3.19	14.75	7.73	2.82	17.29	5.92	2.98	66.17	14.6	0	53.11	46.75	92.19	43	6.86	11.22	0	0	184.39	0	0	3.22	0.49	0	0	0	0	0	0	0	0	0.29	0	0	0.7	64.22	121.21	90.92	104.5	5.12	0.84	2.31	1.99
GRMZM5G833991_T01	sRNA precursor	yes		2.32	2.46	4.72	0	12.1	1.49	6.75	9.92	9.18	1.99	19.89	4.85	0	12.22	20.89	14.45	15.15	11.21	1.63	0	0	48.34	0	0	0	2.16	0	0	0	0	0	0	0	0	0	0	0	0	32.07	46.75	23.91	41.42	3.7	0	0	0.69
GRMZM2G084940_T03	sRNA precursor	yes		4.9	0	4.36	6.24	10.8	7.42	3.45	3.82	8.69	2.09	6.61	2.76	12.96	4.93	3.08	10.2	12.56	1.5	3.12	3.88	20.74	6.29	2.56	11.65	6.49	9.37	15.18	0.21	24.16	2.67	3.03	13.76	5.7	7.19	3.68	5.77	0	9.46	1.43	2.69	6.97	12.76	0.71	10.93	0	0.99
GRMZM2G084940_T04	sRNA precursor	yes		6.7	16.77	4.45	10.83	7.49	9.21	8.22	6.96	3.14	10.1	8.57	9.92	2.72	3.85	8.6	3.42	4.21	12.74	22.7	21.26	9.92	12.97	20.75	9.09	22.61	15.39	96.23	50.29	7.61	25.06	75.5	0	21.05	14.28	4.57	9.59	54.02	1.58	16.67	9.91	13.07	7.78	22.06	10.23	18.56	10.4
GRMZM2G084940_T05	sRNA precursor	yes		5.15	12.02	2.48	7.3	10.03	6.38	5.23	6.69	4.94	10.95	7.8	5.44	6.32	7.42	9.46	1.97	8.37	11.97	17.21	13.26	7.03	16.26	12.94	14.24	19.39	22.08	2.68	9.4	2.81	22	11.68	0	17.94	14.77	2.36	12.82	8.52	2.29	13.74	11.9	17.06	18.32	16.16	11.42	11.69	8.51
GRMZM2G476593_T02	lncRNA	yes	yes	3.18	3.72	2.86	0	4.3	0	5.46	4.65	1.66	5.35	2.27	3.36	3.3	0	2.13	1.53	2.96	2.64	3.1	0	0	5.24	0	1.61	0	3.11	0	0	0	0	0	0	0	0	1.45	0	2.86	0	7.85	4.86	4.09	8.31	1.29	3.28	0	1.62
GRMZM2G152891_T03	sRNA precursor	yes	yes	21.42	27.44	15.06	50.56	13.98	28.58	15.64	15.51	10.34	27.07	19.64	26.25	53.34	12.81	12.58	7.43	5.98	26.65	28.03	10	7.63	9.06	6.03	8.9	7.39	4.62	29.97	9.32	5.53	15.34	16.41	3.26	23.4	28.6	15.04	17.76	7.19	14	6.94	8.84	4.83	13.4	69.23	10.67	16.45	7.97
GRMZM2G009253_T02	sRNA precursor	yes		6.69	10.2	4.71	4.27	5.38	5.54	2.32	4.89	4.74	10.94	5.03	6.72	5.34	1.2	5.07	5.58	5.05	7.66	8.44	10.88	7.98	7.78	11.71	7.75	14.38	8.44	9.14	1.87	4.57	8.42	6.5	6.75	14.32	10.09	6.07	6.42	8.77	6.65	6.14	9.15	8.34	6.62	7.76	5.22	9.85	11.59
GRMZM2G122734_T01	sRNA precursor		yes	0	0	0	0	0	0	0.93	0.48	0	0	0.99	0	0	0	0	0	0	0	0	0	0	0	0	0	0	0	0	0	0	0	0	0	0	0	0	0	0	0	0	0	0	0	0	0	0	0
GRMZM5G880803_T01	sRNA precursor			0	0	0	0	0	0	0	0	0	0	0	0	0	0	0	0	0	0	0	0	0	0	0	0	0	0	0	0	0	0	0	0	0	0	0	0	0	0	0	0	0	0	0	0	0	0
GRMZM2G010657_T02	lncRNA	yes		2.89	7.08	5.37	2.94	2.6	2.86	3.62	4.15	3.48	4.74	4.35	4.02	2.2	4.42	3.05	6.83	1.61	8.5	4.03	0	1.86	9.82	0	9.66	0	9.81	0	0	0.2	14.13	0	0	0	0	0	0	0	0.86	5.93	5.97	5.74	5.64	3.09	1.9	3.91	3.04
AC204931.3_FGT004	lncRNA			0	0	0	0	0	0	0	0	0	0	0	0	0	0	0	0	0	0	0	0	0	0	0	0	0	0	0	0	0	0	0	0	0	0	0	0	0	0	0	0	0	0	0	0	0	0
GRMZM2G012807_T01	sRNA precursor	yes	yes	0	0	0	0	0	0	0	0	0	0	0	0	0	0	0	0	0	0	0	0	0	0	0	9.92	0	0	0	0	0	11.2	20.08	17.31	9.39	15.4	8.51	5.91	0	17.17	0	0	0	0	0	0	0	0
GRMZM2G106283_T01	sRNA precursor	yes		1.44	0.47	0.48	1.15	0.8	3.52	0.57	0.78	1.25	1.07	0.03	0.59	0.01	1.12	0.3	0.32	0.76	0.63	1.71	2.04	0.08	1.3	0.22	0.88	0.49	1.03	0.42	1.79	1.68	2.27	0.12	0	4.66	0.13	0.17	0.18	0.2	1.17	1.13	0.03	0.03	2.64	2.19	0.37	3.6	0.53
GRMZM2G106283_T02	sRNA precursor	yes		181.66	313.46	115.28	158.85	132.71	186.76	138.53	132.89	139.86	292.26	115.13	177.43	125.9	119.49	120.72	157.81	133.27	155.16	167.56	42.2	76.98	103.29	38.15	140.88	33.91	102.76	37.83	23.49	32.84	56.4	21.62	6.18	23.98	30.25	40.8	27.95	39.9	50.8	118.38	133.72	99.36	119.56	76.71	76.43	88.65	74.65
GRMZM2G106283_T03	lncRNA	yes		2.12	1.13	0.76	1.74	1.67	4.58	2.2	0.79	0.04	1.8	1.05	0.02	1.65	0.03	1.04	0.33	0.32	0.03	3.04	0.19	0.96	1.69	0.5	0.65	0.1	1.19	4.05	2.24	3.57	5.1	0	0	3.79	0.2	1.24	1.17	1.52	0.49	1.63	1.77	2.25	2.95	4.09	1.85	2.81	0.02
GRMZM2G703575_T01	sRNA precursor	yes		4.14	6.47	4.26	1.98	2.32	0	7.08	8.06	4.31	5.45	7.07	10.13	2.91	0	4.27	2.37	0.69	0	1.65	0	0	0	0	0	0	0	0	0	0	0	0	0	0	0	0	0	0	0	3.45	0	0	0	0	0	0	0
GRMZM2G136270_T01	lncRNA	yes	yes	150.93	140.48	315.68	289.83	62.27	243.36	228.44	171.53	188.6	141.37	196.37	156.39	180.55	214.76	261.89	342.35	213.8	160.48	108.41	94.8	113.44	59.42	209.86	59.35	102.8	53.84	194.01	198.4	177.28	77.65	263.73	244.25	222.21	296.84	344.71	298.32	358.2	308.94	55.42	61.45	77.45	58.26	143.67	129.97	144.16	162.96
GRMZM2G062425_T05	lncRNA	yes		10.54	16.85	21.11	13.61	26.35	25.17	8.66	12.9	12.4	15.67	12.72	14.32	16.97	22.59	18.13	37.38	25.29	37.09	34.14	7.38	11.75	25.47	9.08	8.6	11.31	12.09	3.75	24.86	22.5	26.89	18.96	20.75	31.4	17.29	21.79	16.79	22.01	12.38	40.1	25.36	34.59	20.94	30.34	40.04	6.89	47.82
GRMZM2G315279_T01	sRNA precursor		yes	0	0.11	0	0.12	0.29	0.17	0.04	0	0.17	0.03	0.14	0.03	0	0.23	0.16	0.14	0.1	0.31	0.04	0	0	0.07	0	0	0	0.07	0	0	0	0	0	0	0	0	0	0	0.38	0.19	0	0.14	0.08	0	0	0.03	0.1	0
GRMZM2G413154_T01	lncRNA	yes		0	0	0	0	0	0	0	0	0	0	0	0	0	0	0	0	0	0	0	0	0	0	0	0	0	0	0	0	0	0	0	0	0	0	0	0	0	0	0	0	0	0	0	0	0	0
GRMZM2G043493_T04	sRNA precursor	yes		1.67	2.62	2.66	1.61	0	0.32	0.66	0.5	1.53	3.09	1.19	1.08	0.73	1.97	2.61	3.53	2.2	6.26	5.64	17.77	10.59	16.87	31.23	13.56	7.1	10.56	2.86	2.43	1.18	1.33	1.87	0	0	0	0	0	0	0	11.49	21.63	11.32	8.72	0.49	0.13	0	0
GRMZM2G353147_T02	sRNA precursor			0	0	0	0.01	0.01	0.01	0	0	0.08	0.03	0.05	0.01	0.01	0	0.01	0	0	0.01	0.03	0.07	0.05	0.02	0.05	0.02	0.02	0.02	0	0	0	0.16	0.34	0.04	0.15	0.14	0.03	0.05	0.04	0.02	0.01	0	0.05	0	0.03	0.02	0.01	0.01
AC206840.3_FGT002	lncRNA	yes		112.78	134.84	116.19	85.71	96.51	101.46	99.17	87.55	80.02	152.58	96.01	93.82	95.27	151.35	127.14	153.19	131.4	160.04	135.06	144.39	114.77	125.35	154.29	126.83	192.24	142.89	134.39	90.33	117.33	64.13	193.93	169.26	204.37	235.95	270.07	221.5	212.7	233.54	154.03	112.14	142.1	131.37	117.48	143.53	169.69	171.93
GRMZM2G158676_T02	lncRNA	yes		28.02	52.26	40.4	14.42	30.92	26.36	30.49	33.89	27.71	43.3	24.02	20.39	22.94	26.3	36.24	70.83	33.9	41.02	33.86	17.66	13.28	27.93	20.7	23.36	22.72	17.9	13.37	10.98	17.17	16.71	14.16	38.51	31.41	25.81	18.67	15.93	33.09	18.84	38.73	36.63	20.33	53.18	24.53	30.28	24.69	28.26
GRMZM2G552469_T01	lncRNA	yes	yes	0	0	0	0	0	0	0	0	0	0	0	0	0	0	0	0	0	0	0	0	0	0	0	0	0	0	0	0	0	0	0	0	0	0	0	0	0	0	0	0	0	0	0	0	0	0
AC209438.4_FGT002	sRNA precursor			0	0	0	0	0	0	0	0	0	0	0	0	0	0	0	0	0	0	0	0	0	0	0	0	0	0	0	0	0	0	0	0	0	0	0	0	0	0	0	0	0	0	0	0	0	0
GRMZM2G392177_T01	lncRNA			0	0	0	0	0	0	0	0	0	0	0	0	0	0	0	0	0	0	0	0	0	0	0	0	0	0	0	0	0	0	0	0	0	0	0	0	0	0	0	0	0	0	0	0	0	0
GRMZM2G088166_T01	lncRNA		yes	0	0	0	0	0	0	0	0	0	0	0	0	0	0	0	0	0	0	0	0	0	0	0	0	0	0	0	0	0	0	0	0	0	0	0	0	0	0	0	0	0	0	0	0	0	0
GRMZM2G144995_T04	sRNA precursor	yes		2.71	5.29	23.66	0.64	1.58	2.39	8.86	1.39	1.32	1.33	0.17	1.8	0.93	0.34	2.55	7.19	8.45	1.06	4.37	1.5	0.44	5.79	3.49	0.86	0.8	2.52	2.29	7.88	5.81	10.2	6.82	0.97	3.08	0.11	0.13	0.21	0.22	0.05	1.14	3.56	2.56	2.54	0.13	3.24	3.95	3.79
GRMZM5G841053_T01	lncRNA	yes		0	9.71	0	20.34	4.73	0	10.82	14.53	6.71	18.51	11.05	11.78	16.05	0	15.08	25.85	22.87	6.24	0	0	15.97	6.28	0	9.83	0	0	0	0	0	0	0	0	0	0	5.4	0	0	0	11.53	7.32	25.29	10.37	24.85	32.61	14.42	24.1
GRMZM5G864300_T01	lncRNA			0	0	0	0	0	0	0	0	0	0	0	0	0	0	0	0	0	0	0	0	0	0	0	0	0	0	0	0	0	0	0	0	0	0	0	0	0	0	0	0	0	0	0	0	0	0
GRMZM5G861985_T01	lncRNA			0	0	0	0	0	0	0	0	0	0	0	0	0	0	0	0	0	0	0	0	0	0	0	0	0	0	0	0	0	0	0	0	0	0	0	0	0	0	0	0	0	0	0	0	0	0
GRMZM2G140968_T01	sRNA precursor	yes	yes	0	2.19	0	0	0	0	0	0	0	1.27	0	0	0	0	0	0	0	0	0	0	0	0	0	0	0	0	0	0	0	0	0	0	0	0	0	0	0	0	0	0	0	0	2.71	16.86	8.98	11.03
GRMZM5G862071_T01	lncRNA	yes	yes	28.4	66.69	17.68	16.13	26.57	30.08	38.37	29.52	27.7	80.64	34.26	23.53	23.89	50.42	39.16	49.07	51.22	102.73	49.31	80.25	130.04	79.12	83.8	114.03	104.01	75.83	10.77	61.04	87.52	84.35	0	42.84	53.43	23.82	77.04	56.35	44.38	37.02	70.33	59.93	64.84	89.9	34.22	66.41	60.88	81.14
GRMZM2G109126_T01	sRNA precursor	yes		12.12	1.12	15.1	22.33	13.7	1.45	18.05	15.28	8.76	1.97	14.76	17.46	42.72	15.26	11.88	7.47	17.19	19.5	7.02	22.42	17.57	5.08	2.72	14.56	42.41	16.67	13.47	16.43	24.78	17.7	14.11	26.38	46.79	80.35	41.04	30.65	35.87	39.08	5.37	8.23	6.37	10.07	26.35	46.03	17.92	19.9
GRMZM2G703595_T01	lncRNA		yes	0	0	0	0	0	0	0	0	0	0	0	0	0	0	0	0	0	0	0	0	0	0	0	0	0	0	0	0	0	0	0	0	0	0	0	0	0	0	0	0	0	0	0	0	0	0
GRMZM2G703598_T01	lncRNA		yes	0	0	0	0	0	0	0	0	0	0	0	0	0	0	0	0	0	0	0	0	0	0	0	0	0	0	0	0	0	0	0	0	0	0	0	0	0	0	0	0	0	0	0	0	0	0
AC216247.3_FGT004	lncRNA	yes		0	0	0	0	0	0	0	0	0	0	0	0	0	0	0	0	0	0	0	0	0	0	0	0	0	0	0	0	0	0	0	0	0	0	0	0	0	0	0	0	0	0	0	0	0	0
GRMZM2G703602_T01	lncRNA		yes	0	0	0	0	0	0	0	0	0	0	0	0	0	0	0	0	0	0	0	0	0	0	0	0	0	0	0	0	0	0	0	0	0	0	0	0	0	0	0	0	0	0	0	0	0	0
GRMZM2G703604_T01	sRNA precursor		yes	0	0	0	0	0	0	0	0	0	0	0	0	0	0	0	0	0	0	0	0	0	0	0	0	0	0	0	0	0	0	0	0	0	0	0	0	0	0	0	0	0	0	0	0	0	0
GRMZM2G015902_T02	lncRNA	yes		19.64	17.43	19.8	11.76	16.1	18.44	24.47	27.15	15.1	22.56	13.46	17.04	19.19	18.53	13.75	33.14	22.01	6.95	38.97	13.78	13.51	22.52	5.67	17.85	15.51	18.84	8.35	11.19	10.09	12.32	21.46	9.8	21.71	20.96	24.26	20.42	18.7	22.95	31.45	11.48	14.64	36.47	16.95	22.94	10.53	15.21
GRMZM2G301294_T01	lncRNA		yes	0	0	0	0	0	0	0	0.13	0	0.07	0	0.08	0.09	0	0.2	0.13	0.09	0.06	0.17	0.21	0.08	0	0.24	0.1	0.09	0	0	0	0	0	0	0	0	0	0.9	0.36	0	0.39	0	0	0	0	0.17	0.17	0.18	0.53
GRMZM2G434380_T01	lncRNA	yes		0	0	0	0	0	0	0	0	0	0	0	0	0	0	0	0	0	0	0	0	0	0	0	0	0	0	0	0	0	0	0	0	0	0	0	0	0	0	0	0	0	0	0	0	0	3.04
GRMZM2G121990_T01	sRNA precursor	yes	yes	0	0	3.25	1.41	1.78	0	7.36	7.04	1.89	1.19	3.99	3.85	7.18	0	3.64	6.33	1.23	3.78	0.89	2.21	4.2	6.09	0	2.16	0	0	0	0	0	0	0	0	0	0	5.23	0	7.52	0	0	0	1.22	0	1.31	0	9.19	1.76
AC187800.4_FGT003	sRNA precursor			0	0	0	0	0	0	0	0	0	0	0	0	0	0	0	0	0	0	0	0	0	0	0	0	0	0	0	0	0	0	0	0	0	0	0	0	0	0	0	0	0	0	0	0	0	0
GRMZM2G353718_T02	lncRNA	yes		6.82	12.64	2.49	12.12	5.53	9.46	6.32	4.35	3.5	12.65	3.3	5.7	7.25	9.02	8.66	8.94	11.48	8.17	2.53	0.98	6.01	3.95	15.35	7.67	1.67	12.32	0.35	3.1	3.05	2.68	4.89	6.08	0.95	2.61	2.98	6.08	0.7	8.55	0.49	8.05	5.81	5.06	1.53	1.93	9.9	7
GRMZM2G078876_T02	sRNA precursor	yes		27.92	38.59	34.02	55.15	17.68	51.05	27.68	20.49	17.79	55.89	54.37	46.28	62.64	38.73	21.66	39.27	20.56	78.21	56.03	17.1	39.74	27.92	7.29	128.34	25.32	64.01	15.6	46.62	55.92	147.94	17.56	15.75	21.25	22.77	13.35	6.07	18.33	7.83	35.83	35.54	29.28	46.05	115.17	35.07	77.05	37.77
GRMZM2G038811_T01	sRNA precursor			0	0	0	0	0	0	0	0	0	0	0	0	0	0	0	0	0	0	0	0	0	0	0	0	0	0	0	0	0	0	0	0	0	0	0	0	0	0	0	0	0	0	0	0	0	0
GRMZM2G101745_T01	sRNA precursor	yes	yes	0	0	0	0	0	0	0	0	0	0	0	0	0	10.64	1.26	1.16	0	0	3.35	0	0	0	0	0	0	0	0	0	0	0	0	0	0	0	0	0	0	0	3.77	2.75	2.08	0	1	1.06	0	0
GRMZM5G803802_T01	sRNA precursor	yes		0	0	0	0	0	0	0	0	0	0	0	0	0	0	0	1.76	0	0	0	0	17.08	46.63	17.13	42.84	13.36	45.77	13.19	6.86	26.55	31.29	39.83	23.87	19.29	62.68	21.21	63	32.37	48.32	0	55.28	51.78	29.09	55.9	71.6	41.41	67.26
AC199198.3_FGT003	lncRNA			0	0	0	0	0	0	0	0	0	0	0	0	0	0	0	0	0	0	0	0	0	0	0	0	0	0	0	0	0	0	0	0	0	0	0	0	0	0	0	0	0	0	0	0	0	0
AC199198.3_FGT002	sRNA precursor			0	0	0	0	0	0	0	0	0	0	0	0	0	0	0	0	0	0	0	0	0	0	0	0	0	0	0	0	0	0	0	0	0	0	0	0	0	0	0	0	0	0	0	0	0	0
GRMZM2G703625_T01	sRNA precursor			0	0	0	0	0	0	0	0	0	0	0	0	0	0	0	0	0	0	0	0	0	0	0	0	0	0	0	0	0	0	0	0	0	0	0	0	0	0	0	0	0	0	0	0	0	0
GRMZM2G051879_T06	lncRNA	yes	yes	0.8	2.33	0	4.8	1.4	2.31	2.41	3.38	1.94	7.18	8.26	6.06	3.76	4.05	4.96	5.29	4.37	2.68	4.43	0	4.89	2.64	0	2.05	2.86	7.66	0	0	0	2.78	0	0	0	10.85	11.46	19.62	3.15	15.07	12.22	3.23	5.77	4.33	5.42	5.88	4.78	8.35
GRMZM2G412430_T01	TE	yes		8.61	10.82	4.83	2.13	3.8	3.4	10.74	7.59	11.06	5.53	4.32	4.56	3.58	4.31	2.76	10.37	6.72	3.98	3.74	0	1.03	23.33	0	3.55	0	10.14	0	8.93	31.02	44.33	0	1.75	0	0	0	0	2.04	0.53	8.47	11.68	6.43	2.5	1.75	0.69	2.44	0.99
GRMZM2G070462_T01	sRNA precursor		yes	0	0	0	0	0	0	0	0	0	0	0	0	0	0	0	0	0	0	0	0	0	0	0	0	0	0	0	0	0	0	0	0	0	0	0	0	0	0	0	0	0	0	0	0	0	0
GRMZM2G703622_T01	sRNA precursor		yes	0	0	0	0	0	0	0	0	0	0	0	0	0	0	0	0	0	0	0	0	0	0	0	0	0	0	0	0	0	0	0	0	0	0	0	0	0	0	0	0	0	0	0	0	0	0
GRMZM2G416156_T02	lncRNA	yes	yes	0.25	0.7	1.83	0.19	0.29	0.06	0.41	0.15	0.3	0.24	0.25	0.16	0.44	0.14	0.22	0.27	0.42	0.54	0.08	0.99	0.65	0.31	4.77	0.27	1	0.42	1.74	4.7	6.07	2.74	2.99	2.32	0.57	0.22	1.46	0.56	0.32	0.13	0.36	0.25	0.26	1.08	0.26	0.19	0.18	0.07
GRMZM2G117222_T01	sRNA precursor	yes		6.38	7.81	26.81	12.3	9.04	21.76	16.11	14.08	13.44	8.34	8.75	8.05	4.6	1.06	6.34	25.28	5.87	3.56	9.36	6.05	9.34	6.29	5.81	2.17	22.36	18.26	4.63	3.28	15.22	2.8	8.7	4.19	15.47	5.12	14.55	4.83	15.33	1.49	10.37	7.92	4.08	2.93	28.49	12.24	5.02	9.5
GRMZM2G123872_T01	lncRNA	yes		0	0	0	0	0	40.75	0	0	0	0	0	0	0	0	0	1.17	0	0	23.31	0	0	0	0	0	0	0	0	0	0	0	0	0	0	0	0	0	0	0	0	0	0	0	0.78	0	0	0
GRMZM2G071688_T03	lncRNA	yes		2.52	1.68	1.67	3.65	0.63	0	2.99	2.94	3.26	0.01	1.74	1.92	5.18	6	2.49	2.6	2.97	2.45	11.42	2.93	10.62	0	8.31	0	11.62	0	3.56	0	0	0	4.22	13.06	19.71	16.23	29.3	34.4	71.05	143.91	0	0	1.2	0	8.13	7.64	9.58	14.41
GRMZM2G341269_T02	sRNA precursor	yes	yes	9.17	2.72	7.86	7.84	9.04	5.42	7.97	11.71	2.44	4.91	7.37	8.12	7.07	5.7	8.38	6.18	7.22	5.83	7.45	6.49	10.2	4.52	8.19	5.68	16.59	9.77	0.04	2.86	4.15	9.27	4.94	14.3	9.8	7.92	4.98	6.09	6.55	7.41	7.03	8.22	6.09	10.99	10.33	10.54	7.37	5.11
GRMZM2G703634_T01	lncRNA	yes	yes	0	0	0	0	0	0	0	0	0	0	0	0	0	0	0	0	0	0	0	0	0	0	0	0	0	0	0	0	0	0	0	0	0	0	0	0	0	0	0	0	0	0	0	0	0	0
GRMZM5G812005_T01	sRNA precursor	yes	yes	0	0	0	0	0	0	0	0	0	0	0	0	0	0	0	0	1.43	0	0	0	0	0	0	0	0	0	0	0	0	0	0	0	0	0	0	0	0	0	0	0	0	0	0	0	0	0
GRMZM2G060589_T01	sRNA precursor	yes	yes	0.74	0	0.72	0.9	4.36	3.13	0	0.45	0.78	1.05	0	1.26	1.54	0	0.43	0.67	0.21	0.96	6.16	1.77	1.3	5.74	0	6.76	6.17	5.51	0	0	6.98	13.07	0	0	4.12	4.84	1.28	0	0	2.78	2.86	1.01	7.23	8.38	8.67	7.09	1.29	2.51
GRMZM5G837210_T01	sRNA precursor	yes	yes	1.76	1.85	1.06	2.29	3.8	7.16	1.92	2.18	1.78	2.6	1.93	1.35	2.96	2.38	3.43	3.29	4.21	3.69	15.24	4.11	3.23	5.13	3.63	9.28	6.43	7.17	2.89	4.57	4.26	4.8	1.28	1.53	6.73	4.83	2.49	2.19	2.17	1.48	3.49	4.59	7.16	9.11	13.04	10.81	4.21	5.45
GRMZM2G074102_T02	lncRNA	yes	yes	3.08	0.88	1.42	1.38	0.01	0.98	0.59	0.56	1.19	1.1	0.07	0.69	0.56	0.06	0.44	1.88	0.62	0.77	3.06	0	0.02	0.1	0	0.78	1.8	0.1	1.09	0	2.95	0.19	0	0.73	0	0	0.01	0	2.7	0.03	1.64	0.01	0.08	3.08	0.03	0.06	0	0.28
GRMZM5G849164_T01	sRNA precursor		yes	0	0	0	0	0	0	0	0	0	0	0	0	0	0	0	0	0	0	0	0	0	0	0	0	0	0	0	0	0	0	0	0	0	0	0	0	0	0	0	0	0	0	0	0	0	0
GRMZM2G517730_T01	sRNA precursor			0	0	0	0	0	0	0	0	0	0	0	0	0	0	0	0	0	0	0	0	0	0	0	0	0	0	0	0	0	0	0	0	0	0	0	0	0	0	0	0	0	0	0	0	0	0
GRMZM2G171022_T03	sRNA precursor	yes	yes	15.96	4.91	12.92	26.4	21.09	7.56	11.51	17.27	10.72	6.22	13.01	11.78	18.55	4.21	11.3	8.83	17.23	3.67	5.24	1.81	2.95	0	0	4.89	3.76	6.32	0	17.34	9.19	7.32	0	0	0	6.88	1.44	2.57	4.88	11.01	6.58	2.32	2.67	5.14	12.9	15.83	5.72	8.14
GRMZM2G036629_T01	sRNA precursor	yes		148.24	22.18	804.27	165.98	72.88	250.22	3582.59	4584.62	2874.47	126.96	11016.5	3844.78	2946.4	46693.8	42395.6	22055.2	23636.4	1038.9	4.34	0	4.76	0	14.27	0	46.79	0	51.41	299.24	204.95	6.94	122.98	75.32	0	29.56	5.73	21.11	15.56	25.86	9.13	62.94	3.26	0	79.27	116.36	161.85	335.48
GRMZM2G036543_T05	sRNA precursor	yes	yes	0.72	3.99	0.35	2.42	5.16	0	1.05	3.93	3.64	7.11	2.73	2.89	3.74	10.27	5.99	3.11	14.47	1.1	0.23	0	0	8.24	0	1.41	5.98	0	0	0	0	0	0	0	0	2.37	3.23	0	0	3.86	11.3	13.32	6.54	9.94	5.95	15.33	24.2	7.25
GRMZM2G036484_T01	sRNA precursor	yes	yes	0	0	0	0	0	0	0	0	0	0.75	0	0	0	0	0	0	0	0	0	0	0	0	0	0	0	6.11	0	0	0	0	0	0	0	0	0	0	0	0	0	0	0	6.14	0	0	0	0
GRMZM5G861617_T01	lncRNA	yes		0	0	0	0.72	0	0	0	0	0	0	0	0	1.64	0	0	0	0	0	0	0	0	0	0	0	0	0	0	0	0	0	0	0	0	0	0	0	0	0	0	0	0	0	0	0	0	0
GRMZM2G042881_T01	TE	yes		163.35	272.41	148.13	166.02	137.79	192.26	148.11	155.29	154.16	227.7	149.69	143.59	148.85	159.83	166.06	184.91	167.76	156.83	201.58	113.74	127.44	118.99	122.89	166.27	141.96	136.18	100.66	88.93	114.12	161.87	104.82	87.25	116.49	111.58	111.71	100.42	118.36	128.18	152.03	154.96	141.23	104.32	199.97	188.86	164.88	199.45
GRMZM2G042881_T03	lncRNA	yes		11.32	12.78	4.19	17.13	21.23	10.23	11.5	13.19	5.72	23.8	9.97	11.83	27.16	15.77	13.16	21.39	11.67	15.86	17.66	16.51	16.45	30.18	9.23	14.98	17.88	32.46	21.66	18.67	31.53	62.36	15.85	36.51	34.7	24.07	20.87	19.86	18.9	11.63	16.62	22.93	31.21	38.77	25.56	30.21	20.52	16.93
GRMZM2G042881_T02	sRNA precursor	yes		18.5	17.6	22.52	18.13	24.27	16.18	22.53	20.74	18.05	20.38	10.24	16	19.58	17.43	18.69	25.08	19.8	12.77	13.83	10.3	13.75	14.18	9.87	17.49	23.94	20.01	14.68	14	19.99	16.57	13.47	5.3	12.16	18.59	10.52	11.11	8.11	17.25	11.88	16.39	8.45	17.32	27.94	20.07	15.97	24.67
GRMZM2G524588_T01	sRNA precursor	yes	yes	0	0	0.04	0.14	0.84	0	0.86	1.96	0.65	0.11	1.54	1.5	2.92	4.67	3.8	1.19	1.7	0.2	0.22	0	0.62	0	0.88	0.33	2.52	0	0	0	0	0	0	1.38	0	3	2.66	3.47	0.25	1.91	0	0.07	0	0	1.71	2.57	1.13	2.19
AC214524.3_FGT004	lncRNA			0	0	0	0	0	0	0	0	0	0	0	0	0	0	0	0	0	0	0	0	0	0	0	0	0	0	0	0	0	0	0	0	0	0	0	0	0	0	0	0	0	0	0	0	0	0
GRMZM2G703641_T01	sRNA precursor	yes	yes	0	0	0	0	0	0	0	0	0	0	0	0	0	0	0	0	0	30.55	0	0	0	0	0	0	0	0	0	0	0	0	0	0	0	0	1.37	0	0	0	0	0	0	0	1.43	1.68	3.84	3.29
GRMZM2G703644_T01	sRNA precursor	yes	yes	0	0	0	0	0	0	0	0	0	0	0	0	0	0	0	0	0	0	0	20.68	2.15	0	4.55	0	13.81	0	0	0	0	0	15.73	19.13	0	8.51	26.5	14.69	12	13.68	0	0	0	0	6.14	6.91	2.41	1.17
GRMZM2G703646_T01	sRNA precursor	yes	yes	0	0	0	0	0	0	0	0	0	0	0	0	0	0	0	0	0	0	0	8.52	1.16	0	0	0	4.84	0	0	0	0	0	5.01	2.56	0	1.78	3.01	7.29	4.6	3.87	0	0	0	0	1.24	1.98	0	0.5
GRMZM2G039000_T01	sRNA precursor		yes	0	0	0	0	0	0	0	0	0	0	0	0	0	0	0	0	0	0	0	0	0	0	0	0	0	0	0	0	0	0	0	0	0	0	0	0	0	0	0	0	0	0	0	0	0	0
GRMZM2G703650_T01	sRNA precursor		yes	0	0	0	0	0	0	0	0	0	0	0	0	0	0	0	0	0	0	0	0	0	0	0	0	0	0	0	0	0	0	0	0	0	0	0	0	0	0	0	0	0	0	0	0	0	0
GRMZM2G703651_T01	sRNA precursor			0	0	0	0	0	0	0	0	0	0	0	0	0	0	0	0	0	0	0	0	0	0	0	0	0	0	0	0	0	0	0	0	0	0	0	0	0	0	0	0	0	0	0	0	0	0
GRMZM2G058528_T02	sRNA precursor	yes		284.92	90.64	552.59	445.12	296.78	183.85	311.12	304.46	297.42	104.35	237.73	248.7	276.33	242.41	322.84	415.86	433.86	97.55	35.23	307.32	323.32	23.39	175.45	119	137.41	56.82	242.38	733.87	608.99	389.71	127.94	156.82	82.82	123.84	83.44	87.3	81.02	62.31	64.85	61.29	74.58	6.55	129.97	104.28	127.12	92.1
GRMZM2G703656_T01	lncRNA			0	0	0	0	0	0	0	0	0	0	0	0	0	0	0	0	0	0	0	0	0	0	0	0	0	0	0	0	0	0	0	0	0	0	0	0	0	0	0	0	0	0	0	0	0	0
GRMZM2G017759_T01	sRNA precursor		yes	0	0	0	0	0	0	0.93	0.48	0	0	0.99	0	0	0	0	0	0	0	0	0	0	0	0	0	0	0	0	0	0	0	0	0	0	0	0	0	0	0	0	0	0	0	0	0	0	0
GRMZM2G094126_T01	lncRNA			0	0	0	0	0	0	0	0	0	0	0	0	0	0	0	0	0	0	0	0	0	0	0	0	0	0	0	0	0	0	0	0	0	0	0	0	0	0	0	0	0	0	0	0	0	0
GRMZM2G539790_T01	sRNA precursor	yes		0	0	0	0.56	0.62	1.07	0	0	0	0	0	0	0	0	0	0	0	0	1.52	0	0	0	0	0	0	0	0	0	0	0	0	0	0	0	0	0	0	0	0	0	0	0	0	0	0	0
GRMZM2G087383_T01	sRNA precursor	yes		0	0	0	0	0	0	0	0	0	0	0	0	0	0	0	3.88	0	0	0	0	0	0	0	0	0	0	0	0	0	0	0	0	0	0	0	0	0	0	0	0	0	0	4.71	0	0	0
GRMZM2G537118_T01	lncRNA		yes	0	0	0	0	0	0	0	0	0	0	0	0	0	0	0	0	0	0	0	0	0	0	0	0	0	0	0	0	0	0	0	0	0	0	0	0	0	0	0	0	0	0	0	0	0	0
GRMZM5G827566_T01	sRNA precursor	yes	yes	0	0	0	0	0	0	0	1.07	0	0	0	0	0	0	0	0	0	0	0	10.99	25.01	0	13.1	10.05	0	0	57.79	0	0	20.92	71.01	83.36	22.74	58.01	39.92	89.52	61.7	45.31	0	5.85	0	0	0	4.81	0	0
GRMZM2G558772_T01	sRNA precursor			0	0	0	0	0	0	0	0	0	0	0	0	0	0	0	0	0	0	0	0	0	0	0	0	0	0	0	0	0	0	0	0	0	0	0	0	0	0	0	0	0	0	0	0	0	0
GRMZM2G703661_T01	lncRNA			0	0	0	0	0	0	0	0	0	0	0	0	0	0	0	0	0	0	0	0	0	0	0	0	0	0	0	0	0	0	0	0	0	0	0	0	0	0	0	0	0	0	0	0	0	0
GRMZM2G558768_T01	sRNA precursor		yes	0	0	0	0	0	0	0	0	0	0	0	0	0	0	0	0	0	0	0	0	0	0	0	0	0	0	0	0	0	0	0	0	0	0	0	0	0	0	0	0	0	0	0	0	0	0
GRMZM2G030636_T02	lncRNA	yes		59.67	0	71.26	111.12	9.94	1.26	55.94	67.76	44.97	0.73	15.47	23.61	73.27	3.6	12.69	13.87	14.02	7.85	30.77	27.54	28.84	5.01	12.68	10.73	10.81	13.52	2.85	0.58	14.11	5.51	0	0	0	0	1.84	0	12.52	2.71	22.02	16.86	4.28	2.62	1.5	2.18	10.5	4.95
GRMZM2G453403_T01	lncRNA	yes		45.25	54.17	44.21	42.68	22.71	36.86	42.29	43.76	41.74	58.21	43.38	42.22	33.42	47.16	46.83	60.87	43.03	40.98	48.23	9.58	5.44	36.61	4.94	18.35	8.95	38.97	21.94	9.65	11.96	20.71	6.25	17.21	15.11	18.97	10.84	12.92	6.98	11.65	51.45	46.93	40.98	38.17	26.58	22.9	29.21	28.61
GRMZM2G031222_T01	TE	yes		2.4	0.47	6.37	5.47	0	3.05	7.49	7.41	6.58	0.96	10.45	4.06	0.75	1.82	1.06	4.38	2.62	0	0	0	0	0	0	0	0	0	0	0	1.58	0.94	0	0	0	0	0	0	0	0	0	0	0	0	0	0	0	0
GRMZM2G083398_T01	sRNA precursor	yes	yes	0	0	0	0	0	0	0	1.18	0	0.46	0	0	0	0	0	0.73	0	0	0	0	0	0	0	0	0	0	0	0	0	0	0	0	0	0	1.16	0	0	0	0	0	0	0	2.36	4.01	0	4.17
AC211996.4_FGT002	lncRNA	yes		0	0	0	0	0	0	0	0	0	0	0	0	0	0	0	0	0	0	0	0	0	0	0	0	0	0	0	0	0	0	0	0	0	0	0	0	0	0	0	0	0	0	0	0	0	0
AC202172.3_FGT004	lncRNA	yes		0	0	0	0	0	0	0	0	0	0	0	0	0	0	0	0	0	0	0	0	0	0	0	0	0	0	0	0	0	0	0	0	0	0	0	0	0	0	0	0	0	0	0	0	0	0
GRMZM2G402564_T01	lncRNA	yes		7.5	0	9.52	18.72	0	8.1	4.9	3.05	0	0	0	0	35	0	0	0	1.02	31.9	3.91	0	0	0	0	0	0	0	218.58	70.57	51.92	11.14	67.02	72.37	81.41	123.35	5.23	0	138.84	83.99	0	0	0	0	87.56	31.49	44.57	0
GRMZM2G572198_T01	sRNA precursor			0	0	0	0	0	0	0	0	0	0	0	0	0	0	0	0	0	0	0	0	0	0	0	0	0	0	0	0	0	0	0	0	0	0	0.25	0.14	0	0	0	0	0	0	0	0.15	0.16	0.47
GRMZM2G515580_T01	sRNA precursor			0	0	0	0	0	0	0	0	0	0	0	0	0	0	0	0	0	0	0	0	0	0	0	0	0	0	0	0	0	0	0	0	0	0	0	0	0	0	0	0	0	0	0	0	0	0
GRMZM2G077530_T02	lncRNA	yes		0	0.07	0.15	0.23	0.15	0	0.08	0.08	0	0.18	0.13	0.15	0.73	0	0.3	0.1	0.07	0.06	0.17	0	0	0	0	0	0	0.08	0.22	0	0	0	0	0.45	0	0.89	0.17	0.86	0	0.55	0.35	0.18	0.22	0.27	0.17	0.87	0.87	0.77
GRMZM5G813670_T01	sRNA precursor	yes	yes	2.16	1.61	0	1.8	3.38	18.8	1.25	3.48	1.77	4.72	3.86	3.72	4.98	5.57	1.49	2.32	11.19	6.94	17.42	8.47	8.81	14.3	17.74	7.49	12.97	8.93	0	10.31	12.23	10.99	0	0	0	4.99	11.74	13.86	4.36	7.81	4.4	7.19	13.97	10.71	15.9	19.2	13.77	18.87
GRMZM2G143075_T01	sRNA precursor			0	0	0	0	0	0	0	0	0	0	0	0	0	0	0	0	0	0	0	0	0	0	0	0	0	0	0	0	0	0	0	0	0	0	0	0	0	0	0	0	0	0	0	0	0	0
GRMZM2G177400_T02	sRNA precursor	yes		26.66	35.77	18.15	15.7	35.15	20.07	26	29.48	32.22	40.24	20.41	22.25	18.62	20.56	20.72	30.35	25.41	21.82	32.83	66.98	50.59	16.52	97	27.08	184.58	41.59	62.75	31.53	34.82	14.32	64.26	52.9	91.81	61.25	59.09	30.07	31.47	32.86	36.8	31.79	20.55	36.39	37.71	39.74	34.02	29.58
GRMZM2G177400_T01	sRNA precursor	yes		14.14	23.27	17.77	13.76	16.8	29.98	14.47	18.05	16.32	30.77	20.68	20.47	16.36	23.05	31.09	21.2	26.76	35.88	39.17	48.27	51	33.26	94.8	23.06	57.86	23.3	60.78	9.37	15.34	20	38.64	48.21	73.41	49.06	83.64	70.56	91.17	54.91	27.71	33.88	29.66	22.73	40.46	41.13	44.22	46.13
GRMZM2G079568_T01	lncRNA			0	0	0	0	0	0	0	0	0	0	0	0	0	0	0	0	0	0	0	0	0	0	0	0	0	0	0	0	0	0	0	0	0	0	0	0	0	0	0	0	0	0	0	0	0	0
GRMZM2G703677_T01	lncRNA			0	0	0	0	0	0	0	0	0	0	0	0	0	0	0	0	0	0	0	0	0	0	0	0	0	0	0	0	0	0	0	0	0	0	0	0	0	0	0	0	0	0	0	0	0	0
GRMZM2G506239_T01	lncRNA		yes	0	0	0	0	0	0	0	0	0	0	0	0	0	0	0	0	0	0	0	0	0	0	0	0	0	0	0	0	0	0	0	0	0	0	0	0	0	0	0	0	0	0	0	0	0	0
GRMZM5G881779_T01	sRNA precursor	yes		0	0	0	0	0	0	0	0.25	0	0.38	0	0	0	0	0	0.84	0	0.56	0	0	0	0	0	0	0	0	0	0	0	0	0	0	0	0	0	0	0	0	0	1.32	0	0	0.47	0.48	0	0.68
GRMZM2G143210_T02	sRNA precursor			0	0	0	0	0	0	0	0	0	0	0	0	0	0	0	0	0	0	0	0	0	0	0	0	0	0	0	0	0	0	0	0	0	0	0	0	0	0	0	0	0	0	0	0	0	0
GRMZM2G143210_T03	lncRNA			0	0	0	0	0	0	0	0	0	0	0	0	0	0	0	0	0	0	0	0	0	0	0	0	0	0	0	0	0	0	0	0	0	0	0	0	0	0	0	0	0	0	0	0	0	0
GRMZM2G140298_T02	sRNA precursor	yes		0	0	0	0	0	2.1	0	0	0	0	0	0	0	0	0	0	0	0	0.72	0	0	0	0	0	0	0	0	0	0	0	0	0	0	0	0	0	0	0	0	0	0	0	0	0	0	0
GRMZM2G172794_T01	sRNA precursor	yes		0.25	0.77	0	0	0.2	0.37	0.29	0.51	0	0.82	0.34	0.32	0.69	0	0.19	0.43	0.72	0.29	1.24	0	0	0	0	0.28	0	0	0	0	0	0	0	0	0	0	0.59	0	0	0	0.71	0.35	0	0	0.52	1.06	0.47	0.74
GRMZM2G309248_T01	sRNA precursor	yes	yes	0	0	0	0	0	0	0	0	0	0.67	0	0	0	0	0	0.53	0	0	0	0	0	0	0	0	0	0	0	0	0	0	0	0	0	0	0	0	0	0	0	0	0	0	0	0	2.24	1.45
GRMZM2G108180_T01	sRNA precursor	yes		0	0	0	0	0	0	0	0	0	0	0	0	0	0	0	0	0	0	0	0	0	0	0	0	0	0	0	0	0	0	0	0	0	0	0	0	0	0	0	0	0	0	0	0	0	0
GRMZM2G178576_T07	sRNA precursor	yes		11.64	28.9	14.34	12.53	18.7	10.94	15.91	16.02	22.88	17.18	11.06	7.39	16.1	6.93	13.71	20.34	21.31	24.23	14.38	0	5.55	7.22	0	11.99	5.98	11.33	0.11	0	3.44	5.94	0	0	0	6.8	7.03	0	12.41	4.07	17.81	16.32	16.26	9.87	27.25	13.35	11.62	8.47
GRMZM2G007939_T03	lncRNA	yes	yes	5.09	0	1.87	11.18	14.54	10.16	4.01	2.57	1.09	9.31	1.74	5.53	6.66	0	2.39	14.47	1.25	26.41	38.32	981.01	357.95	78.32	353.28	64.72	493.48	6.38	2.41	5.05	4.84	1.27	44.98	1.19	178.24	159.72	450.23	307.85	119.29	104.06	81.05	12.12	65.55	51.32	6.52	8.02	9.4	1.04
GRMZM5G818126_T01	sRNA precursor		yes	0	0	0	0	0	0	0	0	0	0	0	0	0	0	0	0	0	0	0	0	0	0	0	0	0	0	0	0	0	0	0	0	0	0	0	0	0	0	0	0	0	0	0	0	0	0
GRMZM2G703670_T01	sRNA precursor			0	0	0	0	0	0	0	0	0	0	0	0	0	0	0	0	0	0	0	0	0	0	0	0	0	0	0	0	0	0	0	0	0	0	0	0	0	0	0	0	0	0	0	0	0	0
GRMZM2G703671_T01	lncRNA		yes	0	0	0	0	0	0	0	0	0	0	0	0	0	0	0	0	0	0	0	0	0	0	0	0	0	0	0	0	0	0	0	0	0	0	0	0	0	0	0	0	0	0	0	0	0	0
GRMZM2G050961_T03	sRNA precursor	yes		0.92	1.24	2.66	1.83	2.3	1.58	2.29	4.32	3.08	2.81	1.83	1.59	1.03	3.29	3.33	4.61	5.3	3.5	5.43	27.9	32.37	7.84	56.2	26.93	40	12.99	13.2	15.03	18.77	9.07	2.07	3.51	32.54	14.61	12.53	3.45	10.27	2.91	11.33	11.96	7.1	13.43	28.65	11.68	2.86	0.96
GRMZM2G050961_T05	lncRNA	yes		18.25	51.28	16.37	3.93	5.46	9.3	19.69	52.8	16.85	27.94	5.28	6.97	3.92	0.91	6.02	34.25	29.37	15.55	77.39	293.46	198.35	7.79	254.31	134.37	205.78	145.76	165.15	398.35	424.54	228.93	47.77	65.49	19.77	22.22	55.44	23.96	51.22	10.78	62.64	35.23	5.03	62.49	59.37	38.65	9.2	8
GRMZM2G703688_T01	lncRNA		yes	0	0	0	0	0	0	0	0	0	0	0	0	0	0	0	0	0	0	0	0	0	0	0	0	0	0	0	0	0	0	0	0	0	0	0	0	0	0	0	0	0	0	0	0	0	0
GRMZM2G512258_T01	sRNA precursor		yes	0	0	0	0	0	0	0	0	0	0	0	0	0	0	0	0	0	0	0	0	0	0	0	0	0	0	0	0	0	0	0	0	0	0	0	0	0	0	0	0	0	0	0	0	0	0
AC211577.3_FGT002	sRNA precursor			0	0	0	0	0	0	0	0	0	0	0	0	0	0	0	0	0	0	0	0	0	0	0	0	0	0	0	0	0	0	0	0	0	0	0	0	0	0	0	0	0	0	0	0	0	0
GRMZM2G034383_T03	sRNA precursor	yes		1.15	1.02	2.65	1.51	2.3	1.5	1.44	1.44	1.62	1.15	0.91	1.01	1.11	2.66	2.01	2.52	2.88	2.01	1.51	2.51	2.2	2.07	1.66	1.15	2.83	2.06	0.01	3.04	2.77	2.1	1.44	0.07	2.36	2.29	1.98	1.58	0.99	1.06	1.79	2.44	2.69	3.84	2.23	2.04	1.72	3.03
GRMZM2G034383_T02	lncRNA	yes	yes	1.02	2.31	0.02	1.28	1.24	0	4.36	3.05	4.32	5.26	2.53	1.99	1.91	7.27	3.35	2.37	5.8	2.97	3.39	0	5.6	3.21	0	0	0	1.33	0	0	0	5.84	0	0	0	0	2.86	0	5.78	0	3.73	1.25	0	2.96	3.16	0.94	5.36	4.61
GRMZM2G125201_T01	sRNA precursor			0	0	0	0	0	0	0	0	0	0	0	0	0	0	0	0	0	0	0	0	0	0	0	0	0	0	0	0	0	0	0	0	0	0	0	0	0	0	0	0	0	0	0	0	0	0
GRMZM2G703691_T01	lncRNA		yes	0	0	0	0	0	0	0	0	0	0	0	0	0	0	0	0	0	0	0	0	0	0	0	0	0	0	0	0	0	0	0	0	0	0	0	0	0	0	0	0	0	0	0	0	0	0
GRMZM2G550995_T01	sRNA precursor		yes	0	0	0	0	0	0	0	0	0	0	0	0	0	0	0	0	0	0	0	0	0	0	0	0	0	0	0	0	0	0	0	0	0	0	0	0	0	0	0	0	0	0	0	0	0	0
GRMZM2G563662_T01	sRNA precursor			0	0	0	0	0	0	0	0	0	0	0	0	0	0	0	0	0	0	0	0	0	0	0	0	0	0	0	0	0	0	0	0	0	0	0	0	0	0	0	0	0	0	0	0	0	0
GRMZM5G881568_T01	sRNA precursor	yes		21.84	21.77	22.38	23.03	23.99	26.55	22.48	22.55	19.35	19.02	15.61	18.16	25.13	14.07	15.37	16.91	21.14	12.97	12.78	8.49	9.34	14.02	9.96	9.35	7.98	12.85	21.33	39.81	42.97	23.43	11.72	13	8.2	13.13	3.41	4.81	6.14	7.21	11.69	23.04	15.77	13.88	20.39	24.8	13.03	19.18
GRMZM2G072371_T01	sRNA precursor			0	0	0	0	0	0	0	0	0	0	0	0	0	0	0	0	0	0	0	0	0	0	0	0	0	0	0	0	0	0	0	0	0	0	0	0	0	0	0	0	0	0	0	0	0	0
GRMZM2G496655_T01	sRNA precursor		yes	0.03	0.04	0.03	0.03	0.09	0.04	0.06	0.09	0	0.04	0	0.08	0.06	0	0.14	0.08	0.19	0.05	0	0	0.04	0.08	0.28	0.12	0	0.04	0	0	0	0.1	0	0	0	0.07	0.03	0	0	0.24	0.13	0.08	0.11	0.04	0.11	0.31	0.1	0.07
GRMZM2G157824_T01	lncRNA			0	0	0	0	0	0	0	0	0	0	0	0	0	0	0	0	0	0	0	0	0	0	0	0	0	0	0	0	0	0	0	0	0	0	0	0	0	0	0	0	0	0	0	0	0	0
GRMZM2G456578_T01	sRNA precursor			0	0	0	0	0	0	0	0	0	0	0	0	0	0	0	0.19	0	0	0	0	0	0	0	0	0	0	0	0	0	0	0	0	0	0	0	0	0	0	0	0	0	0	0	0	0	0.17
GRMZM2G157878_T01	lncRNA	yes		102.17	151.59	71.14	66.16	89.87	107.23	82.85	75.37	89.08	174.85	72.51	95.72	54.96	94.29	80.06	118.94	93.62	84.36	92.16	34.35	45.8	78.29	64.14	73.99	56.05	95.85	43.23	43.22	39.07	62.22	79.96	85.08	98.01	83.72	103.05	118.23	108.96	100.33	76.04	103.4	68.22	99.37	88.07	103.18	87.42	113.31
GRMZM2G047781_T02	lncRNA	yes		5.67	7.93	7.01	4.68	9.13	10.46	7.65	8.62	5.59	9.2	5.33	6.04	7.31	6.12	8.01	8.2	8.22	6.35	10.73	3.8	3.67	14.84	3.58	9.01	5.19	14.94	9.97	5.68	6.57	6.83	12.2	4.53	11.08	8.85	11.46	7.36	15.7	7.97	10.98	9.91	14.08	15.98	13.3	14.02	9.58	10.95
GRMZM2G025303_T02	sRNA precursor	yes		5.15	8.2	1.45	2.28	5.21	8.55	1.45	1.43	2.76	10.26	6.45	5.71	0	8.03	7.3	8.8	6.26	12.74	20.55	0	3.88	29.26	0	15.49	0	8.78	0	0	0	12.23	0	0	0	0	0	0	0	0	8.49	6.74	26.33	18.45	2.95	3.08	4.06	6.15
GRMZM2G025303_T01	sRNA precursor	yes		14.69	31.78	3.76	2.88	7.76	10.84	8.7	5.69	10.15	33.74	6.14	10.17	1.94	10.35	7.28	11.83	9.74	16.64	29.14	0	4.6	22.22	0	25.31	0	38.93	0	2.58	10.34	38.14	0	0	0	0	0	0	0	0	24.27	24.9	20.45	29.9	8.36	7.77	12	4.48
GRMZM2G160178_T01	lncRNA	yes	yes	0.27	0.2	0	0.59	0.26	0	0.42	0.2	0.09	0.43	0	0.21	0.52	0.28	0.19	0.17	0.33	0.09	0.13	1.42	0.92	0	1.18	1.02	2.32	0.78	0.29	0	0.37	0	0	0	1.19	1.27	1.91	1.09	2.11	0.99	0.47	0.14	0.37	0.56	0.68	1.06	0.15	0.45
GRMZM2G703704_T01	TE		yes	0	0	0	0	0	0	0	0	0	0	0	0	0	0	0	0	0	0	0	0	0	0	0	0	0	0	0	0	0	0	0	0	0	0	0	0	0	0	0	0	0	0	0	0	0	0
GRMZM2G538829_T01	sRNA precursor			0	0	0	0	0	0	0	0	0	0	0	0	0	0	0	0	0	0	0	0	0	0	0	0	0	0	0	0	0	0	0	0	0	0	0	0	0	0	0	0	0	0	0	0	0	0
GRMZM5G859786_T01	sRNA precursor			0	0	0	0	0	0	0	0	0	0	0	0	0	0	0	0	0	0	0	0	0	0	0	0	0	0	0	0	0	0	0	0	0	0	0	0	0	0	0	0	0	0	0	0	0	0
GRMZM2G513273_T01	lncRNA	yes	yes	0	0	0	0	0	0	0	0	0	0	0	0	0	0	0	0	0	0	0	0	0	0	0	0	0	0	0	0	0	0	0	0	0	0	0	0	0	0	0	0	0	0	0	0	0	0
GRMZM2G174819_T01	sRNA precursor	yes	yes	0	0	0	0	0	0	0	0	0	0	0	0	0	0	0	0	0.94	7.14	4.74	0	7.58	0	0	12.88	0	13.16	0	12.46	52.77	54.78	0	0	0	0	2.67	0	0	0	7.57	0	0	0	1.98	23	0	5.31
GRMZM2G166979_T01	sRNA precursor	yes	yes	14.37	21.69	4.73	5.45	14.4	5.46	7.6	5.61	5.9	26.13	7.76	10.86	2.72	13.32	6.89	16.84	10.99	21.42	3.13	0	9.58	32.96	0	24.79	4.9	30.73	0	0	13.18	26.46	0	0	0	3.13	0	0	0	4.14	20.71	37.63	35.83	36.25	13.21	14.36	16.08	18.11
GRMZM2G169812_T01	sRNA precursor	yes		1.48	2.2	0	0	0	0	0	1.89	0	6.52	0	0	0	0	0	2.02	0.84	1	2.07	9.38	11.35	2.7	0	30.11	15.41	16.16	0	6.89	4.18	17.86	0	0	0	11.53	0	0	0	0	7.41	0	0	19.02	1.46	1.36	0	2.32
GRMZM2G020620_T02	lncRNA	yes		4.19	1.64	2.55	3.65	3.87	4.04	2.91	3.1	4.59	5.21	7.05	1.91	2.06	0.42	1.98	3	0.67	6.96	1.6	5.44	2.59	1.77	0	2.34	3.79	5.93	3.39	3.23	5.24	11.51	0	18.87	0	0.08	1.98	0	0.47	1.22	6.49	4.8	4.5	7.08	2.25	4.99	6.85	4.15
GRMZM2G045550_T02	lncRNA	yes		24.76	36.47	36.73	19.97	39.95	21.78	25.94	24.35	22.75	39.8	32.57	33.84	29.69	35.57	35.13	58.48	30.54	40.69	37.32	32.67	26.01	29.81	27.94	65.31	57.73	57.26	24.91	25.32	15.84	12.65	15.22	9.29	52.57	37.81	30.94	23.57	46.63	36.31	29	20.91	43.15	85.19	52.21	48.79	9.45	18.95
AC198995.3_FGT003	lncRNA			0	0	0	0	0	0	0	0	0	0	0	0	0	0	0	0	0	0	0	0	0	0	0	0	0	0	0	0	0	0	0	0	0	0	0	0	0	0	0	0	0	0	0	0	0	0
GRMZM2G703714_T01	sRNA precursor			0	0	0	0	0	0	0	0	0	0	0	0	0	0	0	0	0	0	0.55	0	0	0	0	0	0	0	0	0	0	0	0	0	0	0	0	0	0	0	0	0	0	0	0	0	0	0
GRMZM2G703716_T01	sRNA precursor			0	0	0	0	0	0	0	0	0	0	0	0	0	0	0	0	0	0	0.55	0	0	0	0	0	0	0	0	0	0	0	0	0	0	0	0	0	0	0	0	0	0	0	0	0	0	0
GRMZM2G703718_T01	sRNA precursor			0	0	0	0	0	0	0	0	0	0	0	0	0	0	0	0	0	0	0	0	0	0	0	0	0	0	0	0	0	0	0	0	0	0	0	0	0	0	0	0	0	0	0	0	0	0
GRMZM2G703720_T01	sRNA precursor			0	0	0	0	0	0	0	0	0	0	0	0	0	0	0	0	0	0	0.55	0	0	0	0	0	0	0	0	0	0	0	0	0	0	0	0	0	0	0	0	0	0	0	0	0	0	0
GRMZM2G363319_T02	lncRNA	yes	yes	0	0	0	0	0	0	0	0.04	0	0.72	0	0	0	0	0	0.04	0.44	0	0	0	0	0	0	0	0	0	0	0	0	0	0	0	0	0	0	0	0	0	0	0	0	0	0	0	0	0
GRMZM2G548489_T01	sRNA precursor		yes	0	0	0	0	0	0	0	0	0	0	0	0	0	0	0	0	0	0	0	0	0	0	0	0	0	0	0	0	0	0	0	0	0	0	0	0	0	0	0	0	0	0	0	0	0	0
GRMZM2G090887_T02	lncRNA	yes		3.11	4.35	1.01	4.19	4.85	3.57	1.83	1.13	3.92	5.7	9.15	3.3	2.84	0	0.02	0.7	1.8	2.59	6.52	7.77	9.52	5.14	0	8.25	9.43	7.18	0	32.94	7.86	12.86	0	0	6.35	5.66	8.31	2.58	3.31	3.88	6.63	7.26	9.58	5.88	5.72	3.19	2.26	4.63
GRMZM2G042361_T01	sRNA precursor			0	0	0	0	0	0	0	0	0	0.11	0	0	0	0	0	0.37	0	0	0	0	0	0	0	0	0	0	0	0	0	0	0	0	0	0	0	0	0	0	0	0	0	0	0	0.8	0	0
GRMZM2G368238_T01	lncRNA			0	0	0	0	0	0	0	0	0	0	0	0	0	0	0	0	0	0	0	0	0	0	0	0	0	0	0	0	0	0	0	0	0	0	0	0	0	0	0	0	0	0	0	0	0	0
AC177905.2_FGT001	sRNA precursor			0	0	0	0	0	0	0	0	0	0	0	0	0	0	0	0	0	0	0	0	0	0	0	0	0	0	0	0	0	0	0	0	0	0	0	0	0	0	0	0	0	0	0	0	0	0
GRMZM5G890472_T01	lncRNA	yes		16.3	0	7.17	0	36.53	0	7.42	8.19	8.55	26.31	0	5.12	0	0	0	18.22	5.16	7.24	5.39	11.31	16.65	42.99	0	30.31	17.37	55.27	0	0	0	0	0	0	0	0	0	0	0	0	36.39	29.5	52.5	75.96	30.93	30.79	0	9.68
GRMZM2G394628_T01	lncRNA	yes		16.31	12.67	5.95	9.92	4.89	11.67	8.6	9.01	4.74	12.78	6.41	5.01	3.59	7.87	5.67	4.74	9.18	10.26	25.09	67.97	39.92	2.68	62.58	14.74	37.68	8.68	17.79	27.05	11.38	0	32.98	0	27.84	16.49	24.62	15.94	16.99	15.74	15.86	5.54	0	9.53	9.99	4.24	6.17	9.36
AC199932.4_FGT002	lncRNA			0	0	0	0	0	0	0	0	0	0	0	0	0	0	0	0	0	0	0	0	0	0	0	0	0	0	0	0	0	0	0	0	0	0	0	0	0	0	0	0	0	0	0	0	0	0
GRMZM2G039577_T04	lncRNA	yes		2.26	5.33	2.23	2.27	6.05	1.8	0.94	0.65	0	3.85	1.99	0.71	0	0	0.89	3.04	2.59	5.8	4.94	0	0	9.89	0	0.84	0	2.59	0	0	0	0	0	0	0	0	0	0	0	0	3.88	8.55	7.92	17.06	0.52	0	3.36	0
GRMZM2G003909_T02	lncRNA	yes		0	0	0	0	0	0	0	0	0	0	0	0	0	0	0	0	0	0	2.69	0	29.47	10.5	0	272.4	0	170.02	0	62.42	107.92	436.18	0	0	0	0	0	0	0	0	5.97	8.25	20.88	0	0	0	7.59	0
GRMZM2G004041_T01	sRNA precursor			0	0	0	0	0	0	0	0	0	0	0	0	0	0	0	0	0	0	0	0	0	0	0	0	0	0	0	0	0	0	0	0	0	0	0	0	0	0	0	0	0	0	0	0	0	0
GRMZM2G129413_T02	lncRNA	yes	yes	1.89	5.63	26.43	3.59	2.52	1.27	4.52	7.33	0.94	3.22	9.16	1.73	0.55	1.43	9.6	16.85	8.59	3.18	5.84	0	0.59	23.83	0	3.34	0	12.32	0	0	0	0.34	0	0	0	0	0	0	0	0	8.15	11.05	6.08	21.91	0.07	0	0	0
GRMZM2G114356_T02	lncRNA	yes		0	0	0	0	0	0	0	0	0	0	0	0	0	0	0	0	0	0	3.32	0.74	6.3	2.98	0	3.66	0	0.44	0	0.11	0.02	0.06	0	0	0	0	0	0	0	0	4.31	0.51	0.83	0	0	0	0.01	0
GRMZM2G114356_T03	lncRNA	yes		0	0	0	0	0	0	0	0	0	0	0	0	0	0	0	0.96	0	0	81.35	14.51	466.74	14.28	0	218.73	0	29.2	0	1.62	4.29	57.47	0	0	0	0	0	0	0	0	73.77	14.75	24.52	0	2.24	0	10.86	0
GRMZM2G009421_T01	lncRNA			0	0	0	0	0	0	0	0	0	0	0	0	0	0	0	0	0	0	0	0	0	0	0	0	0	0	0	0	0	0	0	0	0	0	0	0	0	0	0	0	0	0	0	0	0	0
GRMZM2G368482_T01	sRNA precursor			0	0	0	0	0	0	0	0	0	0	0	0	0	0	0	0	0	0	0	0	0	0	0	0	0	0	0	0	0	0	0	0	0	0	0	0	0	0	0	0	0	0	0	0	0	0
GRMZM5G841743_T01	lncRNA	yes	yes	0	0	1.36	1.12	0	0	2.38	1.61	0	0.5	0	1.06	1.64	0	0	0.81	0	0	0	0	0	0	0	5.17	0	2.46	0	0	5.04	14	0	0	0	0	0	0	0	0	1.58	0	0	0	0	5.23	0	0
GRMZM2G053955_T01	sRNA precursor	yes		0	0	0	0	0	0	0	1.34	0	0	0	0	1.4	0	1.02	0.79	0	0	0	0	0	0	0	0	2.42	0	0	0	0	0	0	0	0	0	4.81	0	6.09	8.23	0	0	0	0	1.56	3.28	3.55	3.97
AC207225.3_FGT001	lncRNA			0	0	0	0	0	0	0	0	0	0	0	0	0	0	0	0	0	0	0	0	0	0	0	0	0	0	0	0	0	0	0	0	0	0	0	0	0	0	0	0	0	0	0	0	0	0
GRMZM2G067929_T02	sRNA precursor	yes		17.83	19.28	13.66	17.59	22.95	8.48	20.81	18.99	13.41	23.05	16.39	18.12	17.53	18.06	21.42	28.54	22.27	21.01	9.91	9.01	10.91	26.69	12.61	17.76	7.8	26.82	4.83	7.28	9.66	17.01	12.1	16.48	21.32	20.54	15.8	9.17	15.11	13.12	21.57	29.76	22.02	33.24	34.11	37.38	23.4	33.27
GRMZM2G067929_T01	sRNA precursor	yes		8.8	12.72	15.85	11.41	22.34	4.64	10.04	9.21	11.28	13.22	15.82	11.14	15.58	14.15	16.83	17.6	19.23	11.24	4.59	7.35	12.15	29.2	4.47	21.72	13.46	16.2	23.2	8.81	24.66	11.42	8.93	1.24	8.47	15.69	8.41	9.23	8.99	13.57	13.23	17.86	29.49	21.17	14.22	21.69	15.56	12.78
GRMZM2G703738_T01	lncRNA		yes	0	0	0	0	0	0	0	0	0	0	0	0	0	0	0	0	0	0	0	0	0	0	0	0	0	0	0	0	0	0	0	0	0	0	0	0	0	0	0	0	0	0	0	0	0	0
GRMZM5G851394_T01	sRNA precursor	yes	yes	0	0	0	0	0	0	0	0	0	0	0	0	0	0	0	0	0	0	0	0	0	0	0	0	0	0	0	0	0	0	0	0	0	0	0	0	0	0	0	0	0	0	0	0	0	0
AC201798.4_FGT005	sRNA precursor			0	0	0	0	0	0	0	0	0	0	0	0	0	0	0	0	0	0	0	0	0	0	0	0	0	0	0	0	0	0	0	0	0	0	0	0	0	0	0	0	0	0	0	0	0	0
GRMZM2G145012_T01	sRNA precursor	yes	yes	115.05	164.87	108.32	89.27	119.61	124.31	98.05	112.21	88.16	149.59	85.94	83.39	99.08	135.67	119.14	157.86	158.51	137.68	108.99	67.98	70.82	91.31	74.51	46.19	58.56	81.48	53.73	37.63	62.97	46.38	76.46	49.63	66.3	75.94	73.19	86.49	38.62	84.54	91.78	122.09	120.14	110.01	124.07	191.41	93.79	131.07
GRMZM2G575323_T01	lncRNA			0	0	0	0	0	0	0	0	0	0	0	0	0	0	0	0	0	0	0	0	0	0	0	0	0	0	0	0	0	0	0	0	0	0	0	0	0	0	0	0	0	0	0	0	0	0
GRMZM2G487778_T01	sRNA precursor	yes	yes	0	0	0	0	0	0	0	1.06	0	0	0	0	0	0	0	0	0	0	0	0	0	0	0	0	0	0	0	0	0	0	0	0	0	0	0	0	0	0	0	0	0	0	0	0	0	0
AC214146.3_FGT007	sRNA precursor	yes		0	0	0	0	0	0	0	1.43	0	0	0	6.27	10.55	0	0	0	0	0	0	0	0	0	0	0	0	0	0	0	0	0	0	0	0	0	6.33	0	0	18.03	0	0	0	0	0	0	0	0
AC203790.3_FGT004	lncRNA			0	0	0	0	0	0	0	0	0	0	0	0	0	0	0	0	0	0	0	0	0	0	0	0	0	0	0	0	0	0	0	0	0	0	0	0	0	0	0	0	0	0	0	0	0	0
GRMZM5G804216_T01	lncRNA	yes		0	0	0	0	0	0	0	0	0	0	0	0	0	0	0	0	0	0	0	0	0	0	0	0	0	0	0	0	0	0	0	0	0	0	0	0	0	0	0	0	0	0	0	2.2	6.91	3.71
GRMZM2G509844_T01	sRNA precursor			0	0	0	0	0.13	0	0	0.06	0	0.04	0	0	0.06	0	0.12	0.02	0.06	0.09	0	0	0	0	0	0	0	0.05	0	0	0	0	0	0	0	0	0	0	0	0	0.32	0	0	0.11	0.26	0.05	0	0.3
GRMZM2G168479_T01	lncRNA	yes		0	0	0	0	0	0	0	0	0	0	0	0	0	0	0	0	4.44	12.38	0	0	0	0	0	0	0	0	0	0	0	0	0	0	0	0	0	0	0	0	0	0	0	2.89	18.07	4.19	5.17	0
GRMZM2G178176_T01	sRNA precursor	yes	yes	0	0	0	0	0	0	0	0	0	0	0	0	0	0	0	0	0	0	0	0	0	0	0	0	0	0	0	0	0	0	0	0	0	0	0	0	0	0	0	0	0	0	0	0	0	0
GRMZM2G703746_T01	lncRNA		yes	0	0	0	0	0	0	0	0	0	0	0	0	0	0	0	0	0	0	0	0	0	0	0	0	0	0	0	0	0	0	0	0	0	0	0	0	0	0	0	0	0	0	0	0	0	0
GRMZM5G877110_T01	sRNA precursor			0	0	0	0	0	0	0	0	0	0	0	0	0	0	0	0	0	0	0	0	0	0	0	0	0	0	0	0	0	0	0	0	0	0	0	0	0	0	0	0	0	0	0	0	0	0
GRMZM2G077250_T01	sRNA precursor	yes	yes	4.7	3.51	1.71	8.84	11.09	3.4	4.34	5.32	4.96	6.53	3.14	4.83	6.77	4.78	4.54	15.82	11.09	9.96	11.11	5.4	4.95	21.12	15.18	16.12	11.25	10.59	0	0	0	1.82	0	0	6.07	2.54	0	0	0	0	10.86	23.46	35.48	19.47	14.06	13.12	8.38	9.28
AC191362.3_FGT002	lncRNA			0	0	0	0	0	0	0	0	0	0	0	0	0	0	0	0	0	0	0	0	0	0	0	0	0	0	0	0	0	0	0	0	0	0	0	0	0	0	0	0	0	0	0	0	0	0
GRMZM2G505324_T01	lncRNA		yes	0	0	0	0	0	0	0	0	0	0	0	0	0	0	0	0	0	0	0	0	0	0	0	0	0	0	0	0	0	0	0	0	0	0	0	0	0	0	0	0	0	0	0	0	0	0
GRMZM2G087097_T01	sRNA precursor			0	0	0	0	0	0	0	0	0	0	0	0	0	0	0	0	0	0	0	0	0	0	0	0	0	0	0	0	0	0	0	0	0	0	0	0	0	0	0	0	0	0	0	0	0	0
GRMZM2G087083_T01	lncRNA			0	0	0	0	0	0	0	0	0	0	0	0	0	0	0	0	0	0	0	0	0	0	0	0	0	0	0	0	0	0	0	0	0	0	0	0	0	0	0	0	0	0	0	0	0	0
GRMZM2G371462_T01	sRNA precursor	yes		75.62	0	174.81	17.67	249.76	126.95	219.8	318.57	321.89	92.19	541.73	111.27	73.15	440.92	310.33	97.54	23.9	28.23	35.01	33.89	4.55	15.26	0	10.44	32.52	4.25	0	0	0	0	0	0	0	0	0	0	0	0	22.46	23.56	37.29	0	2.37	3.8	0	0
GRMZM2G041497_T01	sRNA precursor			0	0	0	0	0	0	0	0	0	0	0	0	0	0	0	0	0	0	0	0	0	0	0	0	0	0	0	0	0	0	0	0	0	0	0	0	0	0	0	0	0	0	0	0	0	0
GRMZM2G165506_T01	lncRNA	yes	yes	8.95	13.08	2.51	2.62	2.22	6.44	1.91	1.85	0.05	11.21	1.85	3.56	0.06	0.05	1.26	3.89	5.6	9.85	19.17	0.35	6.57	16.57	0.3	15.13	3.92	19.77	0	1.05	11.24	20.4	0	0	0	0	0	0	0	0	15.31	8.53	13.28	7.63	0.09	0.01	1.96	0.09
GRMZM2G061988_T02	lncRNA	yes		22.01	24.36	71.67	43.37	41.54	13.68	46.82	51.43	43.54	28.54	32.72	37.45	40.41	28.51	36.29	71.42	31.63	25.61	26	27.35	28.99	27.46	22.04	28.69	45.05	20.93	31.3	31.09	31.91	50.48	8.82	23.98	53.75	31.67	30.42	43.94	32.62	33.24	23.29	20.98	27.31	26.72	25.46	35.76	34.46	41.04
GRMZM2G703751_T01	lncRNA		yes	0	0	0	0	0	0	0	0	0	0	0	0	0	0	0	0	0	0	0	0	0	0	0	0	0	0	0	0	0	0	0	0	0	0	0	0	0	0	0	0	0	0	0	0	0	0
GRMZM2G157127_T01	sRNA precursor	yes		1.51	0	1.61	0	7.59	2.73	3.36	6.3	3.66	0	4.07	6.68	5.84	1.83	4.5	3.6	1.36	0.41	3.04	11.73	9.29	10.59	24.24	6.13	29.98	9.4	18.26	4.46	2.93	4.76	0	0	0	1.9	1.99	0	0	2.32	10.4	20.01	14.64	4.12	3.93	1.43	0.74	0.79
GRMZM2G130232_T02	sRNA precursor	yes		0.86	0.86	1.18	0.21	0.23	0.62	0.48	0.15	0.17	0.13	0	0.23	0.15	0	0.26	0.58	0.41	0.37	0.82	0	0	0.09	0	0	0	0	0	0	0	0	0	0	0	0	0.26	0.96	0.54	0.26	0	0	0	0	0	0.29	0.07	0.82
GRMZM2G130232_T03	lncRNA	yes		3.14	1.73	1.38	6.59	2.13	1.45	1.9	1.17	0.31	1.31	0	1.2	0.28	0	0.14	0.79	6.1	9.77	3.21	0	0	0.39	0	0	0	0	0	0	0	0	0	0	0	0	1.36	0	1.46	1.86	0	0	0	0	0	1.79	4.26	4
GRMZM5G813763_T01	lncRNA			0	0	0	0	0	0	0	0	0	0	0	0	0	0	0	0	0	0	0	0	0	0	0	0	0	0	0	0	0	0	0	0	0	0	0	0	0	0	0	0	0	0	0	0	0	0
GRMZM2G703755_T01	sRNA precursor	yes		0	0	0	0	0	5.31	0	0.5	0	0	0	0	0	0	0	0.56	0	0	5.25	0	0	0	0	0	0	0	0	0	0	0	0	0	0	0	0.45	0	0	0	0	0	0	0	0	0.42	0	1.26
GRMZM2G045668_T03	lncRNA	yes		39.97	53.32	36.25	50.96	58.15	44.29	42.68	52.72	52.08	47.61	40.31	51.79	62.86	79.62	41.64	59.46	61.7	59.37	63.19	58.58	49.34	47.52	75.73	25.5	66.24	39.96	13.93	6.93	9.9	19.76	30.27	28.6	34.12	51.48	35.7	58.32	87.47	32.57	66.04	57.13	42.43	50.62	64.65	58.96	54.28	43.83
GRMZM2G100381_T01	lncRNA	yes		0	0	0	0	0	0	0	0	0	0	0	0	0	0	0	0	0	0	0	0	0	0	0	0	4.81	0	0	0	0	0	0	0	0	0	3.43	0	0	0	0	0	0	0	0	0	0	0
GRMZM2G491291_T01	sRNA precursor		yes	0	0	0	0	0	0	0	0	0	0	0	0	0	0	0	0	0	0	0	0	0	0	0	0	0	0	0	0	0	0	0	0	0	0	0	0	0	0	0	0	0	0	0	0	0	0
GRMZM2G077708_T01	lncRNA	yes		123.91	122.72	191.34	122.83	120.94	139.45	137.66	132.36	124.81	160.12	161.04	112.3	114.93	138.19	125.23	240.94	153.36	163.79	131.13	66.25	51.85	169.77	70.64	114.57	75.52	102.89	93.6	127.01	166.92	187.53	96.11	117.48	86.18	83.25	87.5	110.56	102.47	88.95	110.42	136.12	168.67	164.78	142.27	165.06	209.71	226
GRMZM2G159009_T01	lncRNA	yes	yes	0	1.64	2.14	5.22	4.59	0	0.82	1.21	0	5.54	1.46	3.1	2.96	0	1.28	0.81	0.84	0	2.08	2.34	3.25	0	0	4.85	3.72	4.35	0	0	0	0	0	0	0	0	0	0	0	1.52	0	0	0	2.14	0	0	2.25	0
GRMZM5G841594_T01	lncRNA	yes	yes	0	0	0	0	0	0	0	0	0	0	0	0	0	0	0	0	0	0	0	0	0	0	0	0	0	0	0	0	0	0	0	0	0	0	0	0	0	0	0	0	0	0	0	0	0	0
GRMZM5G878257_T01	lncRNA			0	0	0	0	0	0	0	0	0	0	0	0	0	0	0	0	0	0	0	0	0	0	0	0	0	0	0	0	0	0	0	0	0	0	0	0	0	0	0	0	0	0	0	0	0	0
GRMZM2G135045_T03	lncRNA	yes		1.58	0.94	1.09	1.29	1.99	1.41	1.27	0.85	2.06	1.79	1.57	1.48	1.23	1.82	2.13	0.55	1.25	1.59	1.77	0.97	3.11	4.01	0.18	0.69	1.82	3.24	0.11	1.85	1.33	3.15	0	0.66	1.4	0.42	2.47	0.8	1.67	1.59	1.72	1.79	3.03	5.27	0.57	4.25	2.94	3.17
AC203262.3_FGT002	lncRNA	yes		0	0	0	0	0	0	0	0	0	0	0	0	0	0	0	0	0	0	0	0	0	0	0	0	0	0	0	0	0	0	0	0	0	0	0	0	0	0	0	0	0	0	0	0	0	0
GRMZM2G703769_T01	lncRNA			0	0	0	0	0	0	0	0	0	0	0	0	0	0	0	0	0	0	0	0	0	0	0	0	0	0	0	0	0	0	0	0	0	0	0	0	0	0	0	0	0	0	0	0	0	0
GRMZM5G872172_T01	lncRNA			0	0	0	0	0	0	0	0	0	0	0	0	0	0	0	0	0	0	0	0	0	0	0	0	0	0	0	0	0	0	0	0	0	0	0	0	0	0	0	0	0	0	0	0	0	0
GRMZM2G058382_T01	sRNA precursor			0	0	0	0	0	0	0	0	0	0	0	0	0	0	0	0	0	0	0	0	0	0	0	0	0	0	0	0	0	0	0	0	0	0	0	0	0	0	0	0	0	0	0	0	0	0
GRMZM2G093449_T01	sRNA precursor			0	0	0	0	0	0	0	0	0	0	0	0	0	0	0	0	0	0	0	0	0	0	0	0	0	0	0	0	0	0	0	0	0	0	0	0	0	0	0	0	0	0	0	0	0	0
GRMZM2G166166_T06	sRNA precursor	yes		6.79	23.74	22.07	17.88	5.25	4.46	7.45	8.09	11.08	55.47	7.74	14.47	14.77	19.47	21.64	65.92	24.62	12.77	82.3	4.29	23.16	63.94	6.41	62.15	24.22	38.49	3.45	12.85	8.6	13.73	23.1	15.2	4.68	53.54	27.66	23.58	3.71	19.73	55.34	NA	47.7	65.42	57.48	113.67	15.84	24.68
GRMZM5G892709_T01	lncRNA	yes		5.25	8.42	8.54	7.11	12.49	6.28	10.79	13.89	7.56	15.31	15.75	13.67	12.77	24.86	16.79	16.55	19.89	13.75	5.37	0	0	15.85	0	4.74	0	10.66	0	0	5.52	11.68	0	0	0	1.54	0.62	0	2.38	3	7.99	10.24	18.81	28.01	6.49	14.11	17.34	15.65
GRMZM2G528439_T01	sRNA precursor		yes	0	0	0	0	0	0	0	0	0	0	0	0	0	0	0	0	0	0	0	0	0	0	0	0	0	0	0	0	0	0	0	0	0	0	0	0	0	0	0	0	0	0	0	0	0	0
GRMZM2G119249_T06	sRNA precursor	yes		0.11	0.05	0.05	0.19	0.02	0.15	0.09	0.4	0.19	1.23	0.14	0.77	0.62	1.68	0.2	0.52	0.73	0.82	4.96	10.56	9.41	0.2	6.86	7.89	15.79	3.49	1.68	4.61	1.26	0.06	3.13	0.5	5.55	4.29	3.88	3.37	0.05	1.78	2.64	2.2	0.91	0.6	0.69	0.79	0.87	0.9
GRMZM2G019280_T01	lncRNA	yes	yes	0	0	0	0	0	0	0	0	0	0.4	0	0	0	0	0	0	0	0	1.56	0	0	1.42	0	1.38	0	0	0	0	0	0	0	0	0	0	0.98	0	0	0	4.32	6.29	0	0	0	0	0	0
GRMZM2G176713_T01	sRNA precursor	yes		0	0	0	0	0	0	0	0	0	0	0	0	0	0	0	0	0	0	1.23	0	0	0	0	0	0	0	0	0	0	0	0	0	0	0	0	0	0	0	0	0	0	0	0	0	0	0
GRMZM5G885287_T01	lncRNA	yes	yes	0	0	0	0	0	0	0	0	0	0	0	0	0	0	0	0	0	0	0	0	0	0	0	0	0	0	0	0	0	0	0	0	0	0	0	0	0	0	0	0	0	0	0	0	0	0
GRMZM2G119252_T01	lncRNA	yes		20.63	19.52	30.76	19.06	55.84	27.49	28.78	28.47	23.78	21.12	24.41	17.94	28.46	35.89	37.57	54.95	65.78	107.88	37.32	35.44	52.01	60.56	17.78	57.99	86.82	43.2	58.65	57.74	52.3	40.41	5.51	3.77	60.84	37.3	12.06	8.64	19.58	13.2	40.74	58.94	80.01	76.09	108.86	89.13	28.04	55.32
GRMZM2G119252_T02	lncRNA	yes		3.06	2.25	4.7	1.56	7.23	1.99	2.48	2.57	5.11	2.14	2.38	1.67	2.92	1.3	2.44	2.58	6.64	8.25	6.96	7.63	12.17	13.59	12.47	10.85	41.48	13.45	19.11	15.08	13.39	8.41	1.83	0	13.61	5.08	3.89	2.48	6.01	2.35	8.19	7.76	18.64	22.13	19.15	13.05	3.38	3.25
GRMZM2G703772_T01	lncRNA			0	0	0	0	0	0	0	0	0	0	0	0	0	0	0	0	0	0	0	0	0	0	0	0	0	0	0	0	0	0	0	0	0	0	0	0	0	0	0	0	0	0	0	0	0	0
GRMZM2G703776_T01	lncRNA			0	0	0	0	0	0	0	0	0	0	0	0	0	0	0	0	0	0	0	0	0	0	0	0	0	0	0	0	0	0	0	0	0	0	0	0	0	0	0	0	0	0	0	0	0	0
GRMZM2G065298_T01	sRNA precursor	yes		13.45	16.41	8.72	16.7	19.02	19.19	10.22	11.18	8.66	20.93	19.43	17.4	16.76	10.87	13.96	9.43	18.61	9.84	21.41	26.3	22.13	25.28	17.3	23	23.68	28.99	21.48	12.04	20.78	26.2	31.63	7.41	26.16	24.73	16.28	18.11	8.82	12.85	17.79	21.5	28.32	35.47	28.65	25.13	17.62	14.52
GRMZM2G065298_T02	sRNA precursor	yes		134.73	189.96	98.38	114.97	101.31	146.15	126.31	114.45	122.5	180.78	125.06	135.42	68.24	167.89	135.18	164.24	138.38	169.55	189.77	89.01	94.88	142.69	122.26	147.44	130.73	195.16	31.04	29.05	37.77	73.69	67.12	60.77	229.76	194.87	185.03	162.29	139.18	133.66	199.37	165.63	147.45	205.72	140.84	187.03	203.85	198.93
GRMZM2G179317_T01	sRNA precursor	yes	yes	3.61	6	2.56	2.81	3.92	2.7	3.13	3.22	2.67	5.57	2.91	3.28	3.13	2.82	3.09	3.73	4.43	3.05	2.42	3.67	2.58	4.98	3.04	3.96	3.7	5.81	3.74	4.38	5.07	5.9	4.09	2.98	3.32	4.4	2.6	2.68	2.1	2.37	5.92	6.49	5.2	4.96	5.34	4.8	3.24	4.38
AC210816.3_FGT006	lncRNA	yes		105.22	164.68	110.72	82.36	85.03	19.83	90.69	93.94	108.42	117.18	49.25	72.92	64.62	89.54	84.13	63.34	70.13	26.68	13.17	0	0	0	0	11.31	0	47.72	0	0	73.31	125.07	0	26.43	0	0	0	0	0	0	11.19	37.07	11.47	13.85	13.79	32.27	22.4	5.73
GRMZM2G321747_T01	lncRNA	yes		0	0	0	0	0	0	0	0	0	0	0	0	0	0	0	0	3.43	0	0	0	0	0	0	0	0	0	0	0	0	0	0	0	0	0	0	0	0	0	0	0	0	0	0	0	0	0
GRMZM2G093038_T01	sRNA precursor	yes		1.78	0.72	1.17	1.6	0.58	1.2	1.99	2.44	2.2	2.95	0.85	3.1	1.3	8.3	0.47	3.04	2.15	1.36	0.82	1.48	2.64	2.84	1.46	3.29	1.58	7.25	0.53	0.71	3.18	2.4	1.01	1.95	0.76	3.78	0.46	1.72	6.01	0.23	1.19	1.99	1.71	1.12	4.35	1.02	1.69	0.66
GRMZM2G093038_T02	sRNA precursor	yes		8.82	17.73	4.68	5.89	6.37	9.47	7.29	7.88	8.86	20.78	8.03	10.34	7.98	7.24	16.71	13.3	13.97	16.89	20.38	5.55	5.74	14.44	2.92	9.99	8.53	15.95	11.23	4.89	9.18	7.01	3.92	13.93	2.46	5.62	5.15	2.95	0.77	2.94	26.08	17.2	16.58	9.64	12.29	15.74	16.76	20.03
GRMZM2G093038_T03	sRNA precursor	yes		29.32	58.14	14.86	12.27	17.55	29.08	19.03	22.68	24.21	58.44	30.31	20.29	13.08	40.68	32.5	38.63	42.11	56.56	63.12	18.36	25.61	72.27	10.82	56.26	31.89	58.02	15.54	15.2	33.17	25.08	17.77	14.47	20.82	21.44	19.09	26.01	12.29	10.59	91.51	81.85	63.35	50.29	40.25	47.84	27.05	59.6
GRMZM2G093038_T04	sRNA precursor	yes		1.37	0.66	4.7	0.38	0.7	0.78	0.25	1.05	0.82	0.51	2.56	2.73	2.53	0.35	0.48	1.27	0.6	0.4	0.57	6.82	1.74	1.4	3.22	1.11	1.36	1.03	9.6	7.13	12.45	8.48	5.75	19.44	10.22	12.99	11.1	3.7	6.52	3.09	0.99	0.49	1.39	1.24	0.42	0.41	3.05	0.18
GRMZM2G093038_T05	lncRNA	yes	yes	10.92	11.78	2.63	2.73	3.55	11.81	8.17	8.46	5.45	7.67	13.09	4.9	12.62	15.63	19.36	24.47	21.38	12.21	4.65	2.61	4.77	24.92	0	5.16	20.14	8.46	0.73	0.19	5.34	4.15	8.81	0	6.54	13.47	16.14	20.35	7.32	16.45	11.65	9.8	22.44	5.94	27.59	38.34	42.19	45.14
GRMZM2G090657_T01	sRNA precursor	yes	yes	7.57	12.39	9.25	9.4	9.21	3.81	8.7	10.47	8.28	16.14	7.91	8.31	11.95	11.66	11.59	14.93	12.8	10.93	5.91	15.58	12.83	20.12	9.62	16.55	15.89	19.12	10.75	6.65	19.55	20.3	7.4	10.8	13.97	16.63	7.48	13.03	6.98	7.83	16.39	20.31	20.58	20.1	16.72	27.29	11.75	16.74
GRMZM2G062777_T03	lncRNA	yes	yes	7.59	2.38	8.31	11.18	12.15	5.22	14.52	11.89	8.54	3.02	7.98	9.99	23.14	16.19	13.51	14.55	12.32	5.69	2.51	14.16	7.76	5.38	11.33	3.3	20.87	5.41	10.97	5.57	1.41	0	10.48	0.26	14.35	6.46	4.3	6.59	3.73	9.34	3.43	4.82	7.92	4.55	22.85	29.38	12.68	21.77
GRMZM2G062777_T01	sRNA precursor	yes		1.17	0.32	2.15	0.82	1.3	0.75	0.58	4.23	1.66	1.6	1.91	3.79	0.93	0.72	0.39	0.63	7.81	1.08	1.32	1.47	4.01	2.96	1.42	0.8	2.18	1.4	7.28	2.63	5.92	7.26	6.9	4.02	2.25	6.35	0.73	1.13	0.21	2.22	0.35	4.31	2.84	1.56	0.41	1.64	0.85	1.47
GRMZM2G062777_T02	sRNA precursor	yes		4.5	2.39	8.81	9.27	11.14	4.98	9.72	9.97	9.2	1.96	8.79	5.58	14.33	13.56	9.73	8.77	6.43	4.45	2.21	11.43	6.09	4.58	15.09	3.9	20.98	3.89	7.58	4.21	5.68	2.7	9.6	7.5	8.51	5.31	4.78	9.06	8.69	9.12	7.59	6.23	4.62	4.61	16.8	20.74	17.65	28.4
GRMZM2G062777_T04	lncRNA	yes	yes	4.44	1.12	4.94	4.3	12.04	5.76	7.61	7.06	3.77	6.09	7.57	7.91	11.65	10.44	9.5	9.23	7.98	4.98	2.59	14.51	4.08	2.87	11.54	3.51	19.9	1.8	11.42	4.25	2.55	0	8.47	5.02	11.6	14.2	6.32	9.38	7.2	12.45	4.51	7.6	10.9	5.05	20.92	23.99	13.09	28.72
GRMZM2G179138_T01	sRNA precursor	yes		0	0	0	0	0	0	0	0	0	0	0	0	0	0	0	0	0	0	0	0	0	0	0	0	0	0	0	0	0	0	0	0	0	0	0	0	0	0	0	0	0	0	0	0	0	0
GRMZM2G150532_T01	lncRNA	yes		10.42	12.73	8.86	24.33	10.58	0	7.57	19.11	16.91	39.13	15.78	23.08	31.11	0	15.24	15	20.59	14.52	6.26	28.41	0	0	0	11.9	0	23.32	0	0	0	38.29	0	0	0	0	0	0	0	16.51	14.44	32.87	31.33	0	56.97	98.97	46.96	89.22
GRMZM5G873675_T02	lncRNA	yes		4.93	5.31	6.14	9.6	13.15	0	7.32	6.72	4.54	9.07	13.08	5.92	5.86	15.65	10.08	8.99	10.07	4.55	1.05	0	3.07	11.38	6.51	8.06	13.79	11.61	10.57	0	0	10.34	0	0	9.42	28.02	0	0	0	8.02	5.67	16.32	9.41	17.56	14.15	28.34	13.91	12.21
GRMZM2G121502_T01	lncRNA	yes		0	0	0	0	0	0	0	0	0	0	0	0	0	0	0	0	0	0	0	0	0	0	0	0	0	0	0	0	0	0	0	0	0	0	0	0	0	0	0	0	0	0	0	0	0	0
GRMZM2G010685_T01	sRNA precursor		yes	0	0	0	0	0	0	0	0	0	0	0	0	0	0	0	0	0	0	0	0	0	0	0	0	0	0	0	0	0	0	0	0	0	0	0	0	0	0	0	0	0	0	0	0	0	0
GRMZM2G139328_T02	lncRNA	yes		3.48	3.01	10.57	8.21	7.8	1.89	8.44	11.67	4.31	4.47	7.36	10.99	18.96	14.35	14.93	12.05	11.8	5.28	2.37	0	1.15	8.79	0	4.69	4.07	8.03	2.16	1.76	4.84	3.8	9.2	1.03	7.36	8.15	6.15	9.53	11.35	11.82	6.75	8.59	4.27	8.75	7.64	8.42	14.37	19.74
GRMZM2G097926_T01	sRNA precursor	yes		0	0.91	0	0	0	0	0	0	0	0	0	0.64	0	0	0	0	0	0	0	0	0	0	0	0	0	0	0	0	0	0	0	0	0	0	0	0	0	0	0	0	0	0	0	0	0	0
GRMZM5G878732_T02	lncRNA	yes		4.99	0	8.21	11.73	25	8.05	12.54	11.09	9.62	0	18.27	9.73	14.99	8.89	5.41	9.58	8.2	3.12	3	0	0	0	0	0	0	0	0	0	0	0	0	0	9.81	0	0	0	16.47	8.25	1.8	0	0	0	11.14	3.8	9.42	12.39
GRMZM5G824236_T01	sRNA precursor	yes		0	0	0	0	0	0	0	0	0	0	0	0	0	0	0	0	0	0	0	0	0	0	0	0	0	0	0	0	0	0	0	0	0	0	0	0	0	0	0	0	0	0	0	0	0	6.65
GRMZM2G703783_T01	sRNA precursor	yes	yes	10.58	13.5	24.55	24.66	12.93	9.94	11.82	14.98	10.05	9	17.91	16.33	34.67	14.38	12.55	9.39	10.46	16.89	9.25	21.56	20.27	0	14.3	1.56	29.6	3.43	8.46	0	0	0	25.28	12.12	19.72	35.47	30.9	15.87	18.34	18.8	11.61	1.62	0	3.38	9.75	12.02	10.34	11.12
GRMZM2G041554_T01	sRNA precursor		yes	0	0	0	0	0	0	0	0	0	0	0	0	0	0	0	0	0	0	0	0	0	0	0	0	0	0	0	0	0	0	0	0	0	0	0	0	0	0	0	0	0	0	0	0	0	0
GRMZM2G041050_T08	lncRNA	yes		6.02	5.53	3.25	5.18	5.38	8.17	5.17	3.58	3.7	7.36	4.15	4.18	5.77	4.64	4.31	6.92	6.42	15.09	10.42	21.93	16.36	9.99	22.66	10.81	22.15	4.57	9.15	8.64	1.17	1.96	5.74	0.66	0.65	8.68	8.22	7.72	5.16	4.48	9.49	3.96	11.82	4.84	10.46	5.56	7.22	9.88
GRMZM5G826984_T01	lncRNA	yes	yes	0	0	0	0	0	0	0	1.35	0	1.45	0	0	0	0	1.21	0	0	0	4.11	0	0	0	0	0	0	3.44	0	0	0	0	0	0	0	0	0	0	0	0	0	0	0	0	0	0	0	2.85
GRMZM2G123418_T01	lncRNA	yes	yes	0	0	0	0	0	0	0	0	0	0	0	0	0	0	0	0	0	0	0	0	0	0	0	0	0	0	0	0	0	0	0	0	0	0	0	0	0	0	0	0	0	0	0	0	0	0
GRMZM2G179758_T01	lncRNA			0	0	0	0	0	0	0	0	0	0	0	0	0	0	0	0	0	0	0	0	0	0	0	0	0	0	0	0	0	0	0	0	0	0	0	0	0	0	0	0	0	0	0	0	0	0
GRMZM2G076529_T01	sRNA precursor	yes	yes	0	0	0	0	0	0	0	0	0	0	0	0	0	0	0	0	0	0	0	0	0	0	0	0	0	0	0	0	0	0	0	0	0	0	0	0	0	0	0	0	0	0	0	0	0	0
GRMZM2G034768_T01	lncRNA	yes		6.91	11.18	4.75	3.71	8.66	1.6	3.56	6.4	5.89	12.55	6.23	3.53	3.4	7.85	7.55	5.66	4.73	5.69	3.44	1.63	2.6	5.71	1.69	5.08	4.38	11.36	0	3.51	2.35	8.29	0	0	0	1.81	3.09	2.53	1.72	3.82	10.71	9.76	8.17	9.01	5.93	8.16	9.95	19.98
GRMZM2G034680_T01	sRNA precursor	yes	yes	0	0	0	0	0	0	0	0	0	0	0	0	0	0	0	0	0	0	0	0	0	0	0	0	0	0	0	0	0	0	0	0	0	0	0	0	0	0	0	0	0	0	0	0	0	0
GRMZM2G489288_T01	lncRNA		yes	0	0	0	0	0	0	0	0	0	0	0	0	0	0	0	0	0	0	0	0	0	0	0	0	0	0	0	0	0	0	0	0	0	0	0	0	0	0	0	0	0	0	0	0	0	0
AC199488.4_FGT003	sRNA precursor			0	0	0	0	0	0	0	0	0	0	0	0	0	0	0	0	0	0	0	0	0	0	0	0	0	0	0	0	0	0	0	0	0	0	0	0	0	0	0	0	0	0	0	0	0	0
AC199488.4_FGT004	sRNA precursor			0	0	0	0	0	0	0	0	0	0	0	0	0	0	0	0	0	0	0	0	0	0	0	0	0	0	0	0	0	0	0	0	0	0	0	0	0	0	0	0	0	0	0	0	0	0
AC199487.4_FGT002	sRNA precursor			0	0	0	0	0	0	0	0	0	0	0	0	0	0	0	0	0	0	0	0	0	0	0	0	0	0	0	0	0	0	0	0	0	0	0	0	0	0	0	0	0	0	0	0	0	0
AC199487.4_FGT003	sRNA precursor	yes		0	0	0	12.07	0	0	0	1.68	0	5.8	0	9.68	10.41	0	0	3.96	2.2	3.46	6.88	0	0	5.29	0	0	0	0	0	0	0	0	0	0	0	0	3.66	0	0	7.69	4.19	0	0	0	3.24	8.1	0	21.8
GRMZM2G003595_T02	sRNA precursor	yes		7.6	8.84	6.82	10.12	8.18	9.74	5.85	6.55	6.51	8.75	8.34	7.03	6.42	6.58	6.45	7.17	9.68	9.97	13.1	12.58	9.46	10.33	14.11	9.27	11.83	7.99	10.05	5.49	8	6.81	9.02	12.76	8.78	9.04	9.38	10.66	6.85	9.72	9.21	8.44	11.82	8.23	7.89	8.48	10.36	11.31
GRMZM2G003631_T01	lncRNA	yes		281.2	295.77	227.68	311.48	195.88	292.92	178.25	182.22	189.17	239.62	196.76	183.29	111.05	174.7	154.47	210.83	220.95	274.6	438.18	246.6	194.25	234.78	213.74	280.94	209.63	196.69	153.59	154.65	183.9	170.93	129.18	207.18	118.22	103.62	140.58	118.23	127.46	155.62	248.54	143.44	204.17	157.42	136.89	147.3	185.57	185.88
GRMZM2G167728_T04	lncRNA	yes		0.03	0	3.81	0	0	0.03	0.02	0	0	1.96	0	0.61	0.07	0	1.35	0.45	0	1.32	0	0.05	0	0	0.16	0.59	0	0	1.25	3.16	3.65	6.19	0	4.53	0	0	0.56	0	0	5.73	0	2.69	0	0	1.09	4.46	1.9	1.99
GRMZM2G069500_T01	lncRNA	yes		98.35	81.82	117.39	108.49	106.36	120.02	90.52	97.99	102.55	72.74	79.89	81.24	109.69	57.57	77.1	90	76.15	54.43	79.11	44.8	35.76	71.38	44.41	35.32	25.59	57.31	12.45	10.28	34.28	39.04	13.7	21.53	10.96	31.48	25.15	25.74	34.34	34.01	65.54	90.81	55.06	76.6	47.88	46.93	55.19	41.94
GRMZM2G012064_T02	sRNA precursor	yes	yes	0	0	0	0	0	0	0	2.79	0	0	0	0	4.23	0	2	0	0	0	0	0	0	0	0	0	7.87	0	8.59	0	0	0	0	0	0	14.19	3.94	0	2.7	7.79	0	0	0	0	1.65	2.21	2.53	0
GRMZM2G012064_T01	sRNA precursor	yes	yes	0	0	0	0	0	0	0	0.43	0	0	0	0	1.22	0	0	0	0	0	0	0	0	0	0	0	0	0	0	0	0	0	0	0	0	0	0	0	3.49	0	0	0	0	0	0	0	0	0
GRMZM2G436304_T01	sRNA precursor			0	0	0	0	0	0	0	0	0	0	0	0	0.01	0	0.02	0	0.03	0	0	0	0	0	0	0	0	0	0	0	0	0	0	0	0	0	0.59	0.39	0.16	0.06	0	0	0	0	0	0.04	0.4	0.61
GRMZM2G514812_T01	sRNA precursor	yes	yes	0	0	0	0	0	0	0	0	0	0	0	0	0	0	0	0	0	0	0	0	0	0	0	0	0	0	0	0	0	0	0	0	0	0	0	0	0	0	0	0	0	0	0	0	0	0
GRMZM2G589731_T01	sRNA precursor			0	0	0	0	0	0	0	0	0	0	0	0	0	0	0	0	0	0	0	0	0	0	0	0	0	0	0	0	0	0	0	0	0	0	0	0	0	0	0	0	0	0	0	0	0	0
GRMZM2G589733_T01	lncRNA	yes		0	0	0	0	0	0	0	0	0	0	0	0	0	0	0	0	0	0	0	0	0	0	0	0	0	0	0	0	0	0	0	0	0	0	0	0	0	0	0	0	0	0	0	0	0	0
GRMZM2G073427_T05	lncRNA	yes		17.61	0	14.71	56.68	34.29	0	11.63	13.62	14.98	2.41	20.47	32.49	47.64	17.97	12.05	2.39	10.3	1.84	0	26.48	8.11	0	3.43	0	6.4	0	25.59	0	5.44	3.01	0	0	0	43.83	0	0	0	0	0	0	0	0	0	17.84	0	0
GRMZM2G052650_T07	lncRNA	yes		0	0	0	0	0	0	0	1.22	0	2.3	0	0	0	0	0	0	0	0	7.55	0	0	0	0	4.46	0	4.76	0	0	0	0	0	0	0	0	0	0	0	0	0	0	0	0	0	0	0	0
GRMZM2G115615_T02	lncRNA	yes		2.29	4.3	0.89	3.5	1.41	1.47	3.25	0.7	1.45	2.04	3.66	1.57	1.59	1.34	2.4	2.68	2.22	2.67	2.7	0	0.86	4.62	0.17	0.65	0.79	2.37	0.71	0	1.22	2.36	0	0.21	0	0.02	2.41	0	0.1	1.71	2.03	3.14	1.82	2.14	3.96	0.25	2.72	3.3
AC199524.3_FGT002	sRNA precursor			0	0	0	0	0	0	0	0	0	0	0	0	0	0	0	0	0	0	0	0	0	0	0	0	0	0	0	0	0	0	0	0	0	0	0	0	0	0	0	0	0	0	0	0	0	0
GRMZM2G019926_T01	lncRNA	yes	yes	42.86	7.09	122.77	73.26	32.64	35.4	26.48	31.08	23.97	12.06	19.27	21.05	37.99	15.82	20.42	52.34	17	26.01	15.88	12.99	5.77	0.69	6.92	5.4	4.18	3.04	14.37	10.76	27.35	8.16	21.9	34.31	12.23	18.68	15.37	11.61	25.67	23.02	7.87	6.81	6.38	4.82	15.43	11.03	13.46	18.75
AC205595.3_FGT007	lncRNA			0	0	0	0	0	0	0	0	0	0	0	0	0	0	0	0	0	0	0	0	0	0	0	0	0	0	0	0	0	0	0	0	0	0	0	0	0	0	0	0	0	0	0	0	0	0
AC194480.3_FGT003	sRNA precursor			0	0	0	0	0	0	0	0	0	0	0	0	0	0	0	0	0	0	0	0	0	0	0	0	0	0	0	0	0	0	0	0	0	0	0	0	0	0	0	0	0	0	0	0	0	0
AC194480.3_FGT001	sRNA precursor			0	0	0	0	0	0	0	0	0	0	0	0	0	0	0	0	0	0	0	0	0	0	0	0	0	0	0	0	0	0	0	0	0	0	0	0	0	0	0	0	0	0	0	0	0	0
AC208445.3_FGT001	sRNA precursor			0	0	0	0	0	0	0	0	0	0	0	0	0	0	0	0	0	0	0	0	0	0	0	0	0	0	0	0	0	0	0	0	0	0	0	0	0	0	0	0	0	0	0	0	0	0
AC208445.3_FGT006	sRNA precursor			0	0	0	0	0	0	0	0	0	0	0	0	0	0	0	0	0	0	0	0	0	0	0	0	0	0	0	0	0	0	0	0	0	0	0	0	0	0	0	0	0	0	0	0	0	0
AC206999.1_FGT007	sRNA precursor			0	0	0	0	0	0	0	0	0	0	0	0	0	0	0	0	0	0	0	0	0	0	0	0	0	0	0	0	0	0	0	0	0	0	0	0	0	0	0	0	0	0	0	0	0	0
GRMZM5G841841_T01	lncRNA			0	0	0	0	0	0	0	0	0	0	0	0	0	0	0	0	0	0	0	0	0	0	0	0	0	0	0	0	0	0	0	0	0	0	0	0	0	0	0	0	0	0	0	0	0	0
GRMZM2G361842_T03	lncRNA	yes		0.1	2.25	0.11	0.92	1.19	2.91	0.11	0.28	0.19	1.1	1.73	1.47	1.46	0.08	0.44	0.42	1.56	2.6	4.39	15.07	0.31	0.62	4.52	2.36	8.74	0.35	7.22	0	2.1	3.04	19.41	2.77	12.8	4.07	8.18	5.97	8.18	6.61	2.96	0.29	2.53	0.38	2.27	1.92	1.5	4.36
AC207389.3_FGT004	sRNA precursor			0	0	0	0	0	0	0	0	0	0	0	0	0	0	0	0	0	0	0	0	0	0	0	0	0	0	0	0	0	0	0	0	0	0	0	0	0	0	0	0	0	0	0	0	0	0
GRMZM2G099542_T01	sRNA precursor	yes	yes	5.56	2.85	12.64	8.48	12.63	3.84	10.48	11.4	11.48	5.17	7.64	8.34	14.23	13.99	11.11	13.05	11.41	8.03	3.83	8.3	1.5	6.88	3.42	1.02	7.63	2.98	2.73	5	0	0	8.02	13.35	0	12.26	11.87	11.45	3.58	12.84	8.24	4.47	9.18	5.85	9.39	14.55	17.2	21.79
AC205972.3_FGT002	sRNA precursor			0	0	0	0	0	0	0	0	0	0	0	0	0	0	0	0	0	0	0	0	0	0	0	0	0	0	0	0	0	0	0	0	0	0	0	0	0	0	0	0	0	0	0	0	0	0
GRMZM2G164672_T01	lncRNA	yes		0	2.45	1.48	3.36	1.62	0	0	1.24	1.99	3.45	0	0.87	2.68	0	0	1.9	0.82	2.51	0	0	0	3.13	0	4.97	5.05	6.72	0	0	0	0	0	0	0	0	0	0	0	0	7.62	2.17	0	0	1.54	1.58	0	0
GRMZM2G164672_T02	sRNA precursor	yes		19.44	29.75	9.65	24.13	27.5	9.23	16.29	19.51	20.38	36.42	24.11	23.01	28.73	16.92	14.65	15.03	18.28	27.11	10.83	18.3	18.42	26.02	13.62	32.2	19.5	31.1	2.41	16.61	23.46	28.58	5	0	0	12.69	10.75	8.67	8.16	8.17	27.1	32.44	26.85	24.37	21.34	24.71	15.33	10.9
GRMZM5G853836_T01	lncRNA	yes		1.05	1.25	1.84	0.64	0.7	2.13	1.13	1.91	1.94	0.61	2.23	1.51	0.76	3.58	0.94	1.13	1.7	3.93	0.46	1.61	1.07	3.45	2.62	0.94	3.41	8.98	7.37	15.99	4.91	13.06	7.6	4.65	1.36	3.77	5.86	6.62	5.75	1.98	2.32	1.49	2.59	3.22	2.47	4.23	3.44	1.34
GRMZM2G023068_T02	sRNA precursor	yes		0	0	0	0	0	0	0	0	0	0	0	0	0.2	0	0.67	5.34	6.78	0	0	0	0	0	0	0	0	0	0	0	0	0	0	0	0	0	1.61	0	2.27	0	0	0	0	0	3.65	9.15	3.94	3.25
GRMZM2G023068_T01	sRNA precursor	yes		0	0	0	0	0	0	0	0.26	0	0	0	0	0.96	0	0.51	0.74	3.23	0	0	0	0	0	0	0	0	0	0	0	0	0	0	0	0	0	0.19	0	1.03	0	0	0	0	0	2.45	7.37	0.33	0.25
GRMZM2G168314_T01	lncRNA			0	0	0	0	0	0	0	0	0	0	0	0	0	0	0	0	0	0	0	0	0	0	0	0	0	0	0	0	0	0	0	0	0	0	0	0	0	0	0	0	0	0	0	0	0	0
GRMZM2G172086_T01	sRNA precursor	yes		0	0	0	0	0	0	0	0	0	0	0	0	0	0	0	0	0	0	0	0	0	0	0	0	0	0	0	0	0	0	0	0	0	0	0	0	0	0	0	2.38	0	0	2.74	1.1	0	1.53
GRMZM2G141955_T02	TE	yes		0	0	0	0	0	0	0	0	0	0	0	0	0	0	0	0.04	0	0	4.04	8.01	3.26	3.64	0.55	2.81	0.75	2.62	0	1.99	7.75	5.21	0.07	0	0	0.5	1.18	2.16	0.9	0.7	6.6	3.92	0.38	0	3.64	3.27	7.28	4.79
GRMZM2G479539_T01	lncRNA	yes		0	0	0	0	0	0	0	0	0	0	0	0	0	0	0	0	0	0	0	0	0	0	0	0	0	0	0	0	0	0	0	0	0	0	0	0	0	0	0	0	0	0	0	0	0	0
GRMZM2G095469_T01	sRNA precursor		yes	0	0	0	0	0	0	0	0	0	0	0	0	0	0	0	0	0	0	0	0	0	0	0	0	0	0	0	0	0	0	0	0	0	0	0	0	0	0	0	0	0	0	0	0	0	0
GRMZM2G126574_T01	lncRNA		yes	0	0	0	0	0	0	0	0	0	0	0	0	0	0	0	0	0	0	0	0	0	0	0	0	0	0	0	0	0	0	0	0	0	0	0	0	0	0	0	0	0	0	0	0	0	0
GRMZM2G703821_T01	sRNA precursor	yes	yes	0	0	0	0	0	0	0	0	0	5.57	0	0	0	0	0	1.24	0	0	0	0	0	0	0	0	0	0	0	0	0	0	0	0	0	0	0	0	0	0	0	0	0	0	0	0	0	0
GRMZM2G168097_T01	sRNA precursor			0	0	0	0	0	0	0	0	0	0	0	0	0	0	0	0	0	0	0	0	0	0	0	0	0	0	0	0	0	0	0	0	0	0	0	0	0	0	0	0	0	0	0	0	0	0
GRMZM2G094742_T01	lncRNA	yes		35.59	33.79	24.38	62.72	62.41	31.08	23.57	42.57	28.96	38.84	40.87	42.03	50.8	39.59	40.93	27.07	60.33	77.72	20.53	18.8	21.06	21.46	36.25	15.11	15.86	19.14	12.24	13.54	13.96	11.15	9.36	21.17	36.14	29.06	72.99	52.75	66.28	52.49	16.3	40.67	37.57	21.43	125.42	124.97	132.32	214.95
GRMZM5G860569_T01	lncRNA			0	0	0	0	0	0	0	0	0	0	0	0	0	0	0	0	0	0	0	0	0	0	0	0	0	0	0	0	0	0	0	0	0	0	0	0	0	0	0	0	0	0	0	0	0	0
GRMZM5G814154_T01	lncRNA			0	0	0	0	0	0	0	0	0	0	0	0	0	0	0	0	0	0	0	0	0	0	0	0	0	0	0	0	0	0	0	0	0	0	0	0	0	0	0	0	0	0	0	0	0	0
GRMZM2G422419_T01	sRNA precursor	yes		0	0	0	0	0	0	0	0	0	0	0	0	0	0	0	0	20.43	0	0	0	0	0	0	0	0	0	0	0	0	0	0	0	0	0	0	0	0	0	0	0	0	0	0	0	0	0
GRMZM2G499601_T01	sRNA precursor	yes	yes	0	0	0	0	0	0	0	0	0	0	0	0	0	0	0	0	0	0	0	0	0	0	0	0	0	0	0	0	0	0	0	0	0	0	0	0	0	0	0	0	0	0	0	0	0	0
GRMZM2G384592_T01	sRNA precursor	yes	yes	0	0	0	0	0	0	0	0	0	0	0	0	0	0	0	0	0	0	0	0	0	0	0	0	0	0	0	0	0	0	0	0	0	0	0	0	0	0	0	0	0	0	0	0	0	0
GRMZM2G165082_T01	lncRNA			0	0	0	0	0	0	0	0	0	0	0	0	0	0	0	0	0	0	0	0	0	0	0	0	0	0	0	0	0	0	0	0	0	0	0	0	0	0	0	0	0	0	0	0	0	0
GRMZM2G059064_T02	lncRNA	yes	yes	0	0	0	0	0	0	0	1.21	0	0	0	0	19.22	0	0	0	0	0	6.77	0	0	0	0	0	0	0	0	0	0	0	0	0	0	0	4.76	0	5.3	18.96	0	0	0	0	2.3	0	0	0
GRMZM2G051168_T02	sRNA precursor		yes	0	0	0	0	0	0	0	0	0	0	0	0	0	0	0	0	0	0	0	0	0	0	0	0	0	0	0	0	0	0	0	0	0	0	0	0	0	0	0	0	0	0	0	0	0	0
GRMZM2G093755_T01	sRNA precursor	yes		11.44	1.77	25.09	24.97	11.7	28.05	30.13	35.12	24.15	6.71	33.42	28.8	53.64	58.67	42.17	27.97	30.89	20.12	21.67	23.26	4.61	0	4.28	0	12.75	0	37.64	0	0	0	89.3	50.25	88.21	123.81	135.6	132.94	101.22	129.67	10.4	7.91	0	0	14.36	32.46	26	32.33
GRMZM2G108135_T02	sRNA precursor	yes		7.76	0	6.92	4.24	3.48	4	12.69	12.9	20.73	3.54	7.01	9.81	29.54	10.58	21.69	17.16	0.75	0.5	1.65	64.5	12.64	0	36.34	2.81	7.09	0.32	79.24	68.64	81.17	14.61	55.61	28.5	47.5	24.35	11.15	32.74	58.64	2.5	4.15	3.65	1.17	0	8.94	18.39	6.82	4.97
GRMZM2G151236_T02	sRNA precursor	yes	yes	23.26	25.82	28.51	27.85	32.58	14.29	22.07	28.46	24.56	31.82	25.26	26.17	43.62	36.83	36.78	40.05	48.62	18.57	10.65	25.64	18.54	20.15	24.4	21.03	34.18	24.96	27.48	17.46	19.82	14.33	24.33	27.55	20.5	25.96	19.85	26.82	22.02	24.29	20.92	23.36	26.35	23.02	44.37	73.78	43.37	79.77
GRMZM2G114866_T01	sRNA precursor	yes		0	0	0	0	0	0	0	0	0	0.42	0	0	0	0	0	0	0	0	0	0	0	0	0	0	0	0	0	0	0	0	0	0	0	0	0	0	0	0	0	0	0	0	0	0	0	0
GRMZM2G481353_T01	TE	yes		0	0	0	0	0	7.65	0	0.19	0	0	0	0	0	0	0	0.26	0	0	9.14	0	0	0	0	0	0	0	0	0	0	0	0	0	0	0	0	0	0	0	0	0	0	0	0	0.72	0	0.86
GRMZM2G514631_T01	lncRNA		yes	0	0	0	0	0	0	0	0	0	0	0	0	0	0	0	0	0	0	0	0	0	0	0	0	0	0	0	0	0	0	0	0	0	0	0	0	0	0	0	0	0	0	0	0	0	0
GRMZM2G703832_T01	lncRNA		yes	0	0	0	0	0	0	0	0	0	0	0	0	0	0	0	0	0	0	0	0	0	0	0	0	0	0	0	0	0	0	0	0	0	0	0	0	0	0	0	0	0	0	0	0	0	0
GRMZM2G703834_T01	lncRNA		yes	0	0	0	0	0	0	0	0	0	0	0	0	0	0	0	0	0	0	0	0	0	0	0	0	0	0	0	0	0	0	0	0	0	0	0	0	0	0	0	0	0	0	0	0	0	0
GRMZM2G422960_T01	sRNA precursor			0	0	0	0	0	0	0	0	0	0	0	0	0	0	0	0	0	0	0	0	0	0	0	0	0	0	0	0	0	0	0	0	0	0	0	0	0	0	0	0	0	0	0	0	0	0
GRMZM2G408822_T01	sRNA precursor		yes	0	0	0	0	0	0	0	0	0	0	0	0	0	0	0	0	0	0	0	0	0	0	0	0	0	0	0	0	0	0	0	0	0	0	0	0	0	0	0	0	0	0	0	0	0	0
GRMZM2G321978_T01	sRNA precursor	yes		0	0	0	0	0	0	0	0	0	0	0	0	0	0	0	0	0	0	0	0	0	0	0	0	0	0	0	0	0	0	0	0	0	0	0	0	0	0	0	0	0	0	0	0	0	0
GRMZM2G363008_T01	sRNA precursor	yes	yes	1.49	0	6.72	0	15.16	1.52	6.86	5.28	7.17	0	0	5.31	10.75	9.05	3.81	1.67	1.6	0	1.16	0	0	0	5.54	0	0	0	51.38	0	0	0	26.07	15.03	0	0	0	0	0	0	0	0	0	0	5.71	8.27	2	3.99
GRMZM2G562000_T01	lncRNA		yes	0	0	0	0	0	0	0	0	0	0	0	0	0	0	0	0	0	0	0	0	0	0	0	0	0	0	0	0	0	0	0	0	0	0	0	0	0	0	0	0	0	0	0	0	0	0
GRMZM2G037639_T01	sRNA precursor			0	0	0	0	0	0	0	0	0	0	0	0	0	0	0	0	0	0	0	0	0	0	0	0	0	0	0	0	0	0	0	0	0	0	0	0	0	0	0	0	0	0	0	0	0	0
GRMZM5G878073_T01	sRNA precursor	yes		0	0	0	0	0	0	0	0.09	0	0.44	0	0	0	0	0	0	0	0	0.1	10.31	6.18	0.57	10.03	1.07	11.48	0.31	9.23	0	0	0	14.25	6.28	19.79	13.51	19.43	17.78	16.81	9.48	0.27	0	0.36	0	0.95	0.97	1.13	2.76
AC213779.3_FGT009	lncRNA	yes		0	0	0	0	0	0	0	0	0	0	0	0	0	0	0	0	0	0	0	0	0	0	0	0	0	0	0	0	0	0	0	0	0	0	0	0	0	0	0	0	0	0	0	0	0	0
GRMZM2G565600_T01	sRNA precursor			0	0	0	0	0	0	0	0	0	0	0	0	0	0	0	0	0	0	0	0	0	0	0	0	0	0	0	0	0	0	0	0	0	0	0	0	0	0	0	0	0	0	0	0	0	0
GRMZM2G533147_T01	sRNA precursor	yes		6.12	0	5.88	13.88	6.26	6.17	9.97	15.32	7.88	1.6	7.24	7.22	22.29	17.26	19.38	15.17	28.81	22.06	3.47	53.98	83.8	1.4	171.12	18.2	163.47	13.64	48.78	85.64	45.32	21.73	89.01	112.07	135.09	175.3	187.32	172.58	148.88	128.12	4.68	2.2	7.8	11.76	55.74	79.02	27.68	42.92
GRMZM2G419430_T01	sRNA precursor			0	0	0	0	0	0	0	0	0	0	0	0	0	0	0	0	0	0	0	0	0	0	0	0	0	0	0	0	0	0	0	0	0	0	0	0	0	0	0	0	0	0	0	0	0	0
GRMZM2G417360_T01	sRNA precursor			0	0	0	0	0	0	0	0	0	0	0	0	0	0	0	0	0	0	0	0	0	0	0	0	0	0	0	0	0	0	0	0	0	0	0	0	0	0	0	0	0	0	0	0	0	0
GRMZM2G502940_T01	lncRNA		yes	0	0	0	0	0	0	0	0	0	0	0	0	0	0	0	0	0	0	0	0	0	0	0	0	0	0	0	0	0	0	0	0	0	0	0	0	0	0	0	0	0	0	0	0	0	0
GRMZM2G308597_T01	sRNA precursor			0	0	0	0	0	0	0	0	0	0	0	0	0	0	0	0	0	0	0	0	0	0	0	0	0	0	0	0	0	0	0	0	0	0	0	0	0	0	0	0	0	0	0	0	0	0
GRMZM2G061791_T01	sRNA precursor	yes		9.83	9.58	7.31	7.1	15.79	4.46	7.87	9.5	8.03	13.85	11.53	8.72	10.78	13.85	13.12	14.77	17.92	11.2	3.13	6.06	7.99	15.06	3.37	9.72	5.48	10.54	6.92	16.8	25.16	16.89	8.53	8.17	10.05	12.67	7.32	7.24	5.8	8.13	13.87	19.77	21.01	22.32	27.61	43.75	18.97	29.26
AC211887.3_FGT006	lncRNA			0	0	0	0	0	0	0	0	0	0	0	0	0	0	0	0	0	0	0	0	0	0	0	0	0	0	0	0	0	0	0	0	0	0	0	0	0	0	0	0	0	0	0	0	0	0
GRMZM2G142507_T03	lncRNA	yes		7.37	4.25	1.4	4.8	7.98	7.77	2.61	2.12	2.42	1.31	1.81	3.78	3.32	4.16	2.36	1.61	2.77	1.95	0.87	3.99	0.34	3.22	0.19	1.32	0.19	0.35	0	0	0.86	2.33	0	0	1.73	0.19	0.05	0	1.14	1.96	1.51	5.42	2.15	1.96	4.11	0.81	6.05	5.75
GRMZM2G142597_T01	lncRNA	yes		1.44	1.32	2.41	2.31	3.18	4.79	3.46	2.54	1.49	1.43	2.6	1.39	4.13	1.51	3.98	3.33	2.96	4.12	1.9	5.79	3.72	1.69	3.87	1.3	3.98	2.29	2.49	1.41	0.05	0.83	2.19	1.92	2.6	7.75	7.02	5.12	4.57	4.8	2.3	1.81	1.89	0.34	0.89	2.9	5.99	4.86
GRMZM2G132607_T03	lncRNA	yes		2.72	4.32	5.95	4.97	2.46	6.39	4.5	3.97	4.3	4.9	3.24	1.69	3.35	0.21	5.11	5.33	3.07	1.76	3.98	8.09	5.07	5.15	7.98	3	5.99	5.01	11.12	21.57	21.11	16.57	8.1	8.79	1.75	0.68	2.44	0.39	5.45	2.97	4.94	5.42	3.09	3.94	7.64	7.59	6.74	11
GRMZM2G580853_T01	sRNA precursor			0	0	0	0	0	0	0	0	0	0	0	0	0	0	0	0	0	0	0	0	0	0	0	0	0	0	0	0	0	0	0	0	0	0	0	0	0	0	0	0	0	0	0	0	0	0
GRMZM2G703846_T01	lncRNA		yes	0	0	0	0	0	0	0	0	0	0	0	0	0	0	0	0	0	0	0	0	0	0	0	0	0	0	0	0	0	0	0	0	0	0	0	0	0	0	0	0	0	0	0	0	0	0
GRMZM2G403664_T01	sRNA precursor	yes	yes	0	0	0	0	0	0	0	0	0	0	0	0	0	0	0	0	0	0	0	0	0	0	0	0	0	0	0	0	0	0	0	0	0	0	0	0	0	0	0	0	0	10.67	0	0	0	0
GRMZM2G009117_T01	lncRNA	yes		61.74	16.61	76.03	56.11	119.48	24.45	36.64	24.95	31.97	18.79	24.75	21.69	14.55	24.25	12.11	13.78	21.33	2.3	11.39	0	4.36	28.12	0	26.81	0	23.88	0	0	0	24.41	0	0	0	0	0	0	0	0	18.02	19.76	21.75	18.08	1.23	0	0	0
GRMZM2G107106_T03	lncRNA	yes		13.42	16.04	14.22	17.43	15.17	12.25	13.39	17.53	12.34	23.57	14.71	15.8	21.95	28.36	22.36	31.26	36.35	22.59	10.9	3.19	3.19	22.28	1.14	6.01	4.76	11.21	14.98	2.78	11.4	5.77	13.59	13.16	12.63	19.35	9.27	12.86	11.88	18.01	21	20.64	24.86	21.19	34.02	48.74	31.63	53.06
GRMZM2G107106_T05	lncRNA	yes		6.73	10.83	7.03	12.79	8.35	10.37	6.61	9.8	7.91	14.41	10.07	8.32	15.73	10.94	13.28	12.5	15.32	9.61	10.37	1.99	1.6	12.17	2.17	4.72	3.5	9.03	6.96	6.55	9.66	4.93	12.17	9.75	9.78	10.14	6.58	6.86	5.69	7.36	12.36	21.19	21.03	15.16	25.81	26.29	18.06	25.64
GRMZM2G157307_T01	sRNA precursor			0	0	0	0	0	0	0	0	0	0	0	0	0	0	0	0	0	0	0	0	0	0	0	0	0	0	0	0	0	0	0	0	0	0	0	0	0	0	0	0	0	0	0	0	0	0
GRMZM2G003004_T01	sRNA precursor		yes	0	0	0	0	0	0	0	0	0	0	0	0	0	0	0	0	0	0	0	0	0	0	0	0	0	0	0	0	0	0	0	0	0	0	0	0	0	0	0	0	0	0	0	0	0	0
GRMZM2G084149_T02	lncRNA	yes		5.19	5.48	19.17	3.28	5.76	4.5	6.9	4.32	5.16	3.4	5.64	5	7.9	18.52	7.12	16.97	9.94	9.1	2.47	2.9	3.07	2.82	11.71	1.55	16.43	3.44	22.18	3.77	3.02	0.15	9.14	3.21	5.79	17.28	10.41	5.41	14.18	6.27	2.26	4.83	5.31	3.4	9.25	25.82	15.36	14.24
GRMZM5G821426_T01	sRNA precursor			0	0	0	0	0	0	0	0	0	0	0	0	0	0	0	0	0	0	0	0	0	0	0	0	0	0	0	0	0	0	0	0	0	0	0	0	0	0	0	0	0	0	0	0	0	0
GRMZM2G074270_T03	sRNA precursor	yes		4.53	7.58	14.93	7.17	7.33	7.92	5.82	6.45	5.48	10.68	6.47	3.29	6.84	13.08	7.74	9.65	12.92	8.86	8.74	21.36	12.77	5.77	17.19	15.41	21.03	11.56	7.77	16.89	24.94	27.74	7.55	8.33	15.97	10.31	11.11	4.78	2.64	5.24	9.97	8.23	10.19	7.24	25.22	20.88	5.46	5.73
GRMZM2G074270_T04	sRNA precursor	yes		11.99	5.32	4.12	8.85	7.59	6.42	6.58	6.35	5.5	7.79	4.37	7.13	5.32	4.72	5.23	8.09	3.88	6.54	3.87	3.21	7	4.98	0.72	10.99	6.15	7.01	18.06	21.89	2.87	8.93	5.85	8.46	11.34	2.44	2.76	6	6.95	3.77	2.19	6.84	3.39	4.22	10.61	6.98	2.8	6.34
GRMZM2G703853_T01	lncRNA		yes	0	0	0	0	0	0	0	0	0	0	0	0	0	0	0	0	0	0	0	0	0	0	0	0	0	0	0	0	0	0	0	0	0	0	0	0	0	0	0	0	0	0	0	0	0	0
GRMZM2G032597_T01	lncRNA	yes	yes	11.72	3.21	1.82	8.57	8.2	2.94	6.2	4.46	0	7.99	0	6.77	12.66	7.93	7.74	11.55	13.64	5.71	10.39	0	2.17	4.8	0	2.01	0	0.43	0	0	0	21.66	0	12.03	0	12	5.14	0	0	5.79	5.51	5.99	9.72	3.07	11.55	19.71	11.26	23.88
GRMZM2G032597_T02	lncRNA	yes	yes	1.25	3.74	0.93	0.98	1.32	1.2	1.41	1.14	0	1.71	1.96	1.43	3.8	4.4	4.5	4.61	2.18	2.85	2.47	0	1.44	0.82	0	4.21	0	6.77	0	0	0	0.62	0	6.9	0	0.07	1.71	0	0	5.07	3.22	2.88	4.77	4.06	4.39	7.36	7.18	6.72
GRMZM5G842214_T01	sRNA precursor	yes		0	0	0	0	0	0	0	0	0	0	0	0	0	0	0	0	0	0	0	0	0	0	0	0	0	0	0	0	0	0	0	0	0	0	0	0	0	0	0	0	0	0	0	0	0	0
GRMZM2G159316_T01	sRNA precursor		yes	0	0	0	0	0	0	0	0	0	0	0	0	0	0	0	0	0	0	0	0	0	0	0	0	0	0	0	0	0	0	0	0	0	0	0	0	0	0.93	0	0	0	0	0	0	0	0
GRMZM5G866884_T02	lncRNA	yes		60.02	68.93	58.94	55.71	55.77	47.94	82.12	79.4	68.68	62.85	44.84	65.42	61.1	73.08	72.12	79.55	82	54.08	44.28	29.14	32.85	47.15	46.69	51.72	48.43	76.75	68.14	55.6	45.8	85.9	50.76	78.12	80.82	69.1	51.63	51.42	60.1	59.15	57.59	55.62	51.79	60.29	102.31	110.95	81.48	82.19
GRMZM5G866884_T01	sRNA precursor	yes	yes	9.82	7.71	4.84	8.03	11.83	5.95	7.1	6.16	4.99	9.24	4.27	6.42	7.01	7.86	4.35	5.34	6.1	6.66	7.93	9.43	6.06	9.39	6.63	6.81	11.8	8.93	7.68	3.95	4.32	4.5	12.28	12.35	8.65	13.23	15.15	10.09	16.84	10.39	7.44	12.91	9.78	10.95	9.74	11.62	14.01	17.98
GRMZM5G866884_T03	sRNA precursor	yes		1.31	4.15	2.5	4.86	5.39	3.57	2.82	5.52	5.4	3.41	2.84	4.05	6.76	7.06	4.12	4.12	5.34	2.46	2.43	1.96	6.01	6.34	7.27	6.05	3.59	4.35	8.49	0.45	1.74	3.36	6.79	10.4	3.09	15.59	2.05	9.53	5.74	5.53	5.32	7.03	6.21	6.88	8.1	8.95	1.82	4.43
GRMZM2G124357_T01	lncRNA			0	0	0	0	0	0	0	0	0	0	0	0	0	0	0	0	0	0	0	0	0	0	0	0	0	0	0	0	0	0	0	0	0	0	0	0	0	0	0	0	0	0	0	0	0	0
GRMZM2G407249_T02	lncRNA	yes	yes	3.6	3.84	1.97	2.51	4.44	1.92	2.05	3.22	3.04	4.18	2.85	2.23	3.05	4	3.71	2.93	3.44	3.51	6.32	5.44	4.75	5.93	4.03	3.48	5.78	6.27	2.61	2.18	4.11	2.47	4.44	8.06	5.54	3.24	5.07	3.88	5.08	3.68	6.1	6.91	5.86	3.59	2.95	5.37	3.9	3.7
GRMZM2G041262_T01	lncRNA	yes		24.97	0	24.12	34.29	3.13	29.67	24.86	17	21.09	0	5.11	5.23	15.51	28.93	21.33	15.15	64.03	39.16	21.49	82.8	40.05	0	58.83	0	32.34	0	107.6	48.2	22.59	0	300.65	315.27	50.55	56.64	132.55	95.58	158.73	77.06	19.17	10.86	5.49	0	49.18	40.61	64.19	45.35
GRMZM2G083725_T03	sRNA precursor	yes		0.8	2.06	1.79	0.58	0	0.1	0.7	0.68	0	1.69	0	0.19	0	0	0	1.29	0.56	4.14	13.96	13.79	33.84	7.3	11.4	15.33	11.15	10.49	1.96	19.86	13.57	7.77	20.42	8.52	8.73	12.37	11.35	16.96	3.98	6.77	9.66	8.69	4.22	0	1.61	0.87	4.25	2.2
GRMZM2G075003_T01	sRNA precursor	yes		5.89	12.2	4	2.27	1.73	8.66	3.12	3.81	2.68	11.94	7.09	7.65	0.84	2.4	3.13	5.77	5.21	6.97	8.29	0.2	2.38	5.44	0.42	3.62	0.99	4.39	2.58	0.47	0.58	0.51	0.36	0.52	0.7	2.32	0.26	0.38	0.3	0.81	5.23	4.71	6.83	6.86	0.55	0.07	1.1	4.26
GRMZM2G136453_T02	lncRNA	yes		4.07	1.92	10.91	5.34	1.44	6.29	0.69	6.09	0.33	1.6	4.12	3.18	3.32	0.05	2.6	0.7	1.21	0.96	5.22	3.33	0	0.11	9.32	1.42	0	0	6.76	15.78	12.3	0	2.71	0	0	0	0	0	0	0	2.87	1.33	0.04	0	3.22	0	0	0
GRMZM2G053027_T02	lncRNA	yes	yes	0.05	0	0	0.01	0.02	0	0.03	0	0.02	0.48	0.03	0	1.11	0	0.09	2.84	0.07	0	0.57	0.17	4.2	0	0.1	0.91	0.21	1.27	0	0.68	0.18	0	0	0	0	0	0.01	0	0	0	0.02	0	0.04	0.05	0	0.01	0	2.51
GRMZM2G053231_T01	lncRNA	yes		1.93	1.38	3.46	5.47	7.69	4.27	1.78	2.98	1.54	3.81	2.57	2.89	3.04	1.3	2.36	3	1.91	3.19	3.58	2.61	2.93	1.39	0.77	1.81	1.99	0.88	0	0	0	0	0	0	0	0.48	0.3	0	0	1.73	2.47	3.74	3.08	1.25	3.63	4.76	2.55	2.71
AC216253.3_FGT005	lncRNA			0	0	0	0	0	0	0	0	0	0	0	0	0	0	0	0	0	0	0	0	0	0	0	0	0	0	0	0	0	0	0	0	0	0	0	0	0	0	0	0	0	0	0	0	0	0
GRMZM2G703866_T01	sRNA precursor			0	0	0	0	0	0	0	0	0	0	0	0	0	0	0	0	0	0	0	0	0	0	0	0	0	0	0	0	0	0	0	0	0	0	0	0	0	0	0	0	0	0	0	0	0	0
GRMZM2G561114_T01	lncRNA		yes	0	0	0	0	0	0	0	0	0	0	0	0	0	0	0	0	0	0	0	0	0	0	0	0	0	0	0	0	0	0	0	0	0	0	0	0	0	0	0	0	0	0	0	0	0	0
GRMZM2G530860_T01	sRNA precursor		yes	0	0	0	0	0	0	0	0	0	0	0	0	0	0	0	0	0	0	0	0	0	0	0	0	0	0	0	0	0	0	0	0	0	0	0	0	0	0	0	0	0	0	0	0	0	0
GRMZM2G007969_T01	lncRNA	yes		34.22	2.01	46.68	2.5	143.74	32.68	18.95	6.87	34.14	6.38	14.04	21.12	2.87	49.6	82.09	259.45	233.68	44.18	6.97	0	0	0	0	0	0	0	0	0	0	0	0	0	0	0	0	0	0	0	9.64	5.1	0	0	0	0	0	0
GRMZM2G141607_T03	lncRNA	yes		0	0	0	0	0	0	0	0	0	0	0	0	0	0	0	0	0.03	1.28	1.11	3.48	3.72	0.65	7.67	0	3.24	0	1.37	0	0	0	0.74	5.17	0	0	0.57	0	0	0	2.04	1.83	0	0	0.16	0.39	0	0
GRMZM5G830293_T02	lncRNA			0	0	0	0	0	0	0	0	0	0	0	0	0	0	0	0	0	0	0	0	0	0	0	0	0	0	0	0	0	0	0	0	0	0	0	0	0	0	0	0	0	0	0	0	0	0
GRMZM2G136395_T01	lncRNA			0	0	0	0	0	0	0	0	0	0	0	0	0	0	0	0	0	0	0	0	0	0	0	0	0	0	0	0	0	0	0	0	0	0	0	0	0	0	0	0	0	0	0	0	0	0
GRMZM5G829831_T03	sRNA precursor	yes		1.94	5.13	1.62	1.15	2.43	1.27	2.71	1.82	3	6.34	2.08	4.78	1.75	3.64	3.93	1.21	2.32	2.42	4.07	0	3.1	11.23	2.58	4.89	4.19	7.55	0	0	1.55	2.92	0	0	5.42	0.61	1.38	1.8	1.86	0.93	5.22	9.49	8.53	13.96	5.83	5.82	2.57	4.1
GRMZM5G829831_T01	sRNA precursor	yes		2.65	0.84	0.42	0.28	1.52	0	0.85	0.56	0.1	2.17	0.76	0.36	0.65	1.11	1.73	0.85	1.16	9.86	4.69	0	0.58	4.58	1.3	2.41	0.79	1.7	0	0	0	4.5	0	0	0	0	0.44	0.07	0	0.36	2.44	1.89	5.51	8.21	0.84	2.11	1.72	3.46
GRMZM5G829831_T02	sRNA precursor	yes		0.15	0.79	0.16	0.45	0.55	0.23	0.27	0.09	0.11	0.7	0.44	0.17	0.12	0.18	0.2	0.76	0.99	1.56	0.77	0	0.43	0.87	0.29	0.9	0.28	0.27	0	0	0.11	0.37	0	0	1.29	0.35	0.05	1.9	0	0.08	0.19	0.31	1.6	1.27	0.46	0.17	1.41	0.79
GRMZM5G829831_T05	sRNA precursor	yes		0.84	1.45	0.19	0.96	1.43	0.77	0.7	1.32	0.24	5.98	3.17	1.17	0.94	1.13	2.41	3.77	2	14.64	12.84	0	1.07	11.88	1.95	3.25	0.97	3.72	0	0	0.14	1.03	0	0	0.89	0	0.86	0	5.04	0.42	5.51	5.21	10.29	5.97	1.18	7.46	5.87	4.9
GRMZM5G829831_T04	sRNA precursor	yes		1.89	3.63	1.09	0.75	2.97	1.78	2.44	3.04	2.65	5.8	0.71	2.39	1.07	5.24	1.3	4.42	2.39	4.84	3.99	0	3.77	9.68	2.96	9.21	5.48	9.77	0	0	2.25	6.04	0	0	4.94	1.93	1.37	1.92	0.01	1.17	7.42	7.93	8.89	10.21	1.71	4.26	4.35	6.22
GRMZM2G030511_T01	sRNA precursor	yes		7.61	11.31	7.98	6.74	6.45	10.48	7.65	9	8.72	10.61	5.9	9.34	8.22	7.85	9.71	11	8.27	11.56	9.6	5.29	3.68	6.02	7.76	4.22	7.03	8.04	3.56	0	0	0	6.88	3.77	6.6	12.56	4.93	8.6	6.33	8.47	9.61	9.31	6.22	8.08	10.92	11.73	14.27	15.08
GRMZM2G106883_T01	lncRNA			0	0	0	0	0	0	0	0	0	0	0	0	0	0	0	0	0	0	0	0	0	0	0	0	0	0	0	0	0	0	0	0	0	0	0	0	0	0	0	0	0	0	0	0	0	0
GRMZM2G103258_T07	sRNA precursor	yes	yes	43.6	36.07	60.89	38.32	29.64	27.74	54.12	55.27	38.15	24.95	21.1	26.22	58.57	53.24	34.57	62.29	29.14	29.86	4.66	15.93	22.71	14.71	25.91	3.07	23.28	12.82	7.06	10.41	36.6	52.63	2.33	23.85	21.83	24.21	23.65	14.62	26.44	30.35	5.46	18.43	17.18	14.62	21.39	33.97	19.37	37.06
GRMZM2G057608_T03	sRNA precursor	yes	yes	5.39	4.17	7.04	1.51	4.93	0.68	3.28	5.25	1.03	1.36	1.25	2.15	3.4	3.92	5.46	0.95	1.03	1.63	0.98	15.6	3.04	3.52	20.93	11.57	5.44	5.13	7.21	2.17	4.79	2.33	7.41	2.73	5	5.45	3.45	2.96	3.25	2.93	20.51	5.22	2.53	3.3	3.65	0.92	2.04	8.01
GRMZM2G058402_T01	sRNA precursor	yes		4.1	3.04	4.37	6.64	4.49	47.42	6.12	6.29	5.65	6.7	7.45	5.23	6.39	4.89	6.4	7.47	10.59	5.42	65.99	0	0	1.6	0	0	0	0	0	4.97	4.84	0	0	0	0	0	2.03	0	0	1.73	2.53	3.32	3.12	0	1.46	0.75	0	3.73
GRMZM5G894292_T01	sRNA precursor			0	0	0	0	0	0	0	0	0	0	0	0	0	0	0	0	0	0	0	0	0	0	0	0	0	0	0	0	0	0	0	0	0	0	0	0	0	0	0	0	0	0	0	0	0	0
GRMZM5G837969_T01	sRNA precursor			0	0	0	0	0	0	0	0	0	0	0	0	0	0	0	0	0	0	0	0	0	0	0	0	0	0	0	0	0	0	0	0	0	0	0	0	0	0	0	0	0	0	0	0	0	0
AC208702.3_FGT007	lncRNA			0	0	0	0	0	0	0	0	0	0	0	0	0	0	0	0	0	0	0	0	0	0	0	0	0	0	0	0	0	0	0	0	0	0	0	0	0	0	0	0	0	0	0	0	0	0
GRMZM2G590803_T01	sRNA precursor			0	0	0	0	0	0	0	0	0	0	0	0	0	0	0	0	0	0	0	0	0	0	0	0	0	0	0	0	0	0	0	0	0	0	0	0	0	0	0	0	0	0	0	0	0	0
GRMZM5G818549_T01	sRNA precursor			0	0	0	0	0	0	0	0	0	0	0	0	0	0	0	0	0	0	0	0	0	0	0	0	0	0	0	0	0	0	0	0	0	0	0	0	0	0	0	0	0	0	0	0	0	0
AC185611.3_FGT001	lncRNA	yes		0	0	0	0	0	0	0	0	0	0	0	0	0	0	0	0	0	0	0	0	0	0	0	0	0	0	0	0	0	0	0	0	0	0	0	0	0	0	0	0	0	0	0	0	0	0
AC202953.3_FGT003	sRNA precursor			0	0	0	0	0	0	0	0	0	0	0	0	0	0	0	0	0	0	0	0	0	0	0	0	0	0	0	0	0	0	0	0	0	0	0	0	0	0	0	0	0	0	0	0	0	0
GRMZM2G042479_T01	sRNA precursor			0	0	0	0	0	0	0	0	0	0	0	0	0	0	0	0	0	0	0	0	0	0	0	0	0	0	0	0	0	0	0	0	0	0	0	0	0	0	0	0	0	0	0	0	0	0
GRMZM2G178924_T01	sRNA precursor	yes	yes	0	0	0	0	0	0	0	0	0	0	0	0	0	0	0	2.03	0	0	0	0	0	0	0	0	0	0	0	0	0	0	0	0	0	0	0	0	0	0	0	0	0	0	0	0	0	0
GRMZM2G503181_T01	lncRNA		yes	0	0	0	0	0	0	0	0	0	0	0	0	0	0	0	0	0	0	0	0	0	0	0	0	0	0	0	0	0	0	0	0	0	0	0	0	0	0	0	0	0	0	0	0	0	0
GRMZM5G858884_T01	sRNA precursor	yes		2.2	0	0	0	0	0	0	1.05	0	6.02	0	0	0	0	1.56	2.13	0	1.57	0	0	0	0	0	0	0	0	0	0	0	0	0	0	0	0	0	0	0	0	2.12	0	0	0	0	0	0	0
GRMZM2G125557_T02	sRNA precursor	yes		67.01	36.19	51.97	129.7	20.48	27.7	75.25	65.65	42.24	25.5	60.97	62.57	106.71	61.04	71.5	99.75	77.45	50.93	22.57	87.23	43.47	12.48	19.42	12.75	10.66	10.36	98.79	29.59	13.6	27.46	273.27	265.06	91.51	105.14	99.19	162.69	74.05	92.14	53.7	17.64	18.11	27.76	33.12	45.21	32.09	53.29
GRMZM2G125557_T03	sRNA precursor	yes		61	35.22	51.37	82.68	26.72	24.29	71.11	50.65	54.64	34.79	37.4	47.25	85.08	52.39	60.51	96.59	100.2	43.89	6.29	94.68	42.67	14.39	20.17	14.08	10.89	5.9	45.91	11.47	19.38	28.28	204.82	327.8	43.28	86.37	100.73	185.18	67.02	81.05	46.44	21.53	23.18	38.01	29.51	40.53	27.03	30.62
GRMZM2G125557_T04	sRNA precursor			0.07	0.05	0.06	0.05	0.02	0.03	0.02	0.01	0.05	0.03	0.06	0.06	0.03	0.06	0.09	0.03	0.03	0.04	0.02	0.25	0.1	0.01	0.13	0.05	0.02	0.04	0.25	0.08	0.03	0.04	0.25	0.29	0.68	0.04	0	0.24	0.06	0.03	0.03	0.04	0.01	0.01	0.01	0.03	0.03	0.01
GRMZM2G106574_T02	lncRNA	yes		7.65	11.45	0	5.51	20.57	2	4.12	6.05	2.83	10.39	8.73	10.89	4.8	9	3.08	2.38	1.23	13.18	7.16	0	0	0	0	7.43	0	3.03	0	0	0	0	0	0	0	0	4.45	0	0	0	0	4.26	0	0	0	7.16	11.26	26.62
GRMZM2G055143_T02	lncRNA	yes		0	0	0	0	0	0	0	0	0	0	0	0	0	0	0	0	0	0	0	0	0	0	0	0	0	0	0	0	0	0	0	0	0	0	0	0	0	0	0	0	0	0	0	1.46	0	0
GRMZM2G389567_T01	sRNA precursor	yes		97.72	52.49	104.6	154.65	52.37	84.39	67.48	59.73	67.88	45.25	46.51	62.05	14.59	14.96	23.46	76.3	35.95	36.97	91.72	167	57.74	36.16	17.5	125.64	3.15	63.32	7.47	16.84	62.63	247.94	26.85	21.38	0	10.31	13.18	23.45	19.87	16.45	112.26	90.71	12.79	28.35	15.85	13.88	59.3	49.94
GRMZM2G108008_T02	sRNA precursor	yes		10.12	8.64	15.78	10.31	19.1	5.14	6.03	6.88	3.66	10.17	11.45	6.14	9.83	12.57	8.4	29.22	20.5	12.15	4.64	17.52	9.97	17.98	8.22	9.26	23.35	12.14	5.55	8.74	11.3	6.7	11.78	0	14.93	11.92	2.64	5.85	9.54	4.31	10.2	13.45	11.76	18.26	22.43	38.02	11.6	23.29
GRMZM2G146945_T01	sRNA precursor		yes	0	0	0	0	0	0	0	0	0	0	0	0	0	0	0	0	0	0	0	0	0	0	0	0	0	0	0	0	0	0	0	0	0	0	0	0	0	0	0	0	0	0	0	0	0	0
GRMZM5G805285_T01	sRNA precursor	yes	yes	21.17	6.47	21.98	52.2	9.98	0	13.92	14.67	10.25	5.91	7.27	11.01	12.65	7.07	7.5	8.23	6.53	0.8	0	0	4.7	0	9.63	0	11.42	0	0	0	0	0	0	0	10.42	0	89.35	33.48	60.24	16.71	0	0	6.73	0	0	0.98	1.86	1.52
GRMZM2G131434_T02	lncRNA	yes		2.45	1.55	4.38	2.76	1.96	13.78	3.46	1.45	2.77	0.31	4.47	2.45	8.3	0.37	1.36	3.57	4.01	2.54	9.5	1.64	1.41	1.03	2.47	3.06	7.59	7.2	17.71	2.52	6.87	2.61	9.36	28.65	3.09	0.94	2.97	1.59	11.73	4.86	11.87	6.19	5.66	8.37	8.81	0.97	3.72	10.68
GRMZM2G131434_T01	lncRNA	yes		100.85	116.42	128.29	122.89	101.27	107.55	92.07	81.46	90.55	98.12	69.52	79.44	74.22	96.02	80.86	119.97	94.68	91.02	138.27	59.99	46.21	106.86	57.85	88.21	54.61	87.29	29.48	26.47	55.52	73.86	15.2	7.83	67.34	42.26	33.89	27.86	46.62	44.96	72.17	96.11	89.95	86.18	65.6	56.32	84.19	68.98
GRMZM2G466460_T01	sRNA precursor	yes	yes	0	0	0	0	0.68	0	0	0.74	0	0	0	0	0	0	1.86	4.2	3.33	0	0	0	2.25	0	0	0	0	0	0	0	0	0	0	0	0	0	0	0	0	0	0	0.88	1.12	0	8.33	7.15	6.13	6.81
GRMZM2G575445_T01	lncRNA	yes	yes	0	0	0	0	0	0	0	0	0	0	0	0	0	0	0	0	0	0	0	0	0	0	0	0	0	0	0	0	0	0	0	0	0	0	0	0	0	0	0	0	0	0	0	0	0	0
GRMZM2G089631_T05	sRNA precursor	yes		4.8	6.2	4.32	9.7	7.68	17.68	8.36	9.91	6.89	11.44	12.39	12.5	18.97	15.35	11.74	9.03	14.25	6.15	22.41	13.3	8.96	9.11	21.09	6.32	27.56	5.13	11.28	15.03	9.49	5.56	12.79	6.2	11.87	13.78	5.74	7.35	7.72	9.58	9.23	11.57	14.63	5.31	22.62	23.08	13.05	10.75
GRMZM2G124203_T04	lncRNA	yes	yes	7.56	6.23	11.28	7.35	7.63	7.69	9.49	9.64	11.42	8.82	7.07	11.82	9.67	6.01	12.28	10.74	14.26	6.14	5.4	11.99	7.59	10.95	8.41	6.59	13.53	8.41	3.99	5.54	10.92	8.36	24.12	18.37	6.05	7.43	11.07	11.2	24.37	6.58	7.41	9.51	9.66	12.07	12.8	14.05	10.82	10.79
AC203090.3_FGT005	lncRNA			0	0	0	0	0	0	0	0	0	0	0	0	0	0	0	0	0	0	0	0	0	0	0	0	0	0	0	0	0	0	0	0	0	0	0	0	0	0	0	0	0	0	0	0	0	0
AC217376.3_FGT004	lncRNA			0	0	0	0	0	0	0	0	0	0	0	0	0	0	0	0	0	0	0	0	0	0	0	0	0	0	0	0	0	0	0	0	0	0	0	0	0	0	0	0	0	0	0	0	0	0
AC217376.3_FGT001	lncRNA			0	0	0	0	0	0	0	0	0	0	0	0	0	0	0	0	0	0	0	0	0	0	0	0	0	0	0	0	0	0	0	0	0	0	0	0	0	0	0	0	0	0	0	0	0	0
GRMZM2G106133_T01	sRNA precursor	yes	yes	27.65	44.23	45.91	19.84	40.27	73.86	45.77	39.83	40.01	18.74	53.36	48.29	39.83	18.99	30.03	55.81	33.7	8.68	14.5	3.06	2.75	32.65	12.18	8.04	6.74	17.64	11.24	16.93	21.78	77.7	25.94	1.35	5.32	6.25	13.86	8.41	24.07	4.66	26.95	20.62	40.22	87.85	14.78	7.44	12.53	4.52
GRMZM2G106133_T03	lncRNA	yes	yes	1.8	0.18	1.55	3.54	7.43	0	0.78	0.18	0.67	0.11	0.64	0.37	1.88	3.11	3.27	1.22	1.68	6.59	1.24	0	0	36.93	0	21.88	0	52.24	0	0	0	25.72	0	0	0	12.07	8.9	0	0	7.99	6.23	54.13	23.52	36.17	11.12	18.28	48.89	60.11
GRMZM2G101052_T01	TE	yes		0.51	0.65	0	1.05	0	0.6	0	0.39	0	1.81	0	0	0	0	0.22	0.47	0.26	0.75	1	0	1.63	0	0	0.84	0.58	0.56	0	0	0	0	0	0	0	0	0	0	0	0	0.7	0	0	0	0	0	0	0
GRMZM2G325026_T02	sRNA precursor	yes		2.75	2.72	2.41	0.83	2.59	1.73	2.53	2.49	1.03	3.41	0.62	2.6	2.02	2.92	4.5	2.25	3.27	2.4	3.81	1.42	1.94	6.36	2.5	3.05	3.46	6.17	1.06	1.15	4.43	1.59	10.68	0.07	6.85	2.68	2.03	2.53	0.21	1.99	5.26	9.22	4.05	4.51	2.4	6.7	0.82	5.22
GRMZM2G116990_T01	lncRNA		yes	0	0	0	0	0	0	0	0	0	0	0	0	0	0	0	0	0	0	0	0	0	0	0	0	0	0	0	0	0	0	0	0	0	0	0	0	0	0	0	0	0	0	0	0	0	0
GRMZM2G015642_T02	sRNA precursor	yes		5.13	6.71	2.05	3.21	2.35	3.77	4.19	1.46	2.75	4.19	2.58	3.69	3.35	0.07	3.59	1.09	3.98	1.1	1.87	1.2	1.05	2.13	5.65	0.65	1.76	1.73	0.04	0.19	2.7	0.1	0.13	0.14	3.91	0.98	2.59	2.87	0.08	0.9	1.93	1.3	2.43	5.71	2.17	7.91	2.62	5.09
GRMZM2G166186_T01	lncRNA	yes		0	0	0	0	0	0	0	0	0	0	0	0	0	0	0	0	0	0	0	0	0	0	0	0	0	0	0	0	0	0	0	0	0	0	0	0	0	0	0	0	0	0	0	0	0	0
GRMZM2G047124_T01	lncRNA	yes		0	0	0	0	0	0	0	0	0	0	0	0	0	0	0	0	0.77	29.41	5.39	3.98	0	0	0	26.94	0	19.72	0	0	46.65	202.72	0	0	0	0	0	0	0	0	0	0	0	0	0	0	70.37	0
GRMZM2G003426_T01	sRNA precursor	yes		347.31	58.9	505.68	467.18	81.22	239.04	233.66	169.51	237.61	65.78	439.2	239.36	195.91	254.1	281.05	228.08	183.49	22.69	48.11	696.61	304.05	0	613.51	5.58	316.29	0	522.4	185.52	157.85	67.37	346.49	486.04	257.01	209.25	95.54	107.34	64.11	28.08	35.42	10.63	0	11.53	15.73	42.43	18.88	29.16
AC206198.3_FGT001	sRNA precursor	yes		0	0	0	0	0	0	0	0.23	0	0	0	0	0	0	0	0	2.44	0	6.45	29.5	35.79	0	46.69	31.61	56.49	18.58	3.04	40.36	66.43	63.92	0	11.37	13.86	19.39	26.04	21.44	17.49	11.99	1.62	0	0	3.85	3.77	15.1	4.05	7.02
GRMZM2G487629_T02	sRNA precursor	yes		6.84	2.42	13.12	3.45	3.45	4.04	10.59	6.69	8.24	2.43	5	2.07	7.82	0.85	9.7	21.21	7.54	4.26	4.79	0.88	1.47	3.79	2.17	2.12	2.78	2.39	5.19	17.3	0.93	3.8	4.73	0	3.05	1.02	5.15	4.6	5.62	2.78	4	3.03	1.71	2.78	7.69	13.25	6.29	5.88
GRMZM2G564469_T01	sRNA precursor			0	0	0	0	0	0	0	0	0	0	0	0	0	0	0	0	0	0	0	0	0	0	0	0	0	0	0	0	0	0	0	0	0	0	0	0	0	0	0	0	0	0	0	0	0	0
GRMZM2G045688_T02	sRNA precursor	yes		72.04	62.2	66.05	115.21	86.77	73.48	87.16	97.58	80.55	76.56	81.49	90.42	148.5	98.61	99.75	91.6	115.44	54.24	73.15	138.41	107.62	72.87	125.91	77.65	182.74	87.41	132.59	105.96	88.62	99.05	94.02	94.21	138.11	116.43	85.97	77.36	74.79	65.91	84.55	88.87	75.09	81.72	185.51	168.76	92.74	86.91
GRMZM2G327174_T02	TE	yes	yes	2.84	1	2.84	1.65	3.51	0.79	2.77	1.84	2.97	1.41	2.22	1.18	3.4	2.25	1.84	2.78	1.35	1.27	2.78	11.5	7.57	2.88	7.81	4.06	15.54	4.1	6.83	1.08	4.95	1.93	20.13	8.22	11.53	9.9	12.84	10.11	17.95	9.65	1.63	3.03	2.23	4.62	6.71	9.28	6.47	3.92
GRMZM2G466557_T01	sRNA precursor	yes	yes	0	0	0	0	0	0	0	0	0	0	0	0	0	0	0	2.53	0	0	0	0	0	0	0	0	0	0	0	0	0	0	0	0	0	0	0	0	0	0	0	0	0	0	0	0	0	0
GRMZM5G826654_T01	lncRNA	yes	yes	0	0	0	0	0	0	0	0	0	0	0	0	0	0	0	1.63	0	0	0	0	0	0	0	0	0	0	0	0	0	0	0	0	0	0	0	0	0	0	0	0	0	0	0	0	0	0
GRMZM2G703910_T01	sRNA precursor			0	0	0	0	0	0	0	0	0	0	0	0	0	0	0	0	0	0	0	0	0	0	0	0	0	0	0	0	0	0	0	0	0	0	0	0	0	0	0	0	0	0	0	0	0	0
GRMZM2G081251_T01	lncRNA	yes	yes	106.17	242.35	2.26	17.46	0	62.65	57.15	47.5	71.81	215.64	0	59.33	11.38	35.76	37.34	67.97	56.93	99.89	11.61	0	0	0	0	0	0	0	0	0	0	0	0	0	0	0	0	0	0	0	6.93	7.33	3.91	0	0	0	0	0
GRMZM2G450163_T03	lncRNA	yes		28.18	6.83	134.91	47.11	79.8	14.46	37.14	45.08	47.38	35	32.11	39.44	88.18	75.5	77.54	171.84	66.44	28.21	20.53	7.33	10.46	13.95	0	3.23	7.59	2.41	18.27	14.48	33.8	19.77	11.75	13.37	1.91	2.94	15.27	6.05	9.68	4.04	12.1	15.13	15.25	7.36	61.9	61.16	61.03	90.7
GRMZM2G096303_T01	sRNA precursor	yes		1.64	0.58	3.81	1.39	1.2	0.39	0.24	0.51	0.5	1.06	2	0.21	0.2	0.34	5.42	0.3	0.38	1.08	3.17	0.86	1.96	0.97	1.47	0.35	0.41	0.51	2.67	2.71	1.68	2.12	2.43	4.72	8.03	0.43	0.36	1.45	0.94	0.26	0.45	0.43	0.44	0.51	0.25	0.41	0.24	0.23
GRMZM2G123896_T01	sRNA precursor	yes		2.7	1.17	8.16	15.97	3.92	4.97	37.32	41.93	18.93	4.62	32.7	39.2	47.26	127.96	88.73	71.71	122.31	49.06	2.56	11.75	5.13	15.6	108.31	0.81	0.02	0.33	10.75	5.76	0.57	2.2	95.9	133.08	41.35	57.11	380.63	412.33	404.51	249.24	5.82	15.9	12.88	1.8	114.52	83.43	181.08	174.48
GRMZM2G150351_T01	sRNA precursor	yes		0	0	0	1.19	0	1.18	2.18	1.1	1.38	1.35	5.1	2.61	0.6	5.79	3.36	1.29	1.05	5.37	2.19	0	0	6.06	0	8.53	0	8.52	0	0	0	9.36	0	0	0	0	0	0	0	0	7.28	5.48	5.13	0	0	0	0	0
GRMZM2G345776_T01	lncRNA	yes		16.32	0	26.94	0	7.64	10.76	35.01	53.9	38.96	0	0	6.66	36.29	40.15	22.95	0	11.59	0	0	0	0	0	0	0	0	0	0	0	0	0	0	0	0	0	0	0	0	0	0	0	0	0	0	0	0	0
GRMZM2G045082_T01	lncRNA	yes		0	0	0	0	0	0	0	0	0	0	0	0	0	0	0	0	0	0	0	0	0	0	0	0	0	0	0	0	0	0	0	0	0	0	0	0	0	0	0	0	0	0	0	0	0	0
GRMZM5G893868_T01	lncRNA			0	0	0	0	0	0	0	0	0	0	0	0	0	0	0	0	0	0	0	0	0	0	0	0	0	0	0	0	0	0	0	0	0	0	0	0	0	0	0	0	0	0	0	0	0	0
GRMZM2G703915_T01	sRNA precursor		yes	0	0	0	0	0	0	0	0	0	0	0	0	0	0	0	0	0	0	0	0	0	0	0	0	0	0	0	0	0	0	0	0	0	0	0	0	0	0	0	0	0	0	0	0	0	0
GRMZM5G886799_T02	lncRNA	yes		0	0	0	0	0	0	0	0	0	0	0	0	0	0	0	0	0	0	0	0	0	0	0	0	0	0	0	0	0	0	0	0	0	0	0	0	0	0	0	0	0	0	0	0	0	0
GRMZM2G063679_T04	sRNA precursor	yes	yes	0.22	0.13	1.23	2.53	0.15	2.71	1.59	0.03	3.34	0.44	3.83	5.96	2.33	6.19	3.04	6.28	5.07	2.33	0.23	1.17	1.36	1.32	0.64	2.78	2.59	1.58	3.1	0.91	6.39	0.34	1.69	3.97	0.7	0.17	3.12	3.46	4.32	4.29	2.78	2.39	2.07	0.44	4.85	0.13	6.44	5.08
GRMZM2G063679_T03	sRNA precursor	yes	yes	0.16	0.13	0.75	3.03	0.49	0.27	3.54	3.01	1.72	0.03	1.78	1.96	2.16	4.03	3.94	3.55	1.35	0.14	0.23	1.36	0.17	0.2	1.01	0.1	1.97	1.03	13.57	2.82	4.3	4.14	1.09	3.85	0.5	1.14	1.04	0.26	0.52	0.5	0.52	0.16	0.65	0.2	2.37	0.1	0.83	1.13
GRMZM2G063679_T02	sRNA precursor	yes	yes	13.91	1.9	37.95	19.51	3.98	5.14	37.48	47.68	32.51	8.64	44.85	35.89	39.79	112.91	114.6	100.87	74.17	16.6	8.06	10.93	17.35	18.93	18.98	53.68	37.59	64.71	71.35	48.1	58.16	66.54	36.14	34.5	52.13	47.58	15.94	24.73	31.95	16.83	34.1	28.21	27	8.85	84.69	47.15	32.06	29.26
GRMZM2G056431_T02	sRNA precursor	yes		291.75	25.82	450.01	513.4	463.87	360.82	175.13	166.02	157.09	53.44	373.14	168.5	130.8	237.81	268.7	304.34	127.88	113.02	61.3	186.29	173.61	51.47	178.94	225.11	230.84	36.23	75.28	108.51	149.46	200.75	48.03	18.46	49.52	29.71	37.36	28.75	88.82	98.24	85.15	85.96	137.45	6.75	252.51	108.88	179.15	147.18
GRMZM2G056431_T01	sRNA precursor	yes		12.63	1.42	12.62	15.55	14.57	13.78	4.64	3.73	3.72	1.41	10.98	5.64	2.77	5.89	4.53	9.76	2.75	3.72	0.69	6.14	6.04	2.22	7.1	7.27	7.9	1.56	3.73	1.39	3.88	4.54	1.22	0.73	2.77	1.87	2.37	1.54	4.36	4.3	3.47	3.14	6.01	0.32	7.76	2.53	5.73	5.24
GRMZM2G412630_T01	lncRNA	yes		0	0	0	0	0	0	0	0	0	0	0	0	0	0	0	0	0	0	0	0	0	0	0	0	0	0	0	0	0	0	0	0	0	0	0	0	0	0	0	0	0	0	0	0	0	0
GRMZM5G826174_T01	sRNA precursor	yes		42.07	2.35	79.43	89.03	12.41	15.7	103.2	113.83	82.92	27.41	124.55	98.31	194.9	112.5	117.2	76.34	91.06	44.79	27.55	29.2	15.72	0	6.27	2.06	19.03	0	22.48	82.08	93.97	25.37	16.11	32.67	0	28.34	41.76	35.37	38.11	66.86	30.77	16.67	5.1	0	58.03	77.08	84.93	65.41
GRMZM2G171559_T01	sRNA precursor	yes		338.99	172.14	465.48	470.04	472.88	97.22	201.21	162.68	183.28	136.31	109.3	218.63	141.44	68.47	138.33	444.2	459.44	151.46	32.89	29.4	43.22	30.63	18.14	73.54	12.55	35.44	0	202.87	294.99	177.5	0	0	0	0	0	0	0	0	53.47	53.92	46.18	16.56	105.47	25.2	30.06	7.72
GRMZM2G009735_T01	TE	yes		23.62	39.02	30.7	36.81	22.48	12.87	22.19	29.12	28.15	35.73	28.69	35.05	100.46	35.67	25.88	18.14	24.38	25.85	24.85	31.98	26.44	23.41	16.54	31.21	14.57	25.36	52.2	16.84	27.7	44.92	22.23	10.13	28.6	46.47	6.63	5.88	21.71	38.85	33.97	39.34	14.82	22.07	43.36	19.6	23.38	8.95
GRMZM2G087651_T03	sRNA precursor	yes		5.19	2.8	4.14	9.26	9.9	3.26	6.33	4.13	0.1	1.44	1.39	3.02	7.06	0.14	6.91	0.05	2.88	0.69	0.04	2.44	0.29	0.22	6.5	0.12	0.15	1.25	3.61	2.71	11.11	3.53	81.11	2.14	0.85	7.08	7.16	0.46	0.44	5.95	0.09	5.35	3.57	1.6	1.4	8.45	3.82	5.98
GRMZM2G087651_T05	sRNA precursor	yes		755.82	833.47	749.22	874.36	666.4	674.74	594.78	509.09	615.13	896.79	598.01	517.03	438.15	357.72	459.07	563.36	450.96	556	711.29	355.17	226.18	520.37	274.42	418.12	396.98	425.76	244.01	225.13	251.49	274.82	148.27	168.94	213.09	295.3	297.54	305.84	373.05	305.57	486.28	426.35	530.15	750.33	325	392.66	434.75	535.52
GRMZM2G087651_T04	sRNA precursor	yes		55.96	74.16	37.08	71.11	41.86	62.12	35.21	44.26	47.6	94.22	54.09	57.63	35.89	43.92	47.11	75.17	48.87	57.33	51.66	25.29	26.25	40.87	28.64	41.23	21.94	25.59	9.53	20.63	30.39	26.26	2.26	9.61	35.58	25.28	30.51	26.76	5.21	20.82	37.55	29.51	46.34	57.44	19.61	25.65	27.37	40.33
GRMZM2G087651_T06	sRNA precursor	yes		46.43	65.83	106.72	96.37	63.64	62.94	49.58	39.95	44.21	58.67	44.32	60.38	31.28	59.08	31.87	52.94	30.69	41.02	8.67	10.86	18.24	22.17	37.74	7.09	4.72	11.28	20.41	18.77	27.72	39.35	15.4	4.85	14.56	6.62	7.88	6.31	22.76	22.24	19.97	16.92	31.59	5.06	36.99	49.17	45.79	9.78
GRMZM5G877884_T01	lncRNA	yes		16.45	6.42	12.68	38.07	30.19	21.06	13.88	14.11	17.09	6.27	22.76	22.14	29.66	16.98	14.79	15.29	19.6	15.61	14.52	67.6	55.53	11.95	77.17	14.45	104.45	13.37	33.72	31.34	31.59	25.86	48.67	26.34	49.92	44.79	37.81	33.85	35.74	43.18	12.65	12.95	26.4	10.2	45.71	42.45	27.16	23.04
GRMZM5G842970_T01	sRNA precursor	yes		7.53	6.62	17.16	23.7	17.33	19.51	13.68	19.62	9.79	4.22	14.16	14.88	33.4	15.48	23	33.5	29.58	19.23	10.5	43.52	23.47	11.26	52.71	8.58	39.14	7.54	23.05	16.6	15.34	9.47	41.18	57.91	27.6	31.84	44.27	54.19	49.44	52.16	8.82	9.14	19.78	9	33.22	36.21	29.21	48.68
AC225222.2_FGT004	sRNA precursor			0	0	0	0	0	0	0	0	0	0	0	0	0	0	0	0	0	0	0	0	0	0	0	0	0	0	0	0	0	0	0	0	0	0	0	0	0	0	0	0	0	0	0	0	0	0
GRMZM2G346455_T02	lncRNA	yes	yes	9.46	5.37	7.73	22.51	9.52	6.25	7.01	4.41	7.14	15.64	13.59	14.57	13.99	0	5.62	6.64	1.53	1.3	0	4.44	0	0	0	9.77	8.7	0	4.59	0	0	0	0	0	0	0	0	0	0	0	0	0	0	0	0	0	0	0
GRMZM5G832380_T02	lncRNA	yes		31.52	29.31	28.25	31.6	32.75	30.71	32.02	44.82	30.8	33.61	24.35	32.34	52.9	23.2	36.63	39.6	33.29	29.42	39.18	48.62	35.82	21.75	85.74	27.44	50.36	21.31	39.4	27.9	18.77	19.89	27.45	48.21	39.35	48.68	79.76	71.19	88.61	76.83	23.52	22.3	21.79	21.81	29.66	34.63	31.05	49.69
GRMZM5G832380_T01	lncRNA	yes		15.01	8.38	18.36	15.84	17	13.78	12.7	4.56	14.29	6.98	11.55	14.33	5.27	9.07	8.65	4.76	8.72	9.45	6.62	16.43	19.63	10.7	26.1	9.78	24.05	11.13	7.33	11.38	14.33	10.58	28.86	5.7	23.88	17.13	32.59	22.33	21.63	16.69	12.51	11.28	9.41	8.44	13.6	4.14	18.65	11.51
GRMZM2G409205_T01	sRNA precursor	yes		5.03	6.47	3.96	4.62	6.33	2.94	3.74	4.23	3.39	6.99	5.77	4.28	5.37	6.42	6.53	7.37	7.01	6.25	3.76	5.09	8.31	12.67	8.39	11.54	5.36	8.48	4.85	3.22	4.28	4.54	9.38	14.35	5.9	8.44	7.84	7.89	6.91	7.46	8.53	18.99	15.44	5.75	5.32	7.54	12.68	14.08
GRMZM2G409205_T02	sRNA precursor	yes		15.68	16.43	9.24	18.81	17.41	9.44	16.45	10.73	13.77	18.17	15.05	18.61	8.83	14	17.57	25	9.87	23.97	5.38	8.94	10.08	19.43	10.19	16.92	12.05	15.82	12.04	4.64	7.01	7.1	11.89	7.53	9.74	12.92	19.39	17.48	18.19	26.13	24.3	15.43	18.24	11.08	17.77	22.76	32.02	41.23
GRMZM2G043183_T01	lncRNA	yes		2.63	1.58	0.68	4.24	2.99	3.75	1.17	1.56	2.11	1.89	1.78	1.16	1.31	4.24	0.22	0.65	0	1.45	3.7	2.8	3.25	3.31	4.78	4.17	2.7	3.91	0	0	0	2.46	5.38	3.43	7.57	3.4	17.78	10.92	12.88	6.46	1.46	4.78	2.17	2.37	1.83	1.28	3.08	7.06
GRMZM2G577369_T01	sRNA precursor		yes	0	0	0	0	0	0	0	0	0	0	0	0	0	0	0	0	0	0	0	0	0	0	0	0	0	0	0	0	0	0	0	0	0	0	0	0	0	0	0	0	0	0	0	0	0	0
GRMZM2G091320_T01	sRNA precursor	yes		14.28	6.48	19.77	26.3	0	0	23.75	19.85	13.89	6.83	18.85	20.28	62.58	0	13.25	2.16	5.3	0	0	0	0	0	0	0	0	0	6.87	2.44	3.21	0	7.84	7.01	0	0	0	0	0	0	2.01	0	0	0	0	0	0	0
GRMZM2G131715_T01	sRNA precursor	yes	yes	48.77	118.91	20.5	14.76	21.9	25.57	22.35	25.39	31.97	142.25	38.15	31.51	6.98	26.86	23.27	23.73	16.88	44.68	89.75	0	6.01	131.52	0	26.12	7.42	115.92	0	0	0	14.34	16.88	8.49	36.25	29.07	30.36	23.06	24.55	15.26	125.56	100.81	80.03	73.06	20.91	21.84	32.64	29.43
GRMZM2G131723_T04	lncRNA	yes		14.2	21.42	15.1	17.06	14.51	17.02	10.64	10.25	11.15	19.31	12.56	13.86	19.95	17.99	17.16	14.69	13.09	10.14	20.95	12.92	5.54	13.74	6.38	7.02	7.14	12.75	12.49	10.39	12.53	8.32	12.46	13.71	12.12	11.48	9.56	11.11	14.22	6.13	15.11	14.16	14.72	14.03	15.84	15.17	15.21	24.68
GRMZM2G131815_T01	sRNA precursor	yes		148.31	169.77	173.16	137.69	172.87	117.02	122.7	116.4	135.47	162.44	103.07	113.22	94.58	81.95	101.45	121.73	102.8	95.91	98.91	97.15	97.2	77.08	103.05	95.63	143.21	94.93	61.08	74.71	90.57	103.46	40.03	51.12	87.17	68.59	48.5	50.43	65.38	41.85	100.08	99.9	79.03	62.96	69.25	66.37	68.42	63.85
GRMZM2G131815_T02	sRNA precursor	yes		3.77	3.77	1.91	5.11	4.57	2.35	1.76	2.48	3.39	2.28	2.93	3.77	2.5	7.28	4.18	2.41	4.13	1.52	2.26	3.24	4.19	1.35	1.64	3.85	8.98	6.51	0	2.25	2.25	0.87	0	0	0	3.57	3.03	0	0	2.8	5.73	3.74	4.31	5.07	4.57	6.53	1.48	1.84
GRMZM2G048434_T07	sRNA precursor	yes		101.96	105.07	108.23	95.95	160.81	109.46	131.24	134.09	102.5	101.52	76.78	85.23	66.04	108.18	100.65	109.09	123.72	140.42	110.17	76.75	82.24	112.35	71.71	150.67	157.35	187.89	93.78	51.31	70.91	179.25	41.26	48.53	156.56	169.36	110.49	107.37	94.79	85.39	137.84	125.64	110.1	174.98	155.46	129.18	85.42	94.83
GRMZM2G465734_T01	lncRNA	yes	yes	0	0	0	0	0	0	0	0	0	0	0	0	0	0	0	2.47	0	19.34	8.25	0	0	38.64	0	0	0	17.53	0	0	16.7	24.21	0	0	0	0	0	0	0	0	3.43	4.73	0	51.09	0	0	0	0
GRMZM2G019641_T02	lncRNA	yes		9.08	8.74	22.13	1.12	55.31	22.91	34.86	31.42	37.01	9.53	28.61	30.17	51.02	51.03	33.81	17.67	9.29	16.35	8.08	12.57	19.9	12.48	14.87	2.55	12.68	0	11.3	16.75	6.08	6.01	22.23	23.25	6.48	18.14	8.26	15.22	9.97	30.04	13.3	15.46	22.55	0	37.84	32.43	25.6	39.2
GRMZM2G019641_T01	lncRNA	yes		52.2	21.28	119.84	8.96	241.81	64.07	124.53	115.36	115.52	36.85	111.53	98.02	159.96	144.02	147.61	99.05	45.27	85.75	21.21	89.73	57	35.12	69.48	19	31.61	2.71	70.86	29.59	39.01	21.93	67.11	100.04	49.59	52.04	53.18	40.07	56.59	69.23	38.21	68.67	83.15	0	168.72	150.79	102.48	123.01
GRMZM2G009197_T01	sRNA precursor	yes		0	1.64	1.12	1.09	0.87	0	1.82	2.2	1.42	4.93	2.67	3.6	3.15	0	3.06	2.09	2.48	1.18	2.43	0	0	8.18	0	1.32	0	1.47	0	0	0	0	0	0	0	0	2.34	8.7	0	1.52	2.4	2.03	6.14	2.79	0.53	0	0	2.12
GRMZM5G830585_T01	sRNA precursor		yes	0	0	0	0	0	0	0	0	0	0	0	0	0	0	0	0	0	0	0	0	0	0	0	0	0	0	0	0	0	0	0	0	0	0	0	0	0	0	0	0	0	0	0	0	0	0
GRMZM2G515262_T01	sRNA precursor		yes	0	0	0	0	0	0	0	0	0	0	0	0	0	0	0	0	0	0	1	0	0	0	0	0	0	0	0	0	0	0	0	0	0	0	0	0	0	0	0	0	0	0	0	0	0	0
GRMZM2G557123_T01	lncRNA	yes	yes	0	0	0	0	0	0	0	0	0	0	0	0	0	0	0	0	0	0	0	0	0	0	0	0	0	0	0	0	0	0	0	0	0	0	0	0	0	0	0	0	0	0	0	0	0	0
GRMZM2G112656_T01	sRNA precursor	yes	yes	11.23	1.93	21.53	0	19.3	10.86	32.47	34.69	32.42	5.2	22.05	18.56	9.73	12.85	16.67	37.19	31.88	1.65	1.44	8.64	18.04	9.53	20.23	4.54	11.5	3.15	38.48	44.52	28.49	10.54	6.42	3.98	0	3.11	0	0	0	0	8.77	12.15	3.04	6.6	5.39	5.55	2.78	2.3
GRMZM2G413482_T01	lncRNA	yes		0	0	0	0	0	0	0	0	0	0	0	0	0	0	0	4.87	4.86	0	0	0	0	0	0	0	0	0	0	0	0	0	0	0	0	0	0	0	0	0	0	0	0	0	0	0	0	0
GRMZM2G023970_T03	lncRNA	yes		0	0	0	0.81	0.82	0	0	0.62	0	1.17	1	0	1.23	0	0	0.73	0.89	0	0.68	0	0	0	0	0	2.68	1.17	0	0	0	0	0	0	4.29	2.17	1.77	0	0	2.08	0	0	0	0	4.18	6.62	2.89	2.61
GRMZM2G486244_T01	lncRNA	yes	yes	9.09	2.2	16.62	22.86	23.58	2.98	3.92	9.08	5.15	1.01	0	4.43	13.06	5.72	6.6	4.68	9.25	3.94	0	0	3.27	3.22	0	0	2.73	2.61	0	0	0	0	0	0	0	0	0	0	0	0	4.61	5.32	12.24	4.29	11.01	11.98	7.79	4.02
GRMZM2G386294_T01	sRNA precursor			0	0	0	0	0	0	0	0	0	0	0	0	0	0	0	0	0	0	0	0	0	0	0	0	0	0	0	0	0	0	0	0	0	0	0	0	0	0	0	0	0	0	0	0	0	0
GRMZM2G523904_T01	sRNA precursor			0	0	0	0	0	0	0	0	0	0	0	0	0	0	0	0	0	0	0	0	0	0	0	0	0	0	0	0	0	0	0	0	0	0	0	0	0	0	0	0	0	0	0	0	0	0
GRMZM2G121654_T01	sRNA precursor	yes		0	0	0	0	0	0	0	0	0	0.7	0	0	0	0	0	0.13	0	0	0	0	0	0	0	0	0	0	0	0	0	0	0	0	0	0	0	0	0	0	0	0	0	0	0	0	0	0.49
GRMZM2G121647_T01	sRNA precursor	yes		0	0	0	0	0	0	0	0	0	0.44	0	0	0	0	0	0	0	0	0.27	0	0	0	0	0	0	0	0	0	0	0	0	0	0	0	0	0	0	0	0	0	0	0	0	0	0	0
GRMZM5G867445_T01	sRNA precursor	yes		0	0	0	0	0	0	0	0	0	0	0	0	0	0	0	0	0	0	0	0	0	0	0	0	0	0	0	0	0	0	0	0	0	0	0	0	0	0	0	0	0	0	0	0	0	0
GRMZM2G155706_T01	sRNA precursor	yes		0	0	0	0	0	0	0	0	0	0	0	0	0	0	0	0	0	0	0	0	0	0	0	0	0	0	0	0	0	0	0	0	0	0	0	0	0	0	0	0	0	0	0	0	0	0
GRMZM5G864490_T01	sRNA precursor	yes		0	0	0	0	0	0	0	0	0	0	0	0	0	0	0	0	0	0	0	0	0	0	0	0	0	0	0	0	0	0	0	0	0	0	0	0	0	0	0	0	0	0	0	0	0	0
GRMZM2G450912_T01	sRNA precursor	yes		0	0	0	0	0	0	0	0	0	0.47	0	0	0	0	0	0	0	0	0	0	0	0	0	0	0	0	0	0	0	0	0	0	0	0	0	0	0	0	0	0	0	0	0	0	0	0.19
GRMZM5G877737_T01	lncRNA			0	0	0	0	0	0	0	0	0	0	0	0	0	0	0	0	0	0	0	0	0	0	0	0	0	0	0	0	0	0	0	0	0	0	0	0	0	0	0	0	0	0	0	0	0	0
GRMZM5G849851_T01	sRNA precursor	yes		0	0	0	0	0	0	0	0	0	0	0	0	0	0	0	0	0	0	0	4.03	0.75	0	0	0.18	0.61	0.68	0	0	0.74	0	0	0	0	0	1.98	0.37	0	0.17	0	0	0	0	0	0	0	0.33
GRMZM2G154737_T01	sRNA precursor			0	0	0	0	0	0	0	0	0	0	0	0	0	0	0	0	0	0	0	0	0	0	0	0	0	0	0	0	0	0	0	0	0	0	0	0	0	0	0	0	0	0	0	0	0	0
GRMZM2G703944_T01	sRNA precursor		yes	0	0	0	0	0	0	0	0	0	0	0	0	0	0	0	0	0	0	0	0	0	0	0	0	0	0	0	0	0	0	0	0	0	0	0	0	0	0	0	0	0	0	0	0	0	0
GRMZM2G314488_T01	lncRNA			0	0	0	0	0	0	0	0	0	0	0	0	0	0	0	0	0	0	0	0	0	0	0	0	0	0	0	0	0	0	0	0	0	0	0	0	0	0	0	0	0	0	0	0	0	0
AC186905.3_FGT013	sRNA precursor			0	0	0	0	0	0	0	0	0	0	0	0	0	0	0	0	0	0	0	0	0	0	0	0	0	0	0	0	0	0	0	0	0	0	0	0	0	0	0	0	0	0	0	0	0	0
GRMZM2G012877_T01	sRNA precursor			0	0	0	0	0	0	0	0	0	0	0	0	0	0	0	0	0	0	0	0	0	0	0	0	0	0	0	0	0	0	0	0	0	0	0	0	0	0	0	0	0	0	0	0	0	0
GRMZM2G490971_T01	sRNA precursor			0	0	0	0	0	0	0	0	0	0	0	0	0	0	0	0	0	0	0	0	0	0	0	0	0	0	0	0	0	0	0	0	0	0	0	0	0	0	0	0	0	0	0	0	0	0
GRMZM2G314364_T01	sRNA precursor		yes	0	0	0	0	0	0	0	0	0	0	0	0	0	0	0	0	0	0	0	0	0	0	0	0	0	0	0	0	0	0	0	0	0	0	0	0	0	0	0	0	0	0	0	0	0	0
GRMZM5G846399_T01	lncRNA	yes		7.98	3.4	13.5	6.64	3.51	19.62	21.22	15.28	7.25	12.92	22.78	11.65	11.91	18.37	14.08	15.27	20.29	35.36	78.66	197.68	273.66	31.58	139.46	217.62	172.19	149.96	23.57	119.75	232.86	201.96	0	60.95	123.12	87.8	207.33	156.53	151.24	104.49	80.69	27.05	20.21	75.31	41.84	52.82	44.1	47.72
GRMZM2G124301_T02	sRNA precursor	yes		16.14	34.38	17.18	8.35	12.45	13.39	11.36	15.05	13.45	21.83	14.86	12.88	9.96	16.8	14.2	21.26	13.44	20.58	23.44	0	3.45	42.47	1.96	16.18	5.44	24.41	4.66	8.69	13.01	13.99	11.47	8.65	0	8.54	19.73	13.89	13.39	12.06	33.24	30.44	25.34	27.95	19.58	18.91	36.42	32.89
GRMZM2G435541_T01	lncRNA	yes		8.17	10	11.64	23.01	28.19	16.05	11.67	13.5	8.92	20.86	24.03	17.66	17.41	19.08	23.15	5.28	13.87	21.31	30.38	55.46	36.75	21.5	26.12	20.86	47.09	11.49	17.45	0	0	29.27	0	0	44.8	44.74	27.72	49.47	44.96	45.16	25.68	25.29	29.85	23.42	28.75	27.4	36.3	23.17
GRMZM2G383425_T01	sRNA precursor	yes		0	0	0	0	0	0	0	0	0	0	0	0	0	0	0	0	46.03	0	0	0	0	0	0	0	0	0	0	0	0	0	0	0	0	0	0	0	0	0	0	0	0	0	0	0	0	0
GRMZM2G430675_T04	lncRNA	yes		5.72	0	16.65	7.36	6.2	0	19.68	24.05	7.22	12.44	53.43	15.95	46.05	31.22	31.38	18.49	3.29	1.15	1.69	0	0	0	0	0	0	0	0	0	0	0	0	0	0	10.38	4.73	0	0	6.24	0	0	3.63	0	2.62	14.8	0	23.05
GRMZM2G426023_T01	sRNA precursor	yes	yes	0.15	0	0	0.84	0.74	0	0.2	0.28	0.2	0.37	0.32	0.33	0.48	0.46	0.62	0.57	0.62	0.26	0.15	0.54	0.16	0.59	0	0.68	0.77	1.3	0.74	0	0	0.97	0	0	0	0.51	0.07	0	0	0	0.42	0.79	1.01	0.77	0.86	0.68	0.75	0.36
GRMZM2G115961_T01	sRNA precursor		yes	0	0	0	0	0	0	0	0	0	0	0	0	0	0	0	0	0	0	0	0	0	0	0	0	0	0	0	0	0	0	0	0	0	0	0	0	0	0	0	0	0	0	0	0	0	0
GRMZM2G548080_T01	lncRNA		yes	0	0	0	0	0	0	0	0	0	0	0	0	0	0	0	0	0	0	0	0	0	0	0	0	0	0	0	0	0	0	0	0	0	0	0	0	0	0	0	0	0	0	0	0	0	0
GRMZM2G011394_T01	sRNA precursor			0	0	0	0	0	0	0	0	0	0	0	0	0	0	0	0	0	0	0	0	0	0	0	0	0	0	0	0	0	0	0	0	0	0	0	0	0	0	0	0	0	0	0	0	0	0
GRMZM2G453739_T01	lncRNA			0	0	0	0	0	0	0	0	0	0	0	0	0	0	0	0	0	0	0	0	0	0	0	0	0	0	0	0	0	0	0	0	0	0	0	0	0	0	0	0	0	0	0	0	0	0
GRMZM2G068270_T01	sRNA precursor			0	0	0	0	0	0	0	0	0	0	0	0	0	0	0	0	0	0	0	0	0	0	0	0	0	0	0	0	0	0	0	0	0	0	0	0	0	0	0	0	0	0	0	0	0	0
GRMZM2G368618_T01	lncRNA			0	0	0	0	0	0	0	0	0	0	0	0	0	0	0	0	0	0	0	0	0	0	0	0	0	0	0	0	0	0	0	0	0	0	0	0	0	0	0	0	0	0	0	0	0	0
GRMZM2G035664_T02	lncRNA	yes		18.21	33.69	14.14	9.56	17.41	19.76	9.42	16.62	12.86	32.83	14.35	15.45	9.12	16.36	15.92	24.44	23.11	36.08	21.42	25.64	22.02	16.87	22.86	22.7	34.28	14.27	21.01	12.82	21.23	17.05	24.3	35.87	31.86	28.57	37.96	29.32	33.59	26.48	20.12	18.13	15.28	13.71	25.94	27.72	29.06	28.91
GRMZM2G040387_T02	sRNA precursor	yes		7.02	0.92	0.73	6.32	8.66	2.4	3.17	2.2	2.85	4.08	2.76	2.93	1.36	0.06	1.43	4.48	2.69	1.96	2.3	6.55	7.24	2.29	9.22	3.44	2.74	5.62	0	2.15	4.81	7.98	2.47	0.04	6.23	4.92	8.58	0.15	0.13	2.42	4.26	3.49	6.85	5.48	6	7.32	4.74	3.04
GRMZM2G124434_T02	sRNA precursor	yes	yes	1.9	6	1.73	7.85	1.19	16.94	4.01	3.58	5.87	9.99	5.35	6.39	10.41	7.69	5.23	1.43	5.67	3.88	5.43	9.26	24.15	0.09	30.28	3.08	5.88	0.03	0	9.3	0	0	4.82	6.81	4.8	3.17	9.05	13.65	11.47	16.06	1.96	0.06	0.05	0.11	3.49	4.49	14.22	16.07
GRMZM2G119544_T03	sRNA precursor	yes		1.86	1.44	1.25	1.82	1.71	1.54	1.44	1.66	1.34	1.57	1.74	2.01	2.01	2.12	2.68	2.27	2.22	3.61	2.3	2.01	1.6	4.19	2.57	2.19	2	2.53	8.42	1.05	2.33	3.7	2.52	3.04	1.86	2.92	3.4	1.61	3.83	3.87	2.4	3.64	3.99	3.1	3.69	4.76	6.24	6.74
GRMZM2G084513_T03	lncRNA			0	0	0	0	0	0	0	0	0	0	0	0	0	0	0	0	0	0	0	0	0	0	0	0	0	0	0	0	0	0	0	0	0	0	0	0	0	0	0	0	0	0	0	0	0	0
GRMZM2G382077_T02	sRNA precursor	yes	yes	0.93	1.32	2.64	1.39	0.21	1.9	2.78	2.57	2.09	2.21	0.6	0.33	1.11	0.3	1.67	0.1	1.32	1.09	0.58	0.57	0.7	0.68	3.56	2.34	1.71	0.41	0	0	0	2.78	0	0.77	0	0	0.04	0	0	0.17	1.4	0.33	3.98	0.09	0.5	2	2.18	5.51
GRMZM2G546282_T01	sRNA precursor		yes	0	0	0	0	0	0	0	0	0	0	0	0	0	0	0	0	0	0	0	0	0	0	0	0	0	0	0	0	0	0	0	0	0	0	0	0	0	0	0	0	0	0	0	0	0	0
GRMZM2G104024_T01	sRNA precursor	yes		0	0	4.69	1.87	0	3.91	35.89	31.9	16.07	0	22.3	15.42	32.24	24.93	13.29	13.79	14.34	1.2	0	0	0	0	0	0	0	0	0	0	0	0	0	0	0	0	2.47	0	0	12.13	2.58	4.94	0	0	3.09	1.75	0	1.71
GRMZM2G157806_T02	lncRNA	yes		0	0	0	0	0	0	0	0	0	0	0	0	0	0	0	0	0	0.9	0	0	0	0	0	0	0	0	0	0	0	0	0	0	0	0	0	0	0	0	0	0	0	0	0	0	0	0
GRMZM2G083091_T01	sRNA precursor	yes		337.01	234.48	504.41	513.04	302.64	302.39	486.95	435.05	401.96	305.08	317.76	421.95	497.27	62.54	51.94	47.34	105.2	65.22	250.73	155.84	130.58	149.94	169.58	125.21	262.51	125.87	370.22	228.54	127	93.29	217.37	111.01	271.98	320.32	207.56	186.23	221.01	221.79	159.44	164.28	185.41	164.29	222.43	207.56	224.43	217.77
GRMZM2G073192_T01	lncRNA	yes		0	0.75	0	0	0	0.02	0.01	0.26	0	0.58	0	0	0	0	0	0.56	0	0.12	6.81	7.16	4.67	1.96	22.81	4.52	6.76	3.3	4.69	2.58	2.44	3.31	25.92	14.95	11.99	2.64	20.05	11.74	17.88	3.84	7.36	9.41	0	8	0.52	0.25	0	0
GRMZM2G073192_T03	lncRNA	yes		0	0	0	0	0	0.39	0.24	0.73	0	0.61	0	0	0	0	0	0.63	0	0.67	14.76	32.05	22.92	4.75	58.06	9.83	28.62	19.96	24.06	8.95	3.37	8.41	38.77	20.77	13.09	11.46	36.43	16.37	13.01	8.99	36.55	32.92	0	23.1	1.36	1.2	0	0
GRMZM2G073192_T02	lncRNA	yes		0	0	0	0	0	0.05	0.02	0.16	0	0.07	0	0	0	0	0	0.22	0	0.06	3.24	13.12	9.86	1.47	15.38	5.08	17.81	7.4	5.73	1.57	0.71	0.12	10.05	4.04	10.3	10.61	14.96	15.14	11.52	5.55	10.23	9.95	0	12.83	0.4	0.78	0	0
GRMZM2G073192_T04	lncRNA	yes		0	0	0	0	0	0.67	0.32	0.76	0	0.66	0	0	0	0	0	0.45	0	0.9	10.32	25.41	22.18	3.38	67.27	16.83	28.62	27.13	31.22	24.1	8.93	11.61	45.48	32.18	23.31	12.71	23.39	23.82	50.02	11.68	30.93	19.38	0	34.17	1.21	2.42	0	0
GRMZM5G879127_T02	lncRNA	yes		0	0.46	0	0	0	0.45	0.25	0.77	0	0.84	0	0	0	0	0	0.62	0	0.85	17.24	38.43	28.71	5.53	66.88	12.37	37.78	24.5	28.27	8.73	5.04	10.02	47.38	23.89	17.39	16.4	43.84	22.61	15.36	11.63	43.96	40.51	0	30.12	1.24	1.39	0	0
GRMZM5G879127_T01	lncRNA	yes		0	0.06	0	0	0	0.11	0.04	0.3	0	0.41	0	0	0	0	0	0.93	0	0.32	8.71	12.44	7.93	3.33	27.18	5.85	12.25	4.39	4.94	6.4	2.16	1.84	28.49	16.71	16.66	7.2	30.82	17.61	26.92	6.42	10.45	11.12	0	10.71	1.25	0.89	0	0
GRMZM5G879127_T03	lncRNA	yes		0	0.38	0	0	0	0.67	0.34	0.99	0	0.9	0	0	0	0	0	0.48	0	0.76	12.12	31.9	27.7	3.76	79.69	21.34	38.36	33.36	37.06	24.14	9.46	13.59	55.06	34.81	29.85	15.87	27.75	31.68	56.75	14.81	37.22	23.96	0	44.81	1.19	2.8	0	0
GRMZM2G105971_T01	TE	yes		7.37	7.51	13.67	5.63	6.65	8.79	6.06	2.68	7.48	4.26	12.57	6.06	6.15	7.11	4.15	1.33	8.03	7.49	3.75	1.21	14.27	2.99	5.5	7.3	7.19	3.6	10.69	1.57	4.91	7.75	20.46	6.54	14.66	17	6.3	1.68	10.64	17.92	14.31	26.36	8.83	8.54	4	18.57	12.28	5.46
GRMZM2G105971_T02	TE	yes		22.52	22.02	34.18	20.28	36.29	5.55	30.69	39.55	31.18	16.73	13.25	21.92	29.08	29.91	32.68	39.35	22.65	9.28	19.93	40.43	15.26	34.97	37.74	24.06	149.12	110.39	60.32	36.11	34	31.82	15.74	10.7	50.69	30.95	73.58	50.06	59.26	26.41	29.1	5.19	36.71	52.37	67.4	28.9	37.7	34.02
GRMZM2G010831_T01	sRNA precursor	yes		10.09	15.1	5.39	5.67	10.16	13.07	5.84	6.44	6.15	7.82	5.37	11.07	3.74	11.17	14.68	34.82	36.15	60.07	24.41	7.89	10.57	32.32	7.09	25.2	6.17	37.45	9.1	22.09	22.7	19.82	0	1.97	8.55	7.3	1.36	6.82	4.69	4.22	29.41	39	30.96	23.29	33.49	32.73	41.05	35.33
GRMZM2G010831_T02	lncRNA	yes		5.51	10.54	2.57	1.33	11.65	7.44	5.92	5.33	3.36	8	5.42	7.33	3.79	11.2	9.15	25.96	24.17	36.61	40.37	4.69	5.05	55.86	3.28	37.18	13.93	56.01	4.6	36.29	46.78	95.33	0	11.81	5.77	7.31	9.28	3.36	6.57	8.95	40.64	27.73	62.53	109.46	32.22	21.41	9.96	10.99
GRMZM2G011912_T02	sRNA precursor	yes		19.81	21.29	45.64	26.08	22.55	10.19	19.46	29.83	21.6	22.01	14.91	19.84	34.63	27.73	31.73	42.36	24.41	11.16	1.49	4.02	1.38	5.16	9.02	1.58	3.81	4.97	11.14	16.48	9.81	7.17	13.52	6.56	4.46	8.69	1.25	12.67	8.04	5.54	2.07	10.13	5.54	6.7	27.09	17.06	13.94	29.22
GRMZM2G012119_T02	lncRNA	yes		21.74	8.96	42.08	2.3	54.81	33.96	40.27	33.45	10.55	11.93	13.42	25.55	31.13	43.87	62.45	111.88	141.07	145.86	21.55	301.17	301.16	23.45	1049.4	56.26	35.16	12.03	106.84	98.49	61.54	34.36	31.31	101.45	41.89	63.33	152.63	37.02	372.28	89.08	10.22	23.2	46.32	28.84	71.58	200.19	60.61	96.68
GRMZM2G012119_T03	lncRNA	yes		1.86	0	1.43	0.09	1.86	6.9	1.8	2.28	0.86	0.82	2.07	1.08	1.63	8.22	7.76	10.12	7.82	10.67	1.58	15.35	13.95	5.96	6.42	1.03	9.37	1.95	6.2	3.85	5.25	7.78	3.33	2.89	7.17	6.71	12.13	1.6	0.15	7.04	4.87	3.51	6.97	2.87	4.41	13.75	2.87	13.66
GRMZM2G487322_T01	sRNA precursor	yes		0	0	0	0	0	0	0	0	0	0	0	0	0	0	0	0	0	0	0	0	0	0	0	0	0	0	0	0	0	0	0	0	0	0	0	0	0	0	0	0	0	0	0	0	0	0
GRMZM2G146818_T01	sRNA precursor	yes		69.19	169.06	66.37	30.35	56.98	58	64.53	66.83	61.18	142.3	50.33	58.17	41.5	58.64	66.15	83.77	44.38	82.41	74.6	21.56	41.83	54.17	44.58	43.62	45.63	77.88	60.73	39.93	91.74	93.66	47.66	70.96	50.29	53.74	51.2	67.97	43.39	47.53	78.79	71.77	60.32	44.49	40.18	52.27	34.1	41.87
AC201898.4_FGT004	lncRNA	yes		0	0	0	0	0	0	0	0	0	11.77	0	0	0	0	0	0	0	0	0	0	0	0	0	0	0	0	0	0	0	0	0	0	0	0	0	0	0	0	0	0	0	0	0	0	0	0
GRMZM2G146589_T05	lncRNA	yes	yes	11.84	28.64	21.63	11.98	13.71	22.82	16.61	20.77	8.17	19.39	9.5	13.7	23.56	25.39	19.35	42.49	30.83	25.04	19.83	11.6	15.08	23.47	12.54	19.41	24.76	16.82	24.84	25.24	26.36	24.82	6.82	16.97	23.36	24.54	16.75	16.43	27.59	12.51	22.95	28.35	23.26	23.12	24.92	32.73	17.65	38.56
GRMZM2G034503_T05	lncRNA	yes		12.41	17.65	5.19	13.62	17.21	6.85	16.78	16.62	15.35	20.26	22.12	19.73	21.28	25.35	19.28	16.83	14.04	13.73	6.86	18.87	20.61	12.11	22.5	16.08	31.58	20.57	13.62	24.8	9.2	16.3	17.48	11.31	23.63	18.5	21.91	13.54	21.68	23.01	14.96	16.88	20.91	10.46	33.43	62.26	24.12	29.87
GRMZM2G092899_T01	sRNA precursor	yes		5.3	3.2	4.22	5.09	8.97	7.63	4.89	4.8	2.17	6.03	4.67	4.8	5.93	6.23	5.53	1.89	5.3	4.58	9.13	4.63	7.5	1.06	0	8.67	3.4	10.28	0	4.35	3.33	2.22	0	4.03	0	5.23	3.95	0	8.49	7.39	6.78	4.89	5.25	7.98	7.25	11.34	8.79	13.43
GRMZM2G395094_T01	sRNA precursor	yes		5.77	1.21	3.41	8.53	5.37	9.51	5.89	4.81	3.4	5.73	4.02	5.34	6.58	4.38	6.91	6.26	3.38	6.58	7.34	7.17	12.18	1.34	4.89	8.94	8.51	7.12	0	0	0	2.98	0	0	0	7.79	4.8	5.13	2.63	8.47	6.61	6.63	6.75	5.3	6.62	8.53	8.36	9.18
GRMZM2G074899_T01	sRNA precursor	yes	yes	2.98	2.75	2.28	5.66	5.02	2.54	3.21	4.36	2.92	4.81	4.26	4.34	6.27	5.71	5.13	5.16	7.15	2.4	2.84	7.69	8.46	4.24	0	13.22	5.67	7.26	0	5.43	8.84	9.07	0	0	0	1.06	0.99	3.44	0.96	1.82	4.14	8.4	3.79	5.76	5.55	4.57	2.83	2.53
GRMZM2G527074_T01	sRNA precursor		yes	0	0	0	0	0	0	0	0	0	0	0	0	0	0	0	0	0	0	0	0	0	0	0	0	0	0	0	0	0	0	0	0	0	0	0	0	0	0	0	0	0	0	0	0	0	0
GRMZM2G408967_T03	sRNA precursor	yes	yes	4.35	3.36	2.21	5.53	3.43	3.48	4.86	3.96	2.83	4.58	6.7	6.45	5.19	2.53	2.67	5.78	7.65	4.03	2.4	0	1.06	5.01	0.02	2.46	1.19	1.55	0	0.08	1.6	0	0	0	0	0	1.44	0	1.39	4.42	5.52	5.38	3.98	0	3.56	4.37	5.86	4.85
GRMZM5G830403_T01	lncRNA	yes		0	0	0.71	2.52	2.36	0	0.31	0.47	0	1.85	0.93	0	1.72	0	0.89	0.39	1.41	0.8	2.08	0	0	2.4	2.94	1.34	7.62	2.94	3.68	0	0	0	0	4.41	0	5.11	7.2	0	0	1.86	1.59	0.88	1.65	2.49	0.69	4.39	4.96	3.33
GRMZM2G031771_T01	sRNA precursor	yes	yes	0	0	0	0	0	0	0	0	0	0	0	0	0	0	0	0	0	0	0	0	0	0	0	0	0	0	0	0	0	0	0	0	0	0	0	0	0	0	0	0	0	0	0	0	0	0
GRMZM2G029930_T01	sRNA precursor	yes		0	0	0	0	0	0	0	0	0	0	0	0	0	0	0	0	0	0	0	0	0	0	0	0	0	0	0	0	0	0	0	0	0	0	0	0	0	0	0	0	0	0	0	0	0	0
GRMZM2G162917_T02	lncRNA			0	0	0	0	0	0	0	0	0	0	0	0	0	0	0	0	0	0	0	0	0	0	0	0	0	0	0	0	0	0	0	0	0	0	0	0	0	0	0	0	0	0	0	0	0	0
GRMZM2G162917_T01	lncRNA	yes		0	0	0	0	0	0	0	0	0	0	0	0	0	0	0	0	0	0	0	0	0	0	0	0	0	0	0	0	0	0	0	0	0	0	0	0	0	0	0	0	0	0	0	0	0	0
AC204591.3_FGT002	lncRNA			0	0	0	0	0	0	0	0	0	0	0	0	0	0	0	0	0	0	0	0	0	0	0	0	0	0	0	0	0	0	0	0	0	0	0	0	0	0	0	0	0	0	0	0	0	0
GRMZM2G026135_T01	sRNA precursor	yes		0	0	0	0	0	0	0	0	0	0	0	0	0	0	0	0	0	0	0	0	0	0	0	0	0	0	0	0	0	0	0	0	0	0	0	0	0	0	0	0	0	0	0	0	0	0
GRMZM2G026098_T01	sRNA precursor			0	0	0	0	0	0	0	0	0	0	0	0	0	0	0	0	0	0	0	0	0	0	0	0	0	0	0	0	0	0	0	0	0	0	0	0	0	0	0	0	0	0	0	0	0	0
GRMZM2G157470_T03	sRNA precursor	yes		1.19	3.35	2.59	10.26	5.82	4.15	3.51	3.4	3.62	7.57	6.16	6.83	8.01	1.63	3.9	3.95	2.82	2.63	4.38	9.31	6.66	4.82	6.42	3.78	4.62	4.65	2.36	2.62	5.24	8.38	12.77	5.44	10.83	9.05	6	7.54	6.85	6.25	5.13	6.14	7.99	4.69	5.24	7.11	4.69	3.38
AC185610.3_FGT001	sRNA precursor			0	0	0	0	0	0	0	0	0	0	0	0	0	0	0	0	0	0	0	0	0	0	0	0	0	0	0	0	0	0	0	0	0	0	0	0	0	0	0	0	0	0	0	0	0	0
GRMZM2G703981_T01	sRNA precursor		yes	0	0	0	0	0	0	0	0	0	0	0	0	0	0	0	0	0	0	0	0	0	0	0	0	0	0	0	0	0	0	0	0	0	0	0	0	0	0	0	0	0	0	0	0	0	0
GRMZM2G113260_T01	lncRNA			0	0	0	0	0	0	0	0	0	0	0	0	0	0	0	0	0	0	0	0	0	0	0	0	0	0	0	0	0	0	0	0	0	0	0	0	0	0	0	0	0	0	0	0	0	0
GRMZM2G066801_T05	lncRNA	yes		0.46	0	3.94	4	2.39	5.06	14.1	16.21	4.55	0.26	21.34	13.86	27	39.53	27.91	32.44	12.93	13.89	0.13	22.63	28.15	7.98	62.03	5.07	95.61	0.93	84.9	24.38	9.29	13.15	220.67	155.54	128.27	135.22	186.76	279.2	262.17	308.64	2.14	10.1	17.04	3.05	84.1	43.02	68.69	85.24
GRMZM2G412482_T01	lncRNA	yes	yes	0	0	0	0	0	0	0	0	0	0	0	0	0	0	0	0	0	2.9	0	0	0	0	0	0	0	0	0	0	0	0	0	0	0	0	0	0	0	0	0	0	0	0	0	0	0	0
GRMZM2G066234_T01	lncRNA	yes		1.33	1.26	0	0	0	0	4.38	1.45	0	1.68	0	0.88	2.47	0	3.1	3.25	4.69	1.75	2.19	0	0	2.55	0	3.51	0	11.1	0	0	4.05	6.95	0	0	0	0.6	2.36	0	0	0	7.54	4.12	0	4.96	1.68	9.39	2.13	9.93
GRMZM2G121047_T01	sRNA precursor	yes		30.04	31.48	39.96	32.68	29.86	28.7	31.59	35.98	33.87	30.26	34.74	31.07	40.35	45.24	53.37	58.26	48.15	59.47	44.97	93.29	55.94	45.69	114.79	35.42	94.21	34.57	83.58	30.37	43.25	34.01	152.4	143.77	95.81	74.79	130.51	137.31	88.5	77.11	40.15	43.67	46.9	32.67	41.23	43.58	52.75	60.8
GRMZM2G021055_T02	sRNA precursor	yes		9.84	1.24	23.02	44.33	5.24	13.87	9.65	8.07	14.42	2.23	23.81	11.71	6.9	4.12	12.66	12.72	14.56	5.72	1.97	6.7	7.9	1.32	5.62	4.15	7.18	1.75	10.3	10.41	7.47	4.14	10.11	2.49	26.76	17.69	6.13	8.44	6.64	1.48	3.33	1.17	4.4	0	3.42	2.94	7.81	3.12
GRMZM2G043127_T01	sRNA precursor	yes		941.76	1719.14	728.56	566.15	534.13	739.21	787.38	788.89	868.95	1709.81	761.78	711.27	471.48	979.72	838.43	1009.2	716.92	934.28	1007.44	284.39	323.85	1113.49	245.41	739.05	313.94	1224.54	383.78	313.12	389.74	551.67	302.12	438.91	389.3	375.41	305.1	335.66	265.21	259.88	1298.99	1271.8	900.33	1114.59	572.19	786.79	622.68	794.75
AC204213.1_FGT007	sRNA precursor			0	0	0	0	0	0	0	0	0	0	0	0	0	0	0	0	0	0	0	0	0	0	0	0	0	0	0	0	0	0	0	0	0	0	0	0	0	0	0	0	0	0	0	0	0	0
GRMZM2G098084_T01	lncRNA	yes	yes	11	29.66	8.14	3	6.15	11.49	6.49	8.87	3.41	25.75	8.91	7.66	1.97	4.87	5.39	10.48	10.78	16	21.32	2.36	4.39	9.6	7.35	10.78	3.86	14.92	8.24	16.96	13.46	7.97	3.55	4.05	2.53	4.12	5.29	5.75	6	7.22	21.58	13.48	6.22	17.84	6.77	14.83	15.63	23.06
GRMZM2G098084_T03	lncRNA	yes		3.91	8.25	2.3	1.6	1.01	1.62	0.62	0.38	0.42	0.29	1.03	1.67	1.29	0.14	0.6	0.07	1.13	2.12	0.19	1.4	0.77	4.01	0.36	0.73	0.5	2.36	2.96	20.64	1.56	0.7	5.67	3.18	0.76	0.18	0.01	0.34	0.95	1.46	3.6	2.2	0.08	1.78	0	0.07	0.04	0.03
GRMZM2G098084_T02	lncRNA	yes		10.65	10.34	4.31	2.36	4.12	6.42	2.13	3.37	6.84	12.82	4.11	4.55	2.92	3.09	5.24	5.77	7.9	9.41	7.64	4.88	3.84	12.81	2.91	4.66	3.69	9.81	3.79	10.44	15.38	5.52	8.12	5.19	7.72	9.45	10.84	6.32	5.2	4.09	16.92	17.98	9.54	13.5	3.43	5.75	5.62	10.75
GRMZM2G098084_T06	lncRNA	yes	yes	44.51	97.02	51.1	21.37	24.58	60.28	25.92	20.44	33.04	74.24	34.92	24.86	5.15	21.55	21.71	36.5	16.1	31.35	70.53	23.82	13.54	48.6	8.67	29.11	21.84	54.58	15.7	5.16	17.78	41.64	0.54	2.97	19.69	16.27	18.4	37.44	19.28	16.17	57.99	35.52	45.17	88.16	26.64	37	41.16	48.67
GRMZM2G098084_T05	lncRNA	yes		0.43	3.3	4.91	0.44	1.69	3.81	8.62	2.44	2.28	1.37	0.78	0.6	3.65	1.19	1.35	3.66	10.34	3.27	0.58	1.23	6.48	3.92	1.13	0.96	2.31	5.97	3.76	3.66	15.89	4.37	25.28	1.88	14.82	0.63	0.17	1.36	6.06	6.16	4.17	5.38	0.26	2.98	24.94	2.97	2.06	2.83
GRMZM2G172555_T01	TE	yes		0	0	0	0	0	0	0	0	0	0	0	0	0	0	0	0	0	0	0	0	0	0	0	0	0	0	0	0	0	0	0	0	0	0	0	0	0	0	0	0	0	0	0	0	0	0
GRMZM2G438077_T02	lncRNA		yes	0	0	0	0	0	0	0	0	0	0	0	0	0	0	0	0	0	0	0	0	0	0	0	0	0	0	0	0	0	0	0	0	0	0	0	0	0	0	0	0	0	0	0	0	0	0
GRMZM2G010154_T01	sRNA precursor			0	0	0	0	0	0	0	0	0	0	0	0	0	0	0	0	0	0	0	0	0	0	0	0	0	0	0	0	0	0	0	0	0	0	0	0	0	0	0	0	0	0	0	0	0	0
GRMZM2G329757_T01	TE		yes	0	0	0	0	0	0	0	0	0	0	0	0	0	0	0	0	0	0	0	0	0	0	0	0	0	0	0	0	0	0	0	0	0	0	0	0	0	0	0	0	0	0	0	0	0	0
GRMZM2G150688_T01	lncRNA	yes		0	0	0	0	0	0	3.8	11.23	8.94	0.75	12.31	0	0	11.17	12.5	12.6	22.17	92.31	47.1	0	0	204.29	0	379.97	10.74	410.72	0	35.72	69.73	277.49	0	0	0	0	2.79	0	0	0	42.86	51.63	81.51	833.01	108.47	74.72	86.65	14.18
GRMZM2G150688_T02	lncRNA	yes		0	0	0	0	0	0	0	0.33	0	0	0	0	0	0	0	0.53	2.15	8.78	3.41	0	0	4.78	0	33.28	0	29	0	12.04	27.48	29.15	0	0	0	0	0	0	0	0	4.49	3.36	10.73	20.66	11.24	9.19	5.94	0
GRMZM2G003640_T08	sRNA precursor	yes		0.58	0.1	2.21	0.01	11.96	1.17	0.36	0.49	1.72	0	0.02	0.01	2.67	3.09	2.24	2.25	0.93	5.56	1.96	1.81	3.62	0.31	4.26	0	4.5	0	1.61	0.21	1.91	0.24	0	0.29	9.52	5.4	3.24	NA	0.49	4.65	0.07	0.08	1.31	0	0.49	0.15	11.5	NA
GRMZM2G118172_T01	sRNA precursor	yes		21.06	0	143.01	190.78	62.35	85.93	47.49	23.14	24.95	5.36	53.41	83.5	421.14	23.92	20.66	23.39	2.42	21.53	18.66	0	21.35	0	6.3	0	0	0	133.78	119.62	85.18	0	21.15	18.94	15.22	65.76	23.49	14.88	30.9	50.86	6.1	0	0	0	97.94	54.5	85.18	62.14
GRMZM2G514986_T01	sRNA precursor	yes	yes	1.08	0.28	0.29	1.12	2.15	0	0.67	0.6	0.43	1.24	0	0.26	0.29	0	0.64	1.35	0.86	0.35	1.18	0	1.79	5.04	0	5.31	3.7	7.88	0	0	2.27	5.7	2.7	0	2.34	3.42	1.18	0	1.09	2.06	1.4	6.31	6.55	7.89	9.86	7.9	4.9	4.35
GRMZM2G050684_T02	lncRNA	yes		2.13	0.09	0.13	4.23	0.12	1.1	0.03	1.43	2.22	2.68	2.58	4.32	0.19	6.22	2.86	1.26	2.9	9.27	2.51	2.62	0.14	5.48	0	3.63	0.13	7.02	2.6	2.44	9.69	17.79	13.75	11.85	0	0.26	3.34	0	1.08	2.5	4.21	4.93	4.45	7.17	5.18	5.42	2.96	5.76
GRMZM2G106552_T01	lncRNA	yes		24.94	9.82	50.27	45	11.83	11.27	79.26	104.2	60.51	16.39	64.96	63.25	132.06	120.23	93.87	102.19	140.58	9.06	5.43	72.34	68.43	25.18	77.43	39.75	85.47	26.18	146.61	274.58	281.7	68.64	113.7	63.94	63.59	56.37	61.5	39.96	83.44	69.99	28.87	29.56	28.48	29.37	72.51	80.74	78.51	71.2
GRMZM2G154890_T04	sRNA precursor	yes		15.57	33.83	5.5	1.51	2.68	5.95	1.76	5.98	7.49	5.84	2.09	5.47	2.3	0.82	6.79	7.97	3.59	9.92	3.14	0.36	4.32	0.96	5.61	2.26	0.76	1.21	0.03	0.95	4.5	9.11	3.67	0.33	0	0.99	0.69	7.83	1.05	2.68	2.4	9.93	3.07	0.36	2.29	0.93	5.13	5.39
GRMZM2G107120_T03	sRNA precursor	yes	yes	6.98	7.18	9.86	16.44	22.91	21.71	15.85	16.54	15.51	11.12	16.68	18.57	32.56	21.5	26.94	28.86	25.82	20.65	18.75	70.64	54.89	23.6	120.08	32.56	58.54	7.41	38.95	25.55	28.51	22.26	82.91	71.68	78.49	81.7	164.32	169.48	99.98	121.59	13.89	19.05	32.59	10.51	44.8	45.5	44.32	63.36
GRMZM2G046101_T02	lncRNA	yes		20.01	25.32	29.04	7.83	60.83	32.98	22.46	15.57	20.5	39	31.28	32.44	28.32	22.24	13.31	25.05	13.04	18.86	78.52	1.34	18.5	68.67	0	80.51	0	87.34	0	0.45	1.31	6.56	0	0	0	0	0	0	0	0	38.01	33.36	52.9	283.14	19.14	14.22	24.18	2.74
GRMZM2G045999_T01	sRNA precursor	yes		6.8	3.64	9.35	7.88	10.55	11.12	11.25	11.96	9.63	4.67	9.55	8.67	15.85	15.52	11.18	11.16	12.5	7.28	9.84	5.35	4.71	7.68	7.24	5.64	6.48	4.11	7.81	11.2	4.91	3.8	7.93	3.65	7.4	9	7.43	7.86	10.77	12.67	4.13	5.11	8.35	11.59	15.48	16.46	15.16	16.41
GRMZM2G144813_T01	lncRNA	yes		24.54	41.46	15.22	19.74	21.38	24.69	23.15	20.8	16.79	31.04	17.84	20.44	17.68	25.87	22.63	27.2	28.99	24.76	28.78	12.63	21.77	28.79	18.92	36.87	13.63	33.47	6.38	10.79	26.63	55.39	8.42	10.07	14.14	13.16	9.82	12.41	10.48	13.04	26.51	29.88	24.83	29.14	25.93	18.86	26.65	17.15
GRMZM2G704000_T01	sRNA precursor		yes	0	0	0	0	0	0	0	0	0	0	0	0	0	0	0	0	0	0	0	0	0	0	0	0	0	0	0	0	0	0	0	0	0	0	0	0	0	0	0	0	0	0	0	0	0	0
GRMZM2G704001_T01	sRNA precursor		yes	0	0	0	0	0	0	0	0	0	0	0	0	0	0	0	0	0	0	0	0	0	0	0	0	0	0	0	0	0	0	0	0	0	0	0	0	0	0	0	0	0	0	0	0	0	0
GRMZM2G068024_T02	sRNA precursor	yes		2.31	0.88	14.27	1.06	2.7	3.05	2.76	1.11	1.2	2.23	3.21	3.04	0.91	9.93	2.98	10.66	4.54	2.91	0.98	3.26	3.71	3.22	5.81	0.71	5	2.41	2.84	0.95	2.63	1.15	13.61	5.7	7.57	2.21	4.77	3.68	4.48	2.99	1.31	2.93	2.04	1.52	0.66	1.93	4.02	6.68
GRMZM2G369130_T02	lncRNA	yes		1.29	0.5	0.13	0.25	1.56	0.29	0.19	0.03	0.44	0.16	0.92	0.22	0	0.26	0.25	0.01	0.12	1.17	1.22	0	0.49	0.45	0	0.31	0	1.52	0	0	0	0.32	0	0	0	0	0	0	0	0	0.89	0.57	1.17	1.39	0.27	0.28	2.87	0.73
GRMZM2G033871_T01	lncRNA			0	0	0	0	0	0	0	0	0	0	0	0	0	0	0	0	0	0	0	0	0	0	0	0	0	0	0	0	0	0	0	0	0	0	0	0	0	0	0	0	0	0	0	0	0	0
GRMZM2G407969_T01	sRNA precursor			0	0	0	0	0	0	0	0	0	0	0	0	0	0	0	0	0	0	0	0	0	0	0	0	0	0	0	0	0	0	0	0	0	0	0	0	0	0	0	0	0	0	0	0	0	0
GRMZM2G146108_T01	lncRNA	yes		3.84	0	21.17	11.41	2.15	24.16	13.64	17.84	11.31	0	20.92	22.33	52.43	0	4.37	0	1.57	0	0	0	0	0	0	0	0	0	80.09	21.97	0	0	0	50.82	0	11.03	4.97	0	23.66	45.78	1.81	0	0	0	7.3	7.66	10.44	2.31
GRMZM2G447151_T01	lncRNA	yes		0	0	0	0	0	0	0	0	0	0	0	0	0	0	0	0	0	0	0	0	0	0	0	0	0	0	15.26	0	0	0	101.93	103.36	0	8.68	12.47	0	13.47	0	0	0	0	0	0	0	0	0
GRMZM2G517972_T01	lncRNA	yes	yes	170.86	45.23	318.87	301.84	159.27	172.07	223.99	223.9	232.53	57.9	235	160.57	279.88	117.86	155.23	239.47	149.54	160.45	113.19	135.17	77.37	59.89	117.4	27.9	249.6	45.45	364.18	235.89	195.87	74.99	380.47	432.39	265.94	291.28	276.7	253.76	436.01	393.42	62.58	49.57	76.23	55.8	171.53	212.99	134.79	252.06
GRMZM2G149238_T05	sRNA precursor	yes	yes	9.67	21.95	16.98	12.84	10.13	14.11	13.94	13.09	12.71	19.07	14.21	10.07	10.32	5.66	12.58	10.23	12.33	16.91	19.29	11.01	16.97	14.45	20.17	12.49	11.06	20.85	3.82	5.27	4.44	9.39	6.91	19.13	25.46	15.19	23.41	28.53	25.36	19.04	16.46	11.29	8.91	6.66	20.86	37.24	17.55	40.2
GRMZM2G134398_T01	sRNA precursor	yes		1.34	2.62	0.86	0.89	2.04	3.68	1.37	3.6	2.92	1.93	2.37	0.68	1.4	0.84	1.24	4.61	4.16	4.43	13.55	80.57	38.54	3.74	138.21	18.88	34.45	6.8	11.14	51.25	33.35	7.56	53.92	12.69	5.64	14.64	10.01	22.86	23.95	7.99	9.11	9.9	1.62	5.52	3.9	10.93	11.25	21.14
GRMZM2G396090_T01	sRNA precursor			0	0	0	0	0	0	0	0	0	0	0	0	0	0	0	0	0	0	0	0	0	0	0	0	0	0	0	0	0	0	0	0	0	0	0	0	0	0	0	0	0	0	0	0	0	0
GRMZM2G539955_T01	sRNA precursor		yes	0	0	0	0	0	0	0	0	0	0	0	0	0	0	0	0	0	0	0	0	0	0	0	0	0	0	0	0	0	0	0	0	0	0	0	0	0	0	0	0	0	0	0	0	0	0
GRMZM2G169372_T02	sRNA precursor	yes		0	0	0.01	0	0	0	0	0	0	0	0	0	0	0	0	0	0	0	0.13	0.18	0.52	0	0	0.13	0.17	0.01	1.54	3.78	4.21	0.61	5.24	2.12	0.47	0.31	0.02	0	0	0.02	0.13	0	0	0.01	0	0	0	287.62
GRMZM2G169372_T05	sRNA precursor	yes	yes	726.29	438.14	952.74	762.24	1145.14	771.15	883.24	583.83	685.32	555.39	574.43	921.25	1093.94	803.71	649.73	691.74	569.63	1118.41	0.13	302.51	158.9	114.14	1000.48	77.91	0.21	44.49	1110.63	424.21	246.78	238.77	945.28	1300.7	446.42	420.27	622.59	840.4	999.91	416.63	186.72	255.46	327	47.32	429.96	586.43	710.62	259.68
GRMZM2G580508_T01	lncRNA	yes	yes	21.31	29.81	19.81	12.99	15.95	23.35	22.28	23.52	18.07	22.6	12.8	14.13	19.21	19.19	17.21	18.28	22.46	14.51	24.86	15.85	11.24	18.11	22.04	19.04	24.48	25.01	26.75	21.27	30.56	28.4	33.06	23.49	21.41	22.32	14.56	15.28	13.19	16.54	21.62	30.05	19.09	20.39	30.52	23.22	16.48	25.83
GRMZM2G114129_T02	lncRNA	yes		2.67	1.37	9.22	3.2	4.49	1.03	8.52	4.8	0.52	6.35	6.06	6.45	6.24	1.13	8.94	1.1	6.38	3.97	7.2	6.51	4.32	5.04	4.76	4	5.78	5.93	6.7	8.86	3.85	2.74	7.97	3.47	29.74	11.64	7.91	6	19.02	9.34	4.54	4.66	4.33	2.56	6.85	3	8.35	5.98
GRMZM2G090063_T01	sRNA precursor			0	0	0	0	0	0	0	0.18	0	0.17	0	0	0	0	0	0	0	0	0.89	0	0	0	0	0	0	0	0	0	0	0	0	0	0	0	0	0	0	0	0	0	0	0	0	0	0	0
GRMZM2G083783_T02	sRNA precursor	yes		39.6	57.83	25.2	46.37	59.94	40.24	26.71	28.02	28.99	72.05	36.63	38.76	37.33	36.7	33.67	24.12	39.44	43.72	55.19	49.2	39.75	77.28	44.35	69.13	62.06	87.85	50.41	47.24	48	88.1	51.33	46.06	69.35	54.89	62.68	45.96	45.9	51.82	57.8	59.92	81.85	63.32	75.02	123.67	89.34	107.67
GRMZM2G704012_T01	sRNA precursor		yes	0	0	0	0	0	0	0	0	0	0	0	0	0	0	0	0	0	0	0	0	0	0	0	0	0	0	0	0	0	0	0	0	0	0	0	0	0	0	0	0	0	0	0	0	0	0
GRMZM2G068575_T01	sRNA precursor	yes		615.08	662.01	711.58	690.28	745.52	717.44	542.99	495.69	570.64	665.31	464.74	518.89	461.39	436.37	459.45	634.64	493.61	598.21	615.09	331.45	252.28	310.77	302.23	299.13	243.17	256.78	217.22	184.73	190.23	214.41	239.29	267.39	282.77	274.69	379.53	359.71	368.07	420.95	330.55	313.69	307.81	315.49	250.92	255.32	310.79	292.99
GRMZM2G028379_T01	sRNA precursor	yes		1.43	15.43	0.3	0.1	0.52	0.18	3.18	5.15	4.37	6.59	8.3	4.42	1.65	10.97	6.88	2.06	3.26	10.87	3.57	0.25	0.47	1.7	3.74	0.81	2.51	1.58	9.61	6.09	4.55	0.87	2.4	4.64	8.14	1.49	5.17	12.42	1.81	0.36	4.69	4.68	10.07	7.22	1.19	5.84	9.23	1.36
GRMZM2G028379_T05	sRNA precursor	yes		37.77	39.37	232.32	254.79	468.08	125.01	23.2	33.4	43.07	447.42	343.54	267.69	133.41	95.14	130.35	446.23	68.82	124.42	442.93	125.62	88.41	217.75	31.23	153.26	449.12	112.12	190.26	200.65	325.77	396.53	69.27	208.7	71.15	50.18	122.38	59.85	22.94	22.12	136.91	29.22	252.87	228.85	48.16	47.64	24.85	39.01
GRMZM2G031501_T01	sRNA precursor	yes		34.03	35.83	12.26	7.88	10.17	3.83	5.51	19.17	7.13	6.62	5.07	10.84	10.66	30.56	25.57	5.37	31.05	25.04	5.88	53.23	57.26	45.11	43.55	46.35	60.86	55.54	40.32	87.09	61.05	6.62	73.29	94.88	31.89	35.18	46.67	48.18	21.68	28.23	41.11	33.45	25.89	44.77	24.29	10.17	26.64	34
GRMZM2G031501_T02	sRNA precursor	yes		2.55	1.95	16.72	4.94	6.62	3.32	7.68	2.76	3.46	12.78	16.75	10.99	2.31	0	0	3.62	0.56	0.14	2.67	2.3	0	2.08	7.21	0.65	0	0	6.9	0	0	10.49	3.09	0.03	7.87	3.39	0	0	4.01	1.82	1.06	1.39	2.01	0	0.71	6.35	1.37	0.05
GRMZM2G031501_T06	sRNA precursor	yes		9	11.09	18.76	7.09	39.17	21.13	9.02	8.54	15.96	25.16	19.16	23.05	8.56	9.42	4.09	18.04	5.88	10.01	25.34	16.11	14.71	27.77	18.13	49.97	34.43	33.78	15.78	16.64	45.69	28.74	18.74	8.62	10.71	8.96	23.4	15.08	7.03	6.33	14.4	32.9	27.65	44.06	4.17	3.2	7.75	1.32
GRMZM2G072898_T03	sRNA precursor	yes	yes	3.36	3.04	2.28	4.52	6.45	4.94	2.52	4.19	2.1	3.61	4.35	1.49	2.75	3.29	4.55	4.99	5.76	4.38	4.55	11.36	12.42	4.27	19.58	3.79	20.32	4.7	17.9	4.37	5.66	2.39	17.97	15.09	14.53	11.35	17.17	21.4	13.55	11.47	3.32	2.11	5.03	3.46	6.2	8.74	6.63	13.7
GRMZM2G181277_T02	TE	yes		24.43	22.99	36.23	21.64	38.89	5.98	31.64	41.52	32.83	17.94	14.08	23.23	30.32	32.3	35.7	41.37	24.5	9.98	20.92	42.27	16.48	36.64	38.15	25.44	157.15	117.5	62.4	37.35	35.14	30.53	16.39	11.47	53.22	32.72	77.45	52.63	62.23	28.36	26.99	5.67	39.77	55.08	70.85	32.43	39.9	36.24
GRMZM2G181277_T01	TE	yes		6.94	7.88	13.95	5.55	6.22	9.17	6.82	2.84	7.61	4.14	13.01	6.18	6.6	6.75	3.06	1.31	7.63	7.64	3.8	1.29	14.43	3.22	7.42	7.37	6.77	2.05	11.1	1.53	4.91	10.01	21.13	6.2	15.17	17.53	6.24	1.74	10.82	18.22	17.07	27.57	7.98	8.84	4.48	17.61	12.74	5.05
AC190498.1_FGT007	lncRNA			0	0	0	0	0	0	0	0	0	0	0	0	0	0	0	0	0	0	0	0	0	0	0	0	0	0	0	0	0	0	0	0	0	0	0	0	0	0	0	0	0	0	0	0	0	0
AC208113.3_FGT009	lncRNA	yes		52.23	15.98	115.12	142.26	0	36.59	16.32	28.19	0	17.73	14.18	0	60.08	0	14.81	14.54	11.53	8.36	272.88	33.16	89.35	0	0	40.06	164.85	43.84	0	0	114.76	0	0	0	0	53.85	0	0	0	0	11.44	0	0	23.64	47.04	17.22	0	0
GRMZM2G079850_T02	sRNA precursor	yes		63.67	66.32	57.78	56.21	72.3	45.87	53.94	59.65	61.66	71.31	69.46	46.69	55.51	68.39	70.78	94.21	83.42	65.88	60.4	16.18	25.83	37.63	11.44	41.83	24.04	59.9	35.93	40.18	47.19	58.08	36.36	40.19	43.8	44.35	36.53	34.87	30.8	23.64	46.18	46.81	47.93	46.28	78.29	91.05	74.17	77.74
GRMZM2G079850_T01	sRNA precursor	yes		77.11	84.62	88.35	59.99	90.41	72.69	68.65	83.01	69.02	83.97	55.93	59.32	46.62	123.02	84.19	92.49	91.39	80	78.78	21.26	26.01	93.64	37.56	53.15	52.67	69.96	35.1	48.16	41.57	51.71	33.21	28.22	25.98	52.13	30.01	32.12	34.2	34.21	62.37	71.09	85.74	71.63	63.61	80.42	56.23	67.66
GRMZM2G423972_T01	sRNA precursor		yes	0	0	0	0	0	0	0	0	0	0	0	0	0	0	0	0	0	0	0	0	0	0	0	0	0	0	0	0	0	0	0	0	0	0	0	0	0	0	0	0	0	0	0	0	0	0
GRMZM2G009368_T02	lncRNA	yes		0	0	2.45	5.23	2.8	5.56	0.89	3.94	2.26	0.71	6.04	5.63	7.17	5.05	6.54	2.13	5.64	3.08	3.1	7.43	8.62	0	0	4.92	11.14	3.45	0	0	3.92	3.21	0	0	4.99	5.58	2.37	0	4.58	5.83	2.69	3.58	5.84	1.56	9.8	7.38	5.95	4.54
GRMZM2G033787_T05	lncRNA	yes		2.73	2.14	2.89	7.76	3.16	24.77	1.3	2.45	2.97	1.73	3.52	2.18	8.82	0.93	4.13	1.84	5.22	1.19	3.13	1.93	0.11	0	0	0.13	0	0	24.74	0.53	2.35	1.37	2.3	2.77	1.03	5.36	0.12	0.87	4.35	1.9	0.43	0	0	0	7.66	2.12	8.87	2.7
GRMZM2G033787_T08	TE	yes		235.07	121.74	351.62	614.53	153.03	481.11	178.42	138.87	130.27	85.21	135.06	235.24	553.35	149.24	192.13	284.17	139.29	58.75	89.16	19.72	1.01	0	0.01	2.02	0	0.25	89.46	6.35	11.19	23.45	6.63	36.79	21.54	160.16	35.51	31.9	47.97	143.76	15.21	2.34	0.67	0	247.23	83.55	257.04	111.93
GRMZM2G557296_T01	sRNA precursor		yes	0	0	0	0	0	0	0	0	0	0	0	0	0	0	0	0	0	0	0	0	0	0	0	0	0	0	0	0	0	0	0	0	0	0	0	0	0	0	0	0	0	0	0	0	0	0
AC230023.2_FGT006	lncRNA			0	0	0	0	0	0	0	0	0	0	0	0	0	0	0	0	0	0	0	0	0	0	0	0	0	0	0	0	0	0	0	0	0	0	0	0	0	0	0	0	0	0	0	0	0	0
AC233785.2_FGT007	sRNA precursor			0	0	0	0	0	0	0	0	0	0	0	0	0	0	0	0	0	0	0	0	0	0	0	0	0	0	0	0	0	0	0	0	0	0	0	0	0	0	0	0	0	0	0	0	0	0
GRMZM2G704039_T01	lncRNA	yes	yes	0	0	0	0	0	0	0	0	0	0	0	0	0	0	0	0	0	0	3.43	38.35	56.96	0	42.07	30.83	91.9	14.89	0	12.93	5.88	10.8	0	0	11.35	8.64	9.23	0	5.96	4.89	1.62	0	0	0	2.43	2.49	0	0
GRMZM2G100726_T01	lncRNA	yes		0	0	0	0	0	5.48	0	0	0	0	0	0	0	0	0	0	0	0	7.97	0	0	0	0	0	0	0	0	0	0	0	0	0	0	0	0	0	0	0	0	0	0	0	0	0	0	0
AC211639.4_FGT009	sRNA precursor			0	0	0	0	0	0	0	0	0	0	0	0	0	0	0	0	0	0	0	0	0	0	0	0	0	0	0	0	0	0	0	0	0	0	0	0	0	0	0	0	0	0	0	0	0	0
GRMZM5G800853_T01	sRNA precursor	yes		134.5	256.2	100.18	60.29	81.18	139.19	104.73	104.19	113.65	182.89	117.2	94.35	63.85	73.63	90.89	97.34	65.75	78.89	144.62	111.63	92.19	78.56	121.92	36.04	156.02	56.91	72.5	38.2	40.14	21.01	82.57	107.68	106.43	118.85	109.96	112.97	77.26	89.77	164.28	96.87	66.12	62.83	43.31	47.71	34.72	54.8
GRMZM5G800853_T02	sRNA precursor	yes		2.29	1.02	0.33	0.24	0.32	0.43	0.1	0.51	0.11	0.42	1.42	0.7	0.06	0.12	0.12	0.95	0.24	0.11	0.98	0.75	1.23	0.62	0.77	3.04	3.12	0.21	0.94	0.75	0.74	0.37	1.97	3.45	0.95	1.79	0.19	0.65	0.27	0.09	0.09	0.29	0.15	0.36	0.11	0.25	0.19	0.1
GRMZM2G127656_T04	lncRNA	yes		6.56	22.44	6.78	0.99	4.71	18.72	14.26	11.25	15.25	34.44	15.8	17.08	0.52	5.23	6.84	18.68	5.11	4.35	48.42	0	0.63	53.39	0	11.89	0	42.55	0	0	0	1.06	0	0	0	0	0	0	0	0	73.14	64.32	14.69	44.59	5.63	1.86	0.04	0.18
GRMZM5G835691_T01	sRNA precursor			0	0	0	0	0	0	0	0	0	0	0	0	0	0	0	0	0	0	0	0	0	0	0	0	0	0	0	0	0	0	0	0	0	0	0	0	0	0	0	0	0	0	0	0	0	0
GRMZM2G044569_T05	lncRNA	yes	yes	20.98	0	18.55	29.4	90.53	26.27	16.09	11.5	16.55	14.04	11.25	12.12	15.34	8.85	11.59	16.09	21.07	7.27	13.75	38.51	30.9	8.8	21.66	26.75	45.14	16.73	11.24	24.5	37.53	34.17	4.48	11.04	46.91	66.98	29.79	28.51	27.79	52.47	10.01	15.24	25.58	13.82	56.98	49.86	42.53	28.05
GRMZM2G155760_T01	lncRNA	yes		0	0	0	0	0	0	0	0.41	0	0	0	0	0	0	0	0	0	0	0.74	0	0	0	0	0	0	0	0	0	0	0	0	0	0	0	0	0	0	0	0	0	0	0	0	0	0	0
GRMZM2G046966_T01	sRNA precursor	yes		5.13	3.99	15.95	14.06	10.77	7.42	6.21	5.65	5.59	7.66	3.86	5.58	6.58	6.09	9.01	14.02	9.66	5.31	3.3	2	1.39	2.03	0.12	2.06	2.18	1.61	7.13	4.71	6.68	5.19	2.27	7.06	6.62	3.61	10.73	5.81	6.28	3.61	2.15	4.75	3.79	1.12	5.1	4.46	5.57	8
GRMZM2G157727_T01	sRNA precursor	yes		0	0	0	0.68	0	2.07	1.68	1.05	0.78	1.53	2.76	2.7	4.83	0	0.32	0.94	3.42	4.4	10.02	0	0	0	0	0	0	0	0	0	0	0	0	0	0	0	1.28	0	0	0.58	1.49	0.96	4.55	0	0.47	0.48	0.55	1.5
GRMZM2G583462_T01	sRNA precursor			0	0	0	0	0	0	0	0	0	0	0	0	0	0	0	0.52	0	0	0	0	0	0	0	0	0	0	0	0	0	0	0	0	0	0	0	0	0	0	0	0	0	0	0.45	0	0	0
GRMZM2G585674_T01	sRNA precursor	yes		0	0	0	0	0	0	0	0	0	0	0	0	0	0	0	0	0	0	0.7	0	0	0	0	0	0	0	0	0	0	0	0	0	0	0	0	0	0	0	0	0	0	0	0	0	0	0
GRMZM2G369607_T01	sRNA precursor	yes	yes	4.65	10.33	3.73	0	7.19	3.49	4.53	4.65	5.11	8.14	4.07	6.47	1.52	2.08	4.37	4.87	4.02	5.81	6.12	0	0.93	9.68	0	7.41	0	21.04	0	0	0	7.6	0	0	0	0	0	0	0	0	7.23	11.04	7.61	19.46	2.06	2.35	2.11	0
GRMZM2G369607_T02	sRNA precursor		yes	0	0	0	0	0	0	0	0	0	0	0	0	0	0	0	0	0	0	0	0	0	0	0	0	0	0	0	0	0	0	0	0	0	0	0	0	0	0	0	0	0	0	0	0	0	0
GRMZM2G530234_T01	sRNA precursor		yes	0	0	0	0	0	0	0	0	0	0	0	0	0	0	0	0	0	0	0	0	0	0	0	0	0	0	0	0	0	0	0	0	0	0	0	0	0	0	0	0	0	0	0	0	0	0
GRMZM2G327208_T01	lncRNA	yes		0	0	0	0	0	0	0	0.96	0	0.22	0	0	0	0	0.75	0	0	0	0	0	0	0	0	0	0	0	0	0	0	0	0	0	0	0	0	0	0	0	0	0	0	0	0.36	0	0	0
GRMZM2G026780_T01	sRNA precursor	yes		0	0	8.24	0	4.45	4.53	6.89	9.6	10.06	40.4	8.28	2.57	11.86	267.32	172.97	42.27	23.1	7.73	9.21	29.68	32.7	0	75.04	1.11	52.69	0	54.36	15.71	10.59	6.78	71.75	37.11	15.11	8.47	25.35	8.04	14.7	7.53	2.17	12.21	0	0	6.79	1.78	5.81	0
GRMZM2G470651_T01	lncRNA			0	0	0	0	0	0	0	0	0	0	0	0	0	0	0	0	0	0	0	0	0	0	0	0	0	0	0	0	0	0	0	0	0	0	0	0	0	0	0	0	0	0	0	0	0	0
GRMZM2G073754_T02	lncRNA	yes		5.24	6.45	2.56	4.08	5.8	4.72	3.39	2.76	0.21	5.27	2.31	1.89	2.66	0.4	3.57	5.44	2.1	3.55	2.85	0	0	2.83	0	0.81	2.1	2.24	0.22	0.59	0	0.65	0	4.43	0	0	1.74	0	6.4	0.08	1.7	5.22	0.75	3.06	2.57	2.52	2.12	4.78
GRMZM5G828661_T01	lncRNA	yes		0	0	0	0	0	0	0	1.41	0	0	0	0	0	0	0	0	0	0	3.87	0	0	0	0	0	0	0	0	0	0	0	0	0	0	0	10.37	0	0	0	0	0	0	0	19.42	6.7	0	16.53
GRMZM2G442472_T01	sRNA precursor		yes	0	0	0	0	0.33	0	0	0	0	0.14	0	0	0	0	0	0.24	0	0	0	0	0	0	0	0	0	0	0	0	0	0	0	0	0	0	0	0	0	0	0	0	0	0	0.27	0.5	0	0.44
GRMZM2G143142_T02	sRNA precursor	yes		3.68	8.7	2.34	0	1.56	0	5.57	4.24	9.52	6.68	0	1.82	0	0	4.79	10.81	5.53	2.01	8.03	0	0	19.57	0	7.05	0	8.88	0	0	0	0	0	0	0	0	0	0	0	0	12.21	19.57	16.11	18.04	1.91	2.48	0	0
AC215178.3_FGT002	sRNA precursor			0	0	0	0	0	0	0	0	0	0	0	0	0	0	0	0	0	0	0	0	0	0	0	0	0	0	0	0	0	0	0	0	0	0	0	0	0	0	0	0	0	0	0	0	0	0
GRMZM2G090043_T01	lncRNA	yes		49.5	105.56	47.35	30.84	3.94	41.33	139.91	122.05	87.7	116.65	110.33	81.09	136.05	296.23	338.77	321.07	147.02	103.68	189.9	54.84	47.29	6.45	0	0	0	0	0	79.01	95.66	27.23	0	0	0	54.27	3.72	14.9	31.47	26.54	84.28	77.35	18.58	0	25.79	35.53	34.61	21.12
GRMZM2G116635_T01	sRNA precursor	yes		1.42	1.37	1.64	2.77	2.43	3.99	3.17	3.41	3.24	2.46	2.24	2.59	2.68	3.38	3.21	3.02	3.05	2.64	8.3	11.26	11.93	3.44	6.33	10.96	13.31	4.98	1.43	1.15	6.28	4.78	0	0	5.47	5.28	5.24	5.37	7.41	5.88	4.27	3.48	3.01	4.22	3.82	3.85	4.19	4.77
GRMZM5G877929_T01	sRNA precursor	yes		182.14	327.35	220.18	195.88	333.55	224.79	194.68	184.47	179.87	332.43	177.89	263.43	211.95	252.23	257.07	502.09	310.27	284.38	188.3	147.55	107.91	223.23	194.47	255.9	162.06	194.21	139.63	160.99	268.88	246.49	174.94	275.53	162.49	188.6	132.43	143.58	120.03	101.07	174.45	241.26	334.89	156.26	312.34	303.11	320.72	298.27
GRMZM2G109776_T01	lncRNA			0	0	0	0	0	0	0	0	0	0	0	0	0	0	0	0	0	0	0	0	0	0	0	0	0	0	0	0	0	0	0	0	0	0	0	0	0	0	0	0	0	0	0	0	0	0
GRMZM2G460594_T01	lncRNA	yes		0	0	0	0	0	0	0	0	0	0	0	0	0	0	0	0	0	0	0	0	0	0	0	0	0	0	0	0	0	0	0	0	0	0	0	0	0	0	0	0	0	0	0	0	0	0
GRMZM2G010034_T06	lncRNA	yes		0	0	0	0	0.03	0	0	0.17	0	0	0	0.04	0.08	0	0	0.03	0	0.05	0.06	142.11	72.57	0.04	133.08	0.48	120.8	0.02	115.69	20.64	21.63	0	250.68	164.33	136.49	283.92	151.9	168.65	113.7	136.52	0.04	0.08	0.34	0.34	0.02	5.25	0	0.01
GRMZM2G003489_T01	lncRNA	yes	yes	0	0	0	0	0	0	0	0	0	0	0	0	0	0	0	0	0	0	59.26	0	0	9.16	0	0	0	0	0	0	0	0	0	0	0	0	0	0	20.92	0	0	0	34.89	0	323.99	0	0	0
GRMZM2G011367_T01	sRNA precursor	yes		0	0	0	0	0	0	3.13	1.07	0	0	0	0	0	52.15	3.25	0	0	0	0	0	0	0	0	0	0	0	0	0	0	0	0	0	0	0	24.66	0	48.1	30.44	0	0	0	0	0	0	0	0
GRMZM2G010052_T01	lncRNA	yes		34.73	25.08	34.6	42.76	19	27.78	43.72	47.06	28.77	26.48	29.83	39.34	66.05	48.62	43.28	42.41	40.68	34.36	39.11	62.64	45.01	27.17	44.66	20.24	52.34	20.77	97.32	27.64	26.65	18.56	122.11	45.4	72.88	114.5	67.17	101.18	105.13	83.66	33.64	28.04	24.87	33.07	48.71	41.24	28.34	34.23
GRMZM2G147532_T01	sRNA precursor	yes		43.8	44.97	31.44	80.2	46.08	42.17	28.44	32.85	30.27	68.42	42.76	45.29	47.08	43.24	49.23	59.36	66.88	45.19	43.85	43.11	28.78	66	26.25	60.87	38.05	59.95	50.79	28.93	37.42	58.57	51.84	48.61	68	57.51	36.88	37.25	32.57	38.98	57.24	67.8	71.12	54.64	78.04	77.24	48.81	70.01
GRMZM2G147532_T02	sRNA precursor	yes		1.55	1.56	1.13	3.22	2.24	3.09	1.09	1.21	1.85	2.11	2.11	3.02	1.17	5.66	2.51	6.55	7.09	3.38	0.5	2.34	1.68	6.02	2.31	4.32	1.49	1.68	4.03	2.82	3.15	3.65	6.01	13.37	6.09	4.07	4.11	2.34	3.31	5.3	3.36	7.3	8.19	1.5	6.82	6.72	6.01	6.14
GRMZM2G147532_T03	sRNA precursor	yes		0.1	0.31	0.17	0.05	0.11	0.22	0.05	0.04	0.08	0.06	0.09	0.06	0.05	0.09	0.13	0.04	0.08	0.12	0.19	0.45	0.37	0.18	0.71	0.16	0.45	0.26	1.81	4.53	0.77	0.94	1.07	4.9	1.19	0.13	0.39	0.54	0.22	0.1	0.18	0.23	0.11	0.11	0.12	0.03	0.15	0.05
GRMZM2G147532_T07	sRNA precursor	yes		22.85	23.42	20.06	36.48	23.36	14.86	18.6	18.09	16.65	28.93	17.31	19.3	22.58	12.11	13.35	18.56	21.7	15.7	11.9	16.22	11.4	27.44	12.78	27.01	13.84	37.62	20.12	14.5	11.77	22.03	21.29	13.44	22.64	30.82	15.55	15.52	20	18.31	18.92	23.17	37.3	36.66	37.53	48.98	25.1	31.95
GRMZM5G863375_T01	sRNA precursor	yes		0	0	0	0	0	0	0	0	0	0	0	0	1.24	0	0	0	0	0	0	0	0	0	0	0	0	0	0	0	0	0	0	0	0	4.21	0	0	7.12	0	0	0	0	0	1.17	11.01	3.86	2.75
GRMZM2G120484_T02	lncRNA	yes		192.77	142.77	258.05	265.01	203.02	152.85	248.04	279.11	251.88	139.61	209.05	232.94	332.14	184.75	188.58	224.99	193.03	153.32	91.83	166.34	125.35	61.32	196.09	72.74	100.66	52.06	189.92	211.25	223.57	137.35	155.08	183.27	93.77	133.57	132.57	107.88	141.32	109.01	79.23	84.24	70.29	38.76	160.67	152.63	133.18	130.6
GRMZM2G032962_T01	sRNA precursor	yes		34.13	31.36	37.24	36.5	37.87	36.61	32.32	35.97	33.16	30.32	29.64	33.16	40.19	39.05	39.72	36.45	33.22	28.41	43.2	59.9	47.37	49.22	47.98	37.64	51.07	44.46	40.1	36.62	31.18	44.68	36.79	47.8	38.99	33.84	28.08	28.42	34.49	36.31	40.59	36.12	42.82	42.99	33.39	29.37	24.72	22.14
GRMZM2G513287_T01	lncRNA		yes	0	0	0	0	0	0	0	0	0	0	0	0	0	0	0	0	0	0	0	0	0	0	0	0	0	0	0	0	0	0	0	0	0	0	0	0	0	0	0	0	0	0	0	0	0	0
GRMZM2G582892_T01	sRNA precursor			0	0	0	0	0	0	0	0	0	0	0	0	0	0	0	0	0	0	0	0	0	0	0	0	0	0	0	0	0	0	0	0	0	0	0	0	0	0	0	0	0	0	0	0	0	0
GRMZM2G024231_T03	sRNA precursor	yes		63.82	94.09	62.37	59.41	48.65	59.3	53.75	60.05	66.79	95.81	52.59	65.31	60.89	72.49	79.26	102.2	64.94	84.83	62.55	40.47	35.66	65.38	42.58	67.52	40.68	68.5	41.07	22.35	38.96	41.2	43.1	35.48	52.61	56.43	71.78	68.53	73.71	60.34	69.05	71.44	67.98	68.85	57.49	60.64	83.66	116.17
GRMZM2G398275_T08	sRNA precursor	yes	yes	1.37	2.77	0.28	0.82	6.03	0.09	1.75	0.46	0.94	4.6	2.21	3.62	0.39	0.19	2.58	1.53	1.55	3.55	2.47	0	0	8.74	0	1.57	0	2.31	0.12	0	0	0.62	0	0	0	0	0.04	0	0	0	2.08	1.94	5.95	7.8	3.16	3	0.16	1.46
GRMZM2G098822_T01	sRNA precursor			0	0	0	0	0	0	0	0	0	0	0	0	0	0	0	0	0	0	0	0	0	0	0	0	0	0	0	0	0	0	0	0	0	0	0	0	0	0	0	0	0	0	0	0	0	0
GRMZM5G891327_T01	lncRNA	yes		0	0	0	0	0	0	2.68	2.44	0	4.49	0	0	0	0	0	3.08	1.25	0	3.18	0	0	0	0	5.4	0	4.37	0	0	0	0	0	0	0	0	0	0	0	0	7.59	9.26	0	0	2.17	2.66	5.73	3.75
GRMZM2G348563_T01	lncRNA		yes	0	0	0	0	0	0	0	0.38	0	0	0	0	0	0	0	0	0	0	0	0	0	0	0	0	0	0	0	0	0	0	0	0	0	0	0	0	0	0	0	0	0	0	0	0	0	0
GRMZM2G047422_T01	sRNA precursor	yes		115.85	29.05	203.14	325.68	100.26	401.34	72.97	36.24	23.22	39.68	37.38	56.61	144.22	13.84	17.51	17.09	19.7	21.63	159.04	11.88	11.84	3.33	7.55	12.97	21.11	7.08	852.75	471.96	264.04	294.6	176.48	69.14	328.04	257.37	65.66	9.99	112.11	88.45	16.71	15.64	11.78	24.79	874.32	163.67	231.34	2.15
GRMZM2G105069_T01	lncRNA			0	0	0	0	0	0	0	0	0	0	0	0	0	0	0	0	0	0	0	0	0	0	0	0	0	0	0	0	0	0	0	0	0	0	0	0	0	0	0	0	0	0	0	0	0	0
GRMZM2G307252_T03	sRNA precursor	yes		4.19	7.18	1.42	2.89	4.13	3.24	2.59	0.7	1.26	5.2	3.97	3.51	2.13	0.08	3.79	1.2	1.75	3.9	3.55	2.59	2.41	2.86	0.91	2.74	1.24	7.01	2.52	3.53	2.85	9.32	0.79	3.78	1.23	8.12	2.07	3.58	6.26	0.19	4.82	3.53	3.81	5.36	4.85	4.47	4.58	1.71
GRMZM2G300990_T04	lncRNA	yes		8.31	4.86	9.45	13.89	21.69	9.61	10.38	11.46	9.39	9.6	15.53	15.25	21.51	9.11	8.43	6.9	9.99	8.73	6.75	24.25	13.37	12.77	29.71	11.57	17.87	10.38	6.83	8.69	5.02	14.98	20.75	14	14.03	16.1	17.24	22.05	19.35	22.59	6.53	13.15	20.21	11.26	18.03	23.26	16.53	15.11
GRMZM2G496350_T01	lncRNA	yes	yes	0	0	0	0	0	0	0	0	0	0	0	0	0	0	0	0	0	0	0	0	0	0	0	0	0	0	3.44	0	0	0	0	0	0	0	0	0	0	0	0	0	0	0	1.68	1.62	0	0
GRMZM5G817934_T01	lncRNA	yes		43.68	70.57	49.99	46.1	49.62	51.06	50.44	58.05	48.94	70.09	44.46	43.51	51.39	75.68	58.59	61.76	70.21	68.01	73.03	34.53	42.88	72.64	26.67	63.57	49.79	69.57	15.94	26.95	49.31	62.58	32.4	35.7	29.64	34.47	32.32	32.74	22.24	23.44	74.63	65.85	69.21	92.42	50.95	67.64	46.39	55.68
GRMZM2G107689_T03	sRNA precursor	yes		7.67	15.57	2.68	2.22	10.87	22.82	3.54	3.75	6.49	23.16	12.93	7.33	0	7	2.71	9.7	1.75	10.76	25.91	0	0	25.17	0	3.56	0	13.4	0	0	0	0	0	0	0	0	0	0	0	0	21.5	22.48	11.95	20.76	1.11	0	0	2.45
GRMZM2G107689_T04	lncRNA	yes		5.12	6.28	13.74	4.82	11.21	7.46	12.24	11.76	8.86	23.98	19.84	8.45	0.86	11.25	3.75	16.34	11.51	8.07	7.45	0	0.05	54.5	0	13.27	0	28.72	0	0	0	1.1	0	0	0	0	0	0	0	0	46.16	50.24	12.86	54.58	0.32	1.86	0.4	0.52
GRMZM2G107818_T01	sRNA precursor	yes	yes	5.45	3.56	7.73	3.63	8.18	3.85	5.68	5.52	6.54	4.89	3.5	4.5	7.27	3.91	6.11	8.1	8.63	6.9	6.13	1.66	0	6.43	0	2.59	2.66	4.9	0	0	0	2.23	0	0	5.66	7.35	5.74	7.12	13.58	6.88	3.9	2.76	7.12	7.89	11.51	17.98	8.23	11.96
GRMZM2G164493_T03	sRNA precursor	yes		1.25	4.75	1.03	3.07	2.68	6.67	1.69	1.32	2.62	4.53	2.39	4.16	4.23	2.73	3.36	1.76	4.66	4.04	5.24	4.37	3.1	3.31	2.46	3.49	0.55	1.68	0.07	0.79	2.71	2.41	0.7	0	1.66	0.86	4.42	2.91	2.65	3.92	1.45	3.12	3.92	3.91	2.14	4.13	4.24	9.73
GRMZM5G809243_T01	lncRNA	yes		0	0	0	0	0	0	0	0	0	0	0	0	0	0	0	0	0	0	0	0	0	0	0	0	0	0	0	0	0	0	0	0	0	0	0	0	0	0	0	0	0	0	0	0	0	0
GRMZM2G176940_T01	sRNA precursor	yes	yes	0	0	0	0	0	0	0	0	0	0	0	0	0	0	0	0	0	0	0.17	15.39	12.13	0	18.23	1.23	19.38	0	2.43	0	0	0	0	0	11.7	2.01	1.46	0	1.78	0	0	0	0	0	0.61	0.76	0	0
GRMZM2G177458_T02	sRNA precursor	yes	yes	9.15	17.25	2.38	10.82	6.18	3.06	5.33	5.72	4.64	22.56	5.02	4.19	4.15	8.27	12.84	13.95	31.84	39.37	2.88	9.66	34.67	19.19	40.37	70.56	71.02	99.12	45.52	35.96	47.7	65.41	0	0	35.7	9.96	6.2	8.59	6.23	1.76	21.05	21.38	46.31	176.89	49.7	12.93	5.03	1.8
GRMZM2G177458_T01	sRNA precursor	yes	yes	13.64	23.76	6.17	17.7	12.88	0	7.13	6.47	11.29	24.92	0	6.37	3.49	4.83	13.54	13.43	29.18	32.14	2.44	0	18.46	16.07	18.74	39.64	37.81	88	57.18	22.67	58.7	101.23	0	0	13.95	5.5	1.23	0	0	0	21.78	17.27	28.08	123.24	39.66	11.66	3.8	0
GRMZM5G822352_T01	lncRNA	yes		23.21	26.35	0	15.56	18.61	0	13.6	15.42	19.7	40.78	3.98	3.73	0	16.5	30.2	30.98	44.03	79.45	2.41	0	31.38	46.51	40.38	86.88	53.92	163.8	19.25	18.68	37.92	102.3	0	0	27.43	9.85	0	0	16.09	0	32.82	31.33	61.48	287.14	76.85	21.92	0	0
GRMZM2G177432_T02	lncRNA	yes		0	0	0.58	0	0.01	0	0	0	0	0.17	0.03	0.01	0.01	0.04	0.02	0	0.73	0.01	0	0	0	0.01	0	0.05	0	0.06	0	0	0	0	0	0	0	0	0.58	0	0	0.02	0.02	0.02	0.07	0.04	0.02	0	0.02	0.02
GRMZM2G165619_T01	sRNA precursor	yes	yes	24.36	46.88	10.55	7.93	8.66	25.39	12.71	13.2	13.71	30.53	13.69	13.96	4.28	7.35	8.93	18.41	8.15	10.59	39.3	4.13	7.58	9.31	8.35	12.18	7.16	16.23	2.11	0.35	5.17	4.85	3.64	3.42	11.61	1.44	9.31	9.75	11.97	2.55	24.77	11.78	6.06	8.79	4.46	5.66	5.89	6.37
GRMZM2G544510_T01	sRNA precursor			0	0	0	0	0	0	0	0	0	0	0	0	0	0	0	0	0	0	0	0	0	0	0	0	0	0	0	0	0	0	0	0	0	0	0	0	0	0	0	0	0	0	0	0	0	0
GRMZM2G067964_T01	lncRNA	yes		79.84	177.06	50.01	42.22	67.82	88.39	66.37	70.08	62.89	127.18	49.77	57.95	43.9	69.16	67.78	88.7	86.75	99.43	112.39	53.89	53.97	67.73	55	105.4	68.07	83.6	57.34	54.49	61.74	93.53	31.16	64.39	43.78	50.59	49.37	43.84	63.36	70.49	99.15	80.75	71.34	71.7	72.49	76.51	81.34	94.75
GRMZM2G067964_T03	lncRNA	yes		3.87	10.14	2.52	2.79	3.69	4.47	3.73	3.2	4.24	9.47	3.53	4.58	2.95	2.8	6.3	3.83	5.68	10.23	5.03	6.97	7.13	7.17	5.95	4.72	6.29	8.33	1.85	6	5.77	3.79	5.77	10.9	15.09	8.64	8.42	6.29	4.43	4.67	6.93	6.62	5.93	4.78	7.19	4.52	10.15	13.28
GRMZM2G067964_T02	sRNA precursor	yes		3.91	7.39	4.83	2.86	3.83	4.25	2.84	5.09	4.25	6.8	3.84	3.2	1.9	4.54	3.58	5.95	3.31	5.57	4.73	8.67	5.69	7.36	8.54	6.84	9.56	9.86	6.71	7.65	4.28	5.39	6.99	7.07	6.77	7.61	8.11	4.96	11.94	3.89	5.82	6.08	3.96	8.44	4.03	4.86	7.57	4.48
GRMZM2G392026_T01	lncRNA	yes	yes	0	0	0	0	0	0	0	1.28	0	1.41	0	0.92	0	0.15	1.59	5.5	3.28	8.56	13.42	0	0	9.65	0	1.36	0	17.63	0	0	0	0	0	0	0	0	0	0	0	0	15.78	9.16	10.31	38.99	6.11	16.12	5.41	8.97
GRMZM5G880063_T01	lncRNA	yes	yes	0	0	0	0	0	0	0	1.07	0	1.15	0	0.9	0	8.14	0.33	3.67	2.17	6.91	9.06	0	0	7.2	0	0.42	0	3.98	0	0	0	0	0	0	0	0	0	0	0	0	8.51	4.7	10.26	19.07	6.55	3.65	4.34	5.03
GRMZM2G160201_T01	sRNA precursor	yes		0	0	0	0	0	0	0	0	0	0	0	0	0	0	0	0	0	0	0	0	0	0	0	0	0	0	0	0	0	0	0	0	0	0	0	0	0	0	0	0	0	0	0	0	0	0
GRMZM2G335601_T01	sRNA precursor			0	0	0	0	0	0	0	0.09	0	0.05	0	0	0	0	0.15	0	0	0	0.8	0	0	0	0	0	0.28	0	0	0	0	0	0	0	0	0	0	0	0	0	0	0	0	0	0.1	0.18	0	0.33
GRMZM2G100208_T01	lncRNA	yes		21.22	0	24.52	26.64	15.38	25.83	23.94	24.43	16.31	3.96	4.93	19.25	26.31	16.28	24.88	15.52	9.65	2.57	1.81	7.24	6.92	0	8.96	0	5.7	0	0	0	0	6.01	0	0	0	6.68	0	0	0	6.64	2.47	10.14	4.65	0	14.77	10.04	0	3.53
GRMZM2G153141_T01	sRNA precursor	yes		0	0	0	0	0	12.96	0	0	0	0	0	0	0	0	0	0	0	0	0	0	0	0	0	0	0	0	0	0	0	0	0	0	0	0	0	0	0	0	0	0	0	0	0	0	0	0
GRMZM2G108819_T01	sRNA precursor	yes		0	0	0	0	0	0	0	0	0	0	0	0	0	0	0	0	0	0	1.51	0	0	0	0	0	0	0	0	0	0	0	0	0	0	0	0	0	0	0	0	0	0	0	0	0	0	0
GRMZM2G407683_T01	sRNA precursor	yes		0	0	0	0	0	0	0	0	0	0	0	0	0	0	0	0	0	0	10.65	0	0	0	0	0	0	0	0	0	0	0	0	0	0	0	0	0	0	0	0	0	0	0	0	0	0	0
GRMZM2G143332_T01	lncRNA	yes		0	0	0	0	0	25.07	0	0	0	0	0	0	0	0	0	0	0	0	30.89	0	0	0	0	0	0	0	0	0	0	0	0	0	0	0	0	0	0	0	0	0	0	0	0	0	0	0
GRMZM2G143324_T01	sRNA precursor			0	0	0	0	0	0	0	0	0	0	0	0	0	0	0	0	0	0	0	0	0	0	0	0	0	0	0	0	0	0	0	0	0	0	0	0	0	0	0	0	0	0	0	0	0	0
GRMZM2G568478_T01	sRNA precursor	yes		0	0	1.8	0	0	0	1.49	1.84	0	0	1.59	0	0	0	2.15	1.19	0.64	0	4.61	0	0	18.55	0	0	0	4.03	0	0	0	0	0	0	0	0	0	0	0	0	11.29	10.41	0	11.26	0.88	0	0	0
GRMZM2G016915_T01	sRNA precursor	yes		0	0	0	0	0	0	0	0	0	0	0	0	0	0	0	0	0	0	0	0	0	0	0	0	0	0	0	0	0	0	0	0	0	0	0	0	0	0	0	0	0	0	0	0	0	0
GRMZM2G013248_T01	sRNA precursor	yes		59.04	2.1	94.36	112.27	116.6	8.54	81.45	82.24	49.8	8.07	68.26	81.86	159.35	51.09	37.59	51.97	86.82	29.28	12.74	35.21	20.93	0	26.89	1.47	35.65	9.47	33.83	32.56	47.33	18.47	0	22.46	46.62	67.97	29.62	18.48	29.77	24.33	11.48	10.57	4.73	0	76.51	141.2	34.23	39.89
GRMZM2G361220_T04	sRNA precursor	yes		3.68	4.2	1.23	2.47	5.43	3.49	3.39	5.55	3.69	6.64	5.04	5.55	5.74	8.75	7.16	8.57	5.8	6.09	2.56	0.72	3.61	5.12	2.28	4.72	3.62	8.05	0	0	0	1.6	0	0	0	5.89	1.3	0	0	3.41	3.34	6.95	4.73	4.94	4.63	9.21	4.82	2.8
GRMZM5G846235_T01	lncRNA			0	0	0	0	0	0	0	0	0	0	0	0	0	0	0	0	0	0	0	0	0	0	0	0	0	0	0	0	0	0	0	0	0	0	0	0	0	0	0	0	0	0	0	0	0	0
GRMZM2G579737_T01	lncRNA	yes	yes	0	0	0	0	0	0	0.69	0.34	0	0.23	0	0	0.39	0	0.47	0	0	0	0	0	0	0	0	0.62	0.81	0.72	0	0	0	0	0	0	0	0	0	0	4.5	1.53	0	0	0	0	1.1	4.9	0.88	0.75
GRMZM5G870829_T01	lncRNA	yes	yes	0	0	0	0	0	0	0	0.04	0	0	0	0	0	0	0	0	0	0	0	0	0	0	0	0	0.33	0	0	0	0	0	0	0	0	0	0	0	0	0.16	0	0	0	0	0.07	0.28	0	0.26
GRMZM2G551791_T01	lncRNA	yes		0	0	0	0	0	0	0	0.06	0	0	0	0	0	0	0	0	0	0	0	0	0	0	0	0	0.33	0	0	0	0	0	0	0	0	0	0	0	0	0.39	0	0	0	0	0.15	0.26	0	0.13
GRMZM5G840038_T01	sRNA precursor			0	0	0	0	0	0	0	0	0	0	0	0	0	0	0	0	0	0	0	0	0	0	0	0	0	0	0	0	0	0	0	0	0	0	0	0	0	0	0	0	0	0	0	0	0	0
GRMZM5G888196_T02	sRNA precursor	yes	yes	12.57	16.51	9.49	20.04	14.23	3.21	9.9	11.97	11.59	8.07	1.99	11.05	21.6	4.94	11.09	21.49	3.04	8.5	40.31	214.26	285.82	66.88	278.46	281.41	460.61	165.96	133.04	169.61	452.15	685.56	228.01	168.72	77.9	58.53	99.11	53.7	49.53	49.36	79.68	46.16	40.06	48.69	17.04	12.96	0	4.66
GRMZM5G865222_T01	lncRNA			0	0	0	0	0	0	0	0	0	0	0	0	0	0	0	0	0	0	0	0	0	0	0	0	0	0	0	0	0	0	0	0	0	0	0	0	0	0	0	0	0	0	0	0	0	0
GRMZM2G116126_T02	lncRNA	yes		0.59	1.12	0.2	0.8	0.66	0.57	0.16	0.09	0.18	0.59	2.42	0.36	0.08	0.18	0.34	0.04	0.16	0.28	1.92	0.48	1.01	1.16	2.26	0.61	0.3	0.44	0.06	24.98	0.24	0.36	1.62	0.38	3.16	0.38	0.19	0.41	0.16	0.17	0.2	2.39	0.27	0.39	0.1	0.18	0.23	0.12
GRMZM2G174136_T02	sRNA precursor	yes		111.63	129.67	160.6	126.2	172	122.34	135.02	110.56	114.47	117.26	87.55	124.68	89.05	120.59	142.82	196.29	198.89	86.22	47.04	33.09	46.06	77.25	12.49	107.3	38.45	83.76	17.42	77.05	67.89	74.06	10.88	19.46	21.72	28.75	24.33	30.08	20.04	26.74	70.5	71.73	142.62	70.55	169.66	180.08	224.07	225.21
GRMZM5G806441_T01	sRNA precursor	yes		19.67	11.85	21.81	31.38	21.43	12.83	19.97	28.09	19.4	22.1	24.18	22.88	38.83	30.31	33.76	37.74	39.63	14.82	9.58	12.72	11.43	18.31	11.21	17.42	23.94	20.89	39.52	16.03	31.5	29.47	27.65	22.83	19.07	29.95	18.87	17.2	14.52	12.62	20.07	25.81	22.09	24.12	54.48	78.05	41.49	43.7
GRMZM2G178415_T04	sRNA precursor	yes		1.35	0	7.31	11.63	11.28	13.12	4.21	3.02	1.31	0	9.21	4.06	8.92	0	3.78	4.74	0.11	0	1.47	1.85	4.09	0	2.3	0	0.84	0	0	0	0	0	3.25	0.1	0	0	4.96	0	6.74	2.46	1.08	0.78	0	0	0.58	0	0	1.42
GRMZM2G478779_T03	sRNA precursor			0	0	0	0	0	0	0	0	0	0	0	0	0	0	0	0	0	0	0	0	0	0	0	0	0	0	0	0	0	0	0	0	0	0	0	0	0	0	0	0	0	0	0	0	0	0
GRMZM2G073508_T01	lncRNA	yes	yes	2.13	0	0	0	0	0	0	1.48	0	1.17	0	0	0	0	1.71	0	0	0	0	0	0	0	0	0	0	0	0	0	0	0	0	0	0	0	0	0	0	0	0	0	0	8.25	5.37	0	0	0
GRMZM2G052471_T05	sRNA precursor	yes	yes	21.5	18.2	65.43	11.47	5.25	4.16	31.31	16.77	35.76	9.84	5.82	17.84	27.99	16.52	17.05	82.83	19.82	8.84	5.65	18.16	6.16	8.22	2.78	11.53	19.16	6.24	45.47	30.21	39.9	32.88	26.12	6.14	20.82	15.73	3.81	6.14	24.97	6.07	13.52	14.6	13.79	8.45	6.99	19.65	2.92	8.01
GRMZM2G448927_T04	sRNA precursor	yes		0.07	0.09	2.09	0.04	0.12	1.75	0.05	0.03	0.18	0.02	0.05	0.03	0.1	0.18	0.05	0.02	0.01	0.05	0.03	0.04	0.06	0.04	0.63	0.05	0.08	0.03	0.62	2.13	0.63	1.05	2.06	6.49	0.44	0.1	0	0.36	0.23	0.14	0.03	0.04	0.08	0.03	0.01	0.05	0.03	0.02
GRMZM2G448927_T05	sRNA precursor	yes		1.59	0.47	4.28	0.95	0.3	2.86	0.33	1.18	0.2	0.84	0.54	0.82	0.15	0.86	2.04	2.48	2.4	1.22	2.88	0.61	3.67	2.31	2.44	1.57	1.56	1.74	8.22	4.31	3.98	6.6	5.11	3.86	0.64	0.77	2.99	5.09	1.91	0.54	0.54	4.79	0.15	0.32	2.71	0.41	0.34	4.66
GRMZM2G448927_T03	sRNA precursor	yes		1.63	2.64	2.12	0.91	0.68	2.98	1.28	2.03	0.72	1.06	3.78	1.13	3.71	10.04	4.28	3.56	1.96	1.77	2.38	0.25	0.08	2.36	0.32	2.33	0.76	1.35	2.23	3.96	3.19	2.66	2.85	0.87	0.93	1.12	7.2	0.71	0.24	0.55	1.48	0.61	2.47	1.64	2.31	3.61	1.49	2.19
GRMZM2G448927_T07	sRNA precursor	yes		1.79	5.78	2.63	4.98	7.33	10.79	1.24	1.92	0.48	4.28	5.15	3.95	4.47	10.36	5.48	2.08	13.71	3.75	0.98	0	11.5	14.03	0	4.85	6.09	0.6	16.85	9.23	21.32	19.16	1.89	5.08	0	5.49	0.71	0	1.51	4.09	4.19	2.56	6.47	6.74	15.05	11.36	8.95	12.7
GRMZM2G068936_T03	lncRNA		yes	0	0	0	0	0	0	0	0.11	0	0	0	0	0.45	0	0	0.09	0	0	0	0	0	0	0	0	0	0	0	0	0	0	0	0	0	0	0	0	0	0	0	0	0	0	0	0	0	0.83
AC186656.4_FGT004	lncRNA			0	0	0	0	0	0	0	0	0	0	0	0	0	0	0	0	0	0	0	0	0	0	0	0	0	0	0	0	0	0	0	0	0	0	0	0	0	0	0	0	0	0	0	0	0	0
GRMZM2G391696_T01	lncRNA			0	0	0	0	0	0	0	0	0	0	0	0	0	0	0	0	0	0	0	0	0	0	0	0	0	0	0	0	0	0	0	0	0	0	0	0	0	0	0	0	0	0	0	0	0	0
GRMZM2G051466_T02	sRNA precursor	yes		0	0	0	0	0	0	0	0	0	0	0	0	0	0	0	0	0	0	0	0	0	0	0	0	0	0	0	0	0	0	0	0	0	0	0	0	0	0	0	0	0	0	0	0	0	0
AC195135.3_FGT002	lncRNA			0	0	0	0	0	0	0	0	0	0	0	0	0	0	0	0	0	0	0	0	0	0	0	0	0	0	0	0	0	0	0	0	0	0	0	0	0	0	0	0	0	0	0	0	0	0
GRMZM2G574534_T01	sRNA precursor		yes	0	0	0	0	0	0	0	0.02	0	0	0	0.14	0.05	0.47	0.72	0.05	0.01	0	0.02	0.19	0.15	0	0.29	0	0.37	0	0.05	0	0.06	0	0.14	0.03	0.74	0.13	0.21	0.14	0.21	0.04	0	0	0	0	0.01	0.12	0.13	0.05
GRMZM2G053016_T01	sRNA precursor		yes	0	0	0	0	0	0	0	0	0	0	0	0	0	0	0	0	0	0	0	0	0	0	0	0	0	0	0	0	0	0	0	0	0	0	0	0	0	0	0	0	0	0	0	0	0	0
GRMZM2G049790_T01	sRNA precursor	yes		249.49	22.18	490.03	197.51	454.55	296.36	362.96	386.45	314.54	19.56	124.92	124.92	457.99	138.35	145.73	122.3	170.47	74.7	227.45	195.66	148.54	157.55	159.51	212.88	282.75	124.55	415.14	372.1	201.7	293.31	327.45	183.37	196.39	187.59	97.33	144.43	435.39	415.93	143.32	179.56	230.96	167.96	729.59	234.14	295.5	176.85
GRMZM2G049790_T03	sRNA precursor	yes		29.92	4.05	61.04	64.31	50.79	105.95	26.77	25.8	36.23	2.8	26.15	17.4	76.59	10.04	8.48	12.22	10.68	10.09	98.58	16.36	18.31	16.18	26.58	16.15	38.31	17.51	107.34	76.55	43.61	31.82	21.06	43.95	243.46	158.04	70.44	17.16	152.52	157.3	30.3	8.88	25.59	25.73	430.53	123.58	135.07	18.19
GRMZM2G049790_T02	sRNA precursor	yes	yes	10.76	2.17	10.39	14.09	9.98	46.73	7.38	6.89	2.11	3.44	4.72	3.51	18.45	3.72	4.27	2.24	3.23	3.26	38.87	8.83	5.91	4.13	8.98	5.16	10.68	2.78	56.17	16.57	28.3	26.15	21.95	35.7	98.74	56.98	21.68	10.01	80.81	42.55	2.51	2.5	7.78	5.82	143.19	62.04	59.2	1.32
GRMZM2G168809_T02	lncRNA	yes		5.91	1.63	10.24	2.93	7.34	1.58	9.2	7.67	1.04	7.94	3.46	8.54	7.34	2.49	8.25	10.49	9.38	11.12	5.21	9.33	7.56	4.49	5.26	5.4	9.74	12.76	8.27	8.79	3.76	3.78	7.67	3.53	29.5	12.44	9.49	7.26	18.78	13.45	8.29	8.3	6.6	1.5	18.62	5.97	12.78	9.01
GRMZM2G047299_T02	sRNA precursor	yes		17.99	0	21.86	56.02	14.8	16.25	44.87	45.98	33.31	1.83	10.77	30.17	122.94	35.6	26.99	2.52	14.76	0	13.11	21.26	8.29	0	7.62	3.9	12.35	0	0	0	0	0	0	0	0	8.03	0.67	9.13	21.12	43.28	9.47	0	0	0	0.69	1.9	2.21	7.91
GRMZM2G170457_T02	lncRNA	yes		6.01	5.12	4.63	4.14	8.2	1.47	4.25	4.03	3.69	8.32	3.64	5.66	5.02	5.43	6.17	5.63	4.01	5.01	4.68	6.03	4.11	8.08	5.68	3.11	5.25	3.51	2.77	2.63	4.07	7.05	2.06	5.46	6.79	5.84	7.84	5.39	8.13	6.18	4.81	7.72	4.9	4.96	5.77	6.18	5.66	10.29
GRMZM2G082312_T04	sRNA precursor	yes		4.99	7.64	6.79	4.64	4.23	4.14	6.44	4.21	4.82	7.39	3.29	4.23	1.23	3.83	6.15	11.94	8.7	7.73	17.11	3.22	2.14	35.48	1.15	10.71	4.02	12.95	3.75	15.62	27.51	14.19	5.45	3.77	1.64	2.61	0.92	3.42	0	0.26	16.25	21.35	25.61	33.28	4.3	2.04	4.14	2.24
GRMZM2G081943_T05	lncRNA	yes		1.21	0.6	1.68	3.42	2.99	2.85	1.27	1.66	2.83	2.11	1.7	2.82	3.37	0.85	0.87	3.29	2.69	2.73	7.33	8.53	3.81	2.65	5.37	3.37	5.08	2.48	10.92	4.87	3.77	3.49	8.88	1.85	14.06	16	8.04	4.75	11.19	8.91	1.07	3	5.41	4.05	15.7	4.31	4.19	2.21
GRMZM2G537770_T01	sRNA precursor	yes		8.43	16.66	4.25	4.13	8.29	2.3	6.8	9.28	6.46	14.39	5.19	6.13	2.22	21.98	14.58	17.81	9.94	10.54	5.55	0	3.11	33.58	0	12.59	0	22.78	0	2.67	14.79	17.94	0	0	0	0	0	0	0	0	21.94	26.17	23.33	16.97	6.86	5.96	4.18	2.75
GRMZM2G092758_T01	lncRNA	yes		0	6.22	0	4.31	0	0	38.55	34.78	50.7	13.1	23.96	79.19	47.21	36.45	71.02	40.01	35.05	0	2.62	0	25.87	57.27	301.76	0	95.76	74.42	265.75	0	0	10.21	122.59	45.43	0	57.19	12.89	17.93	185.97	445.27	6.73	104.06	149.33	39.34	105.87	100.43	127.93	47.74
GRMZM2G704127_T01	sRNA precursor			0	0	0	0.8	0	0	0	0.25	0	0	0	0	0	0	0	0	0	0	0	0	0	0	0	0	0	0	0	0	0	0	0	0	0	0	0	0	0	0	0	0	0	0	0	0	0	0
GRMZM2G417217_T01	sRNA precursor		yes	0	0	0	0	0	0	0	0	0	0	0	0	0	0	0	0	0	0	0	0	0	0	0	0	0	0	0	0	0	0	0	0	0	0	0	0	0	0	0	0	0	0	0	0	0	0
GRMZM2G704130_T01	lncRNA			0	0	0	0	0	0	0	0	0	0	0	0	0	0	0	0	0	0	0	0	0	0	0	0	0	0	0	0	0	0	0	0	0	0	0	0	0	0	0	0	0	0	0	0	0	0
GRMZM2G303342_T01	lncRNA	yes	yes	0	0	0	0	0	0	0	1.91	0	0	0	2.12	5.65	0	0	0	1.06	2.44	0	38.39	12.19	0	47.12	0	41.86	0	39.67	0	0	0	29.76	7.73	0	6.09	5.7	0	13.64	17.17	0	0	0	0	0	0	0	0
GRMZM2G704133_T01	sRNA precursor	yes		0	0	0	0	0	0	0.88	1.21	0	0	0	0	0	0	0	0	0	0	0	0	0	0	0	0	0	0	0	0	0	0	0	0	0	0	5.98	0	8.48	0	0	0	0	0	0	0	0	0
GRMZM2G027068_T02	lncRNA	yes		19.76	15.32	29.54	15.47	43.57	14.34	51.56	51.04	33.11	12.31	54.35	47.07	85.64	114.87	80.62	27.07	34.89	16.78	18.62	26.25	22.45	27.7	33.81	14.73	21.84	37.99	36.09	11.37	13.87	27.97	30.84	16.52	59.08	45.3	62.5	54.61	67.72	105.19	27.77	38.14	27.63	24.52	78.65	40.29	34.28	81.21
GRMZM2G151962_T02	sRNA precursor	yes		0.58	0.13	0.12	0.05	0.1	0.13	0.09	0.04	0.19	0.05	0.12	0.1	0.08	0.13	0.09	0.05	0.09	0.06	0.05	0.32	0.14	0.16	0.27	0.1	0.12	0.1	1.22	3.45	0.85	1.24	2.05	4	0.79	0.38	0.49	0.24	0.3	0.12	0.56	0.23	0.61	0.09	0.12	0.05	0.12	0.83
GRMZM2G073155_T01	lncRNA	yes	yes	0	0	0	0	0	0	0	0	0	0	0	0	0	0	0	0	0	0	0	0	0	0	0	0	0	0	0	0	0	0	0	0	0	0	0	0	0	0	0	0	0	0	0	0	0	0
GRMZM2G093712_T01	sRNA precursor		yes	0	0	0	0	0	0	0	0	0	0	0	0	0	0	0	0	0	0	0	0	0	0	0	0	0	0	0	0	0	0	0	0	0	0	0	0	0	0	0	0	0	0	0	0	0	0
GRMZM2G366688_T01	lncRNA	yes	yes	15.4	27.07	25.88	4.99	10.9	21.59	14.52	16.19	23.09	20.32	5.18	11.29	6.53	13.44	11.97	11.05	14.19	11.74	14.89	22.87	6.77	6.28	14.23	16.02	5.72	17.04	14.1	11.4	24.91	26.14	15.26	15.27	0	6.63	4.08	16.97	11.54	5.62	11.76	13.92	10.51	13.9	10.13	11.77	15.14	12.11
GRMZM2G366688_T02	lncRNA	yes	yes	60.37	99.36	30.63	43.84	47.21	70.54	61.6	63.87	53.83	98.8	41.31	65.96	46.2	52.95	60.9	49.31	50.87	69.91	82.87	26.76	25.16	20.38	34.68	53.99	13.48	34.7	10.87	25.2	48.77	71.89	35.48	60.46	0	15.95	19.65	0	55.48	41.33	53.2	44.7	23.56	12.48	48.93	63.81	56.32	70.59
GRMZM2G477609_T01	sRNA precursor	yes		100.36	155.71	73.88	63.36	34.59	107.78	86.48	75.53	85.47	99.8	59.27	59.13	50.23	69.16	84.09	97.12	113.98	115.32	146.2	21.12	37.68	55.71	33.99	64.71	26.82	63.94	19.11	38.03	51.42	75.29	22.08	36.98	18.97	17.57	33.69	20.5	28.12	20.76	104.66	129.37	59.37	58.38	76.52	85.15	111.96	109.19
GRMZM2G156848_T04	lncRNA	yes		28.72	69.23	13.8	19.24	14.16	53.54	18.57	12.19	16.44	46.25	50.56	30.06	6.45	39.21	27.12	20.34	29.9	16.95	85.94	21.22	36.35	67.6	20.95	78.27	53.13	84.99	2.3	3.24	2.94	9.78	0	12.06	4.32	21.74	51.27	21.01	33.62	15.02	89.58	25.09	74.74	88.08	11.44	4.35	25.69	30.14
GRMZM2G122148_T03	lncRNA	yes		18.49	31.46	12.34	15.08	25.26	12.69	13.19	23.95	12.65	30.09	26.64	21.46	31.47	27.79	25.13	26.34	22.17	25.54	13.86	13.33	17.87	36.59	5.36	21.85	11.63	27.43	9.52	8.62	17.14	19.41	16.84	12.03	15.92	23.59	19.45	20.49	16.49	35.46	26.51	18.22	35.27	27.24	25.89	53.8	56.8	36.56
GRMZM5G840909_T03	lncRNA	yes		0.75	0.88	1.54	0.53	3.37	1.94	0.8	1.54	0.7	1.14	0.74	1.63	0.74	0.53	1.63	1.1	1.76	1.96	0.91	0.55	1.94	1.78	0.85	1.15	0.41	0.78	0.02	0	0.01	0	0	0	0	0	0.39	1.18	0	0.96	0.76	1.37	1.47	1.17	0.27	0	0.95	2.55
GRMZM2G156516_T03	sRNA precursor	yes		9.33	7.66	9.65	11.23	6.24	5.31	5.32	5	6.47	4.38	1.63	5.28	1.23	0.8	3.66	9.85	7.58	6	1.63	1.35	5.47	1.42	12.74	1.9	2.17	0.67	0.37	13.16	9.97	0	0	0	0	0.02	0.74	0	4.12	1.41	1.09	3.32	0.89	0	7.06	7.75	2.14	0.35
GRMZM2G366681_T01	sRNA precursor	yes		226.06	29.35	343.24	260.59	289.86	111.03	420.71	490.7	285.63	34.67	211.49	301.44	509.02	263.28	288.76	339.31	500.82	75.36	105.56	91.17	71.92	88.72	124	103.92	80.22	63.77	253.65	369.3	339.93	233.58	265.25	270.93	58.14	88.44	167.2	149.89	197.99	246.88	169.3	179.55	126.41	34.56	576.64	584.04	509.27	644.49
GRMZM2G114992_T01	lncRNA	yes		0	0	5.41	3.32	0	0	3.59	0	0	0	0	3.82	30.19	0	0	0	0	0	0	0	0	0	0	0	0	0	5.01	0	0	0	0	0	0	0	0	0	0	0	0	0	0	0	0	0	0	0
GRMZM2G006445_T01	sRNA precursor		yes	0	0	0	0	0	0	0	0	0	0	0	0	0	0	0	0	0	0	0	0	0	0	0	0	0	0	0	0	0	0	0	0	0	0	0	0	0	0	0	0	0	0	0	0	0	0
GRMZM2G045241_T06	lncRNA	yes		43.73	22.83	26.37	58.53	91.93	23.24	41.22	44.47	52.72	34.71	60.13	57.75	73.94	39.68	39.78	15.25	29.96	21.92	7.2	53.31	29.95	21.66	47.91	21.59	19.84	18.81	7.26	9.85	11.02	17.24	40.05	26.78	36.41	51.61	58.73	34.44	18.78	69.73	21.57	23.44	26.72	13.41	29.34	43.28	27.22	28.61
GRMZM2G301805_T01	TE	yes		16	18.36	8.08	14.57	13.8	17.14	8.17	8.96	10.36	18.27	14.62	12.45	12.61	13.68	11.48	9.07	9.38	13.83	17.72	20.7	15.12	7.06	23.14	11.71	20.11	18.08	7.49	8.8	15.82	20.4	18.13	18.64	25.74	20.22	26.49	18.09	13	17.65	12.73	13.55	12.26	5.7	12.42	13.87	15.24	13.24
GRMZM2G105321_T01	sRNA precursor	yes	yes	0	0	0	2.88	0	0	0	0.95	0	0.45	0	0	0	0	2.06	1.26	0	5.3	11.05	31.89	37.05	0	0	17.46	19.34	11.86	0	29.34	56.86	59.6	0	0	0	0	0	0	0	5.94	4.04	0	0	13.05	0	0	0	0
GRMZM2G164547_T01	lncRNA	yes		86.96	75.02	51.53	73.06	42.29	70.69	64.9	74.14	62.41	50.52	42.01	41.65	49.08	51.03	54.16	60.87	68.06	60.91	37.28	0	9.34	0	0	11.33	0	9.18	0	19.85	38.28	42.15	0	39.43	0	0	0	0	22.49	13.29	25.39	57.33	0	0	47.46	47.01	51.88	60.38
AC191009.3_FGT004	lncRNA	yes		149.48	174.63	169.51	203.37	140.79	151.54	152.58	146.67	147.07	150.24	118.26	144.4	144.67	128.32	130.49	181.9	145.52	139.08	230.43	118.56	161.61	142.84	28.01	212.12	46.44	147.71	59.86	79.2	202.38	278.17	104.1	289.92	173.14	246.71	139.19	147.29	175.69	164.63	163.7	112.57	142.03	115.74	113.72	87.16	119.45	128.96
GRMZM2G138053_T04	sRNA precursor	yes		8.68	27.36	26.8	6.02	6.76	7.27	14.28	23.76	10.24	13.61	8.01	11.06	20.37	19.32	15.69	42.65	29.83	22.25	55.96	3.91	2.05	17	1.18	12.4	4.6	17.21	6.5	3.07	12.5	45.62	3.73	15.29	1.35	1.56	3.03	5.13	3.25	8.59	13.5	19.8	21.24	6.77	12.28	3.54	6.84	12.48
GRMZM2G138053_T03	sRNA precursor	yes		0.18	0.2	0.94	0.06	0.15	0.12	0.11	0.06	0.13	0.05	0.12	0.07	0.16	0.14	0.06	0.07	0.11	0.14	0.21	1	0.39	0.25	1.7	0.26	0.48	0.18	1.12	1.55	0.66	0.58	1.48	1.78	1.17	0.31	0.5	0.65	0.3	0.17	0.17	0.19	0.15	0.15	0.12	0.07	0.14	0.06
GRMZM2G167031_T04	lncRNA	yes		0.05	0.04	0.01	0.01	0.03	0.05	0.01	0	0	0.01	0.02	0.02	0.01	0	0.02	0	0.01	0.01	0	0	0.01	0.03	0	0.01	0.02	0.02	0	0	0	0	0	0	0	0.06	0	2.24	0	0.01	0.02	0.03	0.03	0.02	0	0.02	0.02	0.61
GRMZM2G434219_T02	lncRNA	yes		18.24	23.12	7.42	1.13	2.08	3.43	4.33	8.14	10.13	16.99	1.31	5.61	8.14	17.27	7.35	9.99	10.3	12.3	28.36	0	0	21.56	0	19.41	0	11.58	0	10.1	0	17.03	0	12.12	0	18.26	1.02	0	10.64	12.07	28.58	21.72	9.75	3.5	8.6	13.66	12.54	5.91
GRMZM2G077222_T03	lncRNA	yes		19.08	14.73	9.95	30.37	9.06	9.22	12.49	8.3	16.82	16.35	9.11	8.29	10.21	13.32	10.34	5.71	13.3	11.33	12.76	35.44	8.6	6.88	67.69	28.69	8.57	10.08	16.35	26.39	33.56	22.73	29.77	24.64	7.22	7.3	8.27	6.76	19.72	6.65	9.07	8.17	4.23	1.44	10.42	18.69	11.22	7.2
GRMZM2G551218_T01	lncRNA			0	0	0	0	0	0	0	0	0	0	0	0	0	0	0	0	0	0	0	0	0	0	0	0	0	0	0	0	0	0	0	0	0	0	0	0	0	0	0	0	0	0	0	0	0	0
GRMZM2G132084_T01	sRNA precursor	yes		2.4	0.69	0.86	2.28	5.39	0.58	0.71	0.55	1.08	2.41	0.17	2.56	0.89	1.44	1.04	1.38	1.74	1.06	0.14	0.44	0.9	3.09	0.46	0.51	0.34	0.46	0	3.2	3.35	2.98	0	0	0	0.23	0.02	0	0	0.62	1.49	3.48	1.09	0.07	1.03	0.1	0.17	0.12
GRMZM2G024335_T01	sRNA precursor	yes		3.4	1.86	2.03	4.33	11.28	3.09	1.05	2.25	2.13	1.04	0.32	5.44	0.45	0.16	2.75	8.98	9.3	1.16	3.07	0.84	2.74	1.91	1.04	1.62	0	0.76	0	0	4.49	0	0	0	0	0	1.01	0	2.11	3.47	3.4	1.03	0	0	3.2	1	2.35	0.04
GRMZM2G377694_T01	sRNA precursor	yes		0	0	0	0	0	0	0	0	0	0	0	0	0	0	0	1.39	0	0	5.6	0	0	0	0	0	0	0	0	0	0	3.81	0	0	0	0	0	0	0	0	27.2	43.65	0	0	2.15	0	0	0
GRMZM2G049536_T03	lncRNA	yes		4.42	12.91	1.46	2.81	5.06	3.78	2.55	2.41	6.18	8.59	4.71	6.64	3.34	6.59	3.07	6	7.9	5.49	10.72	5.45	9.93	14.71	11.5	6.34	11.75	10.7	1.44	2.18	2.2	7.47	0	1.44	6.24	7.56	2.11	4.87	2.56	1.93	15.49	17.75	14.66	14.77	7.35	12.95	7.06	7.47
GRMZM2G348959_T02	TE	yes		2.73	3.54	3.12	2.22	6.65	4.96	3.36	4.06	0.29	5.12	3.67	1.47	3.45	10.64	5.37	5.34	5.48	3.32	3.23	15.32	8.9	4.02	9.93	3.18	13.54	6.74	5.47	0	2.29	3.52	3.86	7.87	7.84	8.47	6.82	8.89	7.41	5.91	5.64	7.37	4.71	10.42	5.41	8.77	5.13	1.52
GRMZM2G147854_T04	sRNA precursor	yes		55.56	51.59	47.3	95.69	88.23	61.07	44.59	49.19	55.28	66.45	59.03	80.03	80.74	65.2	66.63	62.1	55.9	42.92	52.48	50.26	42.1	59.08	67.56	52.28	58.28	80.27	52.55	25.98	48.77	66.14	62.12	86.65	59.63	77.44	72.49	62.62	38.44	71.08	55.05	69.11	58.25	64.19	84.65	112.67	92.47	110.3
GRMZM2G160683_T01	sRNA precursor	yes		0	0	0	0	0	0	0	0.36	0	0	0	0	0	0	0	0	0	4.2	0	0	0	0	0	12.72	0	12.08	0	0	0	26.87	0	0	0	0	0	0	0	0	0	0	0	0	0	0	3.15	0
GRMZM5G877275_T01	sRNA precursor			0	0	0	0	0	0	0	0	0	0	0	0	0	0	0	0	0	0	0	0	0	0	0	0	0	0	0	0	0	0	0	0	0	0	0	0	0	0	0	0	0	0	0	0	0	0
GRMZM2G702884_T01	sRNA precursor			0	0	0	0	0	0	0	0	0	0	0	0	0	0	0	0	0	0	0	0	0	0	0	0	0	0	0	0	0	0	0	0	0	0	0	0	0	0	0	0	0	0	0	0	0	0
GRMZM2G407347_T05	sRNA precursor	yes		1.43	0.98	1.6	3.72	0.6	1.02	1.47	1.64	0.93	2.76	0.57	3.38	3.2	3.32	4.93	1.61	2.07	6.85	2.1	3.47	2.26	0.65	4.74	1.35	1.62	1.12	10.64	0.03	8.38	2.63	2.77	2.39	3.55	3.5	12.57	4.59	12.46	7.33	1.33	1.47	0.91	1.15	2.03	6.92	7.42	16.24
GRMZM2G407347_T03	sRNA precursor	yes		0.24	0	0	1.31	2.08	3.67	1.09	2.83	1.22	3.1	0.93	0.28	1.26	1.44	2.26	0.26	4.67	1.81	1.5	1.74	0	1.22	6.39	0.37	2.1	0	0	26.56	0	0.58	0	23.31	5	1.94	8.17	3.27	9.84	2.76	0	0.99	1.26	1.06	0.28	2.44	2.83	1.95
GRMZM2G105180_T01	sRNA precursor	yes		0	0	0	0	0	0	0	0	0	0	0	0	0	0	0	0	0	0	0	0	0	0	0	0	0.95	0	3.08	0	0	0	0	0	0	0	0	0	0	0	0	0	0	0	0.63	0	0	0
GRMZM2G078174_T02	sRNA precursor	yes	yes	56.31	85.89	34.72	25.38	38.93	69.38	37.57	31.86	41.53	78.78	29.51	32.01	14.38	32.33	29.68	42.97	47.9	61.14	58.65	19.72	21.26	48.35	34.38	41.92	22.4	31.2	31.67	40.67	35.58	34.72	29.92	36.93	21.4	22.52	29.25	24.1	29.14	21.55	56.71	66.05	40.92	41.33	33.29	34.39	27.76	51.01
GRMZM2G078174_T01	sRNA precursor	yes		69.35	119.85	61.75	26.68	35.46	92.09	68.56	56.31	57.7	93.07	43.73	42.14	27.68	49.61	45.52	75.17	73.37	55.78	82.82	28	35.52	49.79	50.2	43.35	40.53	47.66	171.92	220.1	261.03	98.25	118.99	156.5	40.98	31.81	26.55	19.44	24.23	27.88	78.44	90.05	33.28	38.59	42.72	25.6	29.6	26.06
GRMZM2G078174_T03	sRNA precursor	yes	yes	11.7	9.59	13.01	1.16	9.2	10.1	9.72	5.68	4.47	12.98	4.91	6.86	3.4	6.06	10.11	16.11	15.88	15.52	12	4.87	9.45	10.41	15.89	4.71	5.47	6.41	43.35	92.75	41.03	21.64	42.18	112.77	8.53	3.77	9.2	8.61	11.75	10.33	16.39	15.85	10.04	7.18	4.91	1.64	6.3	8.79
GRMZM2G078033_T05	lncRNA	yes	yes	15.68	7.27	4.1	26.13	26.11	3.53	10.14	10.23	17.18	4	14.98	12.35	28.81	15.31	5.04	2.7	5.1	27.32	3.77	5.13	7.53	1.84	49.96	6.3	1.16	2.56	20.35	4.49	43.47	38.81	4	33.76	1.98	4.65	5.44	7.62	21.66	0.81	0.83	6.02	0.53	2.03	24.07	49.54	17.81	8.17
GRMZM2G043992_T02	sRNA precursor	yes		3.73	2.38	5.83	4.62	5.23	2.92	1.75	2.14	2.53	3.13	2.11	2.5	2.15	1.66	1.73	2.42	3.02	3.89	3.3	5.16	1.28	6.22	5.97	5.38	4.27	3.55	0	0	10.06	2.78	0	0	1.42	2.4	0.56	0	0	2.12	3.41	3.23	5.68	7.16	5.22	5.6	1.36	1.46
GRMZM2G119916_T01	sRNA precursor	yes		170.03	246.47	184.7	122.33	184.79	190.84	152.91	133.19	157.94	224.32	120.08	107.53	73.57	107.62	133.98	239.91	204.25	235.92	197.47	152.9	132.19	186.84	184.9	108.26	207.4	125.35	112.1	170.58	136.34	111.38	136.67	134.63	128.05	136.28	123.28	111.05	117.8	78.33	169.32	158.54	172.48	203.13	222.39	227.61	213.38	209.22
GRMZM2G047590_T01	sRNA precursor	yes		74.09	84.49	101.93	87.61	115.45	54.11	62.04	67.43	68.03	88.65	80.21	83.81	70.38	117.76	97.69	126.95	63.7	80.9	76.58	59.26	65.18	79.5	24.61	77.23	53.29	90.23	4.01	58.57	11.17	64.63	2.16	6.17	37.06	52.73	75.81	71.66	22.49	48.86	73.43	46.12	63.75	52.35	95.18	120.23	85.61	151.68
GRMZM2G511859_T01	lncRNA			0	0	0	0	0	0	0	0	0	0	0	0	0	0	0	0	0	0	0	0	0	0	0	0	0	0	0	0	0	0	0	0	0	0	0	0	0	0	0	0	0	0	0	0	0	0
GRMZM2G009653_T04	sRNA precursor	yes	yes	3.51	11.63	5.3	6.84	5.69	4.35	7.67	7.63	4.72	12.72	5.87	7.55	9.33	5.4	6.97	5.71	6.76	9.26	8.5	8.4	7.17	17.51	6.73	8.97	6.64	15.17	4.37	0	6.47	6.58	0	10.13	9.93	10.29	7.2	11.53	5.57	8.29	8.81	11.65	18.92	18.38	7.87	16.25	7.62	5.88
GRMZM2G009653_T01	sRNA precursor	yes		47.74	78.51	48.34	35.03	31.3	43.41	40.36	40.8	46.68	65	39.46	40.97	31	28.16	43.16	55.85	44.32	36.18	46.34	12.16	15.57	31.87	16.46	27.19	15.26	34.78	45.77	23.95	33.77	33.97	33.69	31.65	32.08	28.48	18.77	15.51	15.79	14.46	49.66	56.68	30.21	38.5	37.59	36.9	40.42	38.68
GRMZM2G009653_T02	sRNA precursor	yes		0	0.01	0.03	0.07	0.04	0.01	0.03	0.03	0.05	0.01	0.05	0.04	0.06	0.07	0.04	0	0.09	0.09	0.02	4.42	0.17	0.41	6.81	0.2	1.67	0.15	1.81	7.26	1.54	3.07	10.89	3.36	4.65	0.21	4.55	0.2	6.53	0.13	0.02	0.1	0.22	0.34	0.27	0.11	0.07	0.05
GRMZM2G009653_T03	TE	yes		21.03	27.94	12.33	14.92	13.3	16.91	18.09	13.8	17.06	24.97	14.46	14.42	13.64	6.17	15.89	21.83	18.5	17.46	17.31	2.76	6.64	22.74	0	12.31	7.08	18.22	0	0	0	8.18	0	8.26	0	16.85	6.75	7.76	6.53	9.92	20.96	21.61	21.47	22.34	18.46	16.41	16.97	15.54
GRMZM2G391746_T01	lncRNA	yes		3.17	0	5.96	4.28	0	0	14.66	16.62	5.51	0	0	8.37	11.54	0	14.66	18.64	7.46	0	1.57	0	4.08	0	0	8.59	0	15.1	0	0	24.55	26.95	0	0	0	0	2.33	0	0	5.69	8	0	0	0	2.68	0	0	2.48
AC210003.2_FGT015	sRNA precursor	yes		0	0	0	0	0	0	0	0	0	0	0	0	0	0	0	0	0	93.41	26.6	738.1	640.09	0	1434.12	143.06	551.7	19.54	568.31	561.51	320.9	127.24	357	347.44	325.87	245.08	394.93	271.32	337.28	218.36	10.27	0	0	0	140.93	154.08	45.5	59.03
GRMZM2G342628_T01	sRNA precursor	yes		16.83	14.51	22.18	21.51	35.08	10.13	20.03	21.83	16.77	20.02	21.08	21.77	29.7	23.24	24.25	35.25	32.12	17	8.8	7.29	10.21	21.4	0	16.02	16.66	15.97	12.56	10.16	19.82	23.97	0	9.83	16.8	15.36	11.28	21.3	8.7	16.45	15.45	17.2	22.66	21.57	38.53	43.28	23.66	36.36
GRMZM2G521862_T01	lncRNA	yes		32.53	25.8	47.69	40.24	39.18	23.74	52.38	72.23	42.13	33.06	43.6	56.25	77.87	91.06	75.27	78.54	69.33	36.5	53.48	131.44	109.41	81.06	107.63	85.13	168.74	125.46	117.16	60.86	58.57	71.63	192.13	142.72	200.1	178.59	156.01	175.97	112.06	129.81	98.59	79.01	66.44	108.52	90.06	97.34	58.34	80.25
GRMZM2G046733_T02	sRNA precursor	yes		132.2	6.14	180.24	361.86	88.18	43.15	17.89	11.7	16.17	7.72	12.16	14.92	25.83	9.18	3.65	8.37	12.82	4.83	21.91	32.75	21.25	0	9.73	0	0	0	0	0	0	0	0	5.15	0	5.96	25.72	32.98	18.04	28.65	3.8	0	0	0	0	0	0	0
GRMZM2G534175_T01	sRNA precursor		yes	0	0	0	0	0	0	0	0	0	0	0	0	0	0	0	0	0	0	0	0	0	0	0	0	0	0	0	0	0	0	0	0	0	0	0	0.41	0	0	0	0	0	0	0	0	0	0
GRMZM5G825189_T01	lncRNA	yes		0	0	0	0	0	0	0	0	0	0	0	0	0	0	0	0	0	0	0	0	0	0	0	0	0	0	0	0	0	0	0	0	0	0	0	0	0	0	0	0	0	0	0	3.26	0	0
GRMZM2G177145_T01	lncRNA	yes		0	0	0	0	0	0	0	2.75	0	4.54	0	0	0	0	0	0	0	3.55	0	49.24	26.56	0	99.38	19.79	17.2	15.48	0	0	0	0	0	0	0	0	16.21	0	0	0	8.38	0	0	0	0	12.42	16.64	21.31
GRMZM2G031625_T01	sRNA precursor	yes		20.11	28.4	14.9	6.29	7.98	28.01	13.96	9.13	16.4	21.92	9.48	10.09	5.86	6.67	9.33	13.92	14.05	19.47	20.48	0.02	4.02	7.87	9.39	6.28	0.04	6.1	2.4	8.13	14.14	14.76	6.12	7.24	6.35	2.65	6.84	0.05	4.81	2.5	9.56	16.04	4.07	0.55	13.71	12.84	27.72	24.77
GRMZM2G031625_T02	sRNA precursor	yes		38.36	85.08	39.35	26.68	31.01	56.98	31.06	30.2	29.75	65.53	31.68	26.64	18.05	32.35	28.76	58.69	41.65	52.11	58.75	2.84	13.51	61.44	14.55	33.13	9.47	34.64	1.38	18.99	11.87	18.11	8.11	6.95	0.52	19.31	22.12	22.68	21.52	17.78	57.27	49.85	42.07	49.59	44.93	45.6	54.04	51.64
GRMZM2G096577_T01	sRNA precursor	yes		2.6	0	3.9	6.78	1.59	0	3.55	3.05	1.74	0.45	0	2.64	3.07	0	1.27	2.86	2.52	0	0	0	0	0	0	0	0	0	0	0	0	0	0	0	0	0	4.62	0	0	4.72	0	0	0	0	2.37	1.09	0	4.36
GRMZM2G055752_T01	sRNA precursor	yes		59.99	18.94	136.39	47.88	79.21	31.26	79.8	99.38	62.98	34.47	108.64	108.86	136.92	124.77	122.59	79.05	54.78	19.67	36.92	46.73	52.07	62.64	74.26	67.51	41.58	60.48	43.25	64.12	49.74	66.71	10.02	15.05	26.96	36.12	12.23	31.29	45.11	35.59	61.22	59.96	61.64	44.33	36.51	47.6	36.96	62.26
GRMZM2G066169_T01	lncRNA	yes		10.26	14.88	12.57	13.49	13.97	14.94	16.12	13.88	12.67	18.59	13.31	13.72	12.76	18.84	20.99	26.92	25.24	18.98	17.47	12.1	10.63	18.3	21.11	11.45	22.47	18.45	13.85	9.21	11.02	12.13	26.79	12.61	20.01	19.21	22.14	19.26	20.5	21.81	17.28	19.48	21.09	14.38	23.06	29.65	19.98	37.08
GRMZM2G702909_T01	sRNA precursor			0	0	0	0	0	0	0	0	0	0	0	0	0	0	0	0	0	0	0	0	0	0	0	0	0	0	0	0	0	0	0	0	0	0	0	0	0	0	0	0	0	0	0	0	0	0
GRMZM5G866678_T04	sRNA precursor	yes	yes	0.47	6.85	3.45	10.99	2.19	6.46	2.17	0.94	0	0.86	0	0	0	0	2.65	0.02	0.5	1.65	7.39	0	0	3.05	0	0	0	0	0	0	0	0	0	0	0	0	0	0	0	0	1.5	0	0	3.97	0.02	1.47	0	0
GRMZM5G866678_T02	sRNA precursor	yes	yes	9.32	3.57	3.46	19.08	0	10.79	0	1.85	0	1.66	0	0	0.55	0	0.13	1.53	1.46	0	6.18	0	0	0	0	5.02	0	0	0	0	0	0	0	0	0	0	0	0	0	0	0	0	0	0	0	0	0	0
GRMZM5G866678_T01	sRNA precursor	yes	yes	8.98	7.49	1.48	17	0	10.92	0	1.3	0	2.07	0	0	5.57	0	2.53	3.25	1.36	0	4.86	0	0	0	0	0	0	0	0	0	0	0	0	0	0	0	0	0	0	0	1.43	0	0	0	4.41	0	0	0
GRMZM2G043027_T01	lncRNA	yes		21.16	33.34	36.66	82.17	42.63	39.75	24.99	10.91	17.27	24.3	0	7.77	23.05	12.9	25.88	17.93	1.81	1.9	52.96	3.2	38.73	0	0	1.34	0	0	0	0	3.74	0	0	0	0	0	0	0	0	0	2.57	12.32	0	3.89	0	0	0	0
GRMZM2G036262_T01	sRNA precursor	yes	yes	679.6	2016.3	21.13	49.39	26.05	1015.59	246.47	124.33	297.37	859.71	21.55	75.01	13.89	32.49	40.55	131.28	35.4	46.76	111.56	40.79	158.13	61.56	733.81	2.35	87.48	12.46	22.97	0	0	0	73.34	28.7	34.1	14.56	66.21	24.67	10.87	4.28	477.67	567.72	42.01	213.23	24.89	17.11	0	0
GRMZM2G004590_T04	lncRNA	yes		14.14	6.48	16.32	38.74	9.28	17.23	13.51	14.44	17.39	17.46	32.84	17.95	19.61	29.71	31.04	39.59	26.3	4.4	7.32	0	0	0	3.88	1.31	0	0.03	0.1	10.34	27.15	0.09	0	0	0	0	1.73	0	0	0	3.77	9.2	4.77	0	23.83	8.34	16.13	14.39
GRMZM2G407146_T01	TE	yes		7.79	0	6.95	10.11	17.03	14.27	13.79	24.54	28.33	45.47	19.82	6.57	21.13	51.33	18.85	38.41	48.46	2.62	22.09	6.07	0	0	0	0	19.78	0	135.67	94.08	93.53	91.21	18.64	5.76	43.89	47.79	0	0	42.72	37.16	10.49	0	0	0	127.87	96.3	81.23	17.4
GRMZM2G106511_T01	sRNA precursor	yes		18.16	0	30.27	15.19	41.16	21.91	16.54	19.26	28.65	32.72	30.87	3.98	14.52	115.48	22.01	26.94	12.31	3.79	15.25	0	0	0	0	0	0	0	26.95	7.5	12.44	0	0	0	41.06	79.64	1.08	0	0	7.44	3.86	0	0	0	133.97	66.88	50.45	0
GRMZM2G106445_T01	sRNA precursor	yes		247.84	73.23	442.24	211.72	296.75	137.53	218.69	242.28	264.9	184.67	185.52	64.11	49.54	253.9	166.45	335.95	285.3	238.93	103.69	42.83	42.26	15.63	3.82	42.67	3.8	35.02	35.12	179.96	143.14	77.59	6.55	14.88	0	2.84	1.45	0	0	0	65.54	46.48	61.02	15.75	251.24	128.3	297.7	85.13
GRMZM2G106413_T01	sRNA precursor	yes		171.42	28.66	226.55	111.92	144.27	137.23	210.49	275.21	248.49	78.53	118.28	67.36	47.41	230.03	153.83	276.69	247.16	126.85	141.87	76.31	42.36	15.54	39.56	45.17	31.48	34.41	153.12	204.96	200.95	81.24	29.21	53.76	25.24	71.96	4.57	0	20	40.28	65.65	38.41	38.44	0	416.26	305.1	410.62	86.29
GRMZM2G106393_T01	sRNA precursor	yes		88.54	28.61	124.69	53.61	115.09	63.28	64.64	89.72	83.74	132.65	56.15	22.3	30.59	133.21	80.9	151.04	114.98	112.19	94.75	16.31	15.41	19.75	0	35.36	0	26.37	47.98	93.56	66.07	29.97	0	0	8.04	35.31	0	0	8.22	25.02	43.37	33.23	28.27	4.61	373.28	247.49	246.95	45.75
GRMZM2G106245_T03	sRNA precursor	yes	yes	36.28	75.11	21.08	18.99	19.2	17.07	16.5	19.7	21.17	55.91	19.22	21.78	16.33	21.8	26.89	31.25	30.41	40.2	36.44	21.69	24.1	33.53	23.07	25.02	21.14	26.37	13.61	26.3	12.86	8.99	10.66	11.83	16.15	16.89	23.91	24.41	18.51	15.02	55.3	43.18	39.2	24.06	12.38	15.64	20.27	29.49
GRMZM2G122590_T01	sRNA precursor	yes		0	0	0	0	0	0	0	0	0	0	0	0	0	0	0	0	0	0	0	0	0	0	0	0	0	0	0	0	0	0	0	0	0	0	28.56	0	34.94	40.92	0	0	0	0	0	0	0	7.03
GRMZM2G108884_T01	sRNA precursor			0	0	0	0	0	0	0	0	0	0	0	0	0	0	0	0	0	0	0	0	0	0	0	0	0	0	0	0	0	0	0	0	0	0	0	0	0	0	0	0	0	0	0	0	0	0
GRMZM2G702918_T01	sRNA precursor			0	0	0	0	0	0	0	0	0	0	0	0	0	0	0	0	0	0	0	0	0	0	0	0	0	0	0	0	0	0	0	0	0	0	0	0	0	0	0	0	0	0	0	0	0	0
GRMZM2G389135_T01	lncRNA			0	0	0	0	0	0	0	0	0	0	0	0	0	0	0	0	0	0	0	0	0	0	0	0	0	0	0	0	0	0	0	0	0	0	0	0	0	0	0	0	0	0	0	0	0	0
GRMZM5G851468_T01	lncRNA	yes		0	0	0	0	0	0	0	1.1	0	1.28	0	0	0	0	0	1.21	0	0	0	0	0	0	0	0	0	0	0	0	0	0	0	0	0	0	0	0	0	0	0	0	0	0	2.18	1.83	0	0
GRMZM5G829285_T01	lncRNA	yes		23.12	21.99	11.19	25.81	46.58	30.98	16.31	19.97	17.37	35.41	20.67	28.66	20.66	19.72	23.51	17.6	26.07	22.09	35.13	15.98	24.19	14.32	22.37	42.04	26.63	57.13	17.97	0	28.61	53.52	20.59	30.43	22.75	26.23	7.92	0	12.1	20.59	21.28	25.58	27.19	10.87	55.06	51.95	35.71	38.88
GRMZM2G012088_T04	lncRNA	yes		2.84	14.22	10.26	5.81	8.95	6.3	2.15	4.43	5.47	12.22	3.34	4.96	2.99	16.37	7.92	23.98	5.5	9.75	9.23	2.01	2.84	6.38	1.33	4.73	1.98	3.15	4.28	2.82	5.4	3.73	3.35	4.03	1.1	2.14	3	4.04	3.46	1.85	5.93	9.09	12.76	5.88	7.6	6.26	7.83	11.8
GRMZM2G076826_T05	lncRNA	yes	yes	17.4	12.56	19.52	37.84	38.53	17.64	27.09	33.35	26.78	13.64	23.94	29.57	44.37	23.33	23.91	22.3	28.96	11.52	10.62	33.6	34.43	20.27	17.41	18.37	34.64	17.76	10.92	4.09	16.62	14.34	8.42	1.28	21.33	19.85	29.16	16.54	16.51	49.47	17.84	13.39	31.38	16.32	28.01	27.81	22.35	34.59
GRMZM2G000052_T03	lncRNA	yes		62.22	49	50.13	177.87	124.75	70.13	23.21	20.25	24.23	36.11	50.9	32.16	53.36	19.24	27.08	15.19	18.07	40.34	77.15	63.64	62	44.26	63.78	43.05	66.27	24.31	28.71	110.72	70.98	53.93	54.74	43.96	21.81	22.45	72.82	45.35	33.43	39.02	16.95	23.95	59.05	34	90.51	48.24	84.34	72.61
GRMZM2G300497_T01	lncRNA			0	0	0	0	0	0	0	0	0	0	0	0	0	0	0	0	0	0	0	0	0	0	0	0	0	0	0	0	0	0	0	0	0	0	0	0	0	0	0	0	0	0	0	0	0	0
GRMZM2G089273_T01	lncRNA			0	0	0	0	0	0	0	0	0	0	0	0	0	0	0	0	0	0	0	0	0	0	0	0	0	0	0	0	0	0	0	0	0	0	0	0	0	0	0	0	0	0	0	0	0	0
GRMZM2G388051_T01	lncRNA			0	0	0	0	0	0	0	0	0	0	0	0	0	0	0	0	0	0	0	0	0	0	0	0	0	0	0	0	0	0	0	0	0	0	0	0	0	0	0	0	0	0	0	0	0	0
GRMZM2G007256_T01	lncRNA	yes		220.56	192.55	530.6	249.91	225.16	243.33	376.23	381.58	345.96	445.37	366.81	412.55	486.45	264.83	291.85	202.68	236.72	90.14	95.47	180.15	234.05	41.98	98.87	78.16	29.38	33.73	94.75	167.54	199.16	72.36	89.46	30.82	3.9	3.51	2.93	17.75	49.43	33.47	127.02	72.91	108.77	26.65	124.67	45.35	43.81	80.61
GRMZM2G007256_T03	lncRNA	yes	yes	26.52	15.06	50.9	66.36	53.32	160.23	24.81	43.38	35.29	23.48	68.22	80.36	119.84	26.31	35.06	32.96	16.31	21.94	60.06	15.87	26.17	1.74	10.15	12.37	17.17	14.66	82.39	61.17	64.49	52.56	20.93	12.79	28.93	42.68	19.64	1.26	87.82	37.85	9.77	19.34	13.67	8.35	118.74	39.98	34.51	3.9
GRMZM2G007256_T02	lncRNA	yes		67.29	97.87	185.17	188.13	239.59	400.22	127.19	143.72	95.91	131.88	392.6	280.49	375.43	69.34	96.5	137.79	92.39	66.61	123.23	20.87	71.95	10.39	14.75	34.39	76.45	12.34	101.36	255.38	173.55	156.58	89.02	33.22	70.57	61.03	40.76	37.99	62.22	121.75	37.11	24.06	18.19	51.9	329.42	91.89	109.18	41
GRMZM5G875735_T01	sRNA precursor	yes	yes	0	0	0	0	0	0	0	0	0	1.39	0	0	0	0	0	0	0	0	0	6.54	0	0	0	0	0	0	0	0	0	0	0	0	0	0	4.61	16.5	0	0	0	0	0	0	0	0	0	0
GRMZM2G044800_T03	lncRNA	yes	yes	31.53	53.07	18.07	19.78	24.12	31.24	15.33	21.48	18.28	68.11	29.93	29.35	12.05	36.76	26.27	29.12	24.74	37.47	42.65	31.18	34.42	51.91	22.08	41.36	26.29	43.04	0	6.54	15.33	20.69	0	8.92	23.39	26.76	27.29	28.98	15.77	12.32	67.97	58.3	51.35	34.36	9.67	18.7	10.52	24.68
GRMZM2G049487_T01	sRNA precursor	yes		49.73	64.21	54.91	45.94	40.64	64.11	55.28	50.93	52.26	65.81	55.53	54.43	46.4	51.09	58.76	69.86	66.11	70.98	122.5	30.51	45.57	104.3	31.84	62.55	52.44	75.13	81.21	62.5	59.44	51.03	45.51	65.17	42.97	42.34	56.65	49.64	47.36	49.41	124.65	86.05	79.49	94.51	46.65	46.77	63.3	45.76
GRMZM2G071771_T01	lncRNA	yes		0	0	0	0	0	0	30.86	38.23	15.73	0	10.39	7.86	45.81	167.02	218.9	16.09	26.86	42.77	15.12	105.06	95.34	4.18	91.5	0	19.86	0	585.66	658.95	55.16	0	335.45	173.88	69.49	67.64	45.09	50.96	35.85	37.14	26.85	45.87	98.52	0	1116.16	132.68	116.97	73.95
GRMZM5G818347_T01	lncRNA	yes		0	0	0	0	0	0	0	0	0	0	0	0	0	0	0	0	0	0	0	0	0	0	0	0	0	0	0	0	0	0	0	0	0	0	0	0	0	0	0	0	0	0	4.83	0	0	0
GRMZM5G825025_T01	lncRNA	yes		0	0	0	0	0	0	0	9.71	0	0	0	0	5.36	0	0	4.69	2.76	0	12.56	20.28	0	0	0	66.24	0	40.07	11.52	0	0	0	0	0	0	0	0	0	0	0	0	0	67.6	77.09	91.36	21.78	0	0
GRMZM5G838907_T01	sRNA precursor	yes		10.06	14.23	14.34	14.12	7.04	5.24	9.28	11.55	6.45	16.82	6.45	13.29	27.15	2.33	0	1.41	0	7.3	24	89.22	26.43	22.78	12.18	6.22	0	0	0	0	0	0	0	0	8.91	3.65	2.39	3.2	3.07	2.25	63.68	31.23	34.56	2.66	6.11	5.67	0	3.93
GRMZM2G040493_T01	sRNA precursor	yes		208.91	314.17	172.36	276.64	229.82	214.31	228.83	191.59	216.58	307.18	195.4	229.89	179.6	159.71	187.9	161.26	223.13	260.66	227.21	203.01	178.3	201.29	254.78	209.2	189.17	144.35	132.25	85.79	117.86	120.21	201.23	153.62	272.88	219.22	208.92	254.02	193.51	270.75	143.41	151.22	215.35	138.45	241.21	189.55	259.14	205.76
GRMZM2G477063_T01	sRNA precursor	yes		0	0	0	1.56	0	1.56	5.24	5.79	0	0	0	3.3	22.42	8.19	4.92	0	0	0	0	0	0	0	0	0	0	0	0	0	0	0	0	0	0	0	0	0	0	1.94	0	0	0	0	0	0.66	0	0
GRMZM2G401339_T01	lncRNA	yes		3.02	0	30.43	31.82	0	23.38	16.14	5.31	4.03	11.09	30.67	31.23	90.75	0	8.52	4.3	1.66	1.5	0	0	0	0	0	0	0	0	0	0	0	0	0	0	0	0	0	0	0	0	0	0	0	0	0	0	0	0
GRMZM2G072065_T02	lncRNA	yes		3.67	8.14	2.26	0.37	2.27	2.71	1.71	2.56	2.63	1.92	2.42	5.1	1.31	0.6	3.65	1.73	0.23	1.17	4.81	5.94	0.52	6.33	4.04	1.84	2.91	6.01	1.34	0.94	1.21	1.09	0.91	1.12	0.55	2.26	3.17	0.29	4.56	0.15	6.15	2.29	6.23	5.68	1.09	2.2	2.18	2.77
GRMZM2G072048_T01	sRNA precursor	yes	yes	0	0	0.71	0	0	0	0	0.41	0	1.55	0	0	0.53	0	0.58	0.28	0.74	0.76	0.83	0	0	0	0	0.65	1.33	0	0	0	0	0	0	0	0	1.13	0.52	0	0	0.94	0	0.96	0	0.87	2.79	3.1	0	1.68
GRMZM5G851032_T01	sRNA precursor	yes		0	0	0	0	0	0	0	14.58	0	0	0	0	0	0	0	2.4	13.01	0	0	0	0	0	0	0	0	0	0	0	0	0	0	0	0	0	5.91	0	0	0	0	0	0	0	0	0	0	13.93
GRMZM2G702932_T01	lncRNA	yes		0	0	0	0	0	0	0	0	0	0	0	0	0	0	0	0	0	0	0	0	0	0	0	0	0	0	0	0	0	0	0	0	0	0	10.89	0	0	0	0	0	0	0	0	0	0	0
GRMZM2G000397_T02	lncRNA	yes		15.22	11.83	13.3	32.39	22.02	10.85	15.53	14.63	20.36	12.32	17.4	14.36	19.32	13.37	19.56	34.43	30.49	26.42	6.85	38.73	24.12	13.84	24.91	10.92	23.28	8.23	14.2	6.67	14.01	3.81	62.72	55.06	29.92	45.51	135.29	155.28	47.11	60.18	10.44	10.36	25.78	10.29	30.53	39.58	45.52	75.02
GRMZM2G125679_T02	sRNA precursor			0	0	0	0	0	0	0	0.22	0	0	0	0	0	0	0	0	0	0	0	0	0	0	0	0	0	0	0	0	0	0	0	0	0	0	0	0	0	0	0	0	0	0	0	0	0	0
GRMZM2G039776_T01	sRNA precursor	yes		0	0	0	0	0	4.79	0	0	0	0	0	0	0	0	0	0	0	0	0	0	0	0	0	0	0	0	0	0	0	0	0	0	0	0	0	0	0	0	0	0	0	0	0	0	0	0
GRMZM2G478712_T01	lncRNA			0	0	0	0	0	0	0	0	0	0	0	0	0	0	0	0	0	0	0	0	0	0	0	0	0	0	0	0	0	0	0	0	0	0	0	0	0	0	0	0	0	0	0	0	0	0
GRMZM2G702942_T01	sRNA precursor			0	0	0	0	0	0	0	0	0	0	0	0	0	0	0	0	0	0	0	0	0	0	0	0	0	0	0	0	0	0	0	0	0	0	0	0	0	0	0	0	0	0	0	0	0	0
GRMZM2G031904_T01	sRNA precursor	yes		239.1	98.98	276.87	361.15	29.75	125.91	350.3	282.85	225.89	178.67	185.78	137.83	266.5	191.79	152.88	174.11	204.05	222.3	79.49	167.37	119.15	44.83	105.16	144.51	48.53	68.92	66.06	134.78	284.17	208.2	130.16	102.38	49.56	55.87	67.75	69.89	119.76	51.26	160.55	197.88	51.41	53.42	42.6	43.5	65.38	64.88
GRMZM2G024517_T01	sRNA precursor	yes		255.76	125.59	335.46	272.49	138.33	253.61	193.37	179.31	150.11	91.77	99.96	110.41	359.49	106.36	86.5	103.49	111.85	84.99	78.76	26.32	37.51	50.1	0	56.79	6.71	17.46	114.67	340.67	335.19	323.88	0	0	18.53	17.01	0	0	0	0	61.38	75.16	40.12	33.57	447.95	126.19	286.83	61.11
GRMZM2G016705_T02	lncRNA	yes		1.53	5.48	1.14	3.41	3.06	5.58	1.15	2.53	3.02	3.34	3.22	2.46	1.9	3.21	2.83	2.51	4.44	2.66	6.21	1.95	3.53	8.11	0	5.07	2.08	7.06	0	4.39	5.54	6.38	0	0	0	1.95	0.69	0	0	1.88	5.35	5.87	8.3	9.03	1.55	5.39	3.46	3.73
GRMZM2G430500_T01	lncRNA			0	0	0	0	0	0	0	0	0	0	0	0	0	0	0	0	0	0	0	0	0	0	0	0	0	0	0	0	0	0	0	0	0	0	0	0	0	0	0	0	0	0	0	0	0	0
GRMZM2G129450_T01	lncRNA	yes		22.26	0	29.86	27.19	13.73	4.82	25.31	35.26	31.28	113.85	17.61	5.24	24.39	151.57	12.73	26.01	19.14	24.82	36.28	0	0	4.04	0	19.76	0	3.78	0	0	0	7.67	0	0	0	20.39	0	0	0	0	9.7	0	34.92	0	44.04	61.15	10.67	5.72
GRMZM2G050262_T01	sRNA precursor			0	0	0	0	0	0	0	0	0	0	0	0	0	0	0	0	0	0	0	0	0	0	0	0	0	0	0	0	0	0	0	0	0	0	0	0	0	0	0	0	0	0	0	0	0	0
GRMZM2G050262_T02	sRNA precursor			0	0	0	0	0	0	0	0	0	0	0	0	0	0	0	0	0	0	0	0	0	0	0	0	0	0	0	0	0	0	0	0	0	0	0	0	0	0	0	0	0	0	0	0	0	0
GRMZM2G702945_T01	lncRNA			0	0	0	0	0	0	0	0	0	0	0	0	0	0	0	0	0	0	0	0	0	0	0	0	0	0	0	0	0	0	0	0	0	0	0	0	0	0	0	0	0	0	0	0	0	0
GRMZM2G702948_T01	lncRNA			0	0	0	0	0	0	0	0	0	0	0	0	0	0	0	0	0	0	0	0	0	0	0	0	0	0	0	0	0	0	0	0	0	0	0	0	0	0	0	0	0	0	0	0	0	0
GRMZM2G125494_T03	sRNA precursor	yes	yes	0.24	0.29	4.96	0.37	0.77	1.18	1.4	0.48	0.59	1.08	0.67	1.06	0.58	0.74	0.74	2.27	0.86	0.08	2.81	2.07	0.38	0.6	0.71	0.46	0.61	0.62	0.11	1.08	0.92	1.02	0.97	0.22	0.28	0.09	0.08	0.18	0.26	0.06	4.3	2.53	1.7	1.57	0.13	0.06	2.07	0.09
GRMZM2G086430_T03	lncRNA	yes		0	0	0	0	0	0	0	0	0	0.02	0	0	0	0	0.01	0	0	0	0	0	0	0.01	0	0.01	0	0	0	0	0	0	0	0	0	0	0	0	0	0	0.01	0.01	0	0	0.04	0.01	0.01	0.01
GRMZM2G042756_T02	lncRNA	yes	yes	15.42	0	59.13	59.25	18.06	26.71	22.82	2.47	0	0	22.33	21.66	343.74	0	0	0	0.41	1.27	25.83	0	0	0	0	0	0	0	160.29	185.99	157.22	117.04	94.09	0	43.88	40.3	0	0	0	0	0	0	0	13.22	367.31	21.77	47.8	3.63
GRMZM2G068128_T03	lncRNA	yes		3.38	0	9.3	8.75	2.35	11.8	5	7.31	4.04	1.28	4.9	10.23	7.49	8.78	4.4	6.52	4.13	3.93	7.51	0	7.88	0	14.15	3.83	2.93	1.45	20.94	12.02	19.64	7.94	9.29	8.73	10.91	5.61	0.08	0	1.66	6.05	10.16	10.95	2.32	0	9.15	7.86	5.84	6.3
GRMZM2G318956_T02	sRNA precursor	yes		24.56	38.13	35.06	19.55	35.45	21.15	26.56	26.36	27.54	32.09	25.16	26.79	13.02	22.87	28.57	48.31	25.52	32.41	31.49	14.78	15.21	30.51	9.41	22.92	7.37	29.52	7.42	12.14	18.19	22.59	5.19	4.47	8.11	10.6	12.12	11.77	10.23	11	31.33	23.72	40.13	39.82	20.72	15.41	19.56	21.23
AC210678.3_FGT004	lncRNA			0	0	0	0	0	0	0	0	0	0	0	0	0	0	0	0	0	0	0	0	0	0	0	0	0	0	0	0	0	0	0	0	0	0	0	0	0	0	0	0	0	0	0	0	0	0
GRMZM2G145968_T02	sRNA precursor	yes		36.97	40.86	56.25	52.45	57.85	54.55	46.24	48.93	30.38	61.06	58.48	66.28	82.62	134.79	113.98	200.01	104.63	80.18	66.79	63.95	57.87	100.54	80.54	48.24	51	45.53	27.15	34.9	38.31	56.5	67.41	78.17	106.32	100.87	141.96	164.67	97.09	120.8	70.68	86.84	125.42	47.26	78.92	105.96	144.79	227.53
GRMZM5G834171_T01	sRNA precursor	yes		84.45	77.51	44.44	92.77	121.85	55.35	89.15	80.69	80.16	111.88	75.12	81.59	101.03	120.19	96.39	125.6	77.21	63.02	48.82	14.98	42.48	92.04	154.79	62.32	87.05	92.79	297.3	0	0	50.01	351.4	110.15	358.34	557.96	84.76	94.12	50.06	120.97	54.96	107.7	111.24	92.88	131.46	122.48	109.53	188.24
GRMZM2G047347_T01	sRNA precursor	yes		14.27	21.41	6.04	29.07	11.7	11.99	6.9	6.47	8.87	26.15	9.02	13.57	10.54	12.08	8.48	9.38	4.73	8.88	12.7	15.05	8.94	18.59	12.63	25.49	32.23	21.56	17.64	7.63	11.83	14.14	19.17	7.13	18.51	17.9	15.44	11.69	13.46	40.44	16.05	15.63	23.5	29.42	11.33	24.78	22.5	14.92
GRMZM2G036996_T01	lncRNA	yes		2.09	2.97	0	3.68	0	0	1.95	5.59	0	0.95	0	0	0	0	0	1.23	15.68	0	0	0	0	0	0	0	0	0	10.71	17.91	11.03	0	31.48	21.93	0	5.34	14.77	9.28	35.2	27.04	0	0	0	14.13	2.85	23.16	12.18	22.37
GRMZM2G170522_T01	sRNA precursor	yes	yes	1.49	4.48	5.82	4.76	2.24	4.03	4.06	2.88	2	5.56	0	2.7	2.44	0	2.96	9.05	4.98	3.34	2.64	0	0	3.19	0	3.54	10.24	4.59	0	0	0	14.26	0	0	0	17.28	0	0	0	0	3.77	3.84	0	4.13	3.68	5.23	0	6.9
GRMZM2G170522_T02	lncRNA	yes	yes	2.66	3.35	2.84	3.95	3.11	0	5.72	1.82	4.59	2.44	0	0	0	0	0	1.98	2.6	2.85	3.73	19.79	0	3.84	0	9.42	4.04	13.66	0	0	0	12.22	0	0	0	0	0	0	0	0	5.1	5.54	0	5.89	3.07	2.64	0	0
GRMZM2G129300_T01	sRNA precursor	yes		6.33	0	8.22	17.58	13.17	4.24	6.58	6.55	1.8	0	0	1.38	16.77	4.32	2.38	4.52	10.01	12.73	15.74	83.87	31.07	0	85.16	14.84	120.68	8.82	42.78	40.31	73.25	45.75	46.34	88.09	72.75	56.35	75.5	66.14	62.15	62.22	2.89	0	0.93	3	20.14	35.68	21.28	54.34
GRMZM2G129298_T01	sRNA precursor	yes		5.84	0	7.88	16.99	13.32	4.01	6	6.26	1.96	0	0	2.37	16.15	3.83	2.54	4.11	9.45	12.82	15.83	84.02	30.24	0	84.14	13.59	119.26	8.2	40.89	39.75	73.08	44.6	46.05	90.17	75.05	54.05	74.77	66.07	60.62	62.22	2.73	0	1.93	2.8	19.81	34.97	20.47	55.49
GRMZM2G139458_T01	sRNA precursor	yes	yes	1.01	0.77	0.49	1.17	0.9	0.55	1.27	1.1	0.71	0.94	0.92	0.88	1.11	2.32	1.69	1.53	1.15	0.78	0.47	1.42	0.89	0.08	1.85	0.24	0.96	0.31	0.74	0	0	0	0	0.5	0.48	1.07	1.1	1.51	1.75	1.13	0.6	0.87	0.42	0.33	0.83	1.44	1.58	1.48
GRMZM2G139463_T05	sRNA precursor	yes		5.24	0.16	1.57	6.83	3.69	0.1	3.04	3.58	2.86	3.15	4.2	2.03	4.45	1.65	5.2	2.9	3.24	3.32	0.76	0	0.47	1.57	0	0.35	0	3.73	0	1.45	1.1	6.36	0	0	0	2.95	0.84	0	2.31	4.77	3.58	1.69	2.61	4.86	3.67	1.83	1.59	0.51
GRMZM2G429035_T01	lncRNA	yes		321.96	81.26	326.09	490.54	46.91	203.5	440.78	368.98	314.55	96.49	240.49	275.52	250.04	50.34	114.57	243.43	223.89	23.85	67.38	23.05	5.97	13.53	0	4.08	6.53	11.11	72.24	176.69	79.99	23.64	0	0	0	12.43	0	0	0	4.42	91.27	22.52	18.85	28.02	170	83.02	25.65	14.53
GRMZM2G577598_T01	sRNA precursor		yes	0	0	0	0	0	0	0	0	0	0	0	0	0	0	0	0	0	0	0	0	0	0	0	0	0	0	0	0	0	0	0	0	0	0	0	0	0	0	0	0	0	0	0	0	0	0
GRMZM2G086648_T01	lncRNA	yes	yes	3.65	2.71	9.86	5.58	7.88	8	4.39	5.09	8.07	6.05	8.18	9.08	10.04	9.56	7.15	7.84	6.69	15.16	14.88	48.08	34.02	10.56	16.57	32.8	29.81	7.33	23.47	61.27	21.66	10.54	25.7	0	39.84	15.27	18.49	11.74	12	10.39	7.33	6	10.22	13.95	18.87	12.9	3.39	8.51
GRMZM2G019919_T05	lncRNA	yes		108.45	116.08	141.76	101.44	90.7	85.8	101.75	108.09	94.15	117.81	88.62	95.78	110.47	101.31	122.82	148.82	101.26	90.77	70.73	178.71	116.24	112.62	211.13	80.16	162.44	130.89	102.01	36.1	51.99	43.9	212.34	154.28	174.43	187.12	150.82	208.86	167.07	149.67	114.22	110.06	88.47	121.29	118.93	131.03	97.44	142.58
GRMZM2G077002_T02	sRNA precursor	yes	yes	0.79	2.52	0.38	2.56	2.88	1.48	0.99	1.24	2.77	1.22	2.36	1.43	1.25	1.45	1.74	1.46	1.16	1.28	1.54	3.84	2.56	1.61	0.84	0.95	1.62	0.07	0	0	0	0.49	0	0	1.84	4.52	0.83	1.76	0.03	1.83	1.27	0.94	2.6	1.45	1.71	2.41	2.75	4.23
GRMZM2G425211_T01	lncRNA	yes		0	0	0	0	0	0	0	2.41	0	0	0	0	2.3	0	0	1.26	0	2.6	7.17	28.17	30.49	0	23.6	31.54	30.84	16.07	0	0	0	0	0	0	0	7.33	22.64	10.51	27.9	17.88	6.74	0	0	0	3.1	5.86	6.17	0
GRMZM2G545802_T01	sRNA precursor	yes	yes	0	0	0	1.09	0	0	0	0	0	0	0	0	0	0	0	0.51	0.65	0	0	0	0	0	0	0	0	0	0	0	0	0	0	0	0	0	0	0	0	0	0	0	0	0	0	0.58	0	0
AC234521.1_FGT007	lncRNA	yes		6.88	16.31	0	7.89	0	0	44.67	78.01	50.25	50.01	28.66	22.78	13.48	55.29	48.47	7.42	0	0	0	0	0	0	0	0	0	0	0	0	0	0	0	0	0	0	0	0	0	0	5.33	0	0	0	34.69	28.89	0	0
GRMZM2G165083_T01	lncRNA		yes	0	0	0	0	0	0	0	0	0	0	0	0	0	0	0	0	0	0	0	0	0	0	0	0	0	0	0	0	0	0	0	0	0	0	0	0	0	0	0	0	0	0	0	0	0	0
GRMZM2G136469_T01	lncRNA	yes		0	0	0	0	0	0	0	7.12	0	1.34	0	0	2.05	0	0	0	1.79	0	3.45	21.84	38.1	0	61.61	6.71	39.04	0	0	0	12.73	15.11	0	0	0	0	0	0	0	0	0	0	0	0	0	3.86	0	0
GRMZM2G078440_T03	lncRNA	yes		3.1	5.94	7.93	3.97	9.28	5.16	8.03	6.79	8.36	8.49	5.46	5.94	4.63	6.26	8.4	11.14	7.63	7.95	5.38	9.01	7.66	6.65	5.7	2.72	13.37	7.9	17.82	7.57	11.19	0.49	17.34	7.91	20.35	14.15	13.35	18.52	9.83	10.07	7.81	7.87	8.48	6.62	11.97	16.27	13.05	12.61
GRMZM2G529437_T01	lncRNA		yes	0	0	0	0	0	0	0	0	0	0	0	0	0	0	0	0	0	0	0	0	0	0	0	0	0	0	0	0	0	0	0	0	0	0	0	0	0	0	0	0	0	0	0	0	0	0
GRMZM2G078409_T01	sRNA precursor	yes		402.72	747.46	263.5	412.02	259.33	438.42	457.4	454.18	471.56	872.73	187.65	429.49	455.59	526.88	363.46	364.08	305.47	341.01	290.32	661.42	695.75	54.07	1145.69	441.17	1155.47	466.9	1057.47	346.2	221.25	850.78	1040.21	1218.29	999.85	864.91	1383.45	979.02	918.89	745.3	193.66	106.64	59.62	118.63	776.36	517.97	331.06	362.29
AC211589.3_FGT003	lncRNA			0	0	0	0	0	0	0	0	0	0	0	0	0	0	0	0	0	0	0	0	0	0	0	0	0	0	0	0	0	0	0	0	0	0	0	0	0	0	0	0	0	0	0	0	0	0
GRMZM2G157207_T05	lncRNA	yes		0.02	0.02	1.31	0.76	0.61	0.01	0.41	1.26	0.4	0.31	0.52	0.74	1.37	1.87	0.64	0.83	0.52	0.95	1.26	1.35	2.67	1.85	4.88	2.43	4.75	1.81	3.39	0.81	1.04	1.88	0.09	0.15	8.02	3.6	3.04	1.82	4.25	0.82	0.76	1.61	1.54	2.12	2.29	4.31	1.18	3.1
GRMZM5G836429_T01	lncRNA	yes		108.44	104.69	83.32	49.1	29.84	134.92	118.06	101.98	95.65	36.84	35.22	38.65	58.76	57.62	45.61	80	116.05	54.23	47.38	33.38	0	7.81	117.89	5.89	0	8.55	19.87	121.2	65.58	18.84	59.14	94.09	0	0	13.97	0	78.9	42.94	30.35	76.25	9.61	0	110.33	62.38	108.85	59.5
GRMZM2G702970_T01	lncRNA			0	0	0	0	0	0	0	0	0	0	0	0	0	0	0	0	0	0	0	0	0	0	0	0	0	0	0	0	0	0	0	0	0	0	0	0	0	0	0	0	0	0	0	0	0	0
GRMZM2G702971_T01	sRNA precursor			0	0	0	0	0	0	0	0	0	0	0	0	0	0	0	0	0	0	0	0	0	0	0	0	0	0	0	0	0	0	0	0	0	0	0	0	0	0	0	0	0	0	0	0	0	0
GRMZM2G702974_T01	sRNA precursor			0	0	0	0	0	0	0	0	0	0	0	0	0	0	0	0	0	0	0	0	0	0	0	0	0	0	0	0	0	0	0	0	0	0	0	0	0	0	0	0	0	0	0	0	0	0
GRMZM2G702976_T01	lncRNA			0	0	0	0	0	0	0	0	0	0	0	0	0	0	0	0	0	0	0	0	0	0	0	0	0	0	0	0	0	0	0	0	0	0	0	0	0	0	0	0	0	0	0	0	0	0
GRMZM2G702977_T01	lncRNA			0	0	0	0	0	0	0	0	0	0	0	0	0	0	0	0	0	0	0	0	0	0	0	0	0	0	0	0	0	0	0	0	0	0	0	0	0	0	0	0	0	0	0	0	0	0
GRMZM2G702980_T01	sRNA precursor			0	0	0	0	0	0	0	0	0	0	0	0	0	0	0	0	0	0	0	0	0	0	0	0	0	0	0	0	0	0	0	0	0	0	0	0	0	0	0	0	0	0	0	0	0	0
GRMZM2G702984_T01	lncRNA			0	0	0	0	0	0	0	0	0	0	0	0	0	0	0	0	0	0	0	0	0	0	0	0	0	0	0	0	0	0	0	0	0	0	0	0	0	0	0	0	0	0	0	0	0	0
GRMZM2G176677_T05	lncRNA	yes	yes	0.39	3.9	0.2	0.02	0.26	1.66	0.8	2.87	1.68	0.32	0.14	0.96	1.37	2.38	0.25	8.23	1.98	5.39	1.96	0	0.26	1.54	0	2.41	0	0.71	0	0	0	5.97	0	0	0.12	1.08	5.42	0	0.02	0.59	3.72	2.23	3.78	2.06	2.2	0.08	0.08	2.67
GRMZM2G306735_T01	lncRNA	yes		0	1.93	0	0	1.19	0	0	0.92	0	2.6	0	0	0	0	0.78	1.47	1.52	3.36	5.09	0	0	3.04	0	0	0	8.32	0	0	0	0	0	0	0	0	0	0	0	0	6.53	0	3.54	13.4	0.83	0	0	1.48
GRMZM5G806743_T02	lncRNA	yes		0	3.67	0	0	1.69	0	1.37	1.64	0	0.93	0	0	0	0	0	2.08	4.1	1.31	7.3	0	0	3.24	0	0	0	5.73	0	0	0	0	0	0	0	0	0	0	0	0	3.94	3.35	2.02	10.14	0	0	0	0
GRMZM5G806743_T01	lncRNA		yes	0	0	0	0	0	0	0	0	0	0	0	0	0	0	0	0	0	0	0	0	0	0	0	0	0	0	0	0	0	0	0	0	0	0	0	0	0	0	0	0	0	0	0	0	0	0
GRMZM2G306741_T02	sRNA precursor	yes	yes	0.99	0.04	0.04	0.87	1.24	1.92	0.4	0.74	0.48	0.03	1.44	0.81	1.9	1.61	1.21	0.38	0.57	0	3.47	4.61	3.15	2.31	2.42	1.36	5.42	1.43	0.8	0.7	0.92	1.33	1.55	2.02	5.15	3.08	2.29	2.75	0.04	2.6	1.22	3.15	2.14	0.27	2.38	0.72	3.57	5.26
GRMZM2G702990_T01	sRNA precursor			0	0	0	0	0	0	0	0	0	0	0	0	0	0	0	0	0	0	0	0	0	0	0	0	0	0	0	0	0	0	0	0	0	0	0	0	0	0	0	0	0	0	0	0	0	0
GRMZM2G178709_T01	sRNA precursor	yes		36.9	39.25	50.01	43.32	41.47	25.16	59.99	68.46	60.35	43.96	50.2	46.21	63.49	69.25	73.21	69.31	72.7	42.14	42.83	55.01	57.48	55.6	28.51	36.91	210.89	62.84	303.41	91.57	58.01	51.85	65.76	46.4	122.08	130.75	44.2	40	52.99	65.91	56.15	70.32	46.62	55.32	75.63	96.29	47.15	55.57
GRMZM2G483501_T01	sRNA precursor			0	0	0	0	0	0	0	0	0	0	0	0	0	0	0	0	0	0	0	0	0	0	0	0	0	0	0	0	0	0	0	0	0	0	0	0	0	0	0	0	0	0	0	0	0	0
GRMZM2G145059_T01	sRNA precursor	yes		0.67	0	1.29	0	6.25	0.48	3.36	7.27	3.34	0	3.29	3.82	8.85	43.48	25.59	5.93	4.35	1.65	0	0.82	0	0	1.6	0	0	0	5.42	0	3.17	0.73	14.63	26.13	2.06	4.49	1.34	0	0	1.15	0.43	2.57	0.61	0	10.69	10.96	11.47	18.32
GRMZM2G145095_T01	sRNA precursor	yes		2.56	0	5.12	0	13.98	2.45	7.38	17.58	7.52	0	8.23	9.25	19.57	99.19	54.69	14.8	8.88	3.08	0.39	3.26	0	0	3.04	0	1.76	0	13.06	1.45	8.01	1.48	36.83	46.96	6.89	8.26	2.38	0	3.58	2.68	1.68	5.36	1.36	0	27.13	25.63	26.64	35.15
GRMZM2G118992_T01	sRNA precursor	yes		4.83	0	13.89	0	28.12	4.77	11.52	42.7	20.95	0	19.56	24.25	46.31	213.84	120.14	30.37	27.4	7.17	1.32	9	1.86	4.17	6.3	0	19.71	0	12.03	4.95	8	1.6	44.4	58.14	10.03	11.1	5.21	0	0	3.89	5.9	24.44	5.17	0	56.16	55.48	51.29	66.69
GRMZM5G806726_T01	lncRNA	yes		0	0	0	0	0	0	0	0	0	0	0.95	0	0	0	0	1.72	0	0	0.48	0	0	7.93	0	1.66	0	5.12	0	0	0	0	0	0	0	0	0	0	0	0	4.43	5.83	1.73	18.24	1.6	0	0	0
GRMZM2G564101_T01	lncRNA	yes		0	0	0	0	0	0	0	0	0	0	0	0	0	0	0	0	0	0	0	0	0	0	0	0	0	0	0	0	0	0	0	0	0	0	0	0	0	0	0	0	0	0	0	0	0	0
GRMZM2G380138_T01	sRNA precursor	yes		0	0	0	0	0	0	0	0	0	0	0	0	0	0	0	0	0	0	0	0	0	0	0	0	0	0	0	0	0	0	0	0	0	0	0	0	0	0	0	0	0	0	0	0	0	0
GRMZM2G565806_T01	lncRNA	yes	yes	0	0	0	0	0	32.97	0	0	0	0	0	0	0	0	0	0	0	0	10.56	0	0	0	0	0	0	0	0	0	0	0	0	0	0	0	0	0	0	0	0	0	0	0	0	0	0	0
GRMZM2G048366_T04	sRNA precursor	yes		2.88	5.33	2.88	1.8	9.28	5.57	1.84	2.73	3.66	8.2	8.97	4.24	0.34	0.54	2.6	4.13	3	3.83	7.38	0	1	16.57	0	4.35	0	10.26	0	0	0	0.36	0	0	0	0	0	0	0	0	22.19	18.73	10.48	13.4	2.02	0.02	0	0
GRMZM2G048366_T03	lncRNA	yes		5.87	13.2	13.57	4.78	12.7	6	5.67	4.48	6.53	10.53	11.8	7.49	1.72	0	3.39	9.75	6.25	4.17	9.56	0.61	2.1	18.94	0	6.3	0	11.85	0	0	1.82	0.29	0	0	0	0	0	0	0	0	10.83	28.18	9.98	14.2	1.05	0	0	0.1
GRMZM2G030275_T06	lncRNA	yes		9.98	7.22	4.37	6.69	5.4	6.84	6.79	12.29	9.78	10.26	5	10.91	14.31	20.51	16.71	17.7	10.39	12.95	7.68	8.16	10.43	1.56	18.67	8.91	6.15	7.96	0.44	0.52	2.37	0.32	0.07	0.48	3.43	12.19	17.47	9.46	12.7	7.71	9.58	14.84	1.76	1.54	15.41	25.18	20.7	60.82
GRMZM2G177853_T01	sRNA precursor	yes		21.82	34.89	22.27	11.08	15.87	11.62	16	26.37	29.1	17.55	20.01	16.83	25.04	32.14	23.99	15.72	13.42	19.3	8.98	7.55	15.27	6.11	23.52	6.56	9.89	5.06	34.68	19.32	22.92	18.71	14.85	25.15	6.28	11.32	5.85	16.4	15.23	20.69	4.51	18.62	5.22	9.48	25.74	36.21	17.5	19.73
GRMZM2G177853_T02	sRNA precursor	yes		265.3	407.22	248.11	209.67	299.5	269.79	271.66	329.11	255.08	397.61	287.01	274.8	312.08	356.14	330.65	364.54	311.14	279.82	319.75	180.11	203	229.56	187.21	240.35	279.2	373.96	204.95	146.39	185.86	219.1	130.32	165.63	365.62	317.54	305.51	242.26	344.15	325.5	371.05	308.55	207.91	347.17	350.61	310.82	245.64	303.61
GRMZM2G039988_T02	sRNA precursor	yes	yes	603.41	18.8	1396.45	10.45	2715.21	974.76	2163.25	2921.28	2189.96	138.43	3007.63	2043.27	2986.13	4821.8	4016.86	2093.01	1523.95	15.53	118.36	1020.41	552.58	148.77	250.59	316.59	390.84	134.29	974.61	1286.87	879.54	183.51	584.51	307.49	426.35	673.05	147.27	132.34	33.88	37.82	680.01	713.72	741.03	71.61	3250.6	1037.21	244.28	313.16
GRMZM2G039988_T01	sRNA precursor	yes	yes	32.35	6.26	76.09	2.51	146.86	28.13	150.3	187.43	154.36	12.17	187.33	113.74	206.96	213.86	192.33	133.27	109.83	2.78	9.02	68.49	35.39	14.88	37.4	31.72	29.82	24.03	55.09	64.33	52.05	33.98	35.49	16.99	38.56	45.35	14.17	12.17	11.33	3.58	61.55	35.64	30.3	10.14	188.57	64.26	14.41	16.65
GRMZM2G052009_T01	sRNA precursor			0	0	0	0	0	0	0	0	0	0	0	0	0	0	0	0	0	0	0	0	0	0	0	0	0	0	0	0	0	0	0	0	0	0	0	0	0	0	0	0	0	0	0	0	0	0
GRMZM2G375487_T04	sRNA precursor		yes	0	0	0	0	0	0	0	0	0	0	0	0	0	0	0	0	0	0	0	0	0	0	0	0	0	0	0	0	0	0	0	0	0	0	0	0	0	0	0	0	0	0	0	0	0	0
GRMZM2G055957_T03	lncRNA	yes	yes	3.34	0	2.49	17.18	7.33	3.44	2.53	2.94	1.04	4.24	8.08	7.12	13.35	2.75	3.22	1.77	1.75	1.54	1.32	0	0	0	0	0.34	0	0.55	0.75	0	0	0	0	0	0	3.2	1.23	0	1.99	1.94	0.87	2.95	0.54	0	3.41	4.62	7.98	4.05
GRMZM2G066256_T01	sRNA precursor	yes		6.69	7.27	8	10.25	7.14	3.85	8.41	8.99	8.35	8.6	6.42	6.48	9.9	4.98	7.61	11.07	8.77	8.31	6.52	7.1	7.58	7.88	6.24	6.02	7.81	8.5	3.58	4.06	7.11	7.74	0	1.83	8.52	6.75	9.18	8.48	10.49	9.35	8.84	10.37	7.39	6.9	7.88	8.73	8.65	11.25
GRMZM2G154397_T03	sRNA precursor	yes	yes	57.81	54.15	37.26	148.77	21.89	46.09	25.82	29.96	43.28	61.31	69.88	47.77	46.76	45.61	50.74	49.9	40.35	34.3	40.53	144.32	80.28	48.19	80.95	50.23	40.83	17.16	33.26	12.15	17.03	14.14	118.03	85.43	56.8	70.47	120.17	272.04	87.38	155.72	59.04	46.72	57.83	15.88	16.94	34.73	51.48	144.26
GRMZM2G577723_T01	lncRNA		yes	0	0	0	0	0	0	0	0	0	0	0	0	0	0	0	0	0	0	0	0	0	0	0	0	0	0	0	0	0	0	0	0	0	0	0	0	0	0	0	0	0	0	0	0	0	0
GRMZM2G154344_T02	sRNA precursor	yes		1193.93	1369.53	1269.18	1220.7	1221.87	1078.63	940.64	855.18	929.1	1377.15	865.83	897.5	781.51	799.82	851.62	1427.58	876.59	991.2	673.2	482.97	427.13	545.09	677.15	489.52	444.84	438.85	413.61	449.1	491.22	331.37	489.57	328.35	460.66	499.87	504.27	639.23	591.88	602.54	574.61	692.62	622.57	413.74	745.4	679.63	765.83	853.5
GRMZM2G154344_T01	sRNA precursor	yes		3.92	6.53	5.09	5.22	5.43	2.75	4.15	4.16	3.95	6.1	3.71	3.3	3.61	2.25	2.72	4.79	5.81	5.15	4.82	3.55	4.44	6.97	3.06	5.14	4.74	6.47	5.31	9.89	5.27	5	6.04	7.88	5.59	5.79	7.05	3.26	3.11	4.13	7.07	8.09	6.21	7.16	3.13	5.49	3.25	3.31
GRMZM2G134951_T03	sRNA precursor	yes		1.06	3.66	1.73	0.65	0.23	0	0.48	0.77	1.05	0.43	0.52	0.81	0.93	0	0.79	1.02	2.8	1.3	0.85	1.38	1.91	4.2	1.39	5.22	4.83	11.59	3.42	10.9	6.61	5.88	3.82	3.6	4.57	1.61	1.05	3.83	1.88	3.32	1.18	10.69	6.46	6.19	6.07	8.56	4.95	8.26
GRMZM2G134951_T06	sRNA precursor	yes		1.61	0.95	1.38	0.25	2.44	0.04	1.73	2.44	1.6	1.05	0.12	0.73	0.51	0.43	0.73	1.42	0.59	1.5	0.55	0.97	3.3	6.44	3.34	5.06	11.43	12.93	4.09	2.69	1.56	5.81	0.14	1.97	0.92	2.04	0.48	0.39	0.63	0.43	0.71	5.3	7.18	10.07	8.51	16.54	9.05	19.58
GRMZM2G134951_T07	sRNA precursor	yes		0.32	0.15	0.8	0.17	0.38	0	0.23	0.13	0.69	0.12	0.01	0.49	0.25	0	0.06	0.01	0.03	0.15	0.1	0	0.77	1.07	0.72	0.29	0.33	0.4	1.89	1.46	0.66	1.93	0	0.63	0.23	0.5	0.06	0.62	0	0.2	0.42	0.21	0.3	1.06	0.11	0.15	0.14	1.56
GRMZM2G703003_T01	sRNA precursor			0	0	0	0	0	0	0	0	0	0	0	0	0	0	0	0	0	0	0	0	0	0	0	0	0	0	0	0	0	0	0	0	0	0	0	0	0	0	0	0	0	0	0	0	0	0
GRMZM2G703006_T01	lncRNA			0	0	0	0	0	0	0	0	0	0	0	0	0	0	0	0	0	0	0	0	0	0	0	0	0	0	0	0	0	0	0	0	0	0	0	0	0	0	0	0	0	0	0	0	0	0
GRMZM2G448126_T01	sRNA precursor	yes	yes	0	0	0	0	0	0	0.32	0.12	0	0	0	0	0	0	0	0.23	0	0	0.73	0	0	2.23	0	0	0	0	0	0	0	0	0	0	0	0	0	0	0	0	1.18	1.41	0	0	0	0	0	0
GRMZM2G703013_T01	sRNA precursor	yes		0	0	0	9.33	3.84	0	0	2.53	0	0	0	0	0	0	0	0	1.62	0	0	0	0	0	0	0	0	0	0	0	0	0	0	0	0	0	0	0	0	0	0	0	0	0	0	5.74	0	4.62
GRMZM2G093832_T01	sRNA precursor	yes		1.96	0	0	1.18	2.35	0	1.31	2.27	3.27	1.01	0	1.59	5.12	0	2.19	0	3.08	1.45	0	0	0	0	0	0	0	0	0	0	0	0	0	0	0	0	0	0	0	0	0	0	0	0	3.48	3.03	0	0
GRMZM2G093781_T01	sRNA precursor	yes		1.41	1.43	1.3	2.54	3.15	0.57	2.86	3.27	0.92	2.95	3.3	3.21	3.46	4.38	4.28	2.11	5.98	4.66	0.64	6.15	5.05	3.91	5.56	1.52	11.93	5.45	4.36	1.82	4.38	4.24	4.21	5.55	11.95	10.04	5.31	7.91	4.53	10.57	5.95	4.89	3.49	4.75	10.65	14.69	7.89	13.87
GRMZM2G093781_T02	sRNA precursor	yes		0.59	0.8	0.64	0.64	1.22	0.4	0.91	0.89	1.01	0.94	1.01	0.5	0.89	0.29	1.3	5.01	1.15	0.92	0.38	1.84	3.68	1.57	2.82	3.72	4.82	0.97	8.3	1.26	3.34	3.29	7.05	2.82	1.38	2.27	1.39	2.06	2.63	0.48	1.67	1.84	1.35	1.34	1.37	0.69	0.77	0.06
GRMZM2G093781_T03	sRNA precursor	yes		1.1	0.91	1.24	1.26	2.08	0.39	1.73	1.57	1.11	1.83	1.32	1.97	2.32	0.49	2.17	1.5	2.8	1.39	4.84	6.83	5.2	3.62	5.44	4.3	6.87	1.76	9.43	5.55	7.15	10.35	4.22	5	13.56	4.18	3.19	2.65	3.65	1.19	1.81	2.63	5.62	5.3	2.38	1.35	2.83	5.1
GRMZM2G093781_T04	sRNA precursor	yes		1.39	1.67	1.02	2.18	2.82	0.66	2.79	4.24	1.08	4.73	2.86	2.41	2.9	3.55	5.8	6.19	5.21	5.25	1.09	7.62	5.61	2.52	3.83	2.7	10.78	5.74	9.47	1.96	5.36	5.44	6.06	4.04	7.69	11.87	5.78	6.41	4.28	7.75	6.46	6.27	3.22	6.49	13.2	17.23	4.1	6.14
GRMZM2G093781_T05	sRNA precursor	yes		0.21	0.12	0.31	0.22	0.45	0.07	0.65	0.73	1.45	0.37	0.37	0.63	1.43	0.41	0.52	0.24	1.57	0.36	0.86	2.67	0.89	0.98	1.69	1.6	1.45	0.37	0.85	0.4	3.58	1.97	1.76	0.21	4.34	1.67	0.38	0.28	0.41	1.18	0.53	1.02	1.31	2.02	0.78	1.14	0.07	0.02
GRMZM2G100815_T03	lncRNA		yes	0	0	0	0	0	0	0	0	0	0	0	0	0	0	0	0	0	0	0	0	0	0	0	0	0	0	0	0	0	0	0	0	0	0	0	0	0	0	0	0	0	0	0	0	0	0
GRMZM2G372930_T01	lncRNA	yes		24.82	86.8	23.19	30.43	42.68	28.74	20.95	30.08	32.34	85.17	21.62	36.22	12.58	39	8.03	22.74	6.53	49.63	48.98	36	20.71	66.51	50.38	44.17	35.88	72.13	4.3	0	0	18.05	0	8.62	0	25.22	44.99	39.25	14.55	26.89	82.71	51.39	58.48	66.63	40.3	18.14	15.69	40.94
GRMZM5G828887_T01	lncRNA	yes		122.03	211.65	119.9	63.62	159.72	88.27	126.32	133.77	105.98	282.63	129.59	182.78	127.12	259.76	236.34	413.43	286.05	307.37	121.56	179.93	140.4	376.9	257.52	346.21	244.75	236.19	172.09	176.57	211.77	399.42	216.93	173.84	187.42	145.83	107.11	125.49	72.03	109.01	251.84	312.73	417.78	299.27	410.31	393.13	319.43	403.4
GRMZM2G022255_T01	lncRNA	yes		13.43	32.41	6.4	0	15.1	23.31	19.49	21.8	21.27	42.22	34.3	29.84	8.04	40.02	26.32	38.33	28.34	46.86	0	0	0	0	0	0	0	0	0	0	0	0	0	0	0	0	0	0	0	0	11.64	4.75	37.74	0	2.68	0	11.43	0
GRMZM2G100263_T02	lncRNA	yes	yes	1.17	3.72	0.41	0	0	0	0.53	0.8	1.19	3.68	0	1.67	0	2.86	0.83	3.36	2.77	2.46	1.96	0	0	9.34	0	2.56	0	7.73	0	0	0	0	0	0	0	0	0	0	0	0	6.44	4.69	7.06	5.72	1.12	1.25	1.36	2.3
GRMZM2G100263_T01	lncRNA	yes		27.44	64.01	33.22	17.77	31.95	24.63	25.8	22.19	20.91	62.29	22.4	22.05	9.23	30.88	21.77	39.64	36.05	45.75	39.18	5.26	4.76	50.82	0	29.73	20.29	46.97	0	8.73	23.5	49.05	0	0	0	0	3.45	0	0	6.58	53.79	46.88	53.15	58.59	37.95	24.9	31.91	28.83
GRMZM5G897480_T01	lncRNA	yes		0	0	0	0	0	118.44	0	0	0	0	0	0	0	0	0	0	0	0	87.45	0	0	0	0	0	0	0	0	0	0	0	0	0	0	0	0	0	0	0	0	0	0	0	0	0	0	0
GRMZM2G165836_T02	lncRNA	yes		0	0	0	0	0	0	0	0.87	0	0	0	0	0	0	0	0	0	0	0	0	0	0	0	0	0	0	0	0	0	0	0	0	0	0	0	0	0	0	0	0	0	0	0	0	0	0
AC207011.3_FGT001	sRNA precursor			0	0	0	0	0	0	0	0	0	0	0	0	0	0	0	0	0	0	0	0	0	0	0	0	0	0	0	0	0	0	0	0	0	0	0	0	0	0	0	0	0	0	0	0	0	0
GRMZM2G014034_T01	sRNA precursor			0	0	0	0	0	0	0	0	0	0	0	0	0	0	0	0	0	0	0	0	0	0	0	0	0	0	0	0	0	0	0	0	0	0	0	0	0	0	0	0	0	0	0	0	0	0
GRMZM2G370507_T01	lncRNA	yes		0	0	0	4.16	0	0	0	0	0	5.52	17.13	0	3.76	0	0	0	0	0	0	0	0	0	0	0	0	0	0	0	0	0	0	0	0	9.62	9.73	0	20.19	32.59	0	0	0	0	0	0	11.23	13.47
GRMZM2G119967_T01	lncRNA	yes		0	0	0	0	0	0	0	0	0	0	0	0	0	0	0	0	0	0	0	10.41	12.41	0	0	0	0	0	183.31	13.58	0	0	50.18	316.75	230.92	709.48	179.17	149.51	45.03	100.83	0	0	0	0	0	4.01	0	0
GRMZM2G060712_T01	lncRNA	yes		0	0	18.36	28.83	9.36	55.02	4.31	10.87	0	0	27.02	42.17	54.47	0	2.04	2.79	0	0	32.66	34.27	0	0	0	0	0	0	121.97	0	0	0	55.72	36.71	0	182.3	77.5	95.01	55.92	76.79	4.67	16.09	0	0	14.76	3.64	18.5	3.75
GRMZM2G327295_T01	lncRNA			0	0	0	0	0	0	0	0	0	0	0	0	0	0	0	0	0	0	0	0	0	0	0	0	0	0	0	0	0	0	0	0	0	0	0	0	0	0	0	0	0	0	0	0	0	0
GRMZM2G050435_T02	sRNA precursor	yes		17.82	16.27	52.57	24.47	47.43	19.73	41.68	36.9	37.02	18.57	18.11	38.38	49.84	45.13	41.59	68.39	39.21	17.36	16.56	9.91	22.31	21.94	22.41	25.46	31.06	19.45	12.08	10.52	25.4	59.32	45.46	32.16	22.98	31.06	51.09	64.02	49.72	45.08	17.73	21.15	29.2	14.68	36.77	17.56	55.03	43.67
GRMZM2G526267_T01	lncRNA			0	0	0	0	0	0	0	0	0	0	0	0	0	0	0	0	0	0	0	0	0	0	0	0	0	0	0	0	0	0	0	0	0	0	0	0	0	0	0	0	0	0	0	0	0	0
GRMZM2G547723_T01	lncRNA		yes	0	0	0	0	0	0	0	0	0	0	0	0	0	0	0	0	0	0	0	0	0	0	0	0	0	0	0	0	0	0	0	0	0	0	0	0	0	0	0	0	0	0	0	0	0	0
GRMZM5G869350_T01	lncRNA	yes	yes	2.2	2.43	3.04	2.11	3.16	2.62	1.6	2.51	1.81	1.6	2.22	2.76	3.38	1.06	2.95	1.98	3.4	2.78	2.84	2.36	1.91	3.87	0.07	3.08	2.94	1.45	0	2.14	2.95	2.11	0	0	0	1.28	4.42	0	1.54	3.54	2.53	3.93	6.07	4.77	2.15	2.31	2.92	5.01
GRMZM2G110279_T02	lncRNA	yes		123.98	123.27	156.23	48.54	297.46	111.22	106.87	129.17	103.13	129.84	115.31	100.64	100.07	133.79	139.15	364.12	311.37	262.33	37.98	17.99	26.79	165.04	1.91	43.55	13.56	86.04	85.53	103.94	53.61	32.79	67.34	94.7	58.98	68.16	53.42	41.73	49.6	41.83	100.05	119.47	238.97	324.96	882.28	988.3	592.35	906.77
GRMZM2G110279_T01	lncRNA	yes		6.2	8	6.41	2.25	16.14	10.57	3.85	3.09	1.9	5.84	5.22	2.62	1.95	1.27	3.41	10.95	10.03	16.6	2.98	0.39	0.03	17.7	3.16	2.43	0.62	2.64	2.58	8.48	3.76	2.31	3.14	0.15	3.46	1.07	1.53	1.68	0.04	0.83	3.93	12.25	23.9	16.98	33.05	22.06	19.5	18.46
GRMZM2G522241_T01	sRNA precursor		yes	0	0	0	0	0	0	0	0	0	0	0	0	0	0	0	0	0	0	0	0	0	0	0	0	0	0	0	0	0	0	0	0	0	0	0	0	0	0	0	0	0	0	0	0	0	0
GRMZM2G065157_T01	lncRNA	yes		0	0	1.37	0	0	0	4.42	2.97	0	0	1.58	2.62	4.83	10.58	23.97	15.05	19.55	11.07	0	0	0	0	0	0	0	0	0	0	0	0	0	0	0	0	1.96	0	0	8.27	0	0	0	0	9.28	1.22	7.61	0
GRMZM2G119375_T01	lncRNA			0	0	0	0	0	0	0	0	0	0	0	0	0	0	0	0	0	0	0	0	0	0	0	0	0	0	0	0	0	0	0	0	0	0	0	0	0	0	0	0	0	0	0	0	0	0
GRMZM2G071996_T02	sRNA precursor	yes		0	0	0	0	0	0	0	0	0	0	0	0	0	0	0	0	0	1.3	0.59	37.63	38.95	0	32.72	5.43	53.34	2.7	3.63	9.91	7.93	7.4	23.42	6.72	15.99	19.98	16.51	17.59	7.37	9.84	0.01	0	0	3.89	5.39	6.15	1.79	1.48
GRMZM5G831135_T01	lncRNA	yes		6.82	3.31	7.47	7.08	4.88	10.37	8.7	6.85	4.31	3.87	3.16	5.13	3.49	2.29	3.25	2.37	3.1	1.59	3.94	1.99	1.89	0.77	1.94	0.77	10.34	4.35	4.4	0	0	0	0	0	4.42	7.98	1.95	2.93	2.14	3.01	2.99	4.06	1.65	4.5	10.37	8	4.79	5.23
GRMZM2G171296_T01	sRNA precursor	yes		0	0	0	0	0	0	0	0	0	0	0	0	0	0	0	0	0	0	0	0	23.07	0	0	0	0	0	0	24.3	19.25	0	0	0	0	0	0	0	0	0	0	0	0	0	0	0	0	0
GRMZM2G024119_T01	lncRNA	yes		7.45	5.31	2.63	14.75	7.12	8.73	6.75	8.21	5.85	11.43	11.34	7.58	15.32	7.23	9.04	5.45	9.66	6.12	9.61	14.5	7.58	11.21	14.83	5.44	14.21	11.03	4.77	4.41	2.25	2.04	1.08	2.2	8.78	9.78	2.2	2.77	1.78	8.04	11.58	12.5	12.44	11.39	10.57	10.57	11.1	10.06
GRMZM2G703021_T02	lncRNA	yes		0	0	0	0	0	0	0	0.56	0	0	0	0	0	0	0	0	0	0	0	0	0	0	0	0	0	0	0	0	0	0	0	0	0	0	0	0	0	0	0	0	0	0	0	0	5.89	0
GRMZM2G051355_T04	sRNA precursor	yes	yes	7.78	15.06	8.2	9.33	8.3	8.84	5.74	8.33	7.86	16.59	8.78	15.38	11.29	10.9	11.39	13.09	16.36	16.19	12.95	17.46	19.81	15.1	19.95	18.89	29.73	13.07	2.49	12.11	14.15	15.98	0	10.45	7.99	16.36	19.78	19.4	12.45	18.61	13.76	13.7	13.25	21.36	18.58	17.39	11.68	17.24
GRMZM2G021459_T01	TE	yes		11.84	30.49	14.59	18.51	64.54	50.41	14.94	5.58	19.87	43.09	0	13.24	9	0	6.67	32.31	2.32	58.04	55.78	0	0	16.8	0	39.95	0	15.82	0	0	10.05	27.28	0	0	0	0	0	0	0	0	25.51	15.63	5.93	64.9	2	0	0	0
GRMZM2G021464_T02	sRNA precursor	yes		3.92	6.53	6.2	4.94	6.93	2.98	3.61	4.92	5.98	6.02	4.26	3.5	4.64	4.94	3.99	5	6.84	4.77	5.34	3.41	7.37	5.21	5.56	3.85	7.06	4.58	8.53	0.64	3.45	4.47	3.09	3	10.61	7.94	7.55	3.85	1.23	5.83	5.06	6.19	4.22	7.8	10.24	8.16	3.81	3.67
GRMZM2G028640_T01	sRNA precursor	yes		6.63	18.28	4.14	4.42	3.79	6.71	8.07	10.69	0	11.67	18.6	10.04	6.47	0	1.13	2.17	0	0	19.06	8.46	3.6	2.63	0	0	5.89	0	15.46	6.15	0	0	39.27	28.45	15.89	14.52	1.69	0	12.94	12.94	15.15	6.74	2.41	7.12	18.19	32.19	15.28	16.55
GRMZM2G028139_T02	lncRNA	yes		2.28	0.11	0.85	2.28	3.78	5.11	0.8	0.59	2.57	1.34	1.24	3.63	2.14	3.63	0.75	0.65	1.37	4.78	4.95	4.73	4.37	5.74	6.62	1.53	10.03	4.22	2.13	5.44	2.85	4.87	10.56	9.24	19.36	9.4	16.07	13.13	3.09	14.2	3.12	4.56	4.95	5.22	3.86	2.97	3.6	10.07
GRMZM2G068547_T01	sRNA precursor		yes	0	0	0	0	0	0	0	0	0	0	0	0	0	0	0	0	0	0	0	0	0	0	0	0	0	0	0	0	0	0	0	0	0	0	0	0	0	0	0	0	0	0	0	0	0	0
GRMZM2G179827_T02	sRNA precursor	yes		0.1	0.36	0.85	0.33	0.57	0.94	0.26	0.41	0.62	0.82	3.32	1.9	0.31	0.9	7.92	14.52	15.83	0.94	4.31	8.09	1.04	7.54	15.66	8	3.02	8.5	0.82	15.57	16.24	0.55	25.24	0.39	2.5	0.51	4.71	9.63	9.75	0.92	11.24	11	9.44	1.83	4.65	0.2	6.37	22.45
GRMZM2G703035_T01	lncRNA			0	0	0	0	0	0	0	0	0	0	0	0	0	0	0	0	0	0	0	0	0	0	0	0	0	0	0	0	0	0	0	0	0	0	0	0	0	0	0	0	0	0	0	0	0	0
GRMZM2G003720_T03	lncRNA	yes		6.85	1.59	10.11	9.35	7.75	3.52	4.43	8.09	7.87	2.79	10.77	5.75	7.76	2.35	4.31	6.42	4.58	2.46	3.73	6.41	0.97	4.68	0.66	4.09	6.8	4.46	0.52	3.65	3.29	10.14	0	5.09	1.61	3.3	3.82	4.51	9.31	9.98	7.73	4.16	9.93	5.91	15.46	19.76	9.95	22.38
GRMZM2G155274_T01	sRNA precursor		yes	0	0	0	0	0	0	0	0	0	0	0	0	0	0	0	0	0	0	0	0	0	0	0	0	0	0	0	0	0	0	0	0	0	0	0	0	0	0	0	0	0	0	0	0	0	0
GRMZM2G136023_T01	sRNA precursor	yes		0	0	0	0	0	0	0	0	0	0	0	0	0	0	0	0	0	0	0	0	0	0	0	0	0	0	0	0	0	0	0	0	0	0	0	0	0	0	0	0	0	0	0	0	0	0
GRMZM2G700141_T01	lncRNA			0	0	0	0	0	0	0	0	0	0	0	0	0	0	0	0	0	0	0	0	0	0	0	0	0	0	0	0	0	0	0	0	0	0	0	0	0	0	0	0	0	0	0	0	0	0
GRMZM2G329885_T01	lncRNA	yes		7.53	7.59	31	8.92	12.33	9.78	12.18	16.54	13.27	7.69	10.56	12.17	22.46	19.29	10.12	25.82	14.86	9.95	4.22	2.51	5.84	7.16	2.79	6.78	7.96	5.75	9.41	25.31	12.38	5.33	9.47	9.36	5.03	6.78	7.03	4.17	9.95	8.75	9.84	5.65	10.01	6.08	15.89	20.3	12.56	22.63
GRMZM5G856002_T01	sRNA precursor		yes	0	0	0	0	0	0	0	0	0	0	0	0	0	0	0	0	0	0	0	0	0	0	0	0	0	0	0	0	0	0	0	0	0	0	0	0	0	0	0	0	0	0	0	0	0	0
GRMZM2G577718_T01	sRNA precursor	yes	yes	0	0	0	0	0	0	0	0	0	0	0	0	0	0	0	0	0	0	0	0	0	0	0	0	0	0	0	0	0	0	0	0	0	0	0	0	0	0	0	0	0	0	0	0	0	0
GRMZM2G506790_T01	sRNA precursor	yes		0	0	0	0	0	0	0	0	0	0	0	0	0	0	0	0	0	0	0	0	0	0	0	0	0	0	0	0	0	0	0	0	0	0	0	0	0	0	0	0	0	0	0	0	0	0
GRMZM2G546593_T01	sRNA precursor		yes	0	0	0	0	0	0	0	0	0	0	0	0	0	0	0	0	0	0	0	0	0	0	0	0	0	0	0	0	0	0	0	0	0	0	0	0	0	0	0	0	0	0	0	0	0	0
GRMZM2G511717_T01	sRNA precursor	yes	yes	0	0.12	0.03	0.03	0.05	0.05	0.03	0.13	0	0.04	0.13	0	0.11	0	0.03	0.11	0.02	0.07	0	0	0.05	0.04	0.09	0.06	0.04	0	0	0	0	0	0	0	0	0.08	0	0	0	0	0	0.12	0.08	0	0.11	0.12	0.28	0.11
GRMZM2G113425_T01	sRNA precursor	yes		0	0	0	0	0	0	0	0	0	0	0	0	0	0	0	0	0	0	0	0	0	0	0	0	0	0	0	0	0	0	0	0	0	0	0	0	0	0	0	0	0	0	0	0	0	0
GRMZM2G586126_T01	sRNA precursor		yes	0	0	0	0	0	0	0	0	0	0	0	0	0	0	0	0	0	0	0	0	0	0	0	0	0	0	0	0	0	0	0	0	0	0	0	0	0	0	0	0	0	0	0	0	0	0
GRMZM2G017643_T02	TE	yes		0	0	0	0	0	0	0	1.66	0	0	0	0	0	0	0	2.61	0	0	7.69	0	0	5.93	0	5.65	0	5.26	0	0	0	0	0	0	0	0	0	0	0	0	10.54	7.63	13.28	26.38	0	0	0	0
GRMZM2G148198_T01	lncRNA	yes		5.98	4.46	12.1	1.49	20.63	0	7.05	7.73	2.84	9.63	7.28	1.72	0	0	1.83	8.55	1.01	16.27	5.49	31.94	25.97	2.61	0	2.12	1.77	0	0	0	0	0	0	0	0	0	0	0	0	0	8.16	4.06	2.68	15.82	0	0	0	0
GRMZM2G703050_T01	lncRNA			0	0	0	0	0	0	0	0	0	0	0	0	0	0	0	0	0	0	0	0	0	0	0	0	0	0	0	0	0	0	0	0	0	0	0	0	0	0	0	0	0	0	0	0	0	0
GRMZM2G136364_T01	lncRNA	yes		3.76	0	0.61	0	5.27	2.06	1.17	3.4	2.01	0	0.13	0.72	0.03	7.88	14.08	13.47	9.83	5.34	1.43	7.32	5.88	53.54	3.52	10.19	10.56	13.61	28.67	15.57	15.48	2.13	14.2	7.27	34.76	11.76	3.63	0	12.23	4.44	3.78	8.28	114.35	51.32	245.97	37.39	32.14	8.48
GRMZM2G136364_T02	lncRNA	yes		124.81	0	209.72	0	640.76	41.43	35.75	67.87	31.35	0	22.68	41.29	68.8	208.45	307.24	378.05	430.27	96.95	32.15	29.92	53.95	233.97	120.69	100.95	120.93	271.24	78.78	1031.83	381.63	105.59	45.91	16.25	35.4	17.91	6.66	0	6.16	7.53	84.21	128.12	919.08	634.9	2926.14	354.9	82.82	29.67
GRMZM2G048793_T02	lncRNA	yes		5.93	6.54	0.17	1.89	0.18	1.51	2.05	0.16	0.3	6.59	0.3	6.36	3.31	3.74	1.23	0.07	6.55	0.29	0.19	0	0	2.04	0	0.1	0	0.46	0	2.61	5.27	3.42	0	0	0	0.12	0	0	0	0	3.94	0.39	1.16	0	0.04	0.02	0	0.07
GRMZM2G048793_T01	lncRNA	yes		35.75	101.03	8.24	32	3.01	17.34	30.44	27.63	24.82	65.69	25.55	54.14	18.57	34.41	37.79	35.76	33.6	3.15	13.91	0	0	3.98	0	2.88	2.17	3.3	0	3.97	10.29	8.28	0	0	0	2.58	0.65	0	0	3.06	18.87	15.19	7.3	1.04	1.67	3.7	3.27	6.36
AC190744.2_FGT010	sRNA precursor			0	0	0	0	0	0	0	0	0	0	0	0	0	0	0	0	0	0	0	0	0	0	0	0	0	0	0	0	0	0	0	0	0	0	0	0	0	0	0	0	0	0	0	0	0	0
GRMZM2G438820_T01	lncRNA		yes	0	0	0	0	0	0	0	0	0	0	0	0	0	0	0	0	0	0	0	0	0	0	0	0	0	0	0	0	0	0	0	0	0	0	0	0	0	0	0	0	0	0	0	0	0	0
GRMZM2G056929_T01	lncRNA	yes		5.51	7.29	8.84	5.06	7.37	0.14	7.59	7.43	9.18	5.52	6.79	7.56	8.26	5.15	7.21	12.68	9.47	5.67	4.85	5.24	1.66	8.45	6.38	1.97	6.08	4.39	6.02	9.38	3.89	13.59	1.77	18.07	5.61	14.86	4.21	4.67	13.84	7.76	5.05	8.1	6.02	3.17	4.83	3.26	11.07	9.54
GRMZM2G002978_T01	lncRNA	yes		7.09	7.5	4.82	1.95	0	0	1.23	7.38	11.17	5.74	0	3.99	9.06	0	7.17	6.77	5.33	3.22	3.94	0	0	0	0	2.05	0	6.56	0	0	0	0	0	0	0	9.43	0.3	0	0	4.32	4.68	4.65	5.97	6.62	0.39	5.51	3.51	14.15
GRMZM5G892921_T01	sRNA precursor	yes	yes	29.96	35.39	92.35	80.15	11.63	0	94.38	160.68	106.69	33.89	61.38	56.18	125.1	39.87	39.98	6.39	5.36	0	2.91	0	0	0	0	0	0	0	0	0	0	0	0	0	0	0	0	0	0	0	0	0	0	0	0	0	0	0
GRMZM2G122239_T03	lncRNA	yes		9.85	2.67	3.62	11.63	11.15	5.15	4.54	3.63	3.17	8.07	9.95	11	15.79	3.82	5.01	2.52	8.32	7.13	8.22	14.33	10.54	3.43	12.58	2.69	14.19	9.03	2.77	0	3.64	0	0	0	4.02	11.2	35.43	11.07	12.21	16.32	7.11	10.21	3.87	4.41	5.74	10.97	11.16	21.8
GRMZM2G134668_T01	sRNA precursor	yes		0.39	0.11	50.03	0.42	0.11	0.06	1.22	0.03	0.06	0.13	0.07	0.04	0.37	0.09	0.28	0.88	0.05	0.07	0.03	2.37	0.12	0.08	0.4	0.04	0.14	0.03	1.05	0.97	0.98	0.36	17.46	6.11	0.28	0.05	0.04	1.1	0.31	0.04	0.05	0.08	0.03	0.05	0.03	0.03	0.05	0.08
GRMZM2G093826_T03	sRNA precursor	yes	yes	10.77	10.53	12.11	29.95	0	2.64	19.17	5.5	34.87	2.48	8.45	2.28	13.44	14.88	0.89	0.29	1.32	1.92	0.27	0	0	0	0	0	0	0	0	0	0	0	0	0	0	0	0	0	5.38	2.81	0.36	0	0	0	0	0.5	5.31	7.86
GRMZM2G703059_T01	lncRNA			0	0	0	0	0	0	0	0	0	0	0	0	0	0	0	0	0	0	0	0	0	0	0	0	0	0	0	0	0	0	0	0	0	0	0	0	0	0	0	0	0	0	0	0	0	0
GRMZM2G012127_T01	lncRNA		yes	0	0.16	0.14	0	0.04	0.27	0	0.14	0	0.01	0	0.1	0	0	0.09	0.09	0.13	0.04	0.06	0	0	0.4	0	0.27	0	0	0	0	0	0.1	0	0	0	0.54	0.27	0	0.11	0	0.66	0.28	0.11	0	0.05	0.03	0	0
GRMZM2G097750_T01	sRNA precursor			0	0	0	0	0	0	0	0	0	0	0	0	0	0	0	0.24	0	0	0	0	0	0	0	0	0	0	0	0	0	0	0	0	0	0	0	0	0	0	0	0	0	0	0	0	0	0
GRMZM2G556667_T01	TE	yes	yes	215.29	442.58	128.88	87	98.65	86.93	149.04	134.96	158.54	329.51	124.01	133.68	57.28	159	156.34	187.26	135.7	178.13	173.28	97.15	102.81	161.85	45.52	199.79	72.32	232.99	61.3	110.18	190.14	284.79	80.77	138.27	66.28	85.87	75.02	83.06	38.71	49.8	335.37	228.49	159.42	162.72	47.07	43.8	53.47	73.67
GRMZM2G015985_T01	sRNA precursor	yes		0	0	0	0	0	0	0	0	0	0	0	0	0	0	0	0	0	0	1.66	0	0	0	0	2.89	2.7	0	0	0	0	0	0	0	0	9.67	14.4	18.87	10.87	12.83	0	0	0	0	0.78	0	0	1.27
GRMZM5G836308_T01	lncRNA	yes		0	0	0	0	0	0	3.4	0	0	0	0	0	0	0	1.32	0	0	0	1.14	0	0	0	0	0	0	0	0	0	0	0	0	0	0	0	0	0	0	0	0	0	0	0	0	6.96	5.51	7.31
GRMZM2G138398_T01	sRNA precursor	yes		0	0	0	0	0	0	0	3.58	0	0	0	0	2	0	2.86	2.61	3.99	1.52	0	0	0	0	0	0	0	0	0	8.18	0	0	0	50.73	0	7.72	0	0	0	0	0	6.42	0	0	5.19	4.31	3.88	10.48
GRMZM2G025294_T02	lncRNA	yes	yes	1.15	6.5	1.13	1.96	3.04	2.31	0.65	0.04	0.82	2.35	0.6	1.89	0.38	0.06	4.63	1.47	1.25	0.39	2.39	2.47	1.03	4.87	3.77	2.1	4.57	0.66	2.49	1.06	2.07	2.53	5.08	26.74	0.08	1.37	5.87	2.8	0.14	1.69	1.72	3.26	2.99	4.41	0.81	2.96	5.79	9.34
GRMZM2G097406_T01	sRNA precursor			0	0	0	0	0	0	0	0	0	0	0	0	0	0	0	0	0	0	0	0	0	0	0	0	0	0	0	0	0	0	0	0	0	0	0	0	0	0	0	0	0	0	0	0	0	0
GRMZM2G154045_T01	sRNA precursor		yes	0	0	0	0	0	0	0	0	0	0	0	0	0	0	0	0	0	0	0	0	0	0	0	0	0	0	0	0	0	0	0	0	0	0	0	0	0	0	0	0	0	0	0	0	0	0
GRMZM2G358365_T01	sRNA precursor	yes	yes	0	0	0	0	0	0	0	0	0	0	0	0	0	0	0	0	0	0	0	0	1.98	0	0	1.2	1.6	0	0	0	0	0	0	0	0	10.92	3.68	0	0	2.3	0	0	0	0	0.81	1.21	0	1.05
GRMZM2G086267_T03	lncRNA	yes		3.91	5.08	20.55	5.73	8.01	7.83	5.52	7.72	6.07	8.26	6.5	10.12	6.16	14.11	9.03	14.87	19.47	8.27	8.78	12.51	2.15	7.86	0.57	3.01	15.9	7.62	2.1	4.54	1.75	3.23	31.33	24.14	18.63	13.08	14.75	20.21	28.02	18.6	11.78	8.87	9.73	7.49	3.66	14.08	16.58	21.68
AC177844.2_FGT003	lncRNA			0	0	0	0	0	0	0	0	0	0	0	0	0	0	0	0	0	0	0	0	0	0	0	0	0	0	0	0	0	0	0	0	0	0	0	0	0	0	0	0	0	0	0	0	0	0
GRMZM2G111715_T01	sRNA precursor	yes		29.23	48.58	24.69	17.01	33.41	24.35	25.62	35.84	19.29	43.05	21.5	31.73	37.55	23.66	28.16	44.16	43.71	59.83	44.06	19.82	8.54	28.04	0	6.62	4.7	16.65	0	11.11	4.81	7.72	0	0	0	6.13	4.44	0	6.77	5.99	46.19	27.58	31.93	56.66	33.3	27.15	21.42	21.13
GRMZM2G009519_T02	sRNA precursor	yes		8.54	17.73	9.18	9.65	12.39	8.16	17.89	22.67	14.38	9.32	5.99	5.03	13.89	18.64	6.99	13.62	14.26	6.36	5.73	17.3	11.67	3.38	11.15	28.09	32.61	40	3.71	56.01	16.63	36.29	19.7	6.79	4.54	3.01	2.73	0	8.89	4.61	13.09	11.51	5.48	39.89	24.03	15.77	6.17	8.91
GRMZM2G009519_T03	sRNA precursor	yes		11.68	11.41	10.23	10.75	6.02	9.65	14.77	13.07	6.19	15.59	9.04	12.49	22.75	9.75	13.24	12.81	15.77	20.59	21.5	24.97	21.79	12.1	11.55	22.47	22.83	15.94	22	25.98	29.79	20.81	30.91	22.93	3.64	26.59	22.45	21.41	19.88	36.75	17.92	19.5	14.22	10.9	13.06	18.45	17.41	32.65
GRMZM2G703071_T01	sRNA precursor			0	0	0	0	0	0	0	0	0	0	0	0	0	0	0	0	0	0	0	0	0	0	0	0	0	0	0	0	0	0	0	0	0	0	0	0	0	0	0	0	0	0	0	0	0	0
GRMZM2G412440_T01	lncRNA	yes		0	0	0	0	0	0	0	2.22	0	0	0	0	5.11	0	0	0	0	0	2.15	121.38	39.6	0	96.38	0	213.52	0	133.26	188.78	149.41	15.34	180.07	170.16	63.64	65.35	47.62	58.83	18.45	47.28	0	0	0	0	3.14	7.9	0	7.75
AC177924.2_FGT003	lncRNA	yes		0	0	0	0	0	0	0	0	0	0	0	0	0	0	0	0	0	0	0	0	0	0	75.91	0	54.7	0	51.79	64.13	12	0	0	0	0	0	0	0	0	12.43	0	0	0	0	0	10.09	0	0
GRMZM2G024933_T01	sRNA precursor	yes		170.31	194.9	336.03	222.42	248.56	239.58	219.04	180.97	212.14	247.06	220.68	204.21	193.48	126.66	201.51	463.84	239.56	269.74	256.84	314.44	216.66	248.11	278.75	222.43	307.82	189.1	224.14	192.01	148.2	168.16	218.55	160.23	202.31	149.15	238.27	215.81	198.36	182.89	231.17	201.01	252.66	257.62	259.9	255.32	341.86	539.38
GRMZM2G096082_T01	lncRNA			0	0	0	0	0	0	0	0	0	0	0	0	0	0	0	0	0	0	0	0	0	0	0	0	0	0	0	0	0	0	0	0	0	0	0	0	0	0	0	0	0	0	0	0	0	0
GRMZM5G807110_T01	sRNA precursor	yes		0	0	0	0	0	68.47	0	0	0	0	0	0	0	0	0	0	0	0	48.83	0	0	0	0	0	0	0	0	0	0	0	0	0	0	0	0	0	0	0	0	0	0	0	0	0	0	0
GRMZM2G488346_T01	lncRNA	yes		33.99	16.33	45.61	69.39	57.56	61.3	17.2	15.7	18.18	16.49	25.53	21.13	50.2	11.24	9.78	10.95	12.29	11.93	23.13	3.27	4.18	0	0	0	0	0	4.08	19.69	0	0	0	0	0	0	0	0	0	0	2.42	0	0	0	19.85	4.24	0	0.96
GRMZM5G840300_T01	lncRNA			0	0	0	0	0	0	0	0	0	0	0	0	0	0	0	0	0	0	0	0	0	0	0	0	0	0	0	0	0	0	0	0	0	0	0	0	0	0	0	0	0	0	0	0	0	0
GRMZM2G703080_T01	lncRNA			0	0	0	0	0	0	0	0	0	0	0	0	0	0	0	0	0	0	0	0	0	0	0	0	0	0	0	0	0	0	0	0	0	0	0	0	0	0	0	0	0	0	0	0	0	0
GRMZM2G181098_T01	sRNA precursor			0.15	0	0	0.07	0	0.05	0	0	0	0	0	0	0.06	0	0	0	0	0	0	0.16	0.15	0	0	0	0	0	0	0	0	0.37	0	0	0	0	0	0	0	0.27	0	0	0	0	0	0	0	0
GRMZM2G029531_T01	sRNA precursor	yes		4.13	3.45	3.28	4.65	5.6	5.93	5.89	6.54	5.87	7.42	4.13	5.72	6.51	3.24	7.66	7.79	6.49	6.66	5.54	10.81	7.12	5.32	10.07	5.84	11.52	8.94	2.18	0	1.91	6.75	2.36	12.87	9.87	6.14	4.67	9.63	4.35	3.97	5.64	8.85	6.43	6.86	6.71	12.6	6.62	5.44
GRMZM2G029531_T02	sRNA precursor	yes		3.74	5.3	2.17	5.62	6.8	4.55	3.93	4.83	4.61	6.66	3.16	3.68	6.99	3.35	3.87	5.01	4.83	6.55	7.02	9.67	6.98	8.91	8.03	6.15	9.04	6.8	2.12	0	2.64	6.26	2.9	4.24	8.05	8.45	9.61	4.26	2.48	3.48	4.18	6.89	8.13	6.31	5.33	9.05	6.25	7.66
GRMZM5G859148_T02	sRNA precursor	yes		18.54	13.37	24.86	29.18	34.06	14.55	27.16	33.01	23.83	18.64	22.05	24.45	47.44	46.2	44.92	51.2	52.79	22.18	13.41	34.38	25.37	28.34	34.99	30.68	67.13	40.83	48.89	43.3	49.41	32.13	49.64	37.91	55.98	57.11	27.58	30.7	35.52	29.95	25.92	33.07	37.07	44.85	137.85	118.97	55.92	67.64
GRMZM5G859148_T01	sRNA precursor	yes		0.22	0.36	0.36	0.18	0.22	0.32	0.12	0.06	0.19	0.14	0.3	0.19	0.1	0.2	0.11	0.09	0.12	0.44	0.18	0.43	0.39	0.39	0.75	0.23	0.22	0.19	2.03	0.8	0.79	0.93	4.37	2.29	0.96	0.36	0.28	0.97	0.33	0.15	0.3	0.22	0.41	0.2	0.43	0.1	0.15	0.07
GRMZM2G703085_T01	sRNA precursor			0	0	0	0	0	0	0	0	0	0	0	0	0	0	0	0	0	0	0	0	0	0	0	0	0	0	0	0	0	0	0	0	0	0	0	0	0	0	0	0	0	0	0	0	0	0
GRMZM2G082207_T04	sRNA precursor	yes		1.83	1.52	0.24	1.78	1.72	0.83	1.04	1.54	1.75	1.26	0.84	0.93	1.58	0.77	0.88	2.51	1.45	1.82	1.16	0.03	0.65	4.46	0.03	1.1	0.01	1.11	2.17	1.02	2.07	1.86	0.99	0.49	1.15	0.01	0.55	0.94	0.02	0.73	1.65	3.15	6.44	3.35	2.61	1.9	2.65	3.31
GRMZM2G137964_T01	sRNA precursor	yes		0	0	0	0	0	0	0	0	0	0	0	0	0.45	0	0	0	0	0	0	0	0	0	0	0	0	0	0	0	0	0	0	0	0	2.36	0.67	0	2.08	3	0	0	0	0	0	0	0	0
GRMZM2G158371_T01	lncRNA			0	0	0	0	0	0	0	0	0	0	0	0	0	0	0	0	0	0	0	0	0	0	0	0	0	0	0	0	0	0	0	0	0	0	0	0	0	0	0	0	0	0	0	0	0	0
GRMZM2G076351_T01	lncRNA	yes		46.76	80.6	32.73	28.95	24.99	54.55	32.65	33.75	37.44	74.61	38.81	36.26	27.9	40.05	37.2	46.39	36.47	39.42	71.54	13.66	27.34	62.12	26.06	45.94	21.22	57.78	22.46	20.43	27.23	26.75	6.1	16.78	25.52	31.75	27.8	26.33	30.39	21.17	76.04	65.82	39.9	55.29	33.97	36.66	38.29	44.47
GRMZM2G010765_T03	sRNA precursor	yes		15.71	3.23	38.83	2.52	1.3	8.39	13.63	14.62	8.73	0.82	0.8	3.36	7.8	23.23	21.14	32.59	8.94	11.34	19.61	7.7	14	0.13	24.84	3.55	21.89	0.8	1.07	0	0.03	0.86	0.36	1.23	0.58	4.01	18.99	4.34	17.94	11.36	6.14	3.35	0.84	0.16	2.29	0.6	12.76	25.37
GRMZM5G817582_T01	sRNA precursor			0	0	0	0	0	0	0	0	0	0	0	0	0	0	0	0	0	0	0	0	0	0	0	0	0	0	0	0	0	0	0	0	0	0	0	0	0	0	0	0	0	0	0	0	0	0
GRMZM2G587865_T01	sRNA precursor	yes		0	0	0	0	0	0	0	0.24	0	2.38	0	0	0	0	0.54	0	0.93	0	1.01	0	0	0	0	0	0	0.8	0	0	0	0	0	0	0	0	0	0	0	0	2.67	0	3.33	0	0	0.64	0	1.06
GRMZM5G837568_T01	sRNA precursor	yes		0	0	0	0	0	0	0	0	0	0	0	0	0	0	0	0	0	0	0	0	0	0	0	0	0	0	0	0	0	0	0	0	0	0	0	0	0	0	0	0	0	0	0	0	0	9.88
GRMZM2G422147_T01	sRNA precursor			0	0	0	0	0	0	0	0	0	0	0	0	0	0	0	0	0	0	0	0	0	0	0	0	0	0	0	0	0	0	0	0	0	0	0	0	0	0	0	0	0	0	0	0	0	0
GRMZM2G102699_T01	lncRNA			0	0	0	0	0	0	0	0	0	0	0	0	0	0	0	0	0	0	0	0	0	0	0	0	0	0	0	0	0	0	0	0	0	0	0	0	0	0	0	0	0	0	0	0	0	0
GRMZM2G102699_T02	lncRNA			0	0	0	0	0	0	0	0	0	0	0	0	0	0	0	0	0	0	0	0	0	0	0	0	0	0	0	0	0	0	0	0	0	0	0	0	0	0	0	0	0	0	0	0	0	0
GRMZM2G078116_T02	lncRNA	yes	yes	4.17	4.56	5.2	4.61	8.06	2.44	3.09	8.3	6.92	8.44	10.21	5.68	4.66	7.61	6.63	6.04	6.42	4.63	1.85	12.15	6.57	10.96	7.17	7.92	17.41	11.46	15.37	6.55	6.08	5.42	13.33	6.45	20.93	20.37	1.98	8.94	5.28	4.49	7.02	10.34	5.99	15.13	12.07	25.42	8	7.87
GRMZM2G078116_T01	lncRNA	yes	yes	13.16	13.63	9.55	12.71	14.79	4.03	12.6	11.79	9.47	16.51	11.93	11.39	15.46	19.08	15.37	13.56	18.13	14.03	6.83	24.08	21.5	20.67	28.64	21.07	33.76	26.14	21.75	23.06	20.27	21.49	20.51	35.5	24.44	26.55	23.48	16.12	15.64	14.43	21.67	25.65	22.88	19.02	23.27	34.62	22.05	34.55
GRMZM2G445961_T02	sRNA precursor	yes	yes	0	0	0	0	0.21	0.86	0	0.1	0	0	0	0	0.9	0	0	0	0	0	0.51	0	0	0	0	0	1.44	0	0	0	0	0	0	0	0	2.97	0	0	0	2.91	0	0	0	0	0	0	0	0
AC194157.3_FGT001	lncRNA			0	0	0	0	0	0	0	0	0	0	0	0	0	0	0	0	0	0	0	0	0	0	0	0	0	0	0	0	0	0	0	0	0	0	0	0	0	0	0	0	0	0	0	0	0	0
GRMZM5G858394_T01	lncRNA	yes		0	0	0	0	0	0	0	0.78	0	1.64	0	0	0	0	0	2.99	2.03	0	0	0	0	0	0	2.42	0	0	0	0	0	0	0	0	0	0	0	0	0	0	0	0	0	3.89	2.35	5.44	0	0
AC206392.3_FGT004	lncRNA			0	0	0	0	0	0	0	0	0	0	0	0	0	0	0	0	0	0	0	0	0	0	0	0	0	0	0	0	0	0	0	0	0	0	0	0	0	0	0	0	0	0	0	0	0	0
GRMZM2G085194_T01	sRNA precursor		yes	0	0	0	0	0	0	0	0	0	0	0	0	0	0	0	0	0	0	0	0	0	0	0	0	0	0	0	0	0	0	0	0	0	0	0	0	0	0	0	0	0	0	0	0	0	0
GRMZM2G573072_T01	lncRNA	yes	yes	0	0	0	0	0	0	0	0	0	0	0	0	0	0	0	0	0	0	0	0	0	0	0	0	0	0	0	0	0	0	0	0	0	0	0	0	0	0	0	0	0	0	0	0	0	0
GRMZM5G851403_T01	sRNA precursor	yes		0	0	0	0	0	0	0	0	0	0	0	0	0	0	0	0	0	0	0	0	0	0	0	0	0	0	0	0	0	0	0	0	0	0	0	0	0	0	0	0	0	0	0	0	0	0
GRMZM2G059207_T01	lncRNA	yes	yes	0	0	0	0	0	0	0	0	0	0	0	0	0	0	0	1.27	0	0	0	0	0	0	0	0	0	0	0	0	0	0	0	0	0	0	0	0	0	0	0	0	0	0	0	0	0	0
GRMZM2G167630_T01	lncRNA	yes	yes	0	0	0	0	0	0	0	0	0	0	0	0	0	0	0	0	0	0	0	0	0	0	0	0	0	0	0	0	0	0	0	0	0	0	0	0	0	0	0	0	0	0	0	0	0	0
GRMZM2G351514_T01	lncRNA	yes		89.57	119.37	55.09	111.01	85.38	84.13	77.33	78.23	78.59	115.7	81.75	95.94	103.32	132.16	106.29	78.9	112.75	65.02	82.06	83.34	83.97	76.81	170.2	61.8	120.71	66.17	59.05	25.49	45.75	74.41	108.49	79.37	117.43	99.72	111.71	97.8	69.99	80.97	71.95	79.73	85.77	79.75	103.85	114.74	81.62	88.07
GRMZM2G422367_T01	sRNA precursor	yes	yes	2.37	1.25	3.55	3.78	4.45	2.29	3.05	3.99	3.33	3.4	1.26	3.66	3.52	2.29	4.21	15.33	11.72	5.52	8.74	1.29	4.33	10.16	6.52	8.49	7.06	6.81	0	0	0	1.6	0	0	3.83	1.21	0	0	0	0	6.66	11.04	17.86	9.05	9.57	4.91	4.41	3.95
GRMZM2G701848_T02	lncRNA			0	0	0	0	0	0	0	0	0	0	0	0	0	0	0	0	0	0	0	0	0	0	0	0	0	0	0	0	0	0	0	0	0	0	0	0	0	0	0	0	0	0	0	0	0	0
GRMZM2G052268_T02	lncRNA	yes	yes	2.63	1.8	3.02	1.94	2.94	1.41	2.19	3.39	2.53	1.83	2.7	2.19	2.99	2.29	3.58	4	3.24	2.81	2.42	0	0	4.25	0	2.73	0	3.89	0	0	0	0	0	0	0	2.28	0	0	0	1.16	1.75	3	4.56	4.3	1.13	2.7	3.31	4.25
AC206199.3_FGT001	sRNA precursor			0	0	0	0	0	0	0	0	0	0	0	0	0	0	0	0	0	0	0	0	0	0	0	0	0	0	0	0	0	0	0	0	0	0	0	0	0	0	0	0	0	0	0	0	0	0
AC206199.3_FGT005	lncRNA	yes		0	0	0	0	0	0	0	0	0	0	0	0	0	0	0	0	0	0	0	0	0	0	0	0	0	0	0	0	0	0	0	0	0	0	4.25	0	0	0	0	0	0	0	0	0	0	0
GRMZM2G159678_T03	sRNA precursor	yes		8.16	12.81	5.34	7.35	10.35	3.29	6.24	6.21	6.54	17.25	6.76	7.14	5.75	6.47	6.99	5.49	6.08	7.99	4.42	12.84	7.1	14.66	10.04	18.11	9.7	19.4	4.64	6.03	8.39	7.69	6.74	3.34	9.21	8.7	6.54	6.18	4.62	4.51	10.61	13.05	13.11	20.57	8.52	8.63	5.8	6.84
GRMZM2G492768_T01	sRNA precursor	yes		0	0	0	0	0	3.24	0	0	0	0	0	0	0	0	0	0	0	0	6.59	0	0	0	0	0	0	0	0	0	0	0	0	0	0	0	0	0	0	0	0	0	0	0	0	0	0	0
GRMZM2G353548_T03	lncRNA	yes	yes	23.41	29.22	27.26	25.12	26.1	18.2	24.27	29.33	22.07	36.66	25.09	27.2	28.29	34.95	34.73	38.08	36.12	25.17	21.96	46.61	31.31	34.03	55.34	22.92	44.11	31.65	35.65	27.09	28.37	31.11	45.62	55.9	49.92	57.11	30.5	35.26	34.14	25.14	30.4	35.17	31.75	33.69	45.51	47.87	26.97	30.33
GRMZM2G498547_T02	TE		yes	0	0	0	0	0	0	0	0	0	0	0	0	0	0	0	0	0	0	0	0	0	0	0	0	0	0	0	0	0	0	0	0	0	0	0	0	0	0	0	0	0	0	0	0	0	0
GRMZM2G498547_T01	TE		yes	0	0	0	0	0	0	0	0	0	0	0	0	0	0	0	0	0	0	0	0	0	0	0	0	0	0	0	0	0	0	0	0	0	0	0	0	0	0	0	0	0	0	0	0	0	0
GRMZM2G438243_T01	lncRNA	yes		219.47	27.35	451.33	29.45	714.84	310.52	285.71	286.37	305.44	35.67	164.26	123.72	154.72	97.27	114.39	143.19	119.67	16.7	59.13	135.61	144.58	33.96	44.16	94.07	29.98	53.54	0	246.03	339.75	205.91	0	0	0	0	0	0	0	0	60.72	57.93	73.73	14.26	87.2	25.64	21.06	11.47
GRMZM5G871600_T01	lncRNA			0	0	0	0	0	0	0	0	0	0	0	0	0	0	0	0	0	0	0	0	0	0	0	0	0	0	0	0	0	0	0	0	0	0	0	0	0	0	0	0	0	0	0	0	0	0
GRMZM5G895419_T01	sRNA precursor		yes	0	0	0	0	0	0	0	0	0	0	0	0	0	0	0	0	0	0	0	0	0	0	0	0	0	0	0	0	0	0	0	0	0	0	0	0	0	0	0	0	0	0	0	0	0	0
GRMZM2G421160_T01	lncRNA			0	0	0	0	0	0	0	0	0	0	0	0	0	0	0	0	0	0	0	0	0	0	0	0	0	0	0	0	0	0	0	0	0	0	0	0	0	0	0	0	0	0	0	0	0	0
GRMZM5G811592_T01	lncRNA			0	0	0	0	0	0	0	0	0	0	0	0	0	0	0	0	0	0	0	0	0	0	0	0	0	0	0	0	0	0	0	0	0	0	0	0	0	0	0	0	0	0	0	0	0	0
GRMZM2G108609_T01	lncRNA	yes		0.74	0	5.37	6.98	0	0	0	1.06	0.24	0	1.93	0	3.12	0	0.62	0	0	0	0	12.73	6.94	0	11.9	0	4.98	0	19.88	0	0	0	0	0	12.5	3.53	3.66	6.93	1.31	3.83	0	0	0	0	0	0	0	0
GRMZM2G150122_T01	sRNA precursor			0	0	0	0	0	0	0	0	0	0	0	0	0	0	0	0	0	0	0	0	0	0	0	0	0	0	0	0	0	0	0	0	0	0	0	0	0	0	0	0	0	0	0	0	0	0
GRMZM2G000127_T01	lncRNA	yes	yes	0	0	1.87	0	6.4	0	0	1.47	0	1.27	3.19	1.5	2.74	0	1.15	1.21	3.59	1.13	3.08	0	0	2.19	0	3.99	3.45	6.27	0	0	0	0	0	0	0	9.74	5.84	0	0	3.1	0	6.31	5.56	10.01	6.12	4.1	5.56	12.12
GRMZM2G000114_T02	sRNA precursor	yes		0.17	0.23	8.95	0.08	0.06	0.15	0.53	0.07	0.2	0.03	0.09	0.05	0.07	0.19	0.06	0.46	0.17	0.13	0.05	0.25	0.2	0.14	0.35	0.08	0.1	0.06	2.28	0.39	2.4	0.55	0.9	0.85	0.23	0.11	0.11	0.15	0.49	0.05	0.07	0.12	0.06	0.06	0.09	0.07	0.16	0.08
AC196212.3_FGT001	sRNA precursor			0	0	0	0	0	0	0	0	0	0	0	0	0	0	0	0	0	0	0	0	0	0	0	0	0	0	0	0	0	0	0	0	0	0	0	0	0	0	0	0	0	0	0	0	0	0
GRMZM2G152079_T01	lncRNA	yes		4.33	0	8.59	0	10.95	0	480.93	997.23	502.8	1.95	14.09	814.2	3771.61	5183.41	3785.13	617.65	734.71	35.62	27.81	24.84	13.22	56.77	107.64	0	44.16	0	2127.21	140.87	8.04	0	1134.06	757.62	1135.14	1155.47	1128.66	964.07	863.58	925.3	1061.96	569.89	710.22	0	3384.48	3135.65	2326.3	2610.08
GRMZM2G152089_T01	TE	yes		116.86	0	240.48	0	562.61	110.82	476.89	617.8	455.94	0	266.34	970.86	1116.49	721.74	542.09	207.5	250.97	15.06	81.46	180.06	62.19	0	246.95	0	241.23	0	126.64	260.22	76.4	0	171.96	186.53	276.55	296.01	124.77	184.02	130.8	177.01	107.78	42.87	47.78	0	355.27	204.4	64.55	120.08
GRMZM2G166888_T01	lncRNA	yes	yes	0	0	0	0	0	0	0	0	0	0	0	0	0	499.22	149.38	0	0	0	0	0	0	0	0	0	0	0	0	0	0	0	0	0	0	0	0	0	0	0	0	2.87	0	0	12.79	0	0	0
GRMZM5G860398_T01	lncRNA			0	0	0	0	0	0	0	0	0	0	0	0	0	0	0	0	0	0	0	0	0	0	0	0	0	0	0	0	0	0	0	0	0	0	0	0	0	0	0	0	0	0	0	0	0	0
GRMZM2G409082_T01	lncRNA	yes		0	0	0	0	0	0	0	0	0	0	0	0	0	0	0	0	0	0	0	0	0	0	0	0	0	0	0	0	0	0	0	0	0	0	0	0	0	0	0	5.54	0	0	24.57	0	0	0
GRMZM2G064698_T02	lncRNA	yes		0	0	0	0	0	0	0	0	0	0	0	0	0.11	0	0	0	0	0	0	0	0	0	0	0	0	0	0	0	0	0	0	0	0	0	0	0	0	0	0	0	0	0	0	0	0	0
GRMZM2G064698_T01	lncRNA	yes		0	0	2.88	0	0	0	1.78	0	0	0	0	0	1.75	0	0	0	0	0	0	0	0	0	0	0	0	0	0	0	0	0	0	0	0	0	0	0	0	0	0	0	0	0	0	0	0	0
GRMZM2G072383_T01	lncRNA	yes		0	0	0	0	0	0	14.91	31.48	0	0	0	1.03	28.2	751.49	129.82	4.35	0	0	112.43	223.71	14.39	27.01	29.91	0	45.31	0	5665.11	1442.22	397.88	0	4274.22	3220.71	2777.83	3418.28	2000.94	1486.11	1714.08	963.03	8.97	182.02	112.19	0	3274.76	706.63	345.84	214.98
GRMZM2G089574_T02	sRNA precursor	yes		0	0	0	0	0	0	49.97	90.17	0	0	8.82	43.85	97.51	590.04	219.92	8.77	0.86	0	43.23	113.22	21.4	25.25	47.47	0	74.06	11.8	2326.01	1295.09	574.47	5.55	1560.69	921.47	1683.34	1674.15	505.81	479.75	559.01	286.07	12.02	296.91	129.65	0	1107.15	557.71	197.03	159.6
GRMZM2G061929_T01	lncRNA	yes		0	0	0	0	0	0	72.14	105.89	5.16	0	34.24	98.63	110.41	523.15	162.23	5.2	0	0	55.43	175.57	42.15	11.99	96.38	0	220.19	0	1098.93	1224.99	441.03	0	740.66	670.4	723.05	906.9	536.59	632.25	514.98	659.52	21.62	140.16	51.29	0	225.8	53.04	7.4	10.56
GRMZM2G173023_T01	lncRNA	yes		0	0	0	0	0	0	0	0	0	0	0	0	0	0	0	0	0	1.92	0	0	0	0	0	0	0	0	0	0	0	0	0	0	0	0	0	0	0	0	0	0	0	0	0	0	0	0
GRMZM2G090028_T02	sRNA precursor	yes	yes	0	0	0	0	0	0	0	0.48	0	0	0	0	0	0	0	0	0.83	0	0	62.55	33.3	0	19.95	6.78	2.1	0	0	0	43.58	24.07	0	0	0	0	2.94	0	7.54	7.23	0	0	0	0	0	1.7	0	0
GRMZM2G109873_T01	sRNA precursor			0	0	0	0	0	0	0	0	0	0	0	0	0	0	0	0	0	0	0	0	0	0	0	0	0	0	0	0	0	0	0	0	0	0	0	0	0	0	0	0	0	0	0	0	0	0
GRMZM2G303995_T01	sRNA precursor	yes	yes	0	0	0	0	0	0	0	0	0	0.22	0	0	0	0	0	0	0	0	0	0	0	0	0	0	0	0	0	0	0	0	0	0	0	0	0	0	0	0	0	0	0	0	0	0	0	0
GRMZM2G463227_T04	lncRNA	yes		61.86	55.59	58.17	49.92	45.46	39.22	83.48	72.31	68.34	93.75	34.12	52.62	71.33	42.17	85.45	100.32	63.33	105.36	33.47	88.29	51.72	52.35	61.24	49.36	91.11	58.88	31.89	17.8	35.75	45.42	24.15	26.31	25.13	87.56	65.48	50.94	107.44	81.23	40.96	50.87	34.22	23.68	82.95	78.84	55.73	72.58
GRMZM2G137883_T01	lncRNA	yes	yes	0	0	0	0	0	0	0	0	0	0	0	0	0	0	0	0	0	0	0	0	0	0	0	0	0	0	0	0	0	0	0	0	0	0	0	0	0	0	0	0	0	0	0	0	0	0
GRMZM2G035049_T01	lncRNA	yes		0	0	0	0	0	0	0	0	0	0	0	0	0	0	0	0	0	0	0	0	0	0	0	0	0	0	0	0	0	0	0	0	0	0	0	0	0	0	0	0	0	0	0	0	0	0
AC190809.2_FGT002	sRNA precursor			0	0	0	0	0	0	0	0	0	0	0	0	0	0	0	0	0	0	0	0	0	0	0	0	0	0	0	0	0	0	0	0	0	0	0	0	0	0	0	0	0	0	0	0	0	0
GRMZM2G154235_T01	sRNA precursor	yes	yes	0	0	0	0	0	0	0	0	0	0	0	0	0	0	0	0	0	0	0	0	0	0	0	0	0	0	0	0	0	0	0	0	0	0	0	0	0	0	0	0	0	0	0	0	0	0
GRMZM2G154156_T03	sRNA precursor	yes		24.63	41.04	19.59	36.09	32.28	17.53	21.04	23.12	20.98	41.77	35.41	25.66	29.14	41.88	31.78	27.9	26.21	42.82	16.7	25.92	28.89	48.7	23.4	28.96	42.73	50.71	39.97	5.8	21.43	30.87	34.78	19.9	44.22	52.67	42.7	30.59	26.54	32.36	43.94	51.47	56.49	54.8	47.64	62.84	42.88	52.89
GRMZM2G325749_T01	sRNA precursor	yes		43.18	74.19	25.16	13.45	17.98	40.61	23.29	27.98	25.34	45.33	21.43	20.23	8.31	15.86	21.25	27.23	24.55	25.37	43.93	9.22	12.94	23.24	11.34	20.91	17.51	33.37	10.45	12.57	9.04	9.2	3.67	3.14	12.61	9.17	7.7	4.42	6.21	6.61	41.54	42.24	13.53	34.12	19.49	17.75	9.45	14.3
GRMZM2G325749_T02	lncRNA	yes		67.69	150.57	66.51	40.65	45.99	114.27	60.53	53.98	53.16	143.92	58.08	66.44	21.44	62.59	54.77	98.16	47.75	63.99	211.97	26.98	40.92	85.37	25.97	75.09	57.18	109.42	28.52	68.06	48.25	37.39	29.69	16.62	25.23	48.91	25.23	25.52	29.4	18.38	159.94	92.09	63.85	148.91	39.65	44.95	21.52	35.64
GRMZM2G525726_T01	sRNA precursor		yes	0	0	0	0	0	0	0	0	0	0	0	0	0	0	0	0	0	0	0	0	0	0	0	0	0	0	0	0	0	0	0	0	0	0	0	0	0	0	0	0	0	0	0	0	0	0
GRMZM2G483490_T01	sRNA precursor	yes	yes	0	0	0	0	0	0	0	0.69	0	0	0	0	0	0	0	0	0	0	108.19	0	0	0	0	0	0	0	0	0	0	0	0	0	0	0	1.94	0	0	0	0	0	0	0	0	0	0	0
GRMZM2G019681_T01	lncRNA	yes		55.97	60.44	48.6	47.65	49.74	56.51	43.33	44.37	38.16	60.22	42.04	38.5	48.13	57.62	54.98	48.34	50.46	58.74	72.89	59.24	44.14	29.66	61.94	48.6	64.8	42.21	22.15	35.58	58.47	45.88	46.66	35.19	42.9	35.6	46.5	58.94	49.78	39.37	45.69	40.19	31.93	48.2	22.95	22.37	21.31	24.75
GRMZM2G324340_T02	sRNA precursor		yes	0	0	0	0	0	0.19	0	0	0	0	0	0	0	0	0	0	0	0	0	0	0	0	0	0	0	0	0	0	0	0	0	0	0	0	0	0	0	0	0	0	0	0	0	0	0	0
GRMZM5G820650_T01	lncRNA		yes	0	0	0	0	0	0	0	0	0	0	0	0	0	0	0	0	0	0	0	0	0	0	0	0	0	0	0	0	0	0	0	0	0	0	0	0	0	0	0	0	0	0	0	0	0	0
GRMZM2G015568_T01	sRNA precursor		yes	0	0	0	0	0	0	0	0	0	0	0	0	0	0	0	0	0	0	0	0	0	0	0	0	0	0	0	0	0	0	0	0	0	0	0	0	0	0	0	0	0	0	0	0	0	0
GRMZM2G021223_T05	lncRNA	yes	yes	8.79	12.06	14.83	1.51	13.22	1.74	4.82	10.31	14.08	10.27	6.56	4.48	5.21	2.14	14.07	17.68	12.1	11.43	1.35	1.99	9.25	6.44	3.39	4.24	12.01	7.86	16.82	0	23.19	7.56	39.43	32.54	4.54	13.85	13.27	4.68	18.65	11.32	8.62	2.53	4.51	13.89	3.76	11.74	7.39	12.99
GRMZM2G167008_T01	sRNA precursor	yes		9.91	16.3	0	0	0	0	15.54	23.39	0	4.21	0	6.7	6.4	34.43	8.04	6.99	22.42	11.81	6.84	76.34	12.52	0	84.58	0	0	19.1	22.07	0	31.93	81.16	0	161.6	0	0	0	0	0	17.38	20.07	40.86	0	0	9.09	14.42	0	32.07
GRMZM2G119081_T02	TE	yes		2.64	1.14	2.29	2.55	3.86	0	4.46	3.18	3.51	3.45	3.79	2.96	4.95	4.8	5.47	5.78	8.93	5.45	0.62	0	1.24	7.53	6.33	3.13	4.9	7.74	0	2.41	0	0.7	0	0	0	3.25	5.04	3.15	0	2.97	2.73	5.65	5.11	6.25	4.93	7.12	7.26	5.26
GRMZM2G119081_T01	sRNA precursor	yes		4.68	6.14	3.97	2.12	9.66	1.19	2.99	3.39	4.24	5.21	4.11	3.23	3.02	4.84	4.73	4.65	6.08	3.69	2.01	5.25	4.42	10.15	6.41	8	6.04	12.83	1.73	13.66	6.65	6.07	6.3	0	5.67	6.16	4	4.51	3.77	3.01	5.42	8.64	8.36	14.86	5.1	8.53	5.39	4.5
GRMZM2G111850_T01	lncRNA			0	0	0	0	0	0	0	0	0	0	0	0	0	0	0	0	0	0	0	0	0	0	0	0	0	0	0	0	0	0	0	0	0	0	0	0	0	0	0	0	0	0	0	0	0	0
GRMZM2G703143_T01	lncRNA			0	0	0	0	0	0	0	0	0	0	0	0	0	0	0	0	0	0	0	0	0	0	0	0	0	0	0	0	0	0	0	0	0	0	0	0	0	0	0	0	0	0	0	0	0	0
GRMZM5G852794_T01	sRNA precursor	yes	yes	0	0	0	3.09	0	0	0	0	0	0	0	0	0	0	0	0	0	0	0	0	0	0	0	0	0	0	0	0	0	0	0	0	0	0	0	0	0	0	0	0	0	0	0	0	0	0
GRMZM5G874734_T01	sRNA precursor	yes	yes	0	0	0	0	0	0	0	0	0	0	0	0	0	0	0	0	0	0	0	0	0	0	0	0	3.57	0	0	0	0	0	0	0	0	5.87	0	0	0	0	0	0	0	0	0	0	0	0
AC194016.3_FGT001	sRNA precursor			0	0	0	0	0	0	0	0	0	0	0	0	0	0	0	0	0	0	0	0	0	0	0	0	0	0	0	0	0	0	0	0	0	0	0	0	0	0	0	0	0	0	0	0	0	0
GRMZM2G513103_T01	sRNA precursor	yes		653.53	668.44	682.75	653.08	797.08	625.72	545.32	586.98	558.64	668.58	509.17	757.92	596.05	530.83	663.57	892.06	846.59	521.89	434.66	198.8	281.29	229.65	167.13	623.82	118.4	305.44	156.41	573.98	731.95	832.55	201.06	280.59	133.1	186	214.03	207.82	208.11	271.5	340.32	332.96	416.91	145.12	455.35	342.18	512.01	328.75
GRMZM2G104401_T01	TE			0	0	0	0	0	0	0	0	0	0	0	0	0	0	0	0	0	0	0	0	0	0	0	0	0	0	0	0	0	0	0	0	0	0	0	0	0	0	0	0	0	0	0	0	0	0
GRMZM5G812860_T01	lncRNA	yes		13.94	3.12	12.37	40.97	28.43	18.44	14.73	11.99	9.63	17.61	19.47	20.55	27.43	13.66	14.06	13.76	18.45	11.33	24.78	29.9	17.23	3.46	0	12.65	28.75	18.95	0	0	8.76	0	0	0	0	10.49	3.61	0	0	9.33	15.22	8.66	16.48	6.91	20.03	35.74	22.72	28.97
GRMZM2G312543_T01	sRNA precursor	yes		382.06	511.28	410.89	328.4	453.5	428.13	339.37	298.57	303.96	501.43	275.88	379.88	499.63	289.27	295.92	450.45	343	385.37	417.55	87.27	126.8	224.71	114.71	324.59	69.07	271	256.9	196.64	206.03	464.84	167.44	145.89	159.89	138.65	178.66	169.71	177.71	140.1	224.55	200.06	276.5	195.7	494.55	216.59	297.9	211.46
GRMZM2G703153_T01	sRNA precursor	yes		11.22	0	21.27	37.81	0	0	20.28	14.92	18.32	0	5.98	8.5	3	0	0	3.19	2.12	0	0	0	0	0	0	0	0	0	0	0	0	34.23	0	0	0	0	0	0	0	0	0	0	0	0	0	0	0	0
GRMZM2G108777_T01	lncRNA	yes		0	0	0	0	0	0	0	0	0	0	0	0	0	0	0	0	0	0	0	0	0	0	0	0	0	0	0	0	0	0	0	0	0	0	0	0	0	0	0	0	0	0	0	0	0	0
GRMZM2G041493_T02	sRNA precursor	yes	yes	27.85	0	62.87	34.79	6.44	24.76	84.82	137.24	85.29	0	20.64	15.02	127.9	10.65	5.13	6.43	26.71	25.74	5.23	0	0	0	0	0	0	0	0	0	0	0	0	0	0	0	0	0	41.71	211.97	0	0	0	0	4.63	1.85	3.99	0
GRMZM2G041493_T01	sRNA precursor	yes		5.04	0	7.95	7.65	2.18	2.98	13.51	16.56	15.03	0	6.24	6.85	26.09	0.29	1.98	0.77	2.87	6.09	0.92	0	0	0	0	0	0	0	0	0	0	0	0	0	0	0	0	0	13.42	35.21	0	0	2	0	5.69	0.05	5.13	0
GRMZM2G342744_T01	lncRNA			0	0	0	0	0	0	0	0	0	0	0	0	0	0	0	0	0	0	0	0	0	0	0	0	0	0	0	0	0	0	0	0	0	0	0	0	0	0	0	0	0	0	0	0	0	0
AC205106.3_FGT004	lncRNA			0	0	0	0	0	0	0	0	0	0	0	0	0	0	0	0	0	0	0	0	0	0	0	0	0	0	0	0	0	0	0	0	0	0	0	0	0	0	0	0	0	0	0	0	0	0
GRMZM2G408949_T01	sRNA precursor	yes	yes	0	0	0	0	0	0	0	1.04	0	0	0	0	0	0	0	1.61	0	0	0	0	0	0	0	0	28.69	0	0	12.22	11.01	0	0	0	0	12.66	6.18	0	0	0	0	0	0	0	0	3.78	0	0
GRMZM2G703156_T01	lncRNA		yes	0	0	0	0	0	0	0	0	0	0	0	0	0	0	0	0	0	0	0	0	0	0	0	0	0	0	0	0	0	0	0	0	0	0	0	0	0	0	0	0	0	0	0	0	0	0
GRMZM5G882736_T01	lncRNA			0	0	0	0	0	0	0	0	0	0	0	0	0	0	0	0	0	0	0	0	0	0	0	0	0	0	0	0	0	0	0	0	0	0	0	0	0	0	0	0	0	0	0	0	0	0
GRMZM2G703159_T01	lncRNA		yes	0	0	0	0	0	0	0	0	0	0	0	0	0	0	0	0	0	0	0	0	0	0	0	0	0	0	0	0	0	0	0	0	0	0	0	0	0	0	0	0	0	0	0	0	0	0
GRMZM2G369069_T01	sRNA precursor			0	0	0	0	0	0	0	0	0	0	0	0	0	0	0	0	0	0	0	0	0	0	0	0	0	0	0	0	0	0	0	0	0	0	0	0	0	0	0	0	0	0	0	0	0	0
GRMZM2G174147_T01	sRNA precursor			0	0	0	0	0	0	0	0	0	0	0	0	0	0	0	0	0	0	0	0	0	0	0	0	0	0	0	0	0	0	0	0	0	0	0	0	0	0	0	0	0	0	0	0	0	0
GRMZM2G099867_T01	sRNA precursor	yes		1774.91	14.01	4181.23	19.5	5801.29	2172.56	3319.45	3795.45	3705.27	61.64	4437.17	2341.04	2219.18	3798.09	4159.86	1851.75	1356.16	4.39	74.74	484.58	372.42	16.95	408.59	219.11	133.74	215.02	0	1675.72	2427.74	533.36	0	0	0	0	0	0	0	0	146.12	56.88	153.24	27.75	2843.99	828.67	520.48	331.48
GRMZM2G498111_T01	sRNA precursor			0	0	0	0	0	0	0	0	0	0	0	0	0	0	0	0	0	0	0	0	0	0	0	0	0	0	0	0	0	0	0	0	0	0	0	0	0	0	0	0	0	0	0	0	0	0
GRMZM2G498079_T01	sRNA precursor		yes	0	0	0	0	0	0	0	0	0	0	0	0	0	0	0	0	0	0	0	0	0	0	0	0	0	0	0	0	0	0	0	0	0	0	0	0	0	0	0	0	0	0	0	0	0	0
GRMZM2G568427_T01	sRNA precursor		yes	0	0	0	0	0	0	0	0	0	0	0	0	0	0	0	0	0	0	0	0	0	0	0	0	0	0	0	0	0	0	0	0	0	0	0	0	0	0	0	0	0	0	0	0	0	0
GRMZM2G128268_T02	lncRNA	yes		11.06	5.36	0.32	0.24	0.1	6.5	0.91	1.07	3.5	1.78	1.16	0.2	1.43	0.5	0.27	0.13	3.3	3.93	3.59	0.65	0.4	1.8	0	0.34	0	2.46	5	0.81	1.39	3.15	0	1.65	0	0	0.61	0	0	1.97	1.84	0.79	0.49	0	1.35	0.05	0.79	0.53
GRMZM2G534113_T01	sRNA precursor		yes	0	0	0	0	0	0	0	0	0	0	0	0	0	0	0	0	0	0	0	0	0	0	0	0	0	0	0	0	0	0	0	0	0	0	0	0	0	0	0	0	0	0	0	0	0	0
GRMZM2G565940_T01	lncRNA	yes	yes	66.99	0	171.14	0	284.5	105.85	182.27	241.78	212.23	7.22	220.97	243.5	345.83	438.69	418.38	238.69	136.52	8.89	77.37	265.41	220.43	354.04	202.15	1015.93	207.96	432.46	165.83	682.62	1079.47	863.67	57.84	21.55	27.44	50.8	41.58	36.05	23.42	16.68	218.09	182.55	486.7	579.57	218.14	78.66	53.35	35.16
GRMZM2G054987_T01	lncRNA	yes	yes	0.93	3.22	1.4	0.19	0.12	0.23	0.17	0.39	0.37	4.52	0.13	0.14	0.17	0.19	0.22	0.19	1.43	1.69	3.62	4.04	2.49	3.28	4.73	3.83	2.17	1.86	4.74	2.1	1.25	2.16	1.69	6.18	8.12	3.06	3.41	3.8	3.77	1.53	1.29	3.72	3.46	2.14	0.23	0.13	0.19	0.06
GRMZM2G054987_T02	lncRNA	yes		8.21	11.31	7.32	7.9	11.87	5.28	7.59	11.23	5.63	16.92	10.16	10.26	14.47	14.23	19.38	15.43	17.73	13.29	7.98	7.39	9.18	13.96	8.24	9.81	9.91	11.25	6.14	3.42	5.57	4.21	7.46	3.81	3.07	13.46	11.39	14.76	10.9	15.44	16.6	15.38	14.52	8.52	12.91	15.94	19.69	30.08
GRMZM5G881824_T01	lncRNA	yes	yes	7.65	17.66	4.15	3.7	3.16	5.12	5.47	8.67	6.49	9.98	4.69	4.43	6.94	7.54	7.66	4.57	7.38	7.71	5.47	4.85	4.44	6.74	6.8	5.87	6.25	4.55	9.35	7.53	13.84	11.1	4.4	14.26	9.09	9.46	7.23	10.75	9.68	6.5	8.72	9.56	4.72	2.99	10.17	10.33	8.06	15.27
GRMZM5G825076_T01	sRNA precursor	yes		0	0	0	0	0	0	0	0	0	0	0	0	0	0	0	0	0	0.21	0.78	0	0	1.89	0	0	0	0.99	0	0	0	0	0	0	0	0	0	0	0	0	0.57	0.59	0	1.15	0	0	0	0
GRMZM2G703173_T01	lncRNA	yes		0	0	0	0	0	0	0	0	0	0	0	0	0	0	0	0	0	0	0	0	0	0	0	0	0	0	0	0	0	0	0	0	0	0	0	0	0	0	0	0	0	0	0	0	0	0
GRMZM2G097084_T01	lncRNA		yes	0	0	0	0	0	0	0	0	0	0	0	0	0	0	0	0	0	0	0	0	0	0	0	0	0	0	0	0	0	0	0	0	0	0	0	0	0	0	0	0	0	0	0	0	0	0
GRMZM2G170452_T01	sRNA precursor	yes		37.49	37.41	41.53	50.57	36.34	34.15	37.78	39.67	36.9	41.58	42.38	43.42	49.41	47.63	46.43	46.01	42.28	44.71	34.68	170.04	55.29	24.48	91.67	31.04	138.23	23.08	80.3	41.9	47.28	31.06	114.45	96.94	141.92	123.19	78.86	77.03	78.5	67.51	27.33	24.87	28.96	23.88	39.04	39.5	48.29	60.84
AC198223.3_FGT001	lncRNA			0	0	0	0	0	0	0	0	0	0	0	0	0	0	0	0	0	0	0	0	0	0	0	0	0	0	0	0	0	0	0	0	0	0	0	0	0	0	0	0	0	0	0	0	0	0
GRMZM2G164647_T01	sRNA precursor	yes		8.36	8.01	7.91	11.4	17.99	6.12	8.33	10.43	8.25	10.5	11.83	10.68	16.24	9.43	12.43	11.83	15.04	13.01	8.85	25.17	15.65	15.07	33.35	17.05	45.25	18.2	18.97	9.4	5.4	5.93	20.63	4.02	29.93	17.86	14.38	10.98	13.86	9.88	13.38	13.85	17.05	21.05	29.79	29.32	16.77	17.68
GRMZM2G006985_T01	lncRNA	yes		0	0	0	0	0	0	0	0	0	0	0	0	0	0	0	0	0	0	0	0	0	0	0	0	0	0	0	0	0	0	0	0	0	0	0	0	0	0	0	0	0	0	0	0	0	0
GRMZM2G165170_T01	sRNA precursor		yes	0	0	0	0	0	0	0	0	0	0	0	0	0	0	0	0	0	0	0	0	0	0	0	0	0	0	0	0	0	0	0	0	0	0	0	0	0	0	0	0	0	0	0	0	0	0
GRMZM2G052323_T01	lncRNA	yes		23.17	39.43	8.1	13.72	30.28	44.46	16.64	14.45	18.92	25.37	15.74	13.75	11.63	11.79	12.64	30	14.56	20.77	19.28	0	0	19.9	0	5.27	0	10.94	0	0	0	0	0	0	0	0	0	0	0	0	11.52	10.99	13.43	25.25	10.38	2.45	5.61	0
GRMZM2G482935_T01	sRNA precursor	yes		0	0	0	0	0	0	0	0	0	0	0	0	0	0	0	0	0	0	0	0	0	0	0	0	0	0	0	0	0	0	0	0	0	0	0	0	0	0	0	0	0	0	0	0	0	0
GRMZM2G452727_T01	sRNA precursor	yes	yes	0	0	0	0	0	0	0	0	0	0	0	0	0	0	0	0	0	0	0	0	0	0	0	0	0	0	0	0	0	0	0	0	0	0	0	0	0	0	0	0	0	0	0	0	0	0
GRMZM2G462641_T01	lncRNA	yes	yes	0	0	0	0	0	0	0	0	0	0	0	0	0	0	0	0	0	0	0	0	0	0	0	0	0	0	0	0	0	0	0	0	0	0	0	0	0	0	0	0	0	0	0	0	0	0
GRMZM2G136308_T01	sRNA precursor			0	0	0	0	0	0	0	0	0	0	0	0	0	0	0	0	0	0	0	0	0	0	0	0	0	0	0	0	0	0	0	0	0	0	0	0	0	0	0	0	0	0	0	0	0	0
GRMZM2G136328_T01	sRNA precursor			0	0	0	0	0	0	0	0	0	0	0	0	0	0	0	0	0	0	0	0	0	0	0	0	0	0	0	0	0	0	0	0	0	0	0	0	0	0	0	0	0	0	0	0	0	0
GRMZM2G132966_T01	sRNA precursor			0	0	0	0	0	0	0	0	0	0	0	0	0	0	0	0	0	0	0	0	0	0	0	0	0	0	0	0	0	0	0	0	0	0	0	0	0	0	0	0	0	0	0	0	0	0
GRMZM5G854138_T01	sRNA precursor	yes		52.96	15.36	179.64	67.94	337.61	13.38	34.57	31	24.86	18.43	41.6	54.44	39.86	30.03	37.17	120.34	36.21	52.76	17.16	34.37	228.59	357.13	28.9	2022.13	368.44	1954.81	15.71	62.78	57.84	42.26	4.27	1.92	117.81	20.97	54.41	24.75	70.4	8.29	230	38.15	461.14	521.34	18.57	9.17	2.61	5.55
GRMZM2G486618_T01	sRNA precursor	yes	yes	0	0	0	0	0	0	0	0	0	0	0	0	0	0	0	0	0	0	2.45	0	0	0	0	0	0	0	0	0	0	0	0	0	0	0	0	0	0	0	0	0	0	0	0	0	0	0
GRMZM2G039648_T01	sRNA precursor			0	0	0	0	0	0	0	0	0	0	0	0	0	0	0	0	0	0	0	0	0	0	0	0	0	0	0	0	0	0	0	0	0	0	0	0	0	0	0	0	0	0	0	0	0	0
GRMZM2G144885_T01	lncRNA		yes	0	0	0	0	0	0	0	0	0	0	0	0	0	0	0	0	0	0	0	0	0	0	0	0	0	0	0	0	0	0	0	0	0	0	0	0	0	0	0	0	0	0	0	0	0	0
GRMZM2G006765_T01	lncRNA	yes	yes	120.75	335.22	11.24	95.72	22.36	206.82	37.43	13.84	72.22	244.18	0	24.81	6.42	15.31	15	71.05	38.53	98.75	96.07	31.98	16.76	29.9	6.52	49.62	21.35	40.54	9.03	0	0	19.1	68.79	41.03	30.72	47.02	95.96	168.96	30.67	61.99	38.31	31.96	26.65	42.81	3.19	3.3	9.77	7.32
AC226536.2_FGT001	sRNA precursor			0	0	0	0	0	0	0	0	0	0	0	0	0	0	0	0	0	0	0	0	0	0	0	0	0	0	0	0	0	0	0	0	0	0	0	0	0	0	0	0	0	0	0	0	0	0
GRMZM2G002824_T01	sRNA precursor			0	0	0	0	0	0	0	0	0	0	0	0	0	0	0	0	0	0	0	0	0	0	0	0	0	0	0	0	0	0	0	0	0	0	0	0	0	0	0	0	0	0	0	0	0	0
GRMZM2G355679_T04	lncRNA		yes	0	0	0	0	0	0	0	0	0	0	0	0	0	0	0	0	0	0	0	0	0	0	0	0	0	0	0	0	0	0	0	0	0	0	0	0	0	0	0	0	0	0	0	0	0	0
GRMZM2G052279_T02	lncRNA	yes		7.07	8.24	3.3	4.79	8.5	30.51	5.56	3.5	2.29	1.68	6.22	2.75	4.25	6.42	0.56	3.05	9.19	10.06	27.16	0	2.01	5.67	0	7.26	0	1.54	0	0	0	0.73	0	0	0	0	0	0	0	0.71	11.81	3.23	1.59	6.88	6.59	10.21	4.74	0.67
GRMZM2G703183_T01	sRNA precursor		yes	0	0	0	0	0	0	0	0	0	0	0	0	0	0	0	0	0	0	0	0	0	0	0	0	0	0	0	0	0	0	0	0	0	0	0	0	0	0	0	0	0	0	0	0	0	0
GRMZM2G703185_T01	sRNA precursor		yes	0	0	0	0	0	0	0	0	0	0	0	0	0	0	0	0	0	0	0	0	0	0	0	0	0	0	0	0	0	0	0	0	0	0	0	0	0	0	0	0	0	0	0	0	0	0
GRMZM2G703187_T01	lncRNA			0	0	0	0	0	0	0	0	0	0	0	0	0	0	0	0	0	0	0	0	0	0	0	0	0	0	0	0	0	0	0	0	0	0	0	0	0	0	0	0	0	0	0	0	0	0
GRMZM2G042897_T03	lncRNA	yes	yes	1.51	0	0	2.84	1.51	4.08	1.01	2.07	1.96	2.64	3.04	4.13	2.4	0	1.51	0.86	0.36	1.32	5.09	0	0	0	0	0	2.37	1.56	0	0	0	0	0	0	0	0	1.6	0	0	2.29	0.92	2.56	5.92	0	5.47	1.31	0	3.68
GRMZM2G119105_T01	sRNA precursor	yes		0.17	0.2	0.12	0.05	0.1	0.09	0.14	0.03	0.08	0.14	0.06	0.06	0.02	0	0	0.21	0.19	0.3	0.16	0.1	0	0.13	0	0.04	0	0	0.16	0	0	0.39	0	0.32	0	0.84	0.23	0.94	0	0	0.12	0.2	0.14	0.2	0.45	0.29	0.44	0.19
GRMZM2G703190_T01	lncRNA			0	0	0	0	0	0	0	0	0	0	0	0	0	0	0	0	0	0	0	0	0	0	0	0	0	0	0	0	0	0	0	0	0	0	0	0	0	0	0	0	0	0	0	0	0	0
GRMZM2G076356_T01	TE	yes		0	0	0	0	0	0	0	0	0	0	0	0	0	0	0	0	0	0	0	0	0	0	0	49.24	154.01	8.6	0	4029.49	5124.47	1008.41	0	0	0	0	0	0	0	0	0	0	0	0	0	0	0	0
GRMZM2G703193_T01	lncRNA			0	0	0	0	0	0	0	0	0	0	0	0	0	0	0	0	0	0	0	0	0	0	0	0	0	0	0	0	0	0	0	0	0	0	0	0	0	0	0	0	0	0	0	0	0	0
GRMZM2G067553_T01	TE		yes	0	0	0	0	0	0	0	0	0	0	0	0	0	0	0	0	0	0	0	0	0	0	0	0	0	0	0	0	0	0	0	0	0	0	0	0	0	0	0	0	0	0	0	0	0	0
GRMZM2G703196_T01	lncRNA		yes	0	0	0	0	0	0	0	0	0	0	0	0	0	0	0	0	0	0	0	0	0	0	0	0	0	0	0	0	0	0	0	0	0	0	0	0	0	0	0	0	0	0	0	0	0	0
GRMZM2G115566_T01	sRNA precursor	yes	yes	0	0	0	0	0	0	0	0	0	0	0	0	0	0	0	0	0	0	1.13	11.83	8.17	0	8.5	3.35	13.36	0.73	3.67	2.25	7.96	2.39	10.04	1.98	7.14	3.99	16.55	20.99	8.48	5.34	0.6	0	0	0	0.3	0.94	0	1.11
GRMZM2G101867_T02	sRNA precursor	yes		43.73	57.87	31.98	32.99	21.63	46.81	36.9	29.2	37.76	56.98	33.96	33.07	22.91	13.45	33.31	29.26	36.18	53.76	85.57	63.74	67.19	79.94	67.88	82.41	34.11	74.57	34.96	33.12	18.61	56.96	39.14	89.3	74.79	23.79	33.35	36.99	35.33	46.03	91.01	52.18	43.31	74.76	17.67	26.2	34.95	33.2
GRMZM2G074351_T03	sRNA precursor	yes		2.09	0.31	6.96	0.72	1.7	0.36	1.34	1.39	5.7	1	1.59	1.84	3.17	3.01	3.4	5.53	6	3.46	1.14	1.78	2.26	0.46	2.48	1.03	3.89	0.81	1.38	5.01	2.19	1.42	1.77	4.95	9.47	4.19	6.4	4.13	5.01	5.93	1.48	3.16	2.7	2.29	3.77	4.74	3.69	4.48
GRMZM2G064896_T02	sRNA precursor	yes		1.75	3.86	1.88	2.58	2.39	0.81	3	3.07	3.47	3.07	1.5	1.88	1.61	0.74	2.26	2.38	2.06	2.35	2.94	2.9	3.83	3.54	3.13	2.1	3.52	3.29	1.84	2.8	2.46	0.46	4.99	2.92	1.31	3.33	2.04	1.58	5.15	3.4	2.72	3.03	2.32	3.33	2.49	3.43	2.87	1.64
GRMZM2G064984_T01	lncRNA	yes		39.09	23.57	58.32	50.93	43.21	31.02	60.45	53.27	46.07	22.86	37.87	38.14	73.8	39.91	43.94	44.74	45.11	23.78	39.13	33.57	37.95	19.28	33.41	38.75	49.41	30.37	27.01	67.13	41.67	45.61	30.8	38.1	36.06	35.16	28.03	27.55	25.72	31.21	34.06	31.48	35.53	25.19	39.91	53.22	34.3	40.99
GRMZM2G064984_T02	lncRNA	yes		8.3	10.44	11.02	3.54	4.77	16.59	3.52	10.51	5.73	6.55	7.57	8.05	8.39	6.95	10.79	6.55	9.85	8.56	24.81	13.98	7.23	4.93	3.99	8.7	8.95	6.73	2.94	5.84	18.38	11.19	0	13.45	1.19	5.28	4.87	3.36	0.91	0.46	9.26	15.09	10.05	8.64	7.06	7.82	4.76	1.49
GRMZM5G895680_T01	lncRNA			0	0	0	0	0	0	0	0	0	0	0	0	0	0	0	0	0	0	0	0	0	0	0	0	0	0	0	0	0	0	0	0	0	0	0	0	0	0	0	0	0	0	0	0	0	0
AC196035.3_FGT002	lncRNA			0	0	0	0	0	0	0	0	0	0	0	0	0	0	0	0	0	0	0	0	0	0	0	0	0	0	0	0	0	0	0	0	0	0	0	0	0	0	0	0	0	0	0	0	0	0
GRMZM2G703201_T01	lncRNA		yes	0	0	0	0	0	0	0	0	0	0	0	0	0	0	0	0	0	0	0	0	0	0	0	0	0	0	0	0	0	0	0	0	0	0	0	0	0	0	0	0	0	0	0	0	0	0
GRMZM2G155161_T01	lncRNA			0	0	0	0	0	0	0	0	0	0	0	0	0	0	0	0	0	0	0	0	0	0	0	0	0	0	0	0	0	0	0	0	0	0	0	0	0	0	0	0	0	0	0	0	0	0
GRMZM2G302866_T01	sRNA precursor			0	0	0	0	0	0	0	0	0	0	0	0	0	0	0	0	0	0	0	0	0	0	0	0	0	0	0	0	0	0	0	0	0	0	0	0	0	0	0	0	0	0	0	0	0	0
GRMZM2G444808_T03	lncRNA			0	0	0	0	0	0	0	0	0	0.48	0	0	0	0	0	0	0	0	0	0	0	0	0	0	0	0	0	0	0	0	0	0	0	0	0	0	0	0	0	0	0	0	0	0	0	0.42
GRMZM2G399740_T01	sRNA precursor	yes	yes	0	0	0	0	0	0	0	0	0	0	0	0	0	0	0	0	0	0	0	0	0	0	0	0	0	0	0	0	0	0	0	0	0	0	0	0	0	0	0	0	0	0	0	0	0	0
GRMZM5G866336_T01	lncRNA	yes		50.32	102.79	28.6	19.28	31.84	56.85	31.86	36.21	45.53	92.14	31.79	35.67	19.55	43.4	40.34	47.22	34.28	55.01	78.13	32.77	36.9	46.71	43.7	59.28	63.45	58.49	27.87	20.21	43.04	36.55	17.56	20.37	44.31	39.17	40.26	35.54	16.24	27.71	80.01	58.15	50.92	50.9	41.03	36.91	42.33	24.5
GRMZM2G155437_T02	lncRNA	yes		2.16	6.47	10.03	0.39	3.05	0.31	5.24	1.19	0.45	3.85	2	3.15	0.63	0.39	1.55	3.53	5.24	2.83	1.47	1.64	2.31	2.93	1.98	0.76	2.04	0.8	9.83	2.65	2.37	0.67	16.5	5.89	3.09	4.6	2	4.33	1.53	0.42	2.16	6.39	2.18	1.26	0.64	2.22	2.2	1.55
GRMZM2G070284_T04	lncRNA	yes	yes	1.8	0.07	1.02	0.76	0.64	1.52	0.69	0.8	0.04	0.99	0.63	0.44	0.52	0.03	1.27	0.53	1.14	0.24	1	2.35	0	0.42	0.11	0.39	0	0.01	0	0	0	0	0	0	0	0.83	0.49	0	0.02	0.51	2.44	0.58	0.87	0	4.22	0.4	0.02	0.89
GRMZM2G313812_T01	lncRNA	yes		8.58	17.54	1.62	1.52	6.1	2.14	7.27	4.69	7.41	14.04	1.43	8.87	0.98	0	6.72	6.8	8.34	9.61	6.41	0	1.75	6.78	0	11.14	0	11.01	2.78	0	11.7	31.23	0	0	0	0	0	0	0	0	10.61	12.02	5.07	10.99	8.92	4.96	3.48	3.12
GRMZM2G180697_T01	sRNA precursor	yes		15.31	33.88	2.75	4.87	12.48	8.29	12.32	11.77	12.67	28.08	6.54	18.91	3.83	9.08	14.2	13.83	12.87	20.32	15.32	0	7.92	20.45	0	23.25	0	28.79	4.76	5.32	16.08	53.38	0	0	0	0	1.07	0	0	0	25.92	15.9	14.37	28.55	15.44	6.66	5.92	4.84
GRMZM2G703209_T01	sRNA precursor		yes	0	0	0	0	0	0	0	0	0	0	0	0	0	0	0	0	0	0	0	0	0	0	0	0	0	0	0	0	0	0	0	0	0	0	0	0	0	0	0	0	0	0	0	0	0	0
GRMZM2G703211_T01	lncRNA			0	0	0	0	0	0	0	0	0	0	0	0	0	0	0	0	0	0	0	0	0	0	0	0	0	0	0	0	0	0	0	0	0	0	0	0	0	0	0	0	0	0	0	0	0	0
GRMZM2G164704_T01	sRNA precursor			0	0	0	0	0	0	0	0	0	0	0	0	0	0	0	0	0	0	0	0	0	0	0	0	0	0	0	0	0	0	0	0	0	0	0	0	0	0	0	0	0	0	0	0	0	0
GRMZM2G703214_T01	sRNA precursor	yes		50.53	11.1	101.6	134.14	43.55	6.71	69.59	96.55	63.22	27.98	83.72	74.58	106.07	20.65	28.9	42.13	42.66	20.44	0.93	0	7.09	0	0	8.62	1.96	5.65	0	14.17	20.88	24.51	0	0	0	0	0	0	0	0	6.49	8.13	13.11	0	3.8	6.35	0	1.76
GRMZM2G069602_T01	sRNA precursor	yes		56.16	11.6	134.26	135.35	48.42	6.49	85.14	130.59	73.41	26.79	101.65	85.57	126.15	21.03	34.26	47.59	40.35	17.89	1.01	0	0	0	0	3.39	7.04	6.71	0	12.08	15.32	19.45	0	0	0	0	0	0	0	0	1.91	9.67	7.21	0	8.15	8.46	2.17	5.02
GRMZM2G073175_T01	sRNA precursor	yes		50.01	12.59	129.57	130.92	42.12	5.13	86.36	136.84	84.43	29.13	102.91	100.16	137.01	18.72	31.12	46.93	46.25	21.76	1	0	5.87	0	0	9.57	3.22	9.11	0	10.89	20.58	27.62	0	0	0	0	0	0	0	0	4.51	8.99	6.99	0	6.41	5.55	0	1.23
GRMZM2G495102_T01	sRNA precursor	yes		2.51	3.17	2.06	1.84	1.69	0.84	2.13	2.51	1.36	3.04	2.06	1.96	2.84	3.75	2.93	3.47	5.01	4.14	1.38	0.88	1.94	2.81	2.79	3.36	3.23	3.55	1.41	0	1.72	2.54	4.64	3.31	3.82	3.18	3.42	2.93	4.73	2.46	4.61	3.81	2.9	2.63	5.33	6.93	4.82	6.5
GRMZM2G102985_T01	sRNA precursor	yes		75.31	138.39	42.31	37.28	44.6	92.54	56.66	42.19	54.95	121.14	49.48	34.49	26.56	46.49	59.83	86.09	65.47	96.81	81.86	48.08	42.29	47.11	48.9	45.8	38.15	35.64	24.01	14.48	30.99	31.18	6.38	8.9	22.51	23.2	25	26.89	16.44	21.76	62.8	46.35	52.6	67.98	33.72	40.54	42.26	48.92
GRMZM2G127683_T01	lncRNA	yes		10.79	4.76	11.18	6.73	13.06	4.45	8.62	6.7	6.12	11.36	5.05	5.65	8.29	1.91	5.42	12.39	7.56	4.99	7.7	0.37	3.22	5.59	3.51	2.73	6.05	3.14	0.51	1.43	2.73	22.29	9.74	12.79	6.27	5.87	5.45	9.95	6.32	7.19	2.06	4.5	5.32	5.96	8.32	6.45	8.21	6.01
GRMZM2G127683_T04	lncRNA	yes		3.78	3.65	3.03	4.04	13.14	5.76	4.81	6.29	2.51	7.29	8.07	5.04	4.05	2.67	5.28	3.78	3.38	2.56	6.11	0	0	8.18	0	6.81	3.45	11.57	0	0	0	2.01	0	0	0	8.23	3.67	0	0.08	8.73	5.33	7.54	7.79	17.28	5.43	5.44	6.82	3.73
GRMZM2G171370_T05	lncRNA	yes		9.85	8.78	24.92	7.71	13.33	10.98	7.72	8.39	13.67	5.94	8.2	11.51	10.61	14.63	15.02	30.8	11.95	14.84	20.58	6.96	2.65	11.33	10.54	9.03	1.91	3.68	0.5	2.68	15.49	13.18	6.07	13.19	0.31	1.84	7.53	2.59	5.92	0.91	5.82	13.39	8.54	5.07	33.07	11.76	22.58	29.22
GRMZM2G542299_T01	lncRNA		yes	0	0	0	0	0	0	0	0	0	0	0	0	0	0	0	0	0	0	0	0	0	0	0	0	0	0	0	0	0	0	0	0	0	0	0	0	0	0	0	0	0	0	0	0	0	0
GRMZM2G124103_T03	sRNA precursor	yes		10.39	17.03	6.74	14.55	21.95	17.33	9.17	8.69	7.16	19.38	11.15	16.35	13.92	4.23	10.4	11.21	8.39	21.22	17.89	14.65	14.2	17.47	16.99	11.53	36.81	23.66	10.25	8.06	6.16	6.4	1.85	2.2	16.11	14.88	20.31	11.98	20.45	8.42	16.29	11.12	18.24	18.84	21.86	15.29	11.43	12.64
GRMZM2G158575_T01	lncRNA	yes		3.55	7.93	2.36	4.74	3.98	14.07	3.48	3.61	9.13	5.64	4.23	6.3	6.93	2.1	5.62	8.13	11.49	6.77	6.84	4.12	4.89	6.15	8.62	6.11	2.91	4.67	1.33	0	2.85	2.18	0.09	4.35	14.87	7.05	5.16	9.88	2.66	7.76	5.88	8.96	6.5	4.11	7.25	6.41	8.31	13.42
GRMZM2G060872_T04	sRNA precursor	yes		5.04	10.04	5.03	3.9	7.82	9.58	7.38	4.89	5.72	13.82	2.17	5.79	3.21	6.11	5.26	8.76	6.67	8	9.55	0.51	3.12	6.04	0.2	6.83	0.75	7.77	2.22	3.87	6.7	6.19	3.1	0.33	0.16	1.36	1.94	2.28	2.65	1.56	5.91	5.59	7	4.04	2.49	1.2	4.18	1.52
GRMZM2G065344_T01	sRNA precursor	yes	yes	0	0	0	0	0	15.6	0	0	0	0	0	0	0	0	0	0	0	0	10.23	0	0	0	0	0	0	0	0	0	0	0	0	0	0	0	0	0	0	0	0	0	0	0	0	0	0	0
GRMZM2G065258_T01	sRNA precursor			0	0	0	0	0	0	0	0	0	0	0	0	0	0	0	0	0	0	0.08	0	0	0	0	0	0	0	0	0	0	0	0	0	0	0	0	0	0	0	0	0	0	0	0	0	0	0
GRMZM2G065227_T01	lncRNA	yes		0	0	0	0	0	0	0	0	0	0	0	0	0	0	0	0	0	49.25	0	0	0	0	0	0	0	0	0	0	0	0	0	0	0	0	0	0	0	0	0	0	0	0	0	0	0	0
GRMZM2G087921_T01	lncRNA			0	0	0	0	0	0	0	0	0	0	0	0	0	0	0	0	0	0	0	0	0	0	0	0	0	0	0	0	0	0	0	0	0	0	0	0	0	0	0	0	0	0	0	0	0	0
GRMZM2G503606_T01	lncRNA	yes	yes	0	0	0	0	0	0	0	0	0	0	0	0	0	0	0	0	0	0	0	0	0	0	0	0	0	0	0	0	0	0	0	0	0	0	0	0	0	0	0	0	0	0	0	0	0	0
GRMZM2G703236_T01	lncRNA			0	0	0	0	0	0	0	0	0	0	0	0	0	0	0	0	0	0	0	0	0	0	0	0	0	0	0	0	0	0	0	0	0	0	0	0	0	0	0	0	0	0	0	0	0	0
GRMZM2G142502_T01	lncRNA	yes		38.66	32.83	50.43	32.3	38.13	35.39	39.87	35.16	36.77	39.14	29.31	26.84	25.54	28.76	41.71	60.92	38.14	38.01	31.79	15.28	11.22	39.91	14.51	31.19	10.87	35.14	7.36	22.78	44.58	50.24	17.78	14.48	8.59	12.82	8.41	10.1	10.48	11.4	32.02	32.44	30.64	45.28	40.79	36.28	31.95	50.99
AC211398.3_FGT002	lncRNA			0	0	0	0	0	0	0	0	0	0	0	0	0	0	0	0	0	0	0	0	0	0	0	0	0	0	0	0	0	0	0	0	0	0	0	0	0	0	0	0	0	0	0	0	0	0
GRMZM2G703242_T01	sRNA precursor		yes	0	0	0	0	0	0	0	0	0	0	0	0	0	0	0	0	0	0	0	0	0	0	0	0	0	0	0	0	0	0	0	0	0	0	0	0	0	0	0	0	0	0	0	0	0	0
GRMZM2G018855_T01	sRNA precursor			0	0	0	0	0	0	0	0	0	0	0	0	0	0	0	0	0	0	0	0	0	0	0	0	0	0	0	0	0	0	0	0	0	0	0	0	0	0	0	0	0	0	0	0	0	0
GRMZM2G087724_T01	sRNA precursor			0	0	0	0	0	0	0	0	0	0	0	0	0	0	0	0	0	0	0	0	0	0	0	0	0	0	0	0	0	0	0	0	0	0	0	0	0	0	0	0	0	0	0	0	0	0
GRMZM5G810756_T01	lncRNA			0	0	0	0	0	0	0	0	0	0	0	0	0	0	0	0	0	0	0	0	0	0	0	0	0	0	0	0	0	0	0	0	0	0	0	0	0	0	0	0	0	0	0	0	0	0
GRMZM5G899386_T01	lncRNA			0	0	0	0	0	0	0	0	0	0	0	0	0	0	0	0	0	0	0	0	0	0	0	0	0	0	0	0	0	0	0	0	0	0	0	0	0	0	0	0	0	0	0	0	0	0
GRMZM5G875431_T01	lncRNA			0	0	0	0	0	0	0	0	0	0	0	0	0	0	0	0	0	0	0	0	0	0	0	0	0	0	0	0	0	0	0	0	0	0	0	0	0	0	0	0	0	0	0	0	0	0
GRMZM2G151644_T01	sRNA precursor			0	0	0	0	0	0	0	0	0	0	0	0	0	0	0	0	0	0	0	0	0	0	0	0	0	0	0	0	0	0	0	0	0	0	0	0	0	0	0	0	0	0	0	0	0	0
GRMZM2G064898_T04	sRNA precursor	yes		5.37	4.57	4.66	10.57	3.85	4.57	6.37	7.49	2.55	3.25	9.09	8.25	8.42	7.64	7.03	10.45	7.56	7.19	8.78	12	12.38	7.49	4.52	9.98	23.68	7.68	7.65	7.82	5.47	14.38	15.37	9.55	25.16	26.16	30.87	25.61	29.78	39.27	10.02	8.23	8.24	9.79	14.19	26.61	18.83	25.68
AC230020.1_FGT006	sRNA precursor			0	0	0	0	0	0	0	0	0	0	0	0	0	0	0	0	0	0	0	0	0	0	0	0	0	0	0	0	0	0	0	0	0	0	0	0	0	0	0	0	0	0	0	0	0	0
GRMZM5G872997_T01	lncRNA	yes		3.02	3.1	1.67	5.81	5.29	3.63	2.44	2.32	1.12	4.03	6.31	3.31	2.68	1.15	4.89	1.7	4.51	6.92	6.23	10.16	5.02	4.98	9.75	3.11	4.7	6.42	1.45	0	2.58	1.1	0	0	2.93	4.96	4.92	6.78	1.64	5.7	3.61	4.27	5.7	5.85	3.88	4.71	3.35	5.39
GRMZM5G890936_T01	lncRNA			0	0	0	0	0	0	0	0	0	0	0	0	0	0	0	0	0	0	0	0	0	0	0	0	0	0	0	0	0	0	0	0	0	0	0	0	0	0	0	0	0	0	0	0	0	0
GRMZM2G051289_T01	sRNA precursor	yes		32.24	0	52.22	71.36	13.97	3.87	20.04	24.44	26.65	6.89	33.65	21.88	20.55	33.92	26.1	31.34	23.83	15.63	0	0	0	0	0	0	12.21	0	0	0	0	0	0	0	13.25	13.53	0	0	0	8.86	1.72	0	0	0	0	0	0	0
GRMZM2G322661_T05	lncRNA	yes		11.61	5.24	11.75	10.79	12.41	9.14	8.53	11.92	9.2	6.57	11.2	8.05	15.5	9.24	12.13	14.25	13.54	7.31	8.23	8.3	4.59	6.18	4.97	4.24	6.64	6.09	8.77	2.79	1.59	5.43	8.39	0.24	9.88	10.13	10.14	12.85	4.56	9.09	4.81	8.12	7.07	7.13	15.2	17.89	11.97	11.41
GRMZM5G878603_T01	sRNA precursor	yes	yes	15.45	5.62	9.05	29.03	48.41	0	19.07	25.68	24.37	11.38	23.4	25.67	38.5	17.64	22.42	2.81	12.96	3.82	3.98	15.79	21.93	0	6.33	7.31	18.6	12.59	4.15	0	0	10.42	0	0	0	18.24	20.51	18.06	12.92	13.59	14.68	6.34	3.17	0	14.76	16.43	14.75	11.73
GRMZM5G898907_T01	lncRNA	yes		0	0	0	0	0	0	0	0	0	0	0	0	0	0	0	0	0	0	3.35	0	0	0	0	0	0	0	0	0	0	0	0	0	0	0	0	0	0	0	0	0	0	0	0	0	0	0
GRMZM5G824689_T01	TE	yes		0	0	0	5.79	0	0	13.13	14.8	0	13.38	0	19.1	10.41	0	0	0	0	0	0	391.21	206.35	0	99.16	0	109.51	0	55.54	49.88	7.24	0	0	0	0	0	0	0	0	0	0	0	0	0	4.65	3.99	0	0
GRMZM2G048202_T01	sRNA precursor	yes		9.38	13.52	4.33	11.02	11.01	11.56	6.31	8.14	8.24	18.43	9.25	11.16	10.12	11.08	7.72	8.15	9.58	17.76	14.63	53.49	29.49	17.81	23.2	9.65	35.76	13.51	10.79	22.39	3.51	9.35	25.68	8.27	9	17.28	16.53	17.69	13.25	12.61	15.07	19.51	16.62	16.11	15.92	18.5	17.18	20.77
GRMZM2G093492_T01	sRNA precursor			0	0	0	0	0	0	0	0	0	0	0	0	0	0	0	0	0	0	0	0	0	0	0	0	0	0	0	0	0	0	0	0	0	0	0	0	0	0	0	0	0	0	0	0	0	0
GRMZM2G025159_T01	sRNA precursor	yes		0	0	0	0	0	0	0	0.64	0	0	0	0	1.69	0	0.66	0	0.4	0.84	0	0	0	0	0	0	0	0	0	0	0	0	0	0	0	0	0	0	0	0	0	0	0	0	0	0	0	1.47
GRMZM2G475257_T03	sRNA precursor	yes		0	0	0	0	0	0	0	0.48	0	0	0	0	0.53	0	0	0.13	2.2	2.61	0.32	239.47	93.05	1.95	334.12	9.15	121.18	2.65	429.68	151.34	117.36	31.67	578.74	647.74	119.7	101.99	180.85	144.15	187.91	132.16	0.79	1.9	3.08	2.83	14.82	23.7	13.46	21.99
GRMZM2G346757_T03	sRNA precursor	yes		0	0	0	0	0	0	0	0.48	0	0	0	0	0.53	0	0	0.13	2.17	2.61	0.32	239.56	93.05	1.94	334.12	9.15	121.18	2.65	429.94	151.34	117.55	31.67	578.4	647.74	119.7	101.99	180.85	144.15	187.63	132.16	0.79	1.9	3.09	2.83	14.91	23.7	13.42	21.99
GRMZM2G008216_T02	sRNA precursor	yes		5.59	6.54	38.95	20.84	10.5	39.15	13.75	5.89	3.7	13.26	7.69	14.24	29.48	3.51	1.54	58.66	3.48	7.35	7.92	21.33	5.04	6.27	10.94	3.51	3.8	3.49	15.6	27.7	4.44	29.73	9.67	3.63	8.14	2.74	4.11	11.89	11.14	5.11	8.41	1.41	1.9	5.07	9.24	9.18	2.31	3.96
GRMZM2G008216_T01	sRNA precursor	yes		27.84	36.65	37.5	23.73	9.42	28.42	13.64	10.07	10.87	17.28	9.4	12.22	26.6	16.69	12.96	13.58	12.61	8.99	6.21	5.19	2.9	3.33	4.9	8.67	0.56	1.95	16.8	5.81	7.3	7.42	4.84	6.65	2.12	4.75	3.43	9.1	18.63	1.52	5.29	11.48	12.29	4.85	2.75	1.69	2.56	3.34
GRMZM2G162374_T01	lncRNA	yes		24.99	36.92	18.26	40.26	8.59	26.4	33.7	30.44	30.14	30.08	22.25	25.76	43.38	30.02	30.5	23.36	18.91	13.95	18.2	44.86	40.4	18.02	42.79	24.48	49.9	31.42	5.68	11.57	10.06	24.16	30.44	10.83	20.52	29.76	19.02	32.44	31.15	38	21.22	21.86	14.51	19.24	22.1	17.93	19.57	26.8
GRMZM5G847599_T01	lncRNA			0	0	0	0	0	0	0	0	0	0	0	0	0	0	0	0	0	0	0	0	0	0	0	0	0	0	0	0	0	0	0	0	0	0	0	0	0	0	0	0	0	0	0	0	0	0
GRMZM2G134955_T01	sRNA precursor	yes		259.8	559.39	149.31	63.63	39.66	248.78	155.43	145.87	165.74	193.8	90.13	85.15	39.75	86.51	119.54	105.16	155.11	224.39	184.06	64.12	62.48	90.27	94.08	87.18	21.57	78.78	12.27	58.76	28.25	29.72	12.49	16.83	0	24.77	15.4	10.49	23.57	18.88	187.28	291.11	74.06	41.62	83.01	58.95	64.44	79.74
GRMZM5G834231_T01	sRNA precursor			0	0	0	0	0	0	0	0	0	0	0	0	0	0	0	0	0	0	0	0	0	0	0	0	0	0	0	0	0	0	0	0	0	0	0	0	0	0	0	0	0	0	0	0	0	0
GRMZM2G137575_T01	sRNA precursor			0	0	0	0	0	0	0	0	0	0	0	0	0	0	0	0	0	0	0	0	0	0	0	0	0	0	0	0	0	0	0	0	0	0	0	0	0	0	0	0	0	0	0	0	0	0
GRMZM2G428835_T01	lncRNA	yes		0	0	0	0	0	0	0	0	0	0	0	0	0	0	0	0	0	0	0	0	0	0	0	0	0	0	0	0	0	0	0	0	0	0	0	0	0	0	0	0	0	0	0.32	0	0	0
GRMZM2G520254_T01	sRNA precursor	yes		0.59	2.43	0.7	1.01	0.15	3.83	0.75	1.31	2.23	2.09	0.81	0.86	1.1	0	0.67	0.53	2.1	1.62	1.24	0	0	0.28	0	0	0.82	0	0.99	0	0	0	0	0	0	0.61	0	0	0	0.2	0.64	0.22	0.34	0.15	0.78	3.67	0.89	1.16
GRMZM2G703250_T01	sRNA precursor		yes	0	0	0	0	0	0	0	0	0	0	0	0	0	0	0	0	0	0	0	0	0	0	0	0	0	0	0	0	0	0	0	0	0	0	0	0	0	0	0	0	0	0	0	0	0	0
GRMZM5G855705_T01	sRNA precursor			0	0	0	0	0	0	0	0	0	0	0	0	0	0	0	0	0	0	0	0	0	0	0	0	0	0	0	0	0	0	0	0	0	0	0	0	0	0	0	0	0	0	0	0	0	0
GRMZM5G827257_T02	lncRNA	yes		41.61	72.29	27.36	29.83	24.25	41.36	24.18	34.27	32.41	63.54	23.47	24.25	25.8	41.96	49.53	44.47	55.42	67.39	71.81	54.6	49.82	44.25	57.46	48.56	30.81	55.7	40.16	32.07	48.36	37.5	34.36	32.53	32.03	34.12	36	54.18	37.15	29.48	71.99	55.22	37.74	21.69	66.15	73.34	87.06	110.87
GRMZM5G827257_T01	lncRNA	yes		35.81	64.74	15.33	26.54	10.53	41.83	25.04	36.64	37.71	44.02	7.73	23.51	27.68	31.73	39.12	49.01	66.1	52.14	58.2	18.21	48.48	42.01	0	26.62	29.49	37.65	56.12	96.24	164.17	110.22	49.15	168.81	0	43.98	15.66	20.55	24.71	15.32	32	45.35	25.4	10.43	80.13	72.55	81.14	113.19
GRMZM2G149022_T01	TE	yes		21.07	0	37.15	13.45	82.5	15.4	35.56	59.08	43.04	6.81	73.39	62.87	61.78	130.63	88.77	65.09	73.88	13.86	5.04	0	0	34.49	0	0	0	0	0	0	0	0	0	0	0	0	0	0	0	0	27.08	23.94	122.47	0	42.32	70.91	25.94	35.34
GRMZM5G881077_T01	sRNA precursor	yes		0	0	0	0	0	0	0	0.75	0	0	0	0	0.57	0	1.43	0.35	0	0	0	2.23	0	0	0	0	2.68	0	0	0	0	0	0	0	0	2.18	0	0	0	0	0	0	0	0	0.72	1.15	0	1.16
GRMZM2G703257_T01	sRNA precursor		yes	0	0	0	0	0	0	0	0	0	0	0	0	0	0	0	0	0	0	0	0	0	0	0	0	0	0	0	0	0	0	0	0	0	0	0	0	0	0	0	0	0	0	0	0	0	0
GRMZM5G880993_T01	lncRNA	yes		16.24	50.92	16.02	5.98	11.72	18.81	6.91	17.74	9.03	35.15	7.67	16.75	19.99	26.74	20.81	23.31	30.71	26.4	22.35	20.33	22.17	15.26	0	30.36	53.81	35.58	25.62	19.87	64.23	62.15	0	22.91	0	18.99	11.23	0	0	12.04	24.82	35.72	30.72	26.48	38.63	31.14	34.43	36.92
GRMZM2G703260_T01	lncRNA		yes	0	0	0	0	0	0	0	0	0	0	0	0	0	0	0	0	0	0	0	0	0	0	0	0	0	0	0	0	0	0	0	0	0	0	0	0	0	0	0	0	0	0	0	0	0	0
GRMZM5G868354_T02	lncRNA	yes		1.76	1.72	3.14	5.26	5.84	2.97	2.8	2.15	4.33	1.41	0.46	1.6	0.1	0.33	4.53	2.12	0.2	0.26	2.19	1.83	3.96	0.69	6.22	0.95	13.78	3.15	9.77	7.8	16.65	3.1	2.79	16.18	37.64	19.96	0.48	2.72	14.63	2.04	4.6	0.38	0.44	2.31	9.67	9.82	6.6	2.45
GRMZM2G579588_T01	sRNA precursor	yes	yes	0	0	0	0	0	0	0	0.5	0	0	0	0	0	0	0	0	0	0	0	0	0	0	0	0	0	0	0	0	0	0	0	0	0	0	0	0	0	0	0	0	0	0	0	0	0	0
GRMZM2G462924_T01	sRNA precursor			0	0	0	0	0	0	0	0	0	0	0	0	0	0	0	0	0	0	0	0	0	0	0	0	0	0	0	0	0	0	0	0	0	0	0	0	0	0	0	0	0	0	0	0	0	0
GRMZM2G397297_T02	sRNA precursor	yes		11.03	13.86	9.88	9.1	15.55	39.96	8.23	9.92	9.87	19.21	13.84	10.4	6.08	10.59	11.59	14.86	14.04	11.71	38.27	3.03	2.67	19.41	4	12.76	7.13	18.39	0	2.55	13.36	13.07	3.12	0	3.01	4.71	2.05	2.58	0	3.43	12.04	13.54	21.1	17.28	16.24	18.02	15.7	14.93
GRMZM2G397297_T01	sRNA precursor	yes		19.06	27.01	11.35	14.42	34.45	27.59	18.61	19.33	16.67	35.12	20.32	20.82	15.06	18.09	25.43	28.01	26.71	23.77	35.26	4.65	3.77	45.16	6.87	23.71	5.03	34.18	3.18	5.49	10.63	26.46	8.79	0	4.35	8.03	2.6	8.31	0	5.19	23.45	29.09	47.31	39.58	26.17	48.96	31.5	31.34
GRMZM2G509619_T01	sRNA precursor	yes		8.93	5.96	0	4.57	12.48	21.6	7.65	3.46	8.15	20.36	13.34	12.35	7.75	0	4.78	4.15	9.4	15.8	11.45	0	0	0	0	7.8	0	4.98	0	0	0	0	0	0	0	0	0	0	0	0	5.14	6.83	12.35	3.68	18.69	15.88	7.99	4.97
GRMZM2G027393_T01	sRNA precursor	yes	yes	0	0	0	0	0	0	0	0	0	0	0	0	0	0	0	0	0	0.97	0	0	0	0	0	0	0	0	0	0	0	0	0	0	0	0	0	0	0	0	0	0	0	0	0	0	0	1.95
GRMZM2G027347_T01	sRNA precursor	yes	yes	0	0	0	0	0	0	0.73	0.31	0	0	0	0	0.58	0	0	0	0	2.3	0	0	1.87	0	0	0	0	0	0	0	0	0	0	0	0	0	1.64	0	0	0	0	0	0	0	0	0	1.21	0.72
GRMZM2G037931_T01	sRNA precursor	yes	yes	0	0	0	0	0	0	0.73	0.51	0	0	0	0	0.58	0	0	0	0	2.92	0	0	1.87	0	0	0	0	0	0	0	0	0	0	0	0	0	1.64	0	0	0	0	0	0	0	0	0	1.21	0.72
GRMZM2G579957_T01	lncRNA	yes	yes	0	0	0	0	0	0	0	0	0	0	0	0	0	0	0	0	0	0	0	0	0	0	0	0	0	0	0	0	0	0	0	0	0	0	3.54	0	0	0	0	0	0	0	0	0	0	0
GRMZM2G542373_T01	lncRNA	yes	yes	0	0	0	0	0	0	0.69	0.34	0	0.23	0	0	0.39	0	0.47	0	0	0	0	0	0	0	0	0.62	0.81	0.72	0	0	0	0	0	0	0	0	0	0	4.5	1.53	0	0	0	0	1.1	4.9	0.88	0.75
GRMZM2G528190_T01	lncRNA	yes		0	0	0	0	0	54.28	0	0	0	0	0	0	0	0	0	0	0	0	37.99	0	0	0	0	0	0	0	0	0	0	0	0	0	0	0	0	0	0	0	0	0	0	0	0	0	0	0
GRMZM2G105772_T04	lncRNA	yes	yes	1.42	0.81	0.01	0.02	0.02	0.5	0.01	0.46	0.02	0.53	0.65	0.55	0.99	0.02	0.76	0.37	0.45	4.11	0.68	0.04	0.54	2.97	0.08	1.23	0.53	1.04	0	0.04	1.31	0	0	0	0	2.33	0.43	0	1.17	1.38	0.82	0.02	1.5	2.06	0.42	1.84	2.22	0.63
GRMZM2G119214_T01	sRNA precursor	yes		30.82	22.18	57.26	6.33	109.7	22.14	84.75	66.42	80.99	38.16	34.4	46.24	95.96	77.29	80.19	23.4	22.17	8.18	5.06	79.58	67.56	30.78	46.6	25.59	95.94	10.47	93.31	95.56	62.68	48.69	112.62	112.56	42.62	48.35	33.42	42.48	75.84	42.89	23.66	52.27	51.98	11.2	60.86	69.97	53.87	81.94
GRMZM2G040692_T01	lncRNA	yes		19.68	12.52	28.94	28.97	37.76	20.75	24.17	30.45	22.31	21.39	30.2	28.2	46.25	42.28	49.54	57.55	51.44	29.69	20.88	61.48	45.43	24.08	65.63	25.81	178.83	27.91	128.58	57.27	55.12	33.31	86.1	62.73	82.46	73.15	37.92	40.45	34.29	34.24	19.94	34.93	29.57	31.71	88.76	94.85	43.06	59.25
GRMZM2G305996_T01	sRNA precursor			0	0	0	0	0	0	0	0	0	0	0	0	0	0	0	0	0	0	0.64	0	0	0	0	0	0	0	0	0	0	0	0	0	0	0	0	0	0	0	0	0	0	0	0	0	0	0
GRMZM2G127717_T03	sRNA precursor	yes	yes	1.56	3.83	2.85	5.21	5.14	1.98	2.52	2.28	0.89	8.58	4.7	3	2.62	5.08	2.5	5.79	6.49	18.32	3.29	1.74	1.14	12.22	0	5.84	0	2.82	0	0	0	0	0	0	0	0	1.27	0	2.93	3.91	3.66	9.05	14.23	4.39	4.4	7.63	14.86	15.02
GRMZM5G889643_T01	sRNA precursor		yes	0	0	0	0	0	0	0	0	0	0	0	0	0	0	0	0	0	0	0	0	0	0	0	0	0	0	0	0	0	0	0	0	0	0	0	0	0	0	0	0	0	0	0	0	0	0
GRMZM2G341405_T08	sRNA precursor	yes		30.78	3.18	55.84	59.16	60.88	16.39	40.07	40.61	33.82	9.99	40.65	31.62	65.03	49.48	35.34	38.26	33.73	24.93	2.58	11.65	10.47	16.05	5.57	5.21	14.09	0.95	4.72	0	0	0	17.18	37.17	15.47	18.63	24.81	33.92	26.33	34.86	8.68	14.48	17.07	6.19	19.3	12.62	29.66	35.59
GRMZM2G341405_T09	sRNA precursor	yes	yes	1.48	0	13.72	3.86	2.45	1.29	4.48	2.42	10.15	3.92	6.2	1.84	4.68	4.8	3.65	6.84	4.83	6.46	0.58	2.79	0.17	1.79	0	0	1.94	0	0	0	0	0	0	2.29	0	2.44	4.65	7.41	5.28	1.58	0.5	0.92	0.99	0	2.28	1.18	3.71	0.15
GRMZM5G816517_T01	lncRNA	yes		3.29	3.68	5.54	21.94	0	0	5.84	8.52	0	16.06	3.95	11.13	27.55	0	2.66	1.66	0	15.75	19.06	15.62	35.56	0	62.59	0	34.06	0	53.16	0	0	0	33.76	117.75	81.02	75.4	117.8	51.11	93.88	98.95	11.84	6.31	0	4.81	2.97	8.64	31.25	15.4
GRMZM2G703274_T01	lncRNA			0	0	0	0	0	0	0	0	0	0	0	0	0	0	0	0	0	0	0	0	0	0	0	0	0	0	0	0	0	0	0	0	0	0	0	0	0	0	0	0	0	0	0	0	0	0
GRMZM2G703275_T01	lncRNA			0	0	0	0	0	0	0	0	0	0	0	0	0	0	0	0	0	0	0	0	0	0	0	0	0	0	0	0	0	0	0	0	0	0	0	0	0	0	0	0	0	0	0	0	0	0
GRMZM2G162246_T01	TE		yes	0	0	0	0	0	0	0	0	0	0	0	0	0	0	0	0	0	0	0	0	0	0	0	0	0	0	0	0	0	0	0	0	0	0	0	0	0	0	0	0	0	0	0	0	0	0
GRMZM2G134508_T02	lncRNA	yes		2.65	3.39	0.74	0	4.17	3.36	0.74	1.06	0.05	4.72	0.05	0.99	0.63	0.05	3.18	4.53	1.22	6.23	6.21	0	0	4.93	0	4.17	0	4.37	2.09	0	2.95	3.3	0	0	0	0	1.64	0	0	1.1	3.12	3.29	5.42	5.01	0.65	1.21	3.63	0.99
GRMZM2G134430_T03	sRNA precursor	yes		0.57	0.41	0.48	0.82	0.3	0.31	0.13	0.1	0.32	0.12	0.19	0.14	0.12	0.3	0.14	0.06	0.2	0.29	0.14	0.87	0.49	0.81	1.65	0.26	0.79	0.43	0.93	4.05	0.47	0.19	0.79	0.94	1.25	0.7	0.26	0.47	0.61	0.17	0.35	0.49	0.51	0.81	0.21	0.14	0.27	0.1
GRMZM2G077718_T01	sRNA precursor	yes	yes	136.33	283.9	62.46	63.67	84.14	156.52	105.23	111.03	133.42	286.98	111.52	135.54	58.11	145.28	123.78	119.43	111.26	107.47	314.01	22.44	57.04	217.92	24.05	207.91	26.55	249.02	0	10.56	48.38	87.34	0	11.19	0	9.35	10.78	9.96	6.44	19.13	232.33	244.17	156.65	154.63	28.97	26.57	41.95	33.46
GRMZM2G077718_T02	sRNA precursor	yes	yes	28.21	80.76	16.17	13.32	13.25	35.97	26.94	25.41	20.2	80.82	46.53	45.94	24.49	70.76	75.66	51.85	58.99	87.21	71.99	11.14	20.12	138.35	12.33	84.76	11.7	23.4	0	12.27	2.04	48.52	0	0	0	5.32	10.13	9.13	11.57	3.18	92	107.28	107.95	26.36	14.94	17.19	13.63	22.55
GRMZM2G077718_T03	sRNA precursor	yes	yes	15.11	25.82	9.2	8.98	18.73	22.21	18.27	11.61	10.76	39.88	21.24	28.07	13.06	62.54	40.84	33.07	38.02	24.71	45.61	6.26	16.93	87.1	7.34	34.2	3.61	23.66	0	14.67	32.11	34.82	0	3.55	0	3.72	5.24	3.56	3.16	4.28	36.47	58.39	53.18	11.94	7.91	15.88	16.33	15.01
GRMZM2G366101_T01	lncRNA			0	0	0	0	0	0	0	0	0	0	0	0	0	0	0	0	0	0	0	0	0	0	0	0	0	0	0	0	0	0	0	0	0	0	0	0	0	0	0	0	0	0	0	0	0	0
GRMZM2G475185_T01	lncRNA	yes		0	0	27.21	21.46	0	70.24	59.69	66.38	68.34	0	98.09	60.04	147.36	38.32	46.13	15.55	8.62	0	0	0	0	0	0	0	0	0	55.01	0	0	13.74	0	36.22	0	36.85	8.4	0	0	59.09	0	0	0	0	5.87	7.03	0	0
GRMZM2G488283_T01	sRNA precursor	yes		0	0.98	0.28	1.27	0.42	1.18	1.12	1.2	0.42	1.27	0.83	1.35	1.43	1.12	1.15	0.43	0.86	1.12	0.6	0	0	0	0.76	0.67	0	0.67	0	0	0	0	0	0	0	0	0.6	0	0	0.52	0.64	0.53	0	0.94	0.77	1.57	1.99	1.74
GRMZM2G001973_T03	lncRNA	yes		6.28	10.37	4.28	2.3	2.06	3.82	4.63	6.17	2.46	9.53	3.7	4.05	10.8	17.45	10.5	15.3	7.41	10.16	12.17	52.95	44.41	7.29	40.73	20.57	40.94	11.95	13.51	8.96	6.81	10.19	3.91	3.13	7.73	9.54	8.22	4.69	6.17	2.79	10.9	16.45	7.54	11.64	9.31	6.66	69.1	69.92
GRMZM2G002043_T01	sRNA precursor	yes		0	0	0	0	0	2.92	0	0	0	0	0	0	0	0	0	0	0	0	1.13	0	0	0	0	0	0	0	0	0	0	0	0	0	0	0	0	0	0	0	0	0	0	0	0.02	0.02	0	0
GRMZM2G002053_T01	lncRNA			0	0	0	0	0	0	0	0	0	0	0	0	0	0	0	0	0	0	0	0	0	0	0	0	0	0	0	0	0	0	0	0	0	0	0	0	0	0	0	0	0	0	0	0	0	0
GRMZM2G504398_T01	sRNA precursor	yes		148.47	234.94	108.83	79.76	97.39	122.59	103.93	101.49	116.58	227.27	79.63	129.29	79.73	77.12	121.39	144.66	101.63	117.39	156.52	65.72	55.32	66.39	52.09	83.14	55.95	118.49	15.98	39.36	45.69	47.71	80.66	46.53	46.96	75.21	49.85	76.78	31.31	56.98	106.07	93.3	77.04	120.1	76.33	72.31	61.39	64.33
GRMZM2G087556_T01	sRNA precursor	yes	yes	0	0	0	0	0	0	0	0	0	0	0	0	0	0	0	0	0	0	0	0	0	0	0	0	0	0	0	0	0	0	0	0	0	0	9.11	16.23	75.53	65.6	0	0	0	0	0	0	0	0
GRMZM2G087484_T01	sRNA precursor			0	0	0	0	0	0	0	0	0	0	0	0	0	0	0	0	0	0	0	0	0	0	0	0	0	0	0	0	0	0	0	0	0	0	0	0	0	0	0	0	0	0	0	0	0	0
GRMZM2G703290_T01	lncRNA		yes	0	0	0	0	0	0	0	0	0	0	0	0	0	0	0	0	0	0	0	0	0	0	0	0	0	0	0	0	0	0	0	0	0	0	0	0	0	0	0	0	0	0	0	0	0	0
GRMZM2G040933_T03	lncRNA	yes		0.52	0.35	3.94	4.28	4.24	2.02	2.59	1.49	2.94	1.17	3.15	2.27	6.24	4.62	2.24	5.17	3.36	2.11	3.93	7.57	6.12	2.52	7.09	8.12	16.33	5.66	19.1	7.75	16.13	9.7	19.78	10.59	6.69	5.34	7.38	12.6	12.54	1.61	2.98	2.25	5.56	1.59	8.83	2.55	4.08	2.59
GRMZM2G153445_T01	sRNA precursor	yes		84.03	106.58	97.08	118.96	113.11	44.78	65.43	77.66	65.66	103.7	74.78	88.06	150.03	102.37	153.62	237.52	212.72	183.51	62.67	70.18	86.54	171.81	47.87	135.17	66.27	111.16	76.25	55.22	58.63	48.44	128.47	124.16	192.75	219.2	189.45	182.59	151.55	144.16	117.73	205.04	190.01	105.1	214.32	326.66	360.86	426.32
GRMZM2G048548_T01	sRNA precursor	yes		0	0	0	0	0	0	0	0	0	0	0	1.52	0	0	0	0.74	0	0	0	0	0	0	0	0	0	0	0	0	0	0	0	0	0	0	0	0	0	0	0	0	0	0	0	0	0	0
GRMZM2G137477_T01	sRNA precursor	yes		1.39	5.07	5.29	1.65	1.15	4.82	2.12	1.91	1.98	1.74	1.97	2.63	2.83	1.37	1.84	0.92	4.36	1.14	0.95	1.17	2.69	1.86	0	1.11	6.85	1.3	0.27	29.83	12.6	1.92	4	3.52	5.89	2.08	2.34	1.59	0.82	3.96	1.59	2.03	11.48	6.22	3.35	1.49	3.64	0.75
GRMZM2G018004_T01	lncRNA	yes		4.77	0	7.65	8.42	0	0	23.66	22.41	19.17	0	0	5.47	21.68	0	10.86	1.77	1.64	5.27	4.75	0	4.96	0	0	0	0	0	0	0	0	0	0	13.87	0	59.02	280.59	125.41	509.12	421.22	0	0	0	0	0	8.71	11.63	5.05
GRMZM2G171108_T01	lncRNA	yes		2.74	0	7.63	0	10.39	6.95	17.25	16.11	13.62	0	11.58	13.98	25.24	25.85	22.71	39.17	47.36	8.96	0	52.17	45.63	0	44.39	0	29.33	0	29.6	133.6	128.48	14.28	70.84	95.63	12.23	13.93	38.96	23.29	38.07	26.56	0	0	0	0	21.95	18.41	26.57	17.27
GRMZM2G168693_T01	sRNA precursor	yes		42.66	30.91	66.98	50.43	90.59	25.7	44.53	46.76	42.07	35.82	46.93	33.02	23.15	35.92	28.54	50.39	33.95	27.18	32.43	515.77	519.96	30.46	851.26	185.19	832.68	71.28	181.63	301.94	283.18	138.3	104.17	80.22	148.65	92.21	159.55	115.13	111.11	72.12	48.03	30.68	36.82	35.25	36.05	51.81	19.63	29.49
GRMZM2G134340_T03	sRNA precursor	yes		2.09	3.11	1.85	5.23	4.54	4.02	3.93	5.13	4.2	4.53	5.6	6.02	11.8	8.31	6.11	5.97	6.97	5.21	4.84	17.29	17.16	5.79	37.44	10.53	29.08	6.49	23.87	17.97	11.35	15.42	24.82	14.16	23.44	28.37	20.44	13.7	11.55	15.47	6.74	7.1	8.52	5.84	16.04	25.94	10.38	14.6
GRMZM2G134340_T01	sRNA precursor	yes		2.68	0.72	1.46	2.35	3.85	1.58	4.22	2.73	4.01	3.55	4.17	2.44	5.36	4.66	4.43	2.66	5.94	3.45	2.23	22.05	13.65	5.58	23.37	5.7	17.26	7.62	8.1	8.39	13.56	6.74	11.29	20.34	15.21	6.94	7.7	13.92	14.3	7.42	3.47	5.25	4.2	5.01	10.83	13.47	5.78	10.5
GRMZM2G134340_T02	sRNA precursor	yes		0.56	0.41	1.62	1.86	0.1	0.67	1.24	1.01	1.32	0.93	1.29	2.1	1.05	0.65	0.31	2.19	1	1.74	1.51	0.25	0.85	0.59	1.18	2.53	0.17	0.58	8.74	0.25	2.88	1.8	0.82	0.58	5.78	10.31	4.01	2.97	0.53	2.64	0.21	0.74	3.74	0.06	0.28	0.54	2.77	3.99
GRMZM2G134340_T04	sRNA precursor	yes		5.19	3.89	6.51	7.7	9.57	3.64	8.11	9.21	5.59	6.16	6.11	6.54	12.65	10.18	8.78	10.86	12.2	6.12	6.19	52	28.7	11.47	49.09	16.62	70.12	17.73	36.69	25.22	21.02	19.14	40.19	20.66	40.48	35	27.28	17.97	21.74	16.9	14.68	8.25	10.85	18.27	24.49	39.59	10.83	17.78
GRMZM2G041633_T02	sRNA precursor	yes		26.2	26.31	40.79	22.56	17.98	15.6	19.1	18.74	13.97	16.7	17.09	24.72	29.1	13.59	16.48	52.12	28.86	26.55	9.73	3.26	16.48	11.49	21.02	10.01	16.93	15.2	25.24	27.58	20.1	19.53	23.41	59.17	31.21	47.25	31.32	33.91	43.84	27.5	15.12	30.01	13.61	19.15	36.38	43.15	45.31	41.36
GRMZM2G051891_T01	sRNA precursor		yes	0	0	0	0	0	0	0	0	0	0	0	0	0	0	0	0	0	0	0	0	0	0	0	0	0	0	0	0	0	0	0	0	0	0	0	0	0	0	0	0	0	0	0	0	0	0
GRMZM5G840705_T01	sRNA precursor			0	0	0	0	0	0	0	0	0	0	0	0	0	0	0	0	0	0	0	0	0	0	0	0	0	0	0	0	0	0	0	0	0	0	0	0	0	0	0	0	0	0	0	0	0	0
GRMZM2G087312_T01	sRNA precursor	yes		15.88	26.78	20.9	15.36	25.18	16.89	24.35	23.39	32.81	24.61	21.07	18.79	22.71	21.33	17.17	36.75	29.6	17.43	29.33	31.63	23.83	29.44	49.61	28.61	42.46	37.43	18.35	10.01	10.94	21.07	32.05	11.06	38.45	54.48	26.07	35.56	28.48	23.35	29.03	31.42	35.25	39.63	39.57	37.3	27.65	39.85
GRMZM2G013892_T05	lncRNA	yes		0.13	0.29	0.52	0.11	0.12	0.28	0.23	0.1	0.63	0.09	0.1	0.07	0.08	0.1	0.11	0.09	0.22	0.14	0.06	0.64	0.39	0.34	0.35	0.12	0.23	0.18	2.49	0.61	1.3	0.33	2.96	0.92	1.26	0.2	0.29	0.33	0.27	0.18	0.12	0.17	0.16	0.13	0.12	0.07	0.23	0.09
GRMZM2G023694_T01	lncRNA	yes		44.68	66.19	61.24	45.2	42.7	31.35	41.54	46.97	39.33	56.13	36.24	43.38	47.44	37.7	47.24	58.69	37.75	62.38	48.26	42.55	38.55	50.69	40.59	52.85	50.43	51.07	5.53	21.1	30.05	43.47	31.3	32.27	48.31	45.13	55.94	50.9	55.99	47.06	55.63	43.43	44.28	53.59	42.11	43.71	46.29	44.12
GRMZM2G479586_T01	sRNA precursor	yes		0	0	0	0	0	0	1.93	2.88	0	0	0	0	1.8	0	4.32	3.82	7.18	1.43	4.9	7.89	23.57	0	10.2	0	13.79	0	0	0	0	0	0	0	0	0	10.11	0	0	0	0	0	0	0	4.74	6.7	10.26	2.47
GRMZM2G179002_T05	sRNA precursor	yes		1.43	2.18	3.07	3.39	0.53	1.83	2.1	4.4	1.4	1.22	2.37	2.88	7.98	0	1.1	0.63	1.97	0.82	1.21	0	0	0.45	0	0.26	0	1.34	0	0.99	2.99	1.83	0	0	0	0	0.01	0	0	1.36	0.94	3.36	1.2	0.3	0.3	1.67	0.36	1.93
GRMZM2G181018_T02	sRNA precursor	yes		0.41	1.15	44.88	0.56	5.95	0.66	0.56	0.15	0.31	1.16	0.57	0.45	0.48	1.1	4.5	21.27	1.84	3.14	0.35	1.71	1.6	1.57	2.97	3.45	2.24	0.9	5.37	2.77	1.32	1.08	2.86	6.22	6.19	1.77	15.5	3.86	2.98	4.97	1.06	2.89	1.44	1.6	0.4	0.37	11.94	0.28
GRMZM2G000692_T01	sRNA precursor	yes		0	0	0	0	0	80.61	0	0	0	0	0	0	0	0	0	0	0	0	87.99	0	0	0	0	0	0	0	0	0	0	0	0	0	0	0	0	0	0	0	0	0	0	0	0	0	0	0
GRMZM2G023293_T01	lncRNA	yes		12.66	15.12	9.92	12.76	11.12	9.02	17.31	19.86	15.52	18.5	20.1	17.19	21.35	22.34	22.1	20.05	30.67	30.94	21.83	94.33	83.38	19.44	75.33	72.86	91.8	46.39	10.95	51.55	51.38	41.22	19.11	13.19	35.21	27.89	55.48	41.65	47.74	34.61	39.48	20.58	24.92	20.17	27.84	32.94	33.63	38.15
GRMZM2G573667_T01	sRNA precursor	yes	yes	5.77	8.5	13.27	6.82	17.56	10.18	5.73	7.41	6.79	5.4	5.55	5.19	10.79	6.47	7.79	10.84	17.73	10.77	11.65	17.6	8.21	6.45	13.68	5.65	16.77	9.99	8.85	10.91	22.04	14.12	19.39	15.34	13.29	14.4	13.71	21.91	17.82	14.83	8.2	6.72	9.81	7.22	29.78	24.34	32.45	42.1
GRMZM2G170276_T01	sRNA precursor	yes		347.76	645.76	287.43	248.72	295.42	281.05	281.79	281.25	300.76	608.82	329.46	273.91	244.28	278.29	272.59	416	318.04	322.28	359.57	230.55	294.32	246.15	285.98	343.35	370.86	328.35	120.08	125.98	210.15	320.85	173.47	250.06	246.86	269.49	201.58	252.07	220.91	243.3	332.85	233.4	238.65	410.75	146.94	206.49	243.85	291.18
GRMZM2G170276_T02	sRNA precursor	yes		3.31	4.64	2.73	1.57	1.94	1.94	2.12	0.1	4.8	3.03	6.65	3.33	3.68	4.22	7.43	3.85	1.35	3.96	1.01	0.49	10.51	1.42	1.1	3.63	1.4	3.23	2.79	1.78	0.9	2.55	2.42	1.27	1.09	0.17	1	0.71	0.47	4.08	7.26	0.31	2.48	1.47	0.3	0.26	4.87	6.48
GRMZM2G170276_T03	lncRNA	yes		1.47	0.27	2.85	2.84	0.3	1.1	6.34	2.66	0.27	2.06	0.19	0.12	5.2	0.21	2.2	0.72	1.19	0.76	0.75	4.78	4.47	0.32	3.59	0.22	1.98	0.16	5.78	4.8	3.08	1.25	10.47	17.84	1.68	8.3	24.6	1.01	28.2	21.14	1.07	2.37	1.43	0.21	1.56	0.36	0.32	1.31
GRMZM2G703309_T01	lncRNA	yes		6.26	9.49	3.56	1.67	4.1	5.45	7.54	6.7	2.74	14.6	3.3	6.34	4.07	10.63	12.48	14.48	13.35	19.83	3.18	17.28	26.14	18.94	25.97	5.81	19.78	8.9	3.8	4.13	0	10	0	0	15.7	0	0	0	0	0	12.78	21.56	11.04	8.67	15.33	4.74	12.94	4.49
GRMZM2G034013_T01	TE	yes		67.01	124.85	60.01	43.67	53.03	80.34	84.27	100.8	75.46	115.55	59.22	66.32	84.11	86.88	85.59	119.22	102.14	79.56	126.63	49.69	52.7	111.33	59.17	51.43	72.07	84.83	139.62	86.14	66.77	109.47	103.97	215.34	75.35	68.59	83.97	72.95	120.02	101.12	125.42	131.93	123.57	102.18	103.51	76.42	97.16	119.61
GRMZM2G015395_T02	lncRNA	yes		0	0	0	0	0	0	0	0	0	0	0	0	0	0	0	0	0	0	0	0	0	0	0	0	0	0	0	0	0	0	0	0	0	0	0	0	0	0	0	0	0	0	0	0	0	0
GRMZM2G073865_T01	sRNA precursor		yes	0	0	0	0	0	0	0	0	0	0	0	0	0	0	0	0	0	0	0	0	0	0	0	0	0	0	0	0	0	0	0	0	0	0	0	0	0	0	0	0	0	0	0	0	0	0
GRMZM5G873455_T01	sRNA precursor	yes		1128.69	2459.88	685.46	256.07	160.67	1689.24	1334.72	1168.39	1331.57	1465.92	776.01	842.97	486.73	880.32	918.41	1057.57	1032.91	993.68	2842.59	243.97	271.2	1522.49	158.82	745.59	53.83	1424.12	839.18	625.03	522.17	1583.04	1167.13	1495.63	295.96	375.31	254.02	353.78	446.4	467.27	2896.41	2638.16	560.31	502.53	501.63	459.97	509.64	497.48
GRMZM2G365644_T01	sRNA precursor			0	0	0	0	0	0	0	0	0	0	0	0	0	0	0	0	0	0	0	0	0	0	0	0	0	0	0	0	0	0	0	0	0	0	0	0	0	0	0	0	0	0	0	0	0	0
GRMZM5G892094_T01	sRNA precursor	yes	yes	5.84	22.49	2.79	0	2.41	3.07	0	5.63	2.88	12.79	5.09	3.83	0	0	4.44	5.26	10.16	11.68	4.66	0	0	12.66	0	4.85	0	0	0	0	0	0	0	0	0	0	8.77	0	6.01	0	10.67	11.6	7.94	12.52	2.07	2.81	6.69	10.43
GRMZM2G512469_T01	sRNA precursor	yes	yes	0	0	0	0	0	0	0	0	0	0	0	0	0	0	0	0	0	0	0	0	0	0	0	0	0	0	0	0	0	0	0	0	0	0	0	0	0	0	0	0	0	0	0	0	0	0
GRMZM2G117870_T03	sRNA precursor	yes		0.64	0.64	0.03	0.04	0.04	0.08	0.88	0.15	0.04	0.32	0.04	0.45	0.02	0.02	0.02	0.01	0.03	0.29	0.79	1.92	0.12	0.1	0.38	0.68	0.75	0.07	1.07	0.77	0.43	0.48	3.01	0.32	0.23	1.34	0.13	0.1	0.17	0.04	1.49	1.76	0.06	0.07	0.04	0.35	0.05	0.02
GRMZM2G315902_T03	lncRNA		yes	0	0	0	0	0	0	0	0	0	0	0	0	0	0	0	0	0	0	0	0	0	0	0	0	0	0	0	0	0	0	0	0	0	0	0	0	0	0	0	0	0	0	0	0	0	0
GRMZM2G002948_T03	sRNA precursor	yes		81.97	211.8	17.42	19.7	17.63	91.34	56.37	51.18	35	137.89	66.38	64.25	12.14	25.4	37.36	73.22	45.6	39.38	125.01	0	10.85	80.07	0	71.83	0	175.01	0	0	0	0	0	0	0	0	5.06	0	0	0	190.97	126.33	50.44	93.21	10.83	12.91	14.97	12
GRMZM2G409224_T02	lncRNA	yes		0.9	0.43	1.46	0.04	2.89	0.96	0.32	0.12	0.69	1.3	0.78	2.24	0.86	1.29	0.5	1.26	1.38	1.72	2.94	2.13	0.98	4.09	0	1.12	2.24	3.14	0	0	0	0.93	0	0	0	0	0.23	0	0	0.23	3.49	3.47	3.81	6.15	0.85	1.49	1.89	4.53
GRMZM2G409213_T02	sRNA precursor	yes		7.19	5.98	11.04	0	0	11.73	8.48	6.86	8.36	0.1	1.82	2.98	4.02	0	1.09	2.18	3.32	1.05	9.61	0	0	0	25.52	0	0	3.24	1.75	0	0	0	0	18.13	0	3.69	0.54	0	13.57	0.14	8.57	9.09	0	0	0.39	3.19	5.88	7.32
GRMZM2G056606_T01	sRNA precursor	yes		408.34	398.66	597.04	546.95	363.63	317.7	304.07	279.97	330.6	414.95	384.35	263.57	221.69	233.22	270.75	453.03	292.86	291.82	280.41	207.59	77.2	105.43	98.16	89.32	86.08	122.3	159.53	318.87	380.63	265.07	258.3	213.59	89.82	110.34	78.76	71.72	82.79	58.81	184.52	99.69	130.39	166.72	254.87	258.92	230.11	256.09
GRMZM2G056632_T01	lncRNA	yes		197.05	296.71	165.52	163.27	179.22	163.35	157.55	171.33	161.5	260.71	134.95	146.53	169.02	202.31	182.51	213.41	234.57	258.73	194.47	80.26	80.49	149.47	83.03	162.78	100.77	129.75	90.91	129.24	99.03	111.4	119.54	160.43	100.63	161.59	154.72	166.76	175.27	171.25	136.14	132.93	188.61	116.86	222.09	282.71	262.61	310.28
GRMZM2G081812_T04	sRNA precursor	yes	yes	44.22	35.88	46.72	53.92	79.63	41.34	54.23	62.34	49.98	44.77	46.1	46.95	78.58	70.03	69.51	75.08	89.06	36.64	39.29	54.06	44.05	73.74	83.4	43.06	82.68	54.19	97.52	68.59	93.08	59.05	100.88	64.09	79.8	95.71	54.17	51.43	67.99	57.71	54.71	67.54	92.03	59.27	113.25	154.39	68.79	83.33
GRMZM2G048096_T01	sRNA precursor			0	0	0	0	0	0	0	0	0	0	0	0	0	0	0.49	0	0.46	0	0	0	0	0	0	0	0	0	0	0	0	0	0	0	0	0	0	0	0	0	0	0	0	0	0	0	0	0
GRMZM5G868381_T01	lncRNA	yes		5.44	5.84	5.75	11.33	0	0	2.63	1.11	0	1.3	0	0	4.46	0	6.69	1.56	6.33	50.18	6.87	95.1	49.98	12.6	155.79	15.59	102.74	5.42	8.02	0	9.1	0	120.68	57.26	43.67	48.61	124.27	139.24	68.84	94.27	0	0	17.5	23.37	42.6	43.64	17.19	15.19
GRMZM2G371695_T01	lncRNA	yes		106.32	150.3	76.19	94.98	91.38	131.28	73.7	63.47	74.21	140.32	67.76	94.98	61.12	81	86.21	63.16	62.88	120.24	124.75	57.22	52.03	61.24	85.83	96.86	60.23	79.09	14.75	18.18	27.45	51.95	21.72	31.76	24.79	69.16	65.3	72.68	57.2	74.84	82.97	81.57	75.37	75.91	73.71	77.91	95.8	90.1
GRMZM2G164263_T03	sRNA precursor	yes		3.77	0.3	0.82	0.18	1.52	1.89	1.35	1.5	1.27	4.39	1.57	1.67	1.31	4.31	1.63	0.9	3.88	2.54	2.12	1	2.64	2.45	1.18	1.83	0.31	0.18	0.52	10.49	0.74	0.32	4.5	4.2	2.55	0.22	2.36	5.19	0.77	1.45	1.26	3.49	3.01	2.13	0.31	0.17	2.06	7.56
GRMZM2G164263_T02	sRNA precursor	yes		40.09	55.28	55.45	49.65	46.14	48	39.82	53.03	46.45	41.67	40.4	43.9	56.06	33.23	45.66	43.25	46.51	40.01	42.39	29.67	43.52	29.84	39.46	29.86	38.61	30.93	19.52	10.87	25.15	27.37	17.22	18.19	18.08	24.41	21.15	15.53	20.09	27.72	33.07	34.49	30.06	36.27	38.47	40.44	37.24	23.24
GRMZM2G087679_T01	lncRNA			0	0	0	0	0	0	0	0	0	0	0	0	0	0	0	0	0	0	0	0	0	0	0	0	0	0	0	0	0	0	0	0	0	0	0	0	0	0	0	0	0	0	0	0	0	0
GRMZM5G865543_T02	sRNA precursor	yes		0	0	0	0	0	0	0	0	0	0	0	0	0	0	0	0	0	0	1.36	0	0	0	0	0	0	0	0	0	0	0	0	0	0	0	0	0	0	0	0	0	0	0	0	0	0	0
GRMZM2G417715_T01	sRNA precursor	yes		26.22	32.1	27.59	25.34	34.5	52.84	32.82	33.16	29.33	38.73	25.24	31.83	37.19	34.84	38.42	53.76	43.74	33.04	66.27	78.57	79.48	47.87	132.46	37.4	130.65	28.06	89.64	36.89	20.97	32.06	79.38	41.89	94.4	77.67	68.45	58.42	71.25	49.56	40.86	43.51	50.12	50.82	62.47	72.47	51.25	67.84
GRMZM2G172442_T01	sRNA precursor	yes		427.38	626.29	441.46	371.96	398.85	522.14	408.54	386	407.11	674.59	378.58	384.35	273.71	262.85	325.62	483.46	394.08	391.85	562.11	514.58	418.57	442.15	543.61	469.95	690.65	415.57	359.96	352.87	464.43	482.1	281.99	280.06	271.26	227.01	249.82	198.04	302.2	229.46	469.19	422.14	375.47	392.98	249.19	245.13	301.43	295.31
GRMZM2G172442_T02	lncRNA	yes		157.9	179.53	234.72	137.22	161.16	142.05	134.11	104.79	168.6	204.11	112.58	102.1	64.75	46.97	71.36	153.51	75.52	115.12	115.1	116.6	83.34	93.06	101.69	96.61	148.92	91.46	56.47	36.46	32.23	29.38	19.46	10.42	75.13	42.9	38.92	28.53	31.84	38.37	69.37	87.72	90.67	130.91	83.73	66.46	69.95	104.87
GRMZM2G172442_T03	sRNA precursor	yes		0.17	0.34	0.18	1.3	0.11	6.34	0.12	0.79	0.22	0.06	2	0.1	1.14	0.19	0.16	0.1	0.2	0.2	0.23	0.61	3.67	0.39	0.93	0.31	0.2	0.21	1.38	10.77	1.29	0.72	1.78	4.61	0.87	0.33	0.47	0.34	1.09	0.13	0.18	0.2	0.22	0.18	0.25	0.13	0.23	0.13
GRMZM2G172442_T05	lncRNA	yes	yes	0.43	0.02	1.82	2.48	1.78	2	0.59	0.97	0.65	0.48	0.51	0.01	1.03	0.02	0.36	2.61	0.53	0.01	2.24	0.04	1.14	0.9	1.75	0.01	0.57	2.98	1	1.1	2.43	0.91	0.07	0.06	4.73	0.02	0.65	1.61	1.42	0.76	0.01	2.07	1.14	1.78	0.23	0.01	0.84	1.64
GRMZM5G841928_T01	sRNA precursor	yes		0	0	0	0	0	0	0	0	0	2.88	0	0	0	0	0	0	0	0	0	0	0	0	0	0	0	0	0	0	0	0	0	0	0	0	0	0	0	0	0	0	2.13	0	0	0	0	5.37
GRMZM2G076730_T03	lncRNA	yes		2.36	3.44	0.79	2.35	5.24	2.01	2.13	0.85	1.94	1.5	2.73	3.01	0.67	2.6	1.87	2.85	3.48	3.71	2.54	0	1.96	2.1	3.16	3.07	0.7	3.45	0	0	0	0	0	0	0	1.04	8.89	4.75	4.6	7.48	3.83	2.63	3.89	3.04	1.34	4.23	6.93	1.66
GRMZM2G369882_T02	lncRNA		yes	0	0	0	0	0	0	0	0	0	0	0	0	0	0	0	0	0	0	0	0	0	0	0	0	0	0	0	0	0	0	0	0	0	0	0	0	0	0	0	0	0	0	0	0	0	0
GRMZM2G498656_T01	lncRNA	yes		11.15	0	9.06	21.08	6.05	18.39	13.54	14.85	8.23	10.87	14.42	15.62	27.85	12.94	21.88	26.64	36.83	20.08	15.21	8.25	14.94	2.96	34.1	2.67	14.96	4.36	0	0	9.77	0	19.63	11.46	0	15.63	10.51	21.69	9.39	26.03	6.74	5.63	19.56	8.5	24.17	34.45	34.68	40.94
GRMZM2G498656_T02	lncRNA	yes	yes	6.76	2.32	3.99	15.22	8.42	9.36	6.36	5.66	7.53	6.09	12.4	9.13	13.59	10.7	12.46	9.48	23.15	13.6	5.74	19.94	20.13	10.62	29.47	5.41	11.72	1.65	5.86	0	8.88	0	32.51	17.56	24.03	9.45	15.93	17.69	12.39	16.59	4.69	10.58	15.97	6.63	10.52	14.76	15.91	19.96
GRMZM2G498656_T03	lncRNA	yes	yes	2.95	0	0	8.83	2.04	5.11	4.21	4.35	0	9.33	9.39	9.97	12.95	12.46	10.69	2.87	16.63	5.62	1.96	4.82	5.34	0	27.52	0	0	0	0	0	0	0	0	0	0	14.8	6.62	6.37	0	10.35	0	0	2.98	0	11.55	22.68	5.71	11.35
GRMZM5G850199_T01	sRNA precursor	yes		0	0	0	0	0	0	0	0	0	0	0	0	0	0	0	0	0	0	0	0	0	0	0	0	0	0	0	0	0	0	0	0	0	0	0	0	0	0	0	0	0	0	0	8.19	0	0
GRMZM2G179476_T01	sRNA precursor	yes		7.45	6.51	5	16.68	7.47	4.35	11.72	11.67	11.33	13.5	6.54	11.13	10.29	16.4	13.63	18.12	15.21	11.15	10.03	0	0	13.83	0	8.2	8.53	16.99	0	0	7.62	10.32	0	0	0	0	0	0	0	7.24	13.82	11.44	18.82	23.11	21.73	33.38	30.33	36.79
GRMZM2G179445_T01	sRNA precursor			0	0	0	0	0	0	0	0	0	0	0	0	0	0	0	0	0	0	0	0	0	0	0	0	0	0	0	0	0	0	0	0	0	0	0	0	0	0	0	0	0	0	0	0	0	0
GRMZM2G587376_T01	sRNA precursor		yes	0	0	0	0	0	0	0	0	0	0	0	0	0	0	0	0	0	0	0	0	0	0	0	0	0	0	0	0	0	0	0	0	0	0	0	0	0	0	0	0	0	0	0	0	0	0
GRMZM2G127714_T01	sRNA precursor	yes		0.58	2.15	0.79	0.1	0.58	1.99	2.22	1.03	0.93	2.04	1.72	1.65	0.96	2.36	1.9	1.49	1.05	2.84	0.89	2.7	3.58	1.64	2.72	1.6	2.9	0.04	0.62	8.74	2.24	2.79	0	0	0.48	0.22	2.37	4.81	1.09	1.13	1.98	1.26	1.07	0	2.51	1.81	1.62	2.98
GRMZM2G470103_T01	sRNA precursor	yes		60.98	96.69	54.67	51.46	11.33	46.77	60.71	56.21	64.21	46.97	30.24	48.53	31	45.99	65.52	77.52	73.23	22.35	27.7	0	3.65	3.03	0	18.26	0	12.09	0	0	7.81	9.96	0	0	0	0	0	0	0	0	7.49	15.1	7.61	0	0	0	0	0
GRMZM2G169615_T03	sRNA precursor	yes		36.12	55.26	52.09	28.8	31.14	23.68	31.2	26.73	12.45	56.36	30.01	32.55	22.98	29.69	36.18	75.29	35.88	32.86	20.45	10.77	15.12	29.68	11.46	22.75	17.77	30.3	11.61	11.23	19.64	11.12	8.11	31.33	24.56	26.34	21.24	23.19	25.16	20.61	38.56	30.24	19.04	38.98	28.57	32.87	22.34	38.68
GRMZM2G026672_T02	sRNA precursor	yes	yes	14.48	29.48	4.35	7.97	10.56	4.29	6.82	10.07	8.48	32.7	12.87	12	8.22	12.21	10.97	10.12	14.99	16.29	12.19	11.24	17.5	30.18	10.93	24.47	27.15	22.73	29.78	12.14	13.94	13.9	6.7	10.8	22.31	30.93	16.26	17.62	12.12	11.88	30.89	32.29	25.35	20.21	13.22	17.59	13.53	15.59
GRMZM2G026672_T01	sRNA precursor	yes	yes	12.44	30.32	11.55	10.16	9.95	6.24	14.06	12.29	14.48	34.89	15.29	20	11.69	24.34	17.51	20	15.7	20.27	9.44	17.03	11.41	38.13	14.14	37.03	25.77	31.04	20.48	7.54	22.27	20.4	0	10.94	24.33	19.91	22.9	13.09	8.7	11.03	33.29	29.1	32.56	22.26	14.44	24.28	21.46	23.89
GRMZM5G895534_T01	sRNA precursor	yes		32.3	35.16	75.2	32.1	34.79	89.71	54.91	56.74	60.74	32.63	35.68	22.74	26.61	38.15	38.8	50.53	68.68	30.69	54.03	0	0	26	0	9.33	0	17.67	22	92.01	122.26	91.32	110.81	72.92	0	0	0	17.71	0	19.99	20.01	51.06	27.28	47.96	47.41	35.74	44.77	53.37
GRMZM2G125487_T02	sRNA precursor	yes		9.92	5.01	10.33	21.81	10.21	11.71	6.69	6.74	6.37	6.39	12.44	8.9	9.48	6.11	8.51	11.52	12.16	6.79	4.52	19.77	23.06	9.21	31.35	22.51	32.1	18.42	17.68	21.23	21.5	14.34	17.06	13.31	12.05	10.53	6.4	6.92	3.34	6.16	8.22	13.72	18.16	8.58	10.18	10.44	10.79	15.3
GRMZM2G010941_T03	lncRNA	yes		0.87	0.07	1.28	1.69	3.93	1.03	0.64	0.35	1.72	0.16	1.67	1.75	2.18	0.21	0.23	0.03	0.33	0.26	0.34	0.27	1.82	0.53	0.19	0.22	1.15	0.17	0.08	0.26	1.96	2.54	1.91	2.89	0.25	0.27	2.45	0.31	0.13	1.35	1.2	0.34	0.73	0.04	1.79	0.9	0.68	0.06
GRMZM2G087662_T02	sRNA precursor	yes		3.02	3.65	9.09	0.45	0.12	1.79	0.91	0.36	0.41	0.7	1.63	1.43	0.35	1.35	1.32	15.39	1	1.06	14.26	4.47	1.52	3.05	1.39	0.11	0.99	0	4.14	0.54	0	0	9.15	0.98	2.25	2.14	3.41	2.55	3.91	0.51	7.43	8.41	6.56	3.41	3.74	1.06	13.75	0.28
GRMZM2G087662_T03	sRNA precursor	yes		0.57	0.53	1.58	1.3	0	0.27	0.8	2.36	3.35	1.24	2.37	0.66	0.06	0.12	1.15	0.86	1.5	2.58	0.11	1.9	1.1	0.26	2.26	0	0.24	0	1.07	0	0	0	1.55	0.98	0.72	0.33	1.94	1.05	0.41	0.11	0.22	0.38	0.24	0	1.89	0.24	0.18	0.07
GRMZM2G346499_T01	lncRNA	yes		0	0	0	0	0	0	0	0	0	0	0	0	0	0	0	0	0	0	0	0	0	0	0	0	0	0	0	0	0	0	0	0	0	0	0	0	0	0	0	0	0	0	0	0	0	0
GRMZM2G063309_T01	lncRNA			0	0	0	0	0	0	0	0	0	0	0	0	0	0	0	0	0	0	0	0	0	0	0	0	0	0	0	0	0	0	0	0	0	0	0	0	0	0	0	0	0	0	0	0	0	0
GRMZM2G163297_T02	lncRNA	yes		13.13	15.68	7.99	12.79	18.55	14.82	10.68	13.78	14.31	23.46	16.48	15.4	25.93	22.17	17.86	12.59	24.35	16.2	24.75	18.23	14.86	32.87	24.17	22.4	27.66	26.64	22.85	10.65	17.76	15.93	25.07	18.23	25.18	29.28	16.81	20.29	16.53	24.17	27.48	32.94	40.69	26.65	30.47	50.38	32.21	51.23
GRMZM2G045732_T01	sRNA precursor	yes	yes	9.27	1.64	18.87	13.98	13.21	10.54	14.19	17.13	10.96	7.83	16.4	10.96	24.07	17.14	17.97	15.61	12.01	9	9.03	13.63	9.72	14.94	9.97	4.39	13.89	7.58	3.65	6.41	5.48	16.64	0	5.93	11.07	15.81	1.97	0	4.99	10.82	8.64	8.32	14.93	10.95	15.13	19.62	10.32	18.1
GRMZM2G402804_T04	sRNA precursor	yes		6.4	7.09	0.98	5.45	4.6	3.73	2.84	6.56	1.93	14.81	12.63	9.01	5.97	0	0.43	4.51	18.64	9.08	11.51	2.76	2.08	10.75	19.18	0.2	3.56	1.4	6.72	7.58	0	8.6	0	16.84	14.12	24.27	2.06	19.52	17.19	20.74	0.4	0.04	2.21	0.44	0.18	2.56	1.03	18.32
GRMZM2G418343_T01	lncRNA	yes		0	0	0	0	0	0	0	0	0	0	0	0	0	0	0	0	0	1.44	9.29	7.75	451.12	21.84	0	2368.84	15.82	1581.01	0	350.07	762.42	5054.67	0	0	0	0	0	0	0	0	81.86	22.37	6.21	0	2.45	0	19.26	0
GRMZM2G418343_T02	lncRNA	yes		0	0	0	0	0	0	0	0	0	0	0	0	0	0	0	0	0	0	0.52	0	19.79	0	0	104.32	1.31	59.23	0	40.36	29.72	186.19	0	0	0	0	0	0	0	0	1.97	1.49	0	0	0.87	0	0.33	0
GRMZM2G360517_T04	lncRNA	yes	yes	41.14	43.45	94.6	61.17	32.5	66.98	41.31	47.61	36.02	27.45	34.99	40.27	73.88	63.49	39.87	64.26	59.27	68.6	51.48	52.6	42.54	37.56	35.48	16.1	55.57	14.61	28.71	29.79	15.59	37.5	9.42	56.42	69.82	75.98	46.51	44.36	70.29	66.26	18.74	35.11	51.85	10.54	27.38	73.45	117.02	211.6
GRMZM2G060161_T01	lncRNA	yes		26.14	2.29	50.72	45.22	49.6	22.42	29.96	32.8	14.07	3.41	19.27	14.95	34.47	15.19	12.6	10.5	12.91	12.48	2.27	29.37	43.51	0	36.39	9.37	8.2	0	7.46	14.07	13.36	22.15	0	0	0	0	1.59	0	0	0	0	1.93	11.49	0	1.09	2.14	3.24	8.53
GRMZM2G351827_T01	sRNA precursor			0	0	0	0	0	0	0	0	0	0	0	0	0	0	0	0	0	0	0	0	0	0	0	0	0	0	0	0	0	0	0	0	0	0	0	0	0	0	0	0	0	0	0	0	0	0
GRMZM2G087463_T01	sRNA precursor	yes		0	0	0	0	0	9.47	0	0.87	0	0.54	0	0	1.98	0	1.36	0.96	2.49	1.45	17.59	0	0	2.42	0	0.6	2.27	3.95	0	0	0	0	0	0	0	1.89	1.6	0	0	0	1.39	2.5	2.93	3.02	5.39	5.07	2.92	3.02
GRMZM2G042612_T01	sRNA precursor	yes		157.01	0	227.98	248.71	237.37	63.64	74.23	79.01	90.98	8.78	49.72	60.34	124.25	53.05	91.22	127.22	119.58	16.3	2.74	28.74	36.94	0	0	0	13.04	0	20.58	38.43	72.6	15.23	0	0	0	0	0	0	0	0	11.17	7.57	5.87	0	3.62	0	15.64	0
GRMZM5G887752_T01	lncRNA	yes	yes	0	0	0	0	0	34.24	0	0	0	0	0	0	0	0	0	0	0	0	54.36	0	0	0	0	0	0	0	0	0	0	0	0	0	0	0	0	0	0	0	0	0	0	0	0	0	0	0
GRMZM2G703350_T01	sRNA precursor		yes	0	0	0	0	0	0	0	0	0	0	0	0	0	0	0	0	0	0	0	0	0	0	0	0	0	0	0	0	0	0	0	0	0	0	0	0	0	0	0	0	0	0	0	0	0	0
GRMZM2G156246_T02	lncRNA	yes		54.15	11.18	97.87	78.7	86.58	36.32	56.45	89.6	46.16	18.1	57.36	63.9	115.05	192.25	133.94	144.96	178.58	212.3	113.4	19.32	7.14	126.31	0	17.44	6.47	44.99	17.05	16.71	22.74	30.75	28.42	25.21	40.06	32.11	39.47	54.64	22.96	25.94	93.3	118.33	158.77	108.91	208.75	182.01	252.2	253.46
GRMZM2G156246_T01	lncRNA	yes		0.31	0.33	0.95	1.51	0.38	1.43	0.29	0.37	0.36	0.23	0.3	0.23	0.14	0.17	5.82	0.94	0.33	0.2	0.23	2.24	2.24	4.18	0	0.98	0.15	0.54	2.19	1.67	1.22	1.78	2.63	2.18	1.98	6.23	1.34	2.7	10.83	0.59	0.55	2.01	0.6	1.44	1.23	1.49	4.25	0.06
GRMZM2G034764_T02	lncRNA	yes	yes	49.36	0	54.6	62.77	70.37	64.29	25.23	37.73	12.72	8.65	25.73	32.8	55.31	29.69	27.65	37.64	33.93	10.43	51.54	51.68	15.27	25.48	36.44	21.54	78.69	39.53	123.39	0	38.22	98.33	0	23.95	172.71	290.97	107.6	79.32	195.96	255.53	17.66	25.99	54.77	57.17	272.7	144.94	112.04	74.11
GRMZM5G881349_T01	sRNA precursor	yes	yes	0	0	0	0	0	0	0	0	0	0	0	0	0	0	0	0	0	0	0	34.46	43.38	0	25.87	0	16.81	0	0	0	4.69	0	0	0	0	0	0	0	0	0	0	0	0	0	0	1.64	0	0
GRMZM2G003937_T01	sRNA precursor	yes	yes	153.3	72.13	301.22	312.74	196.62	318.9	100.83	92.98	96.27	68.51	143.42	151.76	293.13	30.12	38.65	90.14	100.8	83.41	175.14	28.29	45.58	42.43	6.02	33.5	4.27	19.41	152.9	189.82	226.98	316.78	13.56	34.81	25.17	40.54	22.94	12.31	29.53	59.21	54.82	38.99	69.67	23.96	211.81	71.27	85.94	40.62
GRMZM2G575305_T01	sRNA precursor	yes		0	0	0	0	0	0	0	0	0	0	0	0	0	0	0	0	0	7.88	0	0	0	0	0	0	0.56	0	0	0	0	0	0	0	0	0	0	0	0	0	0	0	0	0	0	0.42	0	0
GRMZM2G007060_T03	sRNA precursor	yes		1.09	1.54	3.83	2.32	1.44	2.03	0.72	0.78	3.47	3.54	1.78	2.9	1.22	1.21	2.11	1.06	2.66	2.31	1.65	1.03	2.46	2.48	1.2	1.05	2.62	1.48	0	0	0.65	2.12	0	1.67	1.78	0.07	1.76	1.98	2.25	3.59	0.35	1.26	1.58	1.21	1.97	1.61	6.63	1.82
GRMZM5G807931_T01	TE	yes	yes	0	0	0	0	0	0	0	0	0	0	0	0	0	0	0	0	0	0	0	0	0	0	0	0	0	0	0	0	0	0	0	0	0	0	0	0	0	0	0	0	0	0	0	0	0	0
GRMZM2G036752_T05	sRNA precursor	yes		7.33	11.39	7.81	1.84	2.51	6.23	8	13.16	5.8	2.27	2.09	2.87	4.05	3.46	4.37	6.48	3.94	2.85	23.38	3.46	4.39	30.2	10.11	23.77	1.88	25.9	8.35	8.2	5.52	32.27	5.42	19.03	0	9.81	6.03	18.33	12	16.08	20.36	43.09	12.92	12.98	20.11	3.78	14.17	9.84
GRMZM2G427807_T01	lncRNA	yes	yes	2.99	0	0	4.5	9.17	0	0	0.77	0	8.45	0	0	0	0	0	0.74	0	0	2.21	0	0	6.62	0	1.54	0	1.95	0	0	0	0	0	0	0	0	0	0	0	0	4.3	7.41	8.97	2.74	0	0	0	0
GRMZM2G321404_T02	lncRNA	yes	yes	7.78	8.03	8.29	15.62	24.36	30.1	8.2	5.75	1.37	44.51	16.76	18.52	19.32	27.18	15.95	31.93	9.06	20.2	39.03	3.19	3.67	15.15	4.65	9.21	21.04	18.2	8.19	1.77	18.57	9.11	9.52	1.19	13.3	20.56	23.01	15.87	7.57	19.42	15.13	7.52	17.82	19.5	19.29	21.29	8.06	7.8
GRMZM2G128072_T02	sRNA precursor	yes		0	0	0	0	0	0	0	0.45	0	0	0	0.45	0	0	0.3	0.58	0	0	0.52	15.21	58.39	0	140.59	0.96	449.25	0.5	88.07	5.21	8.92	1.63	100.4	44.38	66.91	45.32	257.54	99.19	83.38	55.51	0	0	0	0	1.21	1.57	1.62	9.34
GRMZM2G066388_T01	lncRNA			0	0	0	0	0	0	0	0	0	0	0	0	0	0	0	0	0	0	0	0	0	0	0	0	0	0	0	0	0	0	0	0	0	0	0	0	0	0	0	0	0	0	0	0	0	0
GRMZM2G101142_T02	lncRNA	yes		0	0	0	0	0	0	0	0	0	0	0	0	0	0	0	0	0	0	0	0	0	0	0	0	0	0	4.34	0	0	0	9.39	0	0	0	1.47	0	0.01	2.92	0	0	0	0	0	0	0	0.01
GRMZM2G403162_T02	sRNA precursor	yes		28.98	22.15	43.09	38.42	69.47	31.45	26.43	32.18	25.32	30.42	30.12	33.14	47.6	32.85	30.73	53.09	36.29	25.16	17.45	48.52	33.24	27.67	69.67	28.35	66.22	25.72	49.04	58.03	49.58	47.02	30.11	49.74	41.66	36.63	37.47	36.87	28.12	27.56	21.7	30.27	36.66	26.91	48.64	50.05	36.35	54.38
GRMZM2G403162_T01	sRNA precursor	yes	yes	21.66	17.39	32.07	37.78	62.85	16.32	23.55	28.54	28.75	21.23	26.32	30.52	42.85	29.03	32.57	39.66	34.95	20.21	9.48	47.39	32.61	22.43	49.97	29.9	92.11	25.31	40.11	27.96	58.03	42.61	43.85	55.18	42.84	42.32	32.41	32.62	27.61	29.83	20.02	19.61	29.7	17.39	46.69	50.57	27.71	43.72
GRMZM2G314955_T02	lncRNA			0	0	0	0	0	0	0	0	0	0	0	0	0	0	0	0	0	0	0	0	0	0	0	0	0	0	0	0	0	0	0	0	0	0	0	0	0	0	0	0	0	0	0	0	0	0
GRMZM2G086805_T03	TE	yes	yes	0.66	1.75	0.09	0.05	0.08	2.17	0.48	0.52	0.06	0.99	1.31	0.85	0.45	0.09	0.04	0.36	0.04	0.05	0.7	0.29	0.24	0.12	0.16	0.68	1.84	0.05	0.39	0.55	0.33	0.18	0.49	1.04	0.38	2.02	1.43	0.12	0.27	0.05	1.52	0.05	0.07	1.82	0.61	0.01	1.72	0.63
GRMZM2G416935_T01	sRNA precursor	yes		40.14	101.18	10.35	56.93	0	24.62	49.44	25.47	43.16	109.96	0	49.2	17.52	0	15.43	12.08	16.87	11.64	3.21	0	0	0	0	0	0	0	0	0	0	0	0	0	0	0	0	0	0	0	2.16	0	0	0	0	0	0	0
GRMZM2G044198_T03	sRNA precursor	yes		1.65	7.64	0.06	1.35	5.75	5.61	5.55	4.36	5.36	27.25	3.66	5.31	0.21	4.19	4.88	9.72	4.42	8.46	9.92	0	0.62	13.77	0	3.67	0	8.17	0	0	0	1.7	0	0	0	0	0	0	0	0	6.89	13.1	8.79	36.9	0.62	0.23	4.09	3.71
GRMZM2G064938_T01	lncRNA			0	0	0	0	0	0	0	0	0	0	0	0	0	0	0	0	0	0	0	0	0	0	0	0	0	0	0	0	0	0	0	0	0	0	0	0	0	0	0	0	0	0	0	0	0	0
GRMZM2G102944_T01	lncRNA	yes		7.07	14.7	8.35	3.18	10	5.56	7.98	4.97	6.23	11.66	6.45	7.41	2.79	3.67	5.5	14.22	9.53	8.28	8.8	0.21	3.99	9.62	3.3	4.29	0.6	5.93	3.8	12.45	5.18	6.97	7.12	0	1.68	2.12	2.29	2.77	2.75	0.77	13.25	9.58	4.99	10.37	3.73	2.9	2.68	1.83
GRMZM2G075002_T02	sRNA precursor	yes		15.92	4.54	26.98	38.2	17.93	14.23	16.4	17.22	13.97	3.24	14.03	14.71	37.89	12.05	11.11	10.11	12.27	5.45	3.63	9.88	6.36	3.24	6.24	0.66	9.32	0.14	11.93	10.85	5.43	1.59	9.42	7.7	7	2.63	1.61	2.05	6.71	3.58	2.88	3.57	2.92	1.56	2.25	6.4	3.27	6.84
GRMZM2G119675_T01	sRNA precursor	yes		1499.91	1971.35	1672.24	1464.41	1491.32	1207.84	1284.65	1141.81	1398.84	1836.04	1121	1058.78	677.42	697.82	860.61	1504.05	1181.44	1168.08	1360.43	1082.83	366.78	306.36	337.18	427.9	357.33	297.89	183.36	382.05	432.49	517.19	149.3	326.8	203.11	189.96	311.36	202.87	271.68	186.19	982.19	304.29	311.42	316.56	200.94	156.36	201.83	209.99
GRMZM2G123322_T01	lncRNA	yes		0	0	0	0	0	4.09	0	0	0	0	0	0	0	0	0	0.37	0	0	6.28	0	0	7.41	4.27	10.75	1.86	13.86	0	0	0	0	0	0	0	6.63	4.43	5.83	3.56	10.82	0	8.7	12.6	13.25	9.2	15.42	13.75	18.09
GRMZM2G035356_T01	sRNA precursor	yes		100.45	121.25	99.24	78.86	92.45	91.85	113.34	109.44	99.32	114.92	74.75	89.89	85.67	80.48	86.94	119.16	109.67	110.5	130.13	151.77	163.07	137	158.01	173.94	184.07	148.17	58.15	74.76	79.52	114.36	39.87	64.1	89.53	92.42	119.58	97.61	113.65	90.46	90.12	138.72	116.12	190.3	103.24	111.96	108.85	118.27
GRMZM2G035356_T03	sRNA precursor	yes		21.11	18.91	18.79	23.79	25.22	11.8	18.15	19	17.84	29.99	18.02	19.44	25.09	27.09	28.06	31.32	25.79	34.48	16.68	33.96	10.55	9.86	10.85	7.39	13.09	8.91	6.84	5.79	5.59	7.57	7.74	3.51	11.83	9.37	10.42	6.38	10.63	12.54	27.28	7.99	9.39	7.25	8.61	9.14	13.51	15.77
GRMZM2G035356_T02	sRNA precursor	yes		0.43	0.69	0.61	0.19	0.41	0.38	0.27	0.14	0.28	0.14	0.36	0.2	0.16	0.48	0.42	0.31	0.55	0.41	0.52	3.54	0.4	0.47	1.18	0.17	0.24	0.17	12.59	2.83	9.34	1.41	12.52	9.45	0.9	1.08	1.33	0.92	0.59	0.3	0.18	0.29	0.22	0.25	0.18	0.21	0.29	0.12
GRMZM5G873779_T01	lncRNA	yes		33.52	21.05	35.23	46.6	57.79	24.8	34.53	38.53	33.11	29.02	45.38	35.05	58.57	49.77	48.66	42.67	60.9	44.11	17.28	52.71	54.15	36.54	56.29	42.52	77.59	28.74	28.44	35.77	23.72	35.87	45.67	46.71	59.03	59.27	51.09	56.64	64.12	76.03	32.57	37.04	41.7	35.64	70.96	72.82	55.05	72.91
GRMZM2G082627_T01	lncRNA	yes		1.9	0	0	0	1.45	0	3.03	4.75	3.99	3.19	0	0	0	0	1.08	6.32	0	0	1.81	0	0	0	0	1.86	0	0	0	0	0	0	0	0	0	0	0	0	0	0	1.86	0	0	0	0	0	0	0
GRMZM2G048013_T01	lncRNA	yes	yes	0	0	0.51	1.48	0	0	1.59	0.47	0	3.74	3.35	0.59	1.26	4.77	0.77	0.65	0.5	3.12	0.44	0	0	0	0	0	0	0	0	0	0	0	0	0	0	0	0	0	0	0	0	0	0	0	0	0	0	0
GRMZM2G048013_T02	sRNA precursor	yes		1004	1343.47	1257.95	1082.08	938.58	1253.25	1018.66	804.69	909.91	1409.58	857.38	788.85	553.37	609.4	687.69	1099.22	833.45	1016.82	1207.79	963.5	671.3	753.6	817.97	722.02	927.73	563.5	423.28	548.11	564.85	550.68	504.72	620.29	722.95	679.21	971.4	827.54	882.84	711.77	831.53	626.42	808.2	837.34	697.39	705.28	814.28	1103.91
GRMZM5G810312_T01	lncRNA			0	0	0	0	0	0	0	0	0	0	0	0	0	0	0	0	0	0	0	0	0	0	0	0	0	0	0	0	0	0	0	0	0	0	0	0	0	0	0	0	0	0	0	0	0	0
GRMZM5G819438_T03	sRNA precursor	yes		2	2.44	4.26	4.73	4.99	3.93	3.34	5.01	5.03	2.87	4.21	4.37	4.97	11.11	5.19	4.6	6.25	4.29	2.95	1.53	0.02	0.02	0.08	0.23	0.01	0.6	0.12	0.18	0.07	0.06	0.17	0.47	0.07	0.02	0.03	0.03	0.03	0.01	2.06	0.02	0.52	0.01	0.18	0.01	0.01	1.1
GRMZM2G493903_T01	sRNA precursor	yes		0	0	0	0	0	0	0	0	0	0	0	0	0	0	0	0	0	0	0	56.45	34.71	0	0	8.47	57.63	0	19.6	0	0	0	0	0	0	35.6	14.46	15.46	0	0	0	0	0	0	0	0	0	0
GRMZM2G158766_T04	lncRNA	yes		19.41	14.31	66.25	19.83	23.22	11.06	11.86	17.54	13.57	27.34	17.1	14.55	21.95	22.85	14.49	32.26	19.6	16.62	7.02	5.9	10.38	7.02	13.49	3.11	11.73	7.25	17.36	8.47	5.09	7.18	6.87	2.65	16.72	10.68	16.61	15.04	22.64	21.24	4.24	8.92	13.87	9.32	21.1	18.6	23.62	36.51
AC194472.3_FGT001	sRNA precursor			0	0	0	0	0	0	0	0	0	0	0	0	0	0	0	0	0	0	0	0	0	0	0	0	0	0	0	0	0	0	0	0	0	0	0	0	0	0	0	0	0	0	0	0	0	0
GRMZM2G010551_T04	sRNA precursor	yes	yes	4.68	10.41	3.85	9.56	15.97	7.07	3.81	5.31	5.5	11.42	7.27	7.51	9.42	6.73	6.9	7.99	10.42	7.88	11.78	7.2	3.22	3.51	0	1.69	1.42	1.93	0	0	0	0	0	0	0	1.89	2.48	6.98	6.58	5.56	11.27	2.25	4.48	0.99	1.37	0.72	4.49	8.66
GRMZM2G010783_T02	sRNA precursor	yes		79.68	104.34	122.84	76.72	86.96	88.36	161.49	185.41	162.58	526.56	181.22	91.06	115.94	249.27	133.14	172.89	97.08	112.18	103.08	6.53	36.6	39.63	27.08	58.79	17.03	66.95	8.78	71.55	71.44	39.94	57.28	64.21	60.1	76.33	48.55	93.06	155.91	327.89	71.91	20.75	63.09	55.13	71.78	91.84	180.57	158.16
GRMZM2G010783_T01	sRNA precursor	yes		4	2.4	8.67	2.72	13.93	3.59	4.29	3.23	6.04	2.79	7.72	7.57	2.67	23.24	5.07	2.93	2.67	8.94	0.93	1.1	8.13	4.61	4.23	1.65	1.4	3.02	1.18	12.88	32.91	15.6	21.77	11.74	15.33	8.67	19.68	2.93	0.79	7.7	4.4	18.2	4.91	4.91	6.34	14.14	9.98	2.78
GRMZM2G473709_T02	sRNA precursor	yes		95.09	126.58	117.27	84.56	90.04	367.63	108.53	102.91	89.78	98.66	72.53	67.59	55.68	71.42	71.37	66.74	70.57	96.81	274.56	33.88	39.37	122.42	92.06	77.12	68.21	73.42	69.75	123.94	116.76	84.34	79.08	20.18	49.54	61.88	44.8	40.4	71.47	65.83	68.07	162.69	138.3	96.47	134.77	107.62	89.14	125.87
GRMZM2G473709_T03	sRNA precursor	yes		30.85	36.22	37.71	19.98	20.49	29.18	34.74	53.62	44.14	28.79	20.86	20.38	29.99	31.29	29.26	37.83	37.05	22.75	16.81	1.9	7.99	11.78	17.23	8.44	2.96	21.91	1.42	4.7	13.17	27.94	3.74	31.2	1.12	3.36	1.11	14.7	9.05	1.83	18.07	33.68	11.31	21.63	32.76	26.01	31.28	21.71
GRMZM2G473709_T01	sRNA precursor	yes		21.55	25.34	18.33	22.61	24.53	10.26	21.61	19.58	20.75	31.61	17.16	18.36	15.26	17.06	20.81	27.5	24.97	18.53	13.33	6.15	10.78	26.86	5.35	19.93	10.1	29.41	13.67	8.65	12.36	17.46	8.07	2.71	8.86	10.73	9.25	1.51	11.74	7.03	22.56	26.27	30.29	35.48	27.76	35.06	20.63	15.24
GRMZM2G030646_T03	sRNA precursor	yes		11.68	18.13	10.91	8.22	10.47	3.55	8.63	8.51	7.88	14.94	10.01	10.42	6.92	5.84	11.44	9.36	11.46	11.43	8.65	12.42	5.03	8.92	7.06	4.91	7.14	6.23	2.6	0.05	1.35	5.75	1.98	1.41	6.85	5.63	7.14	8.3	4.53	4.45	16.96	9.19	8.36	6.75	3.59	5.84	3.71	4.43
GRMZM2G494026_T01	lncRNA		yes	0	0	0	0	0	0	0	0	0	0	0	0	0	0	0	0	0	0	0	0	0	0	0	0	0	0	0	0	0	0	0	0	0	0	0	0	0	0	0	0	0	0	0	0	0	0
GRMZM2G003252_T02	lncRNA	yes	yes	12.37	16.14	28.08	32.65	8.2	5.36	7.24	9.26	11.61	8.53	9.77	9.24	9.73	3.95	8.93	21.22	21.46	9.1	4.7	7.29	3.92	3.65	4.06	3.26	3.15	3.57	0.43	4	14.29	14.22	0	0	3.86	2.5	2.49	5.15	4.41	2.22	6.97	8.35	3.47	3.08	5.3	4.79	6.08	4.19
GRMZM2G303530_T01	sRNA precursor	yes		26.25	24.24	13.62	18.8	32.7	34.94	21.26	13.82	28.63	31.22	15.41	14.81	10.1	14.57	7.68	18.41	20.03	53.33	50.39	57.13	58.67	161.67	6.85	59.34	58.82	79.51	0	27.32	32.44	35.32	0	0	0	0	0	0	0	0	95.09	117.23	93.56	243.54	22.22	6.15	4.88	0
GRMZM2G151905_T06	sRNA precursor	yes		0	0	0	1.68	0	0	0	1.3	0	0.54	0	2.37	6.35	0	1.54	1.78	0.91	1.11	1.17	0	0	2.39	0	0	0	0	0	0	0	0	0	0	0	0	0	0	0	0	0	2.41	1.97	0	2	2.85	2.99	8.95
GRMZM2G151979_T01	lncRNA	yes	yes	8.73	11.94	9.93	4.55	7.65	6.1	6.57	5.71	8.28	13.09	9.36	5.18	4.2	9.31	7.93	8.28	7.92	9.96	12.12	5.87	12.66	16.84	0	16.07	14.97	17.98	2.75	11.1	3.01	13.99	0	4.99	13.61	10.12	21.06	20.86	9.39	11.21	20.33	23.28	13.72	21.31	11.03	8.55	8.17	19.97
GRMZM2G559822_T01	sRNA precursor	yes		46.78	2.33	108.49	93.49	55.78	56.82	10.75	9.4	14.47	1.91	26.3	4.05	0	10.12	10.98	36.03	13.8	47.73	142.69	4.83	9.07	80.3	0	66.45	0	35.38	0	116.45	126.59	127.05	0	0	0	0	0	0	0	0	75.44	46.87	97.78	40.94	29.84	11.75	127.6	6.69
AC190671.4_FGT003	lncRNA			0	0	0	0	0	0	0	0	0	0	0	0	0	0	0	0	0	0	0	0	0	0	0	0	0	0	0	0	0	0	0	0	0	0	0	0	0	0	0	0	0	0	0	0	0	0
AC226564.1_FGT003	sRNA precursor	yes		0	0	0	0	0	4.55	0	0	0	0	0	0	0	0	0	0	0	0	1.69	0	0	0	0	0	0	0	0	0	0	0	0	0	0	0	0	0	0	0	0	0	0	0	0	0	0	0
GRMZM2G072219_T02	sRNA precursor	yes		0	0	0	0	0	0	0	0	0	0	0	0	0	0	0	0	0	0	0	0	0	0	0	0	0	0	0	0	0	0	0	0	0	0	0	0	0	0	0	0	0	0	0	0	0.77	0
GRMZM2G072219_T01	sRNA precursor	yes		0	0	0	0	0	0	0	0	0	0	0	0	0	0	0	0	0	0	0	0	0	0	0	0	0	0	0	0	0	0	0	0	0	0	0	0	0	0	0	0	0	0	0	0	18.18	0
AC190544.2_FGT004	lncRNA	yes		37.89	71.85	13.96	26.22	15.85	23.29	17.33	20.65	6.02	49.98	8.05	17.32	6.62	27.82	25.02	21.3	14.37	20.79	12.32	0	0	0	0	0	0	0	0	0	0	0	0	0	0	0	0	0	0	0	24.02	0	0	0	0	0	0	0
GRMZM2G426932_T01	lncRNA			0	0	0	0	0	0	0	0	0	0	0	0	0	0	0	0	0	0	0	0	0	0	0	0	0	0	0	0	0	0	0	0	0	0	0	0	0	0	0	0	0	0	0	0	0	0
GRMZM5G843434_T01	sRNA precursor	yes		437.37	34.54	887.56	120.12	1839.72	468.09	1171.1	1571.42	798.76	74.1	1055.62	961.78	1909.62	1860	1297.18	628.34	576.4	4.94	87.58	0	0	0	0	0	0	0	13.46	97.88	91.59	0	36.45	25.24	23.74	64.53	6.46	17.9	9.92	25.02	74.52	3.4	4.25	0	1257.78	973.06	190.27	249.47
GRMZM2G426004_T01	sRNA precursor		yes	0	0	0	0	0	0	0	0	0	0	0	0	0	0	0	0	0	0	0	0	0	0	0	0	0	0	0	0	0	0	0	0	0	0	0	0	0	0	0	0	0	0	0	0	0	0
GRMZM2G124802_T03	lncRNA	yes		7.87	4.51	3.67	7.83	23.67	3.79	1.85	3.07	1.75	5.24	5.73	5.43	2.15	0	1.45	8.67	9.2	6.5	1.83	0	4.2	32.98	0	36.44	0	50.1	0	19.94	16.35	31.63	0	0	0	0	0	0	0	0	10.38	12.39	30.64	30.29	7.47	1.75	1.57	0.57
GRMZM5G827270_T01	sRNA precursor			0	0	0	0	0	0	0	0	0	0	0	0	0	0	0	0	0	0	0	0	0	0	0	0	0	0	0	0	0	0	0	0	0	0	0	0	0	0	0	0	0	0	0	0	0	0
GRMZM2G057237_T02	sRNA precursor	yes		4.02	13.87	13.64	8.97	12.96	0.62	10.46	6.75	5.25	6.28	4.84	8.15	9.29	24.76	7.3	16.17	18.49	10.23	2.6	21.25	15.73	9.06	14.66	8.31	30.84	4.08	27.47	22.16	3.78	3.6	17.59	4.44	25.54	20.98	20.08	19.64	15.12	23.7	4.73	7.25	11.28	9.23	24.5	37.66	37.37	32.85
GRMZM2G057237_T03	sRNA precursor	yes		2.91	4.68	11.09	4.79	7.47	2.73	4.34	3.74	5.1	6.64	4.9	4.91	6.5	4.99	3.9	7.97	4.77	5.22	1.37	14.69	11.19	5.68	13.33	4.03	19.72	6.55	14.26	11.16	9.3	16.78	12.21	3.49	12.19	4.48	9.1	8.61	7.58	6.67	3.32	2.8	5.31	5.66	6.19	6.85	6.17	10.7
GRMZM2G149091_T01	lncRNA	yes		1.67	0.14	0	0	1.74	0.16	1.91	0.32	3.27	0.28	0.9	1.42	0.16	0.22	0.18	0.38	0.51	0.54	0.11	8.55	0.19	0.21	7	0.73	5.15	1.19	0.08	3.72	5.43	0.76	0	0	0.78	0.16	0.03	0	0	0.1	1.09	1.58	0.24	0.85	0.55	0.01	0	0.21
GRMZM2G149091_T02	lncRNA	yes		16.28	42.46	2.07	2.07	3.12	10.38	15	15.9	16.58	51.09	11.92	16.2	6.66	10.01	9.34	19.94	12.56	22.4	19.06	184.94	156.93	10.18	203.5	62.44	299.08	30.23	11.3	75.37	35.68	42.87	9.17	0	42.07	8.69	19.64	0	11.83	3.38	24.94	13.06	4.71	32.03	4.37	10.25	3.15	4.66
GRMZM2G149091_T03	lncRNA	yes	yes	1.14	2.23	0	0	0	1.03	1.6	2.32	0.07	2.54	2.25	1.25	0.44	0	0.38	0.79	2.06	0.43	0.26	5.34	6.57	0	9.74	2.89	18.1	2.93	0	0.68	0	1.69	0	0	2	1.44	0.9	0	0	0	0.87	1.34	0	1.77	0.23	0.5	0	0
GRMZM2G506905_T01	sRNA precursor		yes	0	0	0	0	0	0	0	0	0	0	0	0	0	0	0	0	0	0	0	0	0	0	0	0	0	0	0	0	0	0	0	0	0	0	0	0	0	0	0	0	0	0	0	0	0	0
GRMZM5G885061_T01	lncRNA	yes	yes	9.37	20.8	5.02	3.32	6.24	2.27	3.59	4.12	4.98	23.42	9.07	6.96	1.11	10.14	6.42	7.28	7.6	15.77	8.85	25.45	0	0	0	0	0	0	0	0	0	0	0	0	0	0	0	0	0	0	24.42	0	0	0	0	0	0	0
GRMZM2G176433_T02	lncRNA	yes		0	0	0	0	0	0	0.17	2.44	0	0	0	0	4.07	0	2.52	0	0.07	0	0	4.59	0	0	0	0	0	0	0	0	0	0	0	7.97	0	4.72	0	0	0	4.32	0	0	0	0	7.78	14.07	6.97	20.09
GRMZM2G152955_T01	sRNA precursor	yes		69.97	146.85	61.39	38.4	47.9	89.69	55.91	61.81	66.81	113.9	56.1	55.04	32.53	51.3	60.1	79.71	53.79	71.7	147.39	36.37	50.05	73.15	32.54	88.34	47.41	99.35	26.41	27.67	70.95	100.29	21.02	29.08	27.49	34.03	26.31	26.71	31.88	28.33	144.69	66.92	69.24	91.93	34.61	48.86	45.44	44.79
GRMZM5G850888_T01	lncRNA	yes		0	7.42	0	0	0	0	0	2.03	0	10.79	0	0	0	0	0	3.67	2.49	0	0	0	0	0	0	0	0	0	0	0	0	0	0	0	0	0	0	0	0	0	0	0	0	0	0	0	0	0
GRMZM5G830632_T01	sRNA precursor	yes		0	0	0	4.16	0	0	5.04	4.34	0	0	0	4.3	65.52	24.32	2.12	0	13.16	4.19	3.21	240.08	0	0	0	0	0	0	0	0	0	0	0	0	0	0	0	0	0	0	0	0	0	0	0	0	0	0
GRMZM5G830632_T02	sRNA precursor	yes	yes	0	0	0	0	0	0	0	0.67	0	0	0	0	11.35	0	0	0	1.68	0	0	20.61	0	0	0	0	0	0	0	0	0	0	0	0	0	0	0	0	0	0	0	0	0	0	0	0	0	0
GRMZM2G160515_T01	lncRNA	yes	yes	2.09	0	5.3	3.76	0	0	14.53	29.73	10.6	4.06	5.32	12.31	145.26	29.96	17	3.67	8.75	0	8.42	12.8	3.85	0	6.34	0	0	0	49.52	41.56	0	0	0	85.59	0	42.98	11.55	23.96	20.87	42.94	10.55	0	0	0	0	0	0	4.09
GRMZM2G375420_T01	lncRNA	yes		16.23	9.81	11.46	17.54	20.13	52.33	21.16	19.55	15.76	12.79	14.88	12.35	19.3	17.65	21.18	26.92	25.82	16.2	45.2	15.87	100.96	60.62	238.35	34.49	224.52	27.09	148.61	75.25	37.72	0	183.79	197.74	191.28	152.27	237.9	177.73	216.18	173.99	14.33	57.35	80.84	57.99	120.45	133.2	124.13	177.82
GRMZM2G056088_T01	sRNA precursor	yes		1.93	0.92	2.48	2.16	7.34	0.54	1.19	1.27	1.04	0.97	2.65	0.39	2.37	3.59	1.41	3.08	2.33	1.86	1.17	2.11	3.5	8.58	3	7.77	5.41	11.15	3.63	6.13	6.25	6.94	5.47	3.3	3.86	6.46	2.95	2.67	3.67	3.26	2.29	9.26	9.95	10.66	14.09	11.42	9.31	9.85
GRMZM2G056088_T02	sRNA precursor	yes		3.38	4.25	1.96	4.99	9.9	4.3	2.1	2.21	2.47	8.93	4.18	4.57	2.25	1.13	3.12	3.15	5.67	7.82	4.34	5.3	1.66	1.77	1.82	1.26	1.7	1.05	2.46	3.37	2.8	2.49	3.52	1.8	2.3	1.8	1.14	1.73	1.92	1.04	7.26	1.38	1.51	1.2	0.59	0.86	1.07	0.26
GRMZM2G166718_T01	sRNA precursor	yes		3.57	3.27	3.25	3.34	4.71	2.37	1.79	2.86	2.91	2.58	0.76	2.88	3.58	2.94	4.81	7.24	7.36	4.52	3.14	6.47	8.41	1.74	6.44	4.64	11.54	3.96	2.01	5.33	7.67	3.2	6.7	1.95	9.82	10.3	1.73	2.22	8.03	2.28	3.37	1.85	2.71	1.95	9.64	9.12	4.62	7.29
GRMZM5G862594_T01	sRNA precursor	yes	yes	11.37	0	23.41	0	52.55	1.76	12.26	17.05	7.93	0.27	40.88	72.46	49.57	604.4	485.44	230.37	250.4	20.99	4.14	3.09	0	0	0	0	1.41	0	0	0	0	0	0	0	0	0	0	0	0	0	37.37	8.44	10.98	0	14.83	9.34	2.19	0
GRMZM2G023585_T01	lncRNA	yes	yes	20.07	24.62	15.6	27	35.51	29.81	15.06	16.17	14.86	35.74	23.52	22.36	18.11	19.51	21.14	25.34	23.28	18.33	26.34	21.81	23.49	22.86	41.83	28.28	50.23	26.27	33.7	14.84	18.59	16.63	26.68	15.38	33.31	33.8	29.22	23.44	22.44	23.98	18.06	29.46	27.91	28.6	49.28	50.34	33.04	39.41
GRMZM2G097034_T01	sRNA precursor			0	0	0	0	0	0	0	0	0	0	0	0	0	0	0	0	0	0	0	0	0	0	0	0	0	0	0	0	0	0	0	0	0	0	0	0	0	0	0	0	0	0	0	0	0	0
GRMZM2G703399_T01	sRNA precursor			0	0	0	0	0	0	0	0	0	0	0	0	0	0	0	0	0	0	0	0	0	0	0	0	0	0	0	0	0	0	0	0	0	0	0	0	0	0	0	0	0	0	0	0	0	0
GRMZM2G107931_T01	sRNA precursor	yes		0	0	0	0	0	0	0	0	0	0	0	0	8.85	0	0	0	0	0	0	0	0	0	0	0	0	0	0	0	0	0	0	0	0	0	0	0	0	0	15.95	0	0	0	0	0	13.61	0
GRMZM2G107922_T01	sRNA precursor	yes	yes	0	0	0	0	0	0	0	0	0	0	0	0	0	0	0	0	0	0	0	0	0	0	0	0	0	0	0	0	0	0	0	0	0	0	0	0	0	0	0	0	0	0	0	0	0	0
GRMZM5G812796_T01	lncRNA	yes		0	0	0	0	0	0	0	0	0	0	0	0	0	0	0	0	0	0	0	0	0	0	0	0	0	0	0	0	0	0	0	0	0	0	0	0	0	0	0	0	0	0	0	0	6.9	0
GRMZM2G066546_T01	sRNA precursor	yes		0	0	0	0	0	0	0	0	0	0	0	0	0	0	0	0	0	0	0	0	0	0	0	0	0	0	0	0	0	0	0	9.84	0	0	3.93	0	0	0	0	0	0	0	0	0	56.52	0
GRMZM2G082799_T01	sRNA precursor	yes		0	0	0	0	0	0	0	0	0	0	0	0	0	0	0	0	0	0	0	0	0	0	0	0	0	0	0	0	0	0	0	7.65	0	0	0	0	0	0	0	0	0	0	0	0	38.17	0
GRMZM2G082785_T01	sRNA precursor	yes		0	0	0	0	0	0	0	0	0	0	0	0	0	0	0	0	0	0	0	0	0	0	0	0	0	0	0	0	0	0	0	0	0	0	0	0	0	0	0	0	0	0	0	0	29.22	0
GRMZM2G057056_T02	lncRNA	yes		0.46	1.47	0.6	3.13	1.89	1.34	2.16	0.95	3.35	1.8	2.62	1.28	1.71	1.7	1.41	1.05	3.14	2.73	3.08	9.21	9.29	2.57	12.04	3.9	18.48	5.83	10.34	11.33	6.32	2.01	4.41	10.09	12.69	12.66	9.57	4.87	3.92	8.72	1.64	4.5	1.5	2.86	4.73	3.92	3.23	3.3
GRMZM2G022863_T01	lncRNA	yes		0	0	0	0	0	0	0	0	0	0	0	0	0	0	0	0	0	0	0	0	0	0	0	0	0	0	0	0	0	0	0	0	0	0	0	0	0	0	0	0	0	0	0	0	0	0
GRMZM2G040932_T01	lncRNA	yes		0	0	0	0	0	0	0	0	0	0	0	0	0	0	0	0	0	0	0	0	0	0	0	0	0	0	0	0	0	0	0	0	0	0	0	0	0	0	0	0	0	0	0	0	0	0
GRMZM2G457381_T02	lncRNA	yes		7.39	7.47	28.2	6.24	8.37	6.36	9.2	7.14	8.42	10.64	14.53	8.63	11.79	5.78	6.4	26.48	9.02	7.58	4.91	13.77	12.9	16.34	10.63	13.42	18.66	9.58	4.95	18.58	27.11	28.52	9.16	17.24	21.64	17.35	11.58	12.9	9.96	8.42	12.69	13.41	12.96	12.48	8.95	12.86	10.38	24.1
GRMZM2G165173_T03	lncRNA	yes		1.1	0	1.77	3.14	3.71	0.96	2.36	1.75	0.7	1.87	2.57	2.78	2.44	2.98	2.99	5.95	3.56	1.79	0	7.69	4.69	0.93	5.43	0.92	6.59	1.64	3.31	5.8	13.08	12.07	0	1.66	4.51	5.53	6.6	8.17	4.44	5.73	0.96	4.32	4.61	2.68	3.89	4.58	1.89	4.53
GRMZM2G303474_T01	sRNA precursor		yes	0	0	0	0	0	0	0	0	0	0	0	0	0	0	0	0	0	0	0	0	0	0	0	0	0	0	0	0	0	0	0	0	0	0	0	0	0	0	0	0	0	0	0	0	0	0
GRMZM2G552793_T01	sRNA precursor			0	0	0	0	0	0	0	0	0	0	0	0	0	0	0	0	0	0	0	0	0	0	0	0	0	0	0	0	0	0	0	0	0	0	0	0	0	0	0	0	0	0	0	0	0	0
GRMZM2G145916_T01	sRNA precursor	yes	yes	3.17	1.07	3.88	4.46	8.08	0	4.52	5.86	1.72	3.86	5.49	6.12	11.36	2.37	6.76	5.85	2.82	4.23	1.37	8.62	3.7	6.09	9.2	2.44	14.03	4.65	3.18	3.81	5.58	5.96	0	5.29	5.64	11.49	5.13	4.86	10.29	9.99	3.56	1.21	6.61	3.56	6.61	8.9	6.15	9.84
GRMZM5G857814_T01	sRNA precursor	yes	yes	2.94	1.81	1.93	3.77	4.71	3.33	4.68	4.35	2.71	2.86	3.09	3.69	6.72	4.17	2.77	3.99	3.69	2.88	2.99	5.67	4.69	4.53	4.58	4.17	11.79	4.06	1.52	1.92	1.96	4.49	0	0	6.94	6.96	5.97	3.34	9.21	5.08	2.21	1.65	3.13	3.13	5.35	7.32	2.34	3.03
GRMZM5G884280_T01	sRNA precursor	yes	yes	2.21	0.48	1.7	2.39	2.5	0.69	3.59	2.68	2.36	2	2.5	2.16	4.82	2.19	2.65	3.24	2.58	2.19	1	3.35	3.8	1.56	4.02	1.73	6	2.41	8.91	1.64	3.62	2.74	0	3.5	4.14	4.43	1.29	3.05	4.22	4.01	2.24	1.17	2.27	2.88	3.42	5.51	1.47	2.1
GRMZM2G436001_T03	lncRNA	yes		0	0	0	0.98	0	0	0	1.34	0	1.26	0	0	0	0	0.24	0.9	0.7	7.84	4.57	4.41	2.98	1.8	0.63	4.38	1.1	1.1	0	2.08	4.39	2.9	0	0	0	0	1.68	0	0.3	1.79	2.17	1.42	0	0	0.88	0.03	5.58	1.82
GRMZM2G435993_T04	sRNA precursor		yes	0	0	0	0	0	0	0	0	0	0	0	0	0	0	0	0	0	0	0	0	0	0	0	0	0	0	0	0	0	0	0	0	0	0	0	0	0	0	0	0	0	0	0	0	0	0
GRMZM2G094939_T01	sRNA precursor	yes	yes	2.13	2.11	0.77	1.26	2.54	0	2.03	3.24	2.97	1.61	1.98	2.65	3.38	0	3.06	0.75	3.47	1.55	1	0	1.19	0	0	1.8	3.63	3.27	0	0	0	0	0	0	0	0	1.26	2.55	0	1.63	2.58	0.72	0	3.67	3.56	1.74	1.17	1.79
GRMZM2G428659_T01	sRNA precursor			0	0	0	0	0	0	0	0	0	0	0	0	0	0	0	0	0	0	0	0	0	0	0	0	0	0	0	0	0	0	0	0	0	0	0	0	0	0	0	0	0	0	0	0	0	0
GRMZM5G885445_T01	sRNA precursor	yes	yes	82.86	84.98	97.98	80.25	81.72	81.1	74.08	80.31	70.44	88.23	67.6	78.15	89.67	92.4	83.11	116.66	72.69	76.73	71.49	93.28	74.59	64.44	89.66	59.44	93.29	67.97	69.45	36.71	57.07	40.35	79.37	44.46	93.51	84.33	96.02	102.85	67.36	92.39	66.99	72.42	80.07	48.09	77.65	73.23	82.91	100.86
GRMZM2G522710_T01	lncRNA		yes	0	0	0	0	0	0	0	0	0	0	0	0	0	0	0	0	0	0	0	0	0	0	0	0	0	0	0	0	0	0	0	0	0	0	0	0	0	0	0	0	0	0	0	0	0	0
GRMZM2G522703_T01	sRNA precursor	yes	yes	0	0	0	0	0	0	0	0	0	0	0	0	0	0	0	0	0	0	0	0	0	0	0	0	0	0	0	0	0	0	0	0	0	0	0	0	0	0	0	0	0	0	0	0	0	0
GRMZM2G078638_T05	sRNA precursor	yes		1.6	1.88	0.95	3.68	3.41	1.12	2.79	2.59	2.56	2.83	2.89	3.63	2.69	0	1.76	1.5	2.34	2.92	1.39	4.66	1.9	0.61	6.1	2.07	1.5	4.17	1.3	0.01	2.7	2.14	0	0.44	0	1.21	0	0	1.21	3.39	2.4	0.75	1.15	1.1	3.61	2.97	2.12	2.92
GRMZM2G105510_T01	lncRNA	yes		94.26	68.09	45.13	57.21	40.63	71.81	42.89	58.56	44.31	58.37	31.86	55.65	45.36	55.65	50.99	45.38	67.94	63.05	35.39	8.85	10.05	0	34.01	21.32	0	11.33	29.79	101.85	152.79	111.32	25.44	70.78	0	33.92	17.09	38.56	29.37	33.08	26.13	34.46	11.04	0	38.31	29.58	65.34	45.1
GRMZM5G820905_T01	sRNA precursor			0	0	0	0	0	0	0	0	0	0	0	0	0	0	0	0	0	0	0	0	0	0	0	0	0	0	0	0	0	0	0	0	0	0	0	0	0	0	0	0	0	0	0	0	0	0
GRMZM2G554127_T01	sRNA precursor			0	0	0	0	0	0	0	0	0	0	0	0	0	0	0	0	0	0	0	0	0	0	0	0	0	0	0	0	0	0	0	0	0	0	0	0	0	0	0	0	0	0	0	0	0	0
GRMZM5G825467_T01	sRNA precursor			0	0	0	0	0	0	0	0	0	0	0	0	0	0	0	0	0	0	0	0	0	0	0	0	0	0	0	0	0	0	0	0	0	0	0	0	0	0	0	0	0	0	0	0	0	0
GRMZM2G100722_T01	sRNA precursor	yes		0	0	0	0	0	0	0.24	0.18	0	1.7	0	0	0	0.94	0.12	0.39	0.07	0.08	1.42	0	0.24	1.16	0	1	0	0.29	0	0	0	0	0	0	0	0	0	0	1.23	0	1.13	0.33	1.73	1.25	0.1	0.65	1.08	1.85
GRMZM2G041642_T01	sRNA precursor			0	0	0	0	0	0	0	0	0	0	0	0	0	0	0	0	0	0	0	0	0	0	0	0	0	0	0	0	0	0	0	0	0	0	0	0	0	0	0	0	0	0	0	0	0	0
GRMZM2G045106_T01	sRNA precursor	yes		0	0	0	0	0	0	0.76	1.92	0	0	0	0	1.98	0	0	0	0	0	0	0	0	0	0	0	0	0	0	0	0	0	0	0	0	0	0	0	0	0	0	0	0	0	0	0	0	0
GRMZM2G045096_T01	sRNA precursor	yes		0	0	0	0	0	0	3.1	3.14	0	0	0	0	5.49	0	0	0	0	0	0	0	0	0	0	0	0	0	0	0	0	0	0	0	0	0	0	0	0	0	0	0	0	0	0	0	0	0
GRMZM2G045064_T01	sRNA precursor	yes		0	0	0	0	0	0	3.1	3.14	0	0	0	0	5.49	0	0	0	0	0	0	0	0	0	0	0	0	0	0	0	0	0	0	0	0	0	0	0	0	0	0	0	0	0	0	0	0	0
GRMZM2G045030_T01	sRNA precursor	yes		0	0	0	0	0	0	0	1.55	0	0	0	0	1.35	0	0	0	0	0	0	0	0	0	0	0	0	0	0	0	0	0	0	0	0	0	0	0	0	0	0	0	0	0	0	0	0	0
GRMZM2G000652_T01	lncRNA	yes		0	0	0	0	0	0	0	3.32	0	0	0	0	2.75	0	3.89	0	4.07	0	0	0	0	0	0	0	0	0	16.38	6.97	0	0	12.3	7.42	0	0	0	0	0	8.81	0	0	0	0	0	0	0	8.38
GRMZM2G395678_T01	sRNA precursor	yes		0	0	0	0	0	0	0	0	0	0	0	0	0	0	0	0	0	0	0	0	0	0	0	0	0	0	0	0	0	0	0	0	0	0	0	0	0	0	0	0	0	0	0	0	0	0
GRMZM2G395679_T01	lncRNA			0	0	0	0	0	0	0	0	0	0	0	0	0	0	0	0	0	0	0	0	0	0	0	0	0	0	0	0	0	0	0	0	0	0	0	0	0	0	0	0	0	0	0	0	0	0
AC190841.2_FGT007	sRNA precursor			0	0	0	0	0	0	0	0	0	0	0	0	0	0	0	0	0	0	0	0	0	0	0	0	0	0	0	0	0	0	0	0	0	0	0	0	0	0	0	0	0	0	0	0	0	0
GRMZM2G022403_T03	sRNA precursor	yes	yes	36.7	37.5	50.7	45.93	48.69	24.33	35.17	31.41	27.31	36.73	23.1	29.5	45.99	24.3	21.93	23.97	29.5	29.22	59.48	13.71	12.25	23.73	9.15	24.86	11.12	23.04	91.57	53.76	61.47	93.27	22.17	6.33	36.05	43.08	19.99	23.5	26.37	34.77	24.62	16.7	30.51	45.17	198.57	67.07	81.35	34.6
GRMZM2G022403_T01	sRNA precursor	yes		999.9	1314.48	1142.04	913.18	1230.98	873.19	999.66	1003.51	959.54	1191.97	693.8	941.46	1084.95	624.79	685.58	940.19	783.78	864.44	647.58	341.78	420.82	454.45	629.92	622.14	225.62	447.3	236.7	347.48	473.72	540.67	290.02	280.04	286.45	329.91	459.43	399.41	542.96	481.44	513.07	575.36	533.16	294.97	886.31	372.04	961.56	741.23
GRMZM2G022403_T02	lncRNA	yes		23.09	24.99	25.42	47.13	54.24	46.74	17.82	20.28	9.77	33.7	22.92	33.28	41.34	15.04	21.53	20.26	15.09	24.11	56.56	7.3	8.3	21.52	11.2	19.4	9.66	13.81	30.98	22.34	24.5	41.77	0	0	46.82	47.28	18.54	13.64	24.82	31.9	16.47	11.71	26.51	29.49	143.17	45.68	79.19	26.08
GRMZM2G037077_T01	lncRNA			0	0	0	0	0	0	0	0	0	0	0	0	0	0	0	0	0	0	0	0	0	0	0	0	0	0	0	0	0	0	0	0	0	0	0	0	0	0	0	0	0	0	0	0	0	0
GRMZM2G391164_T01	lncRNA	yes		0	0	0	0	0	0	0	0	0	0	0	0	0	0	0	0	0	0	0	0	0	0	0	0	0	0	0	0	0	0	0	0	0	0	0	0	0	0	0	0	0	0	0	0	0	0
GRMZM2G564571_T01	sRNA precursor	yes		0	0	0	0	0	0	0	0.07	0	0.1	0	0	0	0	0	0	0	0	0.82	0	0	0	0	0	0	0	0	0	0	0	0	0	0	0	0	0	0	0	0	0	0	0	0	0	0	0
GRMZM5G827668_T01	sRNA precursor			0	0	0	0	0	0	0	0	0	0	0	0	0	0	0	0	0	0	0	0	0	0	0	0	0	0	0	0	0	0	0	0	0	0	0	0	0	0	0	0	0	0	0	0	0	0
GRMZM2G152287_T01	sRNA precursor	yes		0	0	0	0	3.07	0	0	3.09	0	2.16	0	0	1.92	0	4.96	2.68	0	0	0	0	0	0	0	0	14.55	0	0	0	0	0	0	0	0	0	4.5	0	0	4.53	0	0	0	0	4.21	4.74	7.64	9.61
GRMZM2G513206_T01	sRNA precursor		yes	0	0	0	0	0	0	0	0	0	0	0	0	0	0	0	0	0	0	0	0	0	0	0	0	0	0	0	0	0	0	0	0	0	0	0	0	0	0	0	0	0	0	0	0	0	0
GRMZM2G487469_T01	sRNA precursor		yes	0	0	0	0	0	0	0	0	0	0	0	0	0	0	0	0	0	0	0	0	0	0	0	0	0	0	0	0	0	0	0	0	0	0	0	0	0	0	0	0	0	0	0	0	0	0
GRMZM5G833998_T01	TE	yes		0	0	0	0	0	2.56	0	1.06	0	1.29	0	0	2.65	0	0	3.11	0	0	3.13	0	0	0	0	0	0	0	0	0	0	0	0	0	0	0	0	0	0	0	0	0	0	0	0	0	0	2.19
GRMZM2G703417_T01	sRNA precursor	yes	yes	0	0	0.65	0.76	0.68	0.99	0	0.53	0	1.62	0	2.22	1.17	0	0	0.82	0.35	0.42	0.55	0	0	0	0	0	0	0	0	0	0	0	0	0	0	0	1.63	0	0	3	0	0	0	0	0.53	0	0	0
GRMZM2G703423_T01	sRNA precursor		yes	0	0	0	0	0	0	0	0	0	0	0	0	0	0	0	0	0	0	0	0	0	0	0	0	0	0	0	0	0	0	0	0	0	0	0	0	0	0	0	0	0	0	0	0	0	0
GRMZM2G082853_T02	lncRNA	yes		4.82	10.39	2.02	3.56	4.5	1.7	3.42	3.43	4.34	4.1	8.4	5.54	3.16	0.54	1.94	0.22	5.45	3.72	0.65	3.8	1.44	6.98	1.91	7.49	3.49	5.36	2.58	0.41	2.12	8.17	7.99	3.28	1.5	3.24	1.05	1.89	2.98	0.37	4.67	5.83	6.37	10.99	0.77	0.93	4.43	1.48
GRMZM2G414496_T01	lncRNA	yes		16.94	29.12	49.08	15.58	33.59	17.39	17.14	13.44	9.11	22.03	7.98	8.84	7.08	7.93	12.35	28.2	9.29	17.58	16.5	3.24	13.53	3.81	14.96	8.33	32.57	12.18	25.91	5.23	14.93	63.45	7.66	8.31	20.65	10.29	3.73	11.98	9.15	9.57	13.74	6.46	6.98	5.97	12.96	10.73	9.71	14.81
GRMZM2G414496_T04	lncRNA	yes		3.78	2.3	2.26	3.51	3.24	1.93	2.01	1.67	0.08	3.36	2.92	1.17	2.24	6.64	3.29	3.45	4.24	2.03	2.5	5.26	6.01	1.86	5.26	2.48	5.25	2.34	4.76	0.36	1.92	1.2	11.56	14.29	8.07	6.6	9.09	8.85	5.53	4.38	1.37	3.19	3.7	3.56	4.21	2.58	3.78	6.66
GRMZM2G322641_T01	lncRNA	yes		174.3	184.42	312.47	220.29	237.46	126.24	227.84	222.32	202.37	206.96	221.19	178.42	189.58	220.29	202.37	340.54	270.49	245.87	152.92	123.72	151.49	163.89	169.27	129.17	183.23	145.63	92.39	151.96	175.14	177.41	134.46	183.06	162.53	118.87	206.83	113.52	200.24	154.02	143.4	130.17	191.61	202.02	189.51	179.22	193.88	230.29
GRMZM2G418450_T01	lncRNA	yes		0	0	0	0	0	0	0	1.78	0	0	0	0	0	0	0	0	0	0	0	0	0	0	0	0	0	0	0	0	0	0	0	0	0	0	0	0	0	0	0	0	0	0	1.14	2.33	0	0
GRMZM2G703445_T01	sRNA precursor		yes	0	0	0	0	0	0	0	0	0	0	0	0	0	0	0	0	0	0	0	0	0	0	0	0	0	0	0	0	0	0	0	0	0	0	0	0	0	0	0	0	0	0	0	0	0	0
GRMZM5G822237_T02	sRNA precursor	yes		311.22	98.98	419.09	582.26	848	797.92	253.78	270.94	201.33	123.29	165.02	237.33	344.45	155.53	197.78	169.23	173.98	318.58	468.89	115.49	151.08	161.25	212.93	281.27	69.61	116.38	124.58	132.22	135.94	261.89	28.94	26.58	107.19	39.74	135.62	69.91	200.91	137.49	34.11	108.96	346.27	107.45	682.11	176.2	608.22	255.82
GRMZM5G822237_T01	sRNA precursor	yes		10.75	3.99	13.01	21.14	19.48	13.93	8.35	10.72	6.44	4.14	6.62	8.81	12.77	10.83	11.88	11.99	14.5	14.97	7.41	4.65	0.66	1.2	1.18	0.86	0.94	1.69	1.73	0.09	1.21	1.31	0.16	1.15	0.1	0.04	1.31	1.55	0.03	0.01	3.52	0.65	2.39	1.21	3.21	0.01	2.29	1.23
GRMZM5G851654_T02	sRNA precursor	yes		5.77	4.86	5.78	6.85	12.4	3.27	3.54	3.99	3.35	4.48	4.56	5.42	3.47	3.36	2.83	2.8	3.49	2.78	3.1	3.4	3.55	3.41	4.32	2.64	4.76	2.7	2.65	4.96	2.21	2.99	2.84	7.73	4.43	3.05	7.52	6.34	5.37	6.82	3.66	2.87	3.38	1.89	2.3	4.77	3.3	7.2
GRMZM5G851654_T03	sRNA precursor	yes		10.66	14.41	17.21	15.76	23.85	4.17	12.29	13.06	11.01	13.21	11.66	11.23	15.85	15.66	9.98	14.99	14.68	12.5	4.06	5.88	1.64	2.45	2.81	1.42	2.21	1.73	0.03	1.46	0.02	0.58	0.02	0.05	0.02	1.41	1.37	2.93	1.47	3.36	7.53	1.58	1.63	1.92	0.83	1.87	2.78	6.04
GRMZM2G324544_T01	sRNA precursor	yes		154.96	209.89	78.24	72.36	43.01	91.61	104.74	74.48	104.18	124.74	23.92	64.04	36.38	49.05	53.46	64.02	118.23	135.21	56.15	6.64	15.56	30.73	0	54.97	0	30.82	23.41	46.93	86.22	318.22	95.67	183.09	0	10.65	10.98	15.28	61.79	46.81	27.85	44.28	40.82	32	140.05	222.52	179.6	247.14
GRMZM5G805105_T02	sRNA precursor	yes		8.79	10.02	24.84	7.57	5.73	0.34	15.83	10.62	11.76	11.71	19.11	16.87	17.57	28.57	13.4	20.3	17.36	9.73	5.47	14.83	3.66	17.14	6.29	5.19	8.15	9.87	10.4	33.44	6.48	7.71	25.86	12.73	13.91	8.89	22.74	27.55	15.98	14.46	15.58	13.51	20.93	14.89	5.63	14.92	18.61	20.06
GRMZM2G139256_T01	sRNA precursor		yes	0	0	0	0	0	0	0	0	0	0	0	0	0.07	0	0	0	0	0	0.04	0.18	0.03	0	0	0.08	0.09	0	0	0	0	0	0	0	0	0.1	0.03	0.09	0	0.11	0	0	0	0	0.07	0.01	0	0
GRMZM2G052985_T03	lncRNA	yes	yes	0.64	0.1	0.56	0.61	0.31	0.07	1.09	0.17	0.1	0.3	0.09	0.29	0.67	0.09	1.1	0.03	0.09	0.22	0.7	0.74	2.06	0.71	1.06	0.07	1.44	1.08	0.08	0	1.03	0.36	0	0.34	3.12	0.99	0.99	0.32	1.73	1.28	1.64	0.43	1.06	0.4	0.65	0.66	0.12	0.06
GRMZM5G867093_T01	sRNA precursor			0	0	0	0	0	0	0	0	0	0	0	0	0	0	0	0	0	0	0	0	0	0	0	0	0	0	0	0	0	0	0	0	0	0	0	0	0	0	0	0	0	0	0	0	0	0
GRMZM2G048912_T03	lncRNA	yes		3.73	6.29	1.97	5.91	4.99	2.44	2.92	2.1	5.47	9.05	5.61	6.48	2.88	0	1.07	1.25	3.96	6.76	5.35	3.47	2.35	6.56	4.64	6.47	0.5	7.81	0	0	0	5.8	0	0	0	0	0.38	0	0	1.18	5.04	10.78	3.89	5.06	4.81	4.09	4.29	10.34
AC210211.3_FGT003	lncRNA			0	0	0	0	0	0	0	0	0	0	0	0	0	0	0	0	0	0	0	0	0	0	0	0	0	0	0	0	0	0	0	0	0	0	0	0	0	0	0	0	0	0	0	0	0	0
GRMZM2G079962_T01	sRNA precursor	yes	yes	0	0	0	0	0	0	0	0	0	0	0	0	0	0	0	0	0	0	0	0	0	0	0	0	0	0	0	0	0	0	0	0	0	0	0	0	0	0	0	0	0	0	0	0	0	0
GRMZM5G848503_T01	sRNA precursor	yes		29.95	45.72	37.5	23.73	37.23	13.37	27.86	28.08	24.19	38.17	17.87	29.65	20.08	32.86	30.18	62.79	62.24	49.6	21	31.87	33.29	38	18.75	36.3	35.48	42.61	31.73	41.39	55.25	37.36	25.05	33.78	22	21.53	21.05	21.97	20.56	23.42	35.81	32.81	45.23	32.3	32.78	31.37	35.75	39.63
GRMZM2G497347_T01	sRNA precursor		yes	0	0	0	0	0	0	0	0	0	0	0	0	0	0	0	0	0	0	0	0	0	0	0	0	0	0	0	0	0	0	0	0	0	0	0	0	0	0	0	0	0	0	0	0	0	0
GRMZM2G455926_T01	sRNA precursor		yes	0	0	0	0	0	0	0	0	0	0	0	0	0	0	0	0	0	0	0	0	0	0	0	0	0	0	0	0	0	0	0	0	0	0	0	0	0	0	0	0	0	0	0	0	0	0
GRMZM2G415228_T01	lncRNA	yes	yes	12.56	21.21	7.4	3.89	12.29	7.2	13.48	13.84	3.73	16.32	11.22	8.66	9.44	12.94	12.06	13.45	21.35	16.22	13.14	17.35	16.08	36.82	14.07	24.99	28.26	31.37	7.56	10.1	0	27.79	0	0	10.02	23.52	13.33	16.35	18.19	14.96	21.08	32.5	26.72	32.24	43.96	45.62	32.15	35.64
GRMZM5G832490_T01	sRNA precursor		yes	0	0	0	0	0	0	0	0.07	0	0	0	0	0.04	0	0.11	0.02	0	0	0.1	0	0	0	0	0	0.03	0	0	0	0	0	0	0	0	0.06	0.55	0	0	0	0	0	0	0	0.01	0	0	0
GRMZM5G870100_T01	sRNA precursor	yes	yes	0	0	0	0.55	0.21	0	0	0.2	0	0.08	0.11	0.12	0.29	0	0.29	0.11	0.07	0	0.11	0	0.19	0	0.4	0	1.3	0	0.2	0	0	0	0.86	0.76	0	0.56	0.31	0	0	0.15	0	0	0	0	0.24	0.79	0.26	0.19
GRMZM5G884242_T05	sRNA precursor	yes		16.36	15.28	13.16	20.66	10.72	20.67	9.31	7.19	9.55	14.07	8.52	11.62	13.8	5.06	4.66	6.42	8.53	13.48	16.14	12.08	8.57	6.36	9.39	10.58	9.46	10.68	9.3	17.6	13.63	24.44	6.18	5.87	7.17	5.98	18.86	6.04	22.83	14.46	7.3	7.36	5.42	11.16	16.91	6.16	11.42	11.28
GRMZM2G087714_T01	lncRNA	yes		1.07	2.06	0.96	0.14	0.42	0.7	0.57	1.27	1.04	1.53	1.22	1.19	0.61	1	1.04	1.01	1.24	1.19	2.54	2.72	3.34	2.86	2.1	2.09	2.09	4.08	0.02	2.19	2.86	2.3	0	1.48	5.17	2.1	3.91	3.13	1.57	1.21	4.31	4.27	3.15	3	1.08	1.07	2.55	3.31
GRMZM2G013201_T02	sRNA precursor	yes		3.68	2.55	1.55	1.36	2.87	1	0.44	1.7	0	1.2	1.22	2.9	4.38	0.93	1.67	2.17	3.68	1.21	2.53	3.02	2.05	0.12	1.61	2.55	0.01	1.73	1.41	2.25	1.04	1.13	0	1.47	3.4	0.61	0	0	0.57	1.26	1.66	1.5	0.36	4.79	0.29	0.71	1.48	0.93
GRMZM2G470307_T02	lncRNA	yes		5.15	9.86	12.87	2.21	7.29	1.61	5.88	5.08	3.08	4.75	2.94	3.77	1.63	2.18	2.54	11.62	1.43	2.22	1.09	0	0.42	3.5	0	1.45	0	3.43	0	0	0	3.03	0	0	0	0	0	0	0	0	7.39	2.29	3.11	14.29	0.03	0	0	0
GRMZM2G159307_T03	lncRNA	yes		2.18	0	6.69	0.76	7.49	2.34	6.87	8.48	5.12	1.66	5.84	3.95	4.46	1.25	8.75	15.55	9.48	3.09	0.96	0	0	1.91	0	0	0	2.93	0	0	0	0	0	0	0	4.43	1.22	0	2.28	0.93	2.06	0.55	0	4.73	9.98	7.72	10.5	13.61
AC194022.3_FGT013	sRNA precursor	yes		13.01	0	21.12	0	0	13.5	338.69	305.64	147.14	0	19.36	25.81	162.9	63.02	60.81	5.66	414.54	5.81	4.69	0	0	0	0	0	0	0	1362.53	337.93	271.16	127.71	893.95	2148.95	0	75.25	0	0	51.91	24.1	0	0	0	0	93.69	89.57	37	53.63
GRMZM2G114050_T01	lncRNA	yes		0	0	0	0	0	0	0	3.94	0	0	0	0	0	0	4.41	0	0	15	0	66.54	40.78	0	174.77	22.42	178.29	7.05	217.45	105.18	55.96	38.6	315.93	195.12	101.01	62.43	99.75	70.04	88.89	72.61	5.31	31.91	5.93	0	0	7.39	0	4.24
GRMZM2G400907_T04	lncRNA	yes		21.31	22.11	32.37	27.18	20.63	19.46	25.5	29.81	23.49	19.61	30.15	22.51	39.48	22.01	33.71	44.6	37.42	20.35	12.91	15.75	22.43	21.91	29.06	13.32	22.83	17.52	13.95	16.61	17.02	20.49	5.86	18.24	19.89	27.56	18.56	21.86	27.67	30.37	19.42	13.81	27.15	18.23	24.27	28.51	23.7	44.38
GRMZM2G102572_T03	sRNA precursor	yes		16.28	12.48	10.35	27.66	8.96	7.56	17.89	19	17.95	17.31	18.67	20.01	19.01	11.87	21.11	21.8	21.68	9.46	9.14	6.86	9.01	11.94	1.4	7.84	6.04	10.18	0.44	6.2	6.94	10.58	18.99	6.12	4.71	3.98	7.27	5.31	6.43	11.55	9.62	7.3	14.2	11.74	4.18	14.62	10.74	23.63
GRMZM2G589470_T01	sRNA precursor	yes		0	0	0	0	2.41	0	16.06	17.07	13.15	4.7	17.52	43.87	27.16	12.91	22.09	27.45	22.25	23.94	184.21	34.08	64.26	60.71	0	177.88	18.47	351.97	0	0	10.4	82.78	0	0	0	0	0	0	0	0	271.99	195.61	16.97	46.15	13.53	3.18	15.85	5.95
GRMZM2G386597_T01	sRNA precursor		yes	0	0	0	0	0	0	0	0	0	0	0	0	0	0	0	0	0	0	0	0	0	0	0	0	0	0	0	0	0	0	0	0	0	0	0	0	0	0	0	0	0	0	0	0	0	0
GRMZM2G050952_T01	sRNA precursor			0	0	0	0	0	0	0	0	0	0	0	0	0	0	0	0	0	0	0	0	0	0	0	0	0	0	0	0	0	0	0	0	0	0	0	0	0	0	0	0	0	0	0	0	0	0
GRMZM2G051043_T02	lncRNA	yes		24.8	7.12	71.29	21.08	30.36	67.03	21.31	16.92	8.09	10.12	21.94	32.59	77.89	17.67	17.55	59.02	14.84	8.86	8.68	7	4.14	17.26	3.99	7.23	12.71	9.39	18.14	45.59	37.89	38.17	11.17	14.31	40.54	7.99	16.78	14.56	33.17	21.46	5.67	12.84	16.33	16.63	60.2	19.29	21.35	30.42
GRMZM2G051043_T03	lncRNA	yes		7.75	0	15.2	19.01	17.57	52.24	8.6	5.43	0	6.53	23.66	15.3	30.32	0	11.72	9.78	6.17	8.96	10.06	0	0	0	0	0	0	0	24.58	0	0	0	0	0	0	9.2	14.23	0	11.4	9.47	0	3.05	3.2	0	37.12	9.03	14.21	19.41
GRMZM5G809579_T01	lncRNA	yes		0	0	0	0	0	0	0	1.1	0	1.28	0	0	0	0	0	1.21	0	0	0	0	0	0	0	0	0	0	0	0	0	0	0	0	0	0	0	0	0	0	0	0	0	0	2.18	1.83	0	0
GRMZM5G826020_T01	lncRNA	yes		44.2	49.25	20.97	61.69	85.34	64.34	30.37	39.85	35.34	71.06	47.15	61.01	37.31	48.99	42.29	46.26	60.11	53.55	64.95	35.03	44.49	36.52	53.85	82.94	58.31	117.15	47.49	33.19	52.66	75.13	23.04	40.49	97.62	61.67	44.24	27.18	21.4	35.66	46.31	49.27	58.25	46.84	115.45	109.19	74.16	97.07
GRMZM2G077219_T02	lncRNA	yes		0	0	0	0	0	0	0	0	0	0.06	0	0	0	0	0	1.04	0	0	5.42	0	0	0.5	0	0	0	0	0	0	0	0	0	0	0	0	0	0	0	0	7.25	2.74	0	0	0	0	0	0
GRMZM2G077219_T01	lncRNA	yes		0	0	0	0	0	0	0	0	0	1.48	0	0	0	0	0	0	0	0	1.21	0	0	2.97	0	0	0	0	0	0	0	0	0	0	0	0	0	0	0	0	2.49	2.39	0	0	0	0	0	0
GRMZM2G413857_T06	sRNA precursor	yes		0	0	0	1.19	3.91	0	0	0	0	0	0	0	0	0	0.85	1.33	1.16	0.77	2.3	0	0	0	0	0	0	0	0	0	0	0	0	0	0	0	0	0	0	0	0	3.56	0	0	0.64	0	5.87	0
AC197903.4_FGT001	lncRNA			0	0	0	0	0	0	0	0	0	0	0	0	0	0	0	0	0	0	0	0	0	0	0	0	0	0	0	0	0	0	0	0	0	0	0	0	0	0	0	0	0	0	0	0	0	0
GRMZM2G068778_T01	sRNA precursor	yes		4.73	5.77	2.7	4.59	9.78	1.24	4.67	8.79	7.9	7.13	6.37	7.81	4.88	3.28	1.36	3.94	3.07	17.76	1.96	0	4.41	14.74	0	10.03	1.37	14.66	0	6.46	7.4	11.92	0	3.43	0	0	0	0	0	0	5.01	12.41	11.6	9.02	0.67	0	0	0
GRMZM5G898269_T01	sRNA precursor	yes		5.04	0	6.25	0	12.75	5.25	5.76	7.54	6.39	15.97	18.01	12.56	16.16	0	8.46	18.86	21.42	13.5	17.31	12.3	15.42	5.73	0	10.64	31.95	5.33	37.95	30.53	37.59	9.05	19.04	19.78	0	34.13	14.94	18.33	0	31.88	9.41	0	6.09	0	17.17	7.16	19.03	20.42
GRMZM2G314927_T01	sRNA precursor		yes	0	0	0	0	0	0	0	0	0	0.35	0.8	0	0.44	0	0	0.35	0.5	0	0	0	0	0	0	0	0	0	0	0	0	0	0	0	0	0	0	0	0	0	0	0	0	0	0	0	0	0
GRMZM2G015788_T01	sRNA precursor	yes	yes	3.09	2.75	1.35	5.48	8.32	5.49	1.67	1.87	2.13	6.6	4.8	2.55	3.65	2.63	2.86	1.65	2.24	1.98	7.63	7.57	13.53	16.64	13.42	16.68	28.97	25.06	20.69	13.69	16.73	14.01	21.49	16.16	20.22	20.22	11.44	12.38	10.75	10.74	6.24	21.3	17.93	22.11	28.3	32.63	17.43	21.45
GRMZM2G158228_T02	lncRNA	yes		24.73	20.59	45.5	28.98	41.9	10.4	31.06	39.94	34.39	22.02	32.15	28.38	34.9	20.38	40.66	59.74	38.73	29.12	34.46	287.82	148.51	21.74	145.57	33.71	316.5	19.4	48	46.52	30.72	16.89	38.3	36.21	94.56	70.59	99.82	116.79	81.28	64.1	37.01	14.3	15.08	16.27	26.65	22.72	11.13	47.04
GRMZM2G355398_T01	sRNA precursor		yes	0	0	0	0	0	0	0	0	0	0	0	0	0	0	0	0	0	0	0	0	0	0	0	0	0	0	0	0	0	0	0	0	0	0	0	0	0	0	0	0	0	0	0	0	0	0
AC204707.4_FGT001	sRNA precursor			0	0	0	0	0	0	0	0	0	0	0	0	0	0	0	0	0	0	0	0	0	0	0	0	0	0	0	0	0	0	0	0	0	0	0	0	0	0	0	0	0	0	0	0	0	0
GRMZM5G820912_T01	sRNA precursor	yes		17.5	34.14	25.98	8.04	10.68	44.2	24.12	13.96	26.73	45.36	43.65	24.57	4	7.63	15.87	26.27	10.43	8.99	34.21	0	1.91	64.77	9.13	13.52	0	52.91	0	0	0	3.53	0	0	0	0	0	0	2.78	0	51.49	62.98	23.6	86.89	2.36	0	0	1.17
GRMZM2G113626_T01	sRNA precursor	yes		23.67	52.96	21.09	7.22	19.99	59.45	31.51	26.35	35.32	60.02	64.47	30.19	2.04	21.05	18.56	39.04	14.68	15.51	104.61	0	6.59	123.59	0	41.62	0	104.9	0	0	0	15.15	0	0	0	0	0	0	0	0	140.89	106.96	31.27	155.94	4.59	0	0	0
GRMZM2G113603_T01	lncRNA	yes		3.76	2.87	0	6.19	4.04	4.53	2.27	3.18	3.55	8.44	0	5.18	1.75	0	3.69	1.54	1.41	5.5	32.93	52.27	56.31	3.4	12.55	33.2	55.26	21.26	0	0	0	5.97	0	0	0	0	29.28	0	0	14.42	8.46	0	0	3.27	3.28	0	5.15	2.76
GRMZM2G040811_T01	lncRNA	yes		0	0	0	0	0	0	0	0	0	0	0	0	0	0	0	0	0	0	0	0	0	0	0	0	0	0	0	0	0	0	0	0	0	0	0	0	0	0	0	0	0	0	0	0	0	0
GRMZM2G037505_T01	lncRNA	yes		0	0	0	0	0	0	0	2.47	0	0	0	0	3.01	0	2.12	1.66	0	0	2.18	0	0	0	0	0	0	0	0	0	0	0	0	0	0	0	7.62	0	0	4.37	0	3.39	0	5.02	4.13	6.75	5.09	10.84
GRMZM2G061798_T01	lncRNA	yes		18.69	0	31.24	21.29	0	48.78	71.22	76.88	74.73	2.51	64.7	52.91	72.42	51.66	43.36	27.71	34.6	1.35	7.28	42.63	36.57	0	26.28	3.48	68.75	0	231.4	60.22	46.25	0	177.89	293.9	136.97	225.91	142.72	188.23	166.56	283.37	7.67	0	0	0	175.71	204.41	28.59	143.5
GRMZM2G540318_T01	sRNA precursor			0	0	0	0	0	0	0	0.39	0	0	0	0	0	0	0	0	0	0	0	0	0	0	0	0	0	0	0	0	0	0	0	0	0	0	0	0	0	0	0	0	0	0	0	0	0	0
GRMZM2G096240_T02	sRNA precursor	yes		4.26	4.83	4.34	2.5	7.41	4.53	3.63	4.79	5.57	4.01	4.97	4.25	5.82	2.98	5.93	7.25	7.06	4.79	3.79	2.11	3.9	6.29	1.59	2.19	5.65	4.7	12.06	9.33	9.08	5.4	5.07	19.67	5.36	6.07	4.28	2.89	4.23	3.1	3.49	6.14	6.42	7.91	7.81	8.75	11.42	16.48
AC190491.1_FGT002	sRNA precursor	yes		0	0	0	0	0	0	0	1.19	0	0	0	0	0	0	0	0	2	0	0	0	0	0	0	0	0	0	0	0	0	0	0	0	0	0	0	0	0	0	0	0	0	0	0	0	0	0
GRMZM2G318571_T01	lncRNA			0	0	0	0	0	0	0	0.24	0	0	0	0	0	0	0	0	0	0	0	0	0	0	0	0	0	0	0	0	0	0	0	0	0	0	0	0	0	0	0	0	0	0	0	0	0	0
GRMZM2G150928_T02	lncRNA	yes	yes	0	0	0	0	0	5.9	0	0.44	0	0.54	0	0	0	0	0.74	0.73	0	9.22	9.67	0	0	0	5.88	3.3	8.15	3.99	3.71	0	0	0	0	0	0	0	3.16	0	3.12	4.01	0	0	0	0	0.7	0.73	0	0
GRMZM2G319169_T03	lncRNA	yes		1.06	3.99	0.25	1.64	2.36	1.28	0.41	1.69	0.31	0.81	1.79	0.82	0.57	0.29	0.81	0.13	1.05	0.59	0.47	2.2	1.18	2.28	1.16	0.93	0.68	1.31	4.13	0	8.45	17.16	0	0	0	0.59	0.43	0.56	2.99	0.58	1	0.9	0.95	1.1	0.67	0.95	0.54	0.44
GRMZM2G319169_T04	lncRNA	yes		21.41	30.47	43.5	31.26	31.3	23.24	29.3	34.32	27.7	25.4	17.16	19.82	35.58	39.06	36.06	56.92	30.02	22.76	20.52	24.72	14.4	20.99	23.53	11.2	27.99	25.26	20.4	21.03	18.72	35.9	28.19	22.45	20.45	29.97	14.11	23.7	23.65	12.9	19.88	22.69	20.83	24.71	37.1	35.4	29.35	44.94
GRMZM2G146679_T01	lncRNA	yes		0.9	1.3	1.96	6.02	4.27	1.35	2.55	1.42	1.08	3.14	0.94	3.19	2.03	0	1.22	0.99	0.65	0.65	3.27	0	0	0	2.54	1.55	9.68	4.44	2.28	0	0	0	0	0	5.06	5.36	0.88	0	0	1.01	1.58	2.4	2.23	0.96	3.91	4.37	0	1.43
GRMZM5G877259_T05	sRNA precursor	yes		1.84	9.54	16.63	5.19	5.1	3.37	1.89	1.82	2.52	5.72	2.47	2.27	2.02	0.84	1.7	3.01	3.46	4.86	3.28	10.55	12.02	4.82	13.81	2.81	23.85	2.76	4.93	0	5.3	6.37	1.69	8.25	3.71	8.66	3.52	3.27	2.02	5.94	1.92	3.59	4.31	2.93	3.59	1.92	2.17	1.63
GRMZM2G163291_T03	sRNA precursor	yes		5.81	6.96	9.44	4.7	9.2	3.72	11.25	9.75	8.39	8.56	1.75	5.01	9.05	5.99	4.02	16.06	2.88	9.89	7.85	3.95	3.1	9.8	5.86	1.38	9.16	1.2	20.22	7.95	28.07	32.58	15.82	7.98	7.62	11.54	8.4	1.6	12.23	2.62	4.98	4.19	1.73	14.33	6.41	6.66	10.45	5.67
GRMZM2G163291_T04	sRNA precursor	yes		7.71	12.15	6.91	13.07	20.97	8.83	10.12	9.6	6.36	15.73	11.02	11.54	21.41	16.63	13.47	20.44	19.87	12.73	9.36	11.92	14.18	17.49	16.89	5.93	16.27	9.92	10.85	3.89	6.82	7.9	23.63	8.38	15.1	27.03	19.26	18.04	19.8	13.73	9.81	8.16	16.4	11.67	16.18	21.25	16.16	20.08
GRMZM2G383303_T01	sRNA precursor	yes		0	0	0	0	0	0	0	0	0	0	0	0	0	0	0	0	0	0	0	0	0	0	0	0	0	0	0	0	0	0	0	0	0	0	0	0	0	0	0	0	0	0	0	0	0	0
GRMZM2G088371_T01	sRNA precursor	yes		0	0	0	0	0	0	0	0	0	0	0	0	0	0	0	0	0	0	0	0	0	0	0	0	0	0	0	0	0	0	0	0	0	0	0	0	0	0	0	0	0	0	0	0	0	0
AC211325.4_FGT003	sRNA precursor			0	0	0	0	0	0	0	0	0	0	0	0	0	0	0	0	0	0	0	0	0	0	0	0	0	0	0	0	0	0	0	0	0	0	0	0	0	0	0	0	0	0	0	0	0	0
GRMZM2G102047_T01	lncRNA	yes		85.18	4.24	138.59	170.33	4.27	0	249.71	280.18	226.9	8.86	252.86	95.46	127.69	197.61	154.52	29.38	12.9	0	0	0	0	0	0	0	0	0	0	0	0	0	0	0	0	0	0	0	0	0	0	0	0	0	0	0	0	0
GRMZM5G837448_T01	sRNA precursor	yes		7.68	10.06	8.67	13.72	0	0	26.11	25.18	9.69	25.28	0	12.72	36.96	39.25	25.52	6.26	6.92	11.61	0	0	0	0	0	0	0	18.82	0	0	0	0	0	29.33	0	0	10.69	0	0	15.01	0	0	0	0	10.28	12.83	18.73	38.44
GRMZM2G701352_T01	sRNA precursor			0	0	0	0	0	0	0	0	0	0	0	0	0	0	0	0	0	0	0	0	0	0	0	0	0	0	0	0	0	0	0	0	0	0	0	0	0	0	0	0	0	0	0	0	0	0
GRMZM2G701349_T01	sRNA precursor			0	0	0	0	0	0	0	0	0	0	0	0	0	0	0	0	0	0	0	0	0	0	0	0	0	0	0	0	0	0	0	0	0	0	0	0	0	0	0	0	0	0	0	0	0	0
GRMZM2G701355_T01	sRNA precursor			0	0	0	0	0	0	0	0	0	0	0	0	0	0	0	0	0	0	0	0	0	0	0	0	0	0	0	0	0	0	0	0	0	0	0	0	0	0	0	0	0	0	0	0	0	0
GRMZM2G099340_T01	sRNA precursor	yes		0	0	0	0.74	1.88	20.67	0.92	3.25	0	0	0.99	1.1	9.64	0	1.99	0.87	0.96	35.19	39	1.78	16.5	19.01	7.41	138.17	5.03	102.34	64.12	188.42	282.43	405.84	34.1	27.19	51.89	37.5	13.64	0	29.5	18.2	14.25	16.33	9.31	24.4	167.88	40.83	102.55	9.47
GRMZM2G030712_T03	lncRNA	yes		0	0.12	0	0	0	0	0	0	0	0.19	0	0	0	0	0	0.01	0	0	0.15	0	0	0.87	0.36	0.89	0.57	1.24	2.16	1.06	1.62	1.77	1.54	1.98	0.73	0.32	0.41	0.31	0.58	1.2	0.47	0.67	0.28	2.02	0.11	0.16	0.16	0.06
GRMZM2G380195_T01	lncRNA	yes		18.09	20.57	32.37	14.91	17.49	29.88	30.03	26.16	24.99	19.53	18.68	14.86	14.67	19.93	15.14	25.96	28.44	9.5	24.28	4.52	2.49	12.13	3.88	5.5	4.86	21.15	17.81	11.5	24.81	8.89	26.68	7.24	4.57	6.2	3.27	1.39	1.8	5.46	29.49	32.67	15.31	26.2	23.86	18.73	4.48	24.77
GRMZM2G380195_T02	lncRNA	yes		0.41	0.22	0.75	2.77	1.56	1.76	2.85	1.28	2.5	2.6	1.31	1.28	1.67	1.62	1.96	4.59	2.09	1.06	2.09	0	0.34	1.19	0.4	1.16	0.62	2.54	3.98	0.88	1.09	0	0	1.35	2.77	0.69	0.77	0	0.43	1.13	1.44	2.16	1.65	0.73	1.09	1.53	0.74	0.88
GRMZM2G380195_T04	lncRNA	yes		17.91	5.96	1.09	0.69	8.04	1.65	0.34	2.59	1.39	1.11	9.52	0.56	0.4	0	0.4	1.68	1.23	8.14	0.63	4.5	17.04	0.87	19.85	10.05	17.81	2.97	19.82	15.71	0.78	58.43	0	2.23	6.41	0.2	6.39	14.21	9.4	2.2	0.62	1.32	1.63	7.39	0.46	7.89	50.97	0.31
GRMZM2G380195_T05	lncRNA	yes		2.38	2.73	3.15	3.62	4.12	3.35	3.26	3.89	2.84	5.01	3.63	4.61	5.64	5.34	5.28	5.99	9.44	3.92	5.6	1.77	1.28	8.46	1.75	2.45	1.91	6.54	3.64	1.57	2.49	1.05	3.09	15.2	1.49	4.34	0.59	0.08	0.69	1.93	7.54	9.43	8.1	11.57	7.96	11.53	0.82	6.1
GRMZM2G701359_T01	sRNA precursor	yes		9.35	8.38	15.76	12.92	9.15	10.95	12.68	13.12	8.91	8.21	7.81	10.66	11.15	8.18	10.86	17.38	9.95	7.22	11.67	6.87	6.24	5.42	7.18	5.9	11.26	6.23	0	0	2.29	1.46	2.53	6.57	9.12	6.7	9.46	9.49	12.77	10.1	6.21	7.48	5.86	5.69	7.65	6.5	6.87	8.34
GRMZM2G092689_T01	lncRNA	yes		0	0	0	0	0	0	0	0	0	1.67	0	0	0	0	0	1.34	0	0	7.08	0	0	7.72	0	0	0	0	0	0	0	0	0	0	0	0	0	0	0	0	2.71	0	4.43	4.61	0	0	0	0
GRMZM2G108316_T01	sRNA precursor	yes	yes	0	0	0	0	0	0	0	0	0	0	0	0	0	0	0	0	0	0	0	0	0	0	0	0	0	0	0	0	0	0	0	0	0	0	0	0	0	0	0	0	0	0	0	0	0	0
GRMZM2G701367_T01	sRNA precursor			0	0	0	0	0	0	0	0	0	0	0	0	0	0	0	0	0	0	0	0	0	0	0	0	0	0	0	0	0	0	0	0	0	0	0	0	0	0	0	0	0	0	0	0	0	0
GRMZM2G162680_T01	sRNA precursor		yes	0	0	0	0	0	0	0	0	0	0	0	0	0	0	0	0	0	0	0	0	0	0	0	0	0	0	0	0	0	0	0	0	0	0	0	0	0	0	0	0	0	0	0	0	0	0
GRMZM2G044697_T09	lncRNA	yes		0.07	0.42	0.08	3.33	0.59	0.26	2.26	4.64	0.23	2.54	0.83	0.06	6.28	0	1.75	5.78	3.99	2.42	0	0	0	9.28	0	29.43	0	0	33.54	0	44.13	32.32	0	0.52	281.97	0	69.06	0	0	0	0.02	1	7.32	10.26	0	8.72	0	8.51
GRMZM2G560444_T01	lncRNA	yes	yes	3.61	4.23	7.05	2.97	2.81	4.13	5.99	5.1	3.37	5.6	5.06	4.1	4.14	5.28	3.97	5.35	2.63	2.6	8.82	0	0	7.29	0	2.38	0	6.66	0	0	0	8.11	0	0	0	0	0	0	0	0	5.67	4.03	5.28	7.36	0.96	3.53	1.03	0.78
GRMZM2G560440_T01	lncRNA	yes	yes	5.06	4.22	1.35	2.76	3.52	4.13	3.94	6.51	2.81	5.81	3.52	4.95	3.39	4.13	4.27	6.6	3.89	2.45	8.95	0	0	7.24	0	2.4	0	6.97	0	0	0	7.61	0	0	0	0	0	0	0	0	4.45	6.19	6.74	6.72	1.3	4.31	2.69	2.05
GRMZM2G161154_T01	lncRNA	yes		305.39	27.43	451.91	467.97	113.58	237.75	173.89	216.33	164.46	66.48	150.2	186.87	160.61	87.43	280.43	702.18	857.42	4230.38	604.54	2711.21	2744.87	2816.75	10562.2	645	5750.51	1145.6	2253.07	3289.3	3399.84	2887.53	638.7	782.45	862.95	151.41	1893.08	483.63	1987.08	332.4	670.99	1421.52	2397.33	1661.73	1322.7	579.09	2582.43	455.9
GRMZM2G169152_T01	sRNA precursor	yes		1.31	1.56	8.72	6.43	3.58	2.79	11.24	13.81	12.29	5.1	12.01	9.2	10.57	12.4	9.76	13.98	12.53	5.1	2.78	2.03	3.65	12.34	0	7.4	0.14	6.38	11.78	9.37	13.52	11.5	7.36	10.22	9.5	8.81	8.51	10.31	11	8.51	13.15	10.96	8.96	3.62	7.09	7.77	4.49	10.31
GRMZM2G169121_T03	TE	yes		2.61	4.89	2.74	4.17	0	12.8	5.57	2.63	3.35	4.68	5.14	7.26	5.73	13.63	10.26	21.3	15.57	15.74	5.95	0	0	0	0	1.4	2.51	0	3.83	2.58	0	0	21.36	7.07	0	0	3.55	0	0	0	0.06	0	0	0	12.82	7	10.99	11.78
GRMZM2G701372_T01	lncRNA	yes		0	0	0	0	0	0	0	4.1	0	0	0	0	16.34	12.97	7.32	2.02	0	0	0	0	0	0	0	0	0	0	0	0	0	0	0	0	0	25.99	5.28	0	0	4.77	0	0	0	0	16.36	18.37	16.88	15.48
AC207472.3_FGT001	sRNA precursor			0	0	0	0	0	0	0	0	0	0	0	0	0	0	0	0	0	0	0	0	0	0	0	0	0	0	0	0	0	0	0	0	0	0	0	0	0	0	0	0	0	0	0	0	0	0
GRMZM5G845130_T01	lncRNA	yes		3.99	7.92	2.19	6.68	5.82	5.11	2.67	3.51	2.98	8.36	5.3	5.66	3.91	2.18	3.53	1.24	3.2	6.35	8.31	7.06	6.74	7.55	6.68	7.34	8.14	9.25	5.54	4.8	8.55	10.84	5.66	3.96	5.88	5.78	6.75	5.17	2.57	4.44	6.9	5.66	7.92	6.51	5.48	5.82	4.97	3.56
GRMZM2G156952_T01	sRNA precursor			0	0	0	0	0	0	0	0	0	0	0	0	0	0	0	0	0	0	0	0	0	0	0	0	0	0	0	0	0.62	0.38	0	0	0	0	0	0	0	0	0	0	0	0.07	0	0	0	0
GRMZM2G152140_T01	sRNA precursor	yes		16.55	37.89	14.71	8.77	0	19.19	29.89	28.7	34.91	62.63	43.16	13.34	2.09	93.4	52.44	118.4	61.76	111.07	8.42	0	0	6.61	0	32.4	0	3.29	0	165.41	177.05	92.84	0	0	0	0	0	0	0	0	10.18	8.32	39.74	0	0	0	24.85	0
GRMZM2G011523_T07	sRNA precursor	yes		6.08	31.76	21.38	16.52	3.67	22.15	20.94	0.02	28.03	33.32	0.08	14.36	7.52	0.04	0.04	58.17	3.61	141.53	665.18	21.11	39.09	111.03	7.44	47.96	4.55	12.85	8.4	141.42	84.9	11.78	0.5	0	0	1.23	0.95	1.94	0.12	3.76	117.43	87.33	27.72	15.84	8.44	0.02	8.76	20.23
GRMZM2G011523_T06	sRNA precursor	yes		116.94	240.97	171.55	198.42	130.83	651.42	407.34	399.39	321.66	256.97	67.67	160.17	320.77	788.03	761.31	1025.82	197.09	4136.79	13358	282.08	914.3	3599.81	118.54	1557.21	9.96	1436.26	130.65	3384.31	1733.98	336.58	11.38	0	0	17.59	2.07	10.3	42.41	6.29	3202.21	4140.54	978.75	3166.75	357.08	120.63	348.26	141.47
GRMZM2G011523_T05	sRNA precursor	yes		9.11	3.79	29.63	67.86	29.27	124.32	13.82	7.64	8.73	12.74	8.77	34.78	147.13	6.89	23.34	12.14	3.19	48.17	185.3	7.28	17.04	46.32	5.26	21.87	0.11	14.51	18.86	76.2	51.1	16.19	5.59	0	0	1.04	0.06	0.49	0	0.09	43.54	65.85	13.57	35.76	62.38	22.44	22.54	5.7
GRMZM2G011523_T04	sRNA precursor	yes		0.04	0.06	0.33	0.05	0.77	0.18	0.37	0.16	0.27	0.06	0.2	0.24	0.5	1.04	2.1	0.4	0.44	1.11	0.15	10.13	2.52	0.41	12.09	0.4	5.43	1	8.7	5.01	1	0.54	1.36	0	0	8.27	2.19	2.71	4.49	4.98	0.21	0.5	0.29	0.22	0.91	0.13	0.33	25.41
GRMZM2G011523_T02	sRNA precursor	yes		884.05	1369.01	787.48	1170.61	96.68	1095.28	1128.44	755.86	1007.58	1498.01	123.08	643.06	348.68	554.29	748.81	2599.8	562.41	6922.01	9866.33	329.84	857.54	847.1	123.96	648.75	18.84	290.41	61.73	1274.05	960.33	114.18	16.49	0	0	5.19	1.52	21.59	14.85	10.68	1523.58	1389.28	451.4	250.29	125.23	47.12	223.47	14.64
GRMZM2G011523_T03	sRNA precursor	yes		5	6.91	15.57	26.35	9.83	36.61	12.33	7	10.62	10.24	4.82	21.17	48.38	3.74	12.6	11.72	4.16	25.68	84.38	4.45	9.68	8.7	4.21	3.82	1.96	2.46	7.59	15.63	20.29	5.22	0.44	0	0	0.2	0.03	0.33	0.12	1.27	14.29	11.01	3.62	1.5	10.25	4.44	2.12	4.3
GRMZM2G011523_T01	sRNA precursor	yes		4519.3	6915.02	4190.5	6621.99	312.34	5512.24	3380.54	2047.78	3204.05	7130.11	602.85	2498.09	1063.6	1207.79	1617.39	7009.97	1780.8	13304.8	23447.3	569.27	1568.51	3003.48	95.84	2294.84	16.45	832.64	55.16	4527.24	3552.61	325.13	7.12	0	0	3.78	19.72	23.46	22.91	21.06	5022.98	4765.11	1676.47	1628.59	368.63	103.85	1326.95	110.05
GRMZM2G428905_T01	sRNA precursor	yes	yes	24.32	6.69	25.18	60.57	34.92	37.1	47	53.22	31	13.93	41.54	46.56	130.19	42.12	58.5	60.82	92.72	68.32	37.35	266.11	220	0	340.82	59.19	512.98	39.67	198.3	174.06	242.74	143.26	222.36	257.63	396	336.75	298.6	296.16	251.64	292.3	20.83	12.48	9.12	27.59	87.92	159.19	63.47	75.42
GRMZM2G062245_T01	lncRNA	yes	yes	9.13	13.68	7.54	15.36	17.07	14.36	6.02	5.48	5.53	12.58	6.42	8.43	13.54	5.45	5.94	4.89	5.26	20.94	21.41	2	1.26	38.55	0	15.62	3.24	13.1	0	0	0	6.7	0	0	0	6.56	4.42	3.3	3.88	8.56	14.37	22.41	34.99	23.64	8.77	7.12	8.17	6.27
GRMZM2G563482_T01	sRNA precursor	yes	yes	41.58	64.52	44.31	53.74	44.91	51.67	35.17	39.76	28.62	42.08	32.5	42.72	49.25	38.7	37.04	41.1	33.89	78.41	79.11	6.29	11.79	71.79	0	54.69	15.58	46.35	0	0	0	24.91	0	0	0	8.41	7.65	10.32	30.33	22.48	52.14	65.62	73.91	75.17	55.02	37.72	52.45	34.36
GRMZM2G701392_T01	lncRNA			0	0	0	0	0	0	0	0	0	0	0	0	0	0	0	0	0	0	0	0	0	0	0	0	0	0	0	0	0	0	0	0	0	0	0	0	0	0	0	0	0	0	0	0	0	0
GRMZM2G124339_T01	sRNA precursor			0	0	0	0	0	0	0	0	0	0	0	0	0	0	0	0	0	0	0	0	0	0	0	0	0	0	0	0	0	0	0	0	0	0	0	0	0	0	0	0	0	0	0	0	0	0
GRMZM2G410916_T01	sRNA precursor	yes		115.38	77.06	301.39	369.73	11.56	94.14	102.04	82.85	65.32	108.22	123.94	96.28	40.14	31.99	63.17	131.37	67.32	13.09	11.85	4.92	4.86	0	11.84	1.22	44.33	0	4.27	89.21	60.49	29.42	4.78	18.12	11.99	20.31	4.67	12.19	0	9.09	27.25	8.77	18.98	0	30.58	21.42	219.85	11.67
AC191297.3_FGT004	sRNA precursor			0	0	0	0	0	0	0	0	0	0	0	0	0	0	0	0	0	0	0	0	0	0	0	0	0	0	0	0	0	0	0	0	0	0	0	0	0	0	0	0	0	0	0	0	0	0
GRMZM2G019039_T01	sRNA precursor	yes		1.22	2.31	1.27	0.97	0.8	0.81	1.51	1.59	1.42	5.98	1.41	1.98	1.33	1.49	1.61	1.89	1.34	0.66	2.03	0.62	0.54	2.02	0.08	0.82	0.16	0.53	0.82	0.2	0.42	0.28	1.46	0	0.62	0.73	0.98	1.25	1.06	1.25	1.28	0.73	1.5	0.51	0.55	1.43	1.06	2.34
GRMZM2G019150_T01	sRNA precursor			0	0	0	0	0	0	0	0	0	0	0	0	0	0	0	0	0	0	0	0	0	0	0	0	0	0	0	0	0	0	0	0	0	0	0	0	0	0	0	0	0	0	0	0	0	0
GRMZM2G177991_T01	sRNA precursor	yes		0	0	7.35	8.19	0	0	10.71	14.89	2.5	1.57	7.06	19.21	26.3	17.47	9.09	6.36	4.92	1.23	5.59	49.46	55.69	0	59.8	1.4	12.48	0	61.5	75.45	39.48	18.87	11.52	23.74	0	19.78	41.09	15.94	27.39	8.67	4.38	8.87	4.63	0	28.6	24.36	12.32	6.95
GRMZM2G103748_T01	lncRNA	yes	yes	18.71	0	71.76	55.31	0	36.87	77.12	110.5	45.92	5.57	170.57	155.96	275.77	63.71	63.76	3.43	19.95	9.48	1.75	71.18	109.86	0	181.98	2.44	92.71	0	229.58	0	0	0	237.26	336.81	196.58	431.29	1051.81	398.89	853.02	515.15	0	0	0	0	30.2	23.62	11.19	0
GRMZM2G536803_T01	sRNA precursor	yes		0.5	0.86	0.65	0	0.27	1.38	0.2	0.66	0	0.97	0	0.24	0	0	0.33	0.91	0.11	0.28	1.34	0.88	1.41	0.42	0.62	1.87	3.29	2.04	0	0	0	0	0	0	0	0.48	0.6	0	0.79	1.2	1.08	0.98	0.75	1.53	0.68	1.01	0.66	0.85
GRMZM2G180620_T03	lncRNA	yes		6.98	6.34	6.15	7.81	4.89	2.54	7.11	4.62	7.39	5.38	2.7	6.73	4.01	3.27	10.28	14.32	10.11	8.74	1.78	0.05	2.38	1.13	1.6	0.99	0.17	0.26	6.04	3.17	7.5	6.4	10.07	6.44	0.59	0.24	6.22	4.29	3.13	1.3	2.2	2.54	0.6	0.28	4.03	3.03	7.42	6.97
GRMZM2G180622_T03	lncRNA	yes	yes	21.39	18.32	18.6	40.47	21.92	14.47	17.2	23.23	20.34	26.48	26.04	26.46	36.5	36.73	29.87	22.02	34.99	27.96	16.92	17.9	23.54	16.26	31.02	14.98	41.47	23.75	5.71	3.95	13.75	13.44	0	6.05	31.28	19.91	45.3	25.25	45.18	34.95	19.1	17.82	25.27	19.84	24.27	45.6	37.76	51.41
GRMZM2G504123_T01	lncRNA		yes	0	0	0	0	0	0	0	0	0	0	0	0	0	0	0	0	0	0	0	0	0	0	0	0	0	0	0	0	0	0	0	0	0	0	0	0	0	0	0	0	0	0	0	0	0	0
GRMZM5G805396_T01	sRNA precursor	yes	yes	0	0	0	0	0	0	0	0	0	0	0	0	0	0	0	0	0	0	0	0	0	0	0	0	0	0	0	0	0	0	0	0	0	0	0	0	0	0	0	0	0	0	0	0	0	0
GRMZM2G115352_T01	sRNA precursor			0	0	0	0	0	0	0	0	0	0	0	0	0	0	0	0	0	0	0	0	0	0	0	0	0	0	0	0	0	0	0	0	0	0	0	0	0	0	0	0	0	0	0	0	0	0
GRMZM2G169486_T05	lncRNA	yes		0.56	0	0.53	0.69	0.88	1.22	0.96	1.76	1.17	0	0	0.94	1.34	2.31	1.36	0.59	1.17	0.05	0.78	1.79	0.96	0	0.58	0	3.57	0	9.82	0	0	0	12.77	23.73	0.77	2.08	8.26	5.96	1.84	2.71	0	0	0	0	1.29	1.12	1.54	3.72
GRMZM5G856617_T01	lncRNA			0	0	0	0	0	0	0	0	0	0	0	0	0	0	0	0	0	0	0	0	0	0	0	0	0	0	0	0	0	0	0	0	0	0	0	0	0	0	0	0	0	0	0	0	0	0
GRMZM5G831658_T01	lncRNA			0	0	0	0	0	0	0	0	0	0	0	0	0	0	0	0	0	0	0	0	0	0	0	0	0	0	0	0	0	0	0	0	0	0	0	0	0	0	0	0	0	0	0	0	0	0
GRMZM2G425747_T01	sRNA precursor	yes		11.94	23.65	2.54	5.47	25.55	16.45	14.92	6.67	17.71	38.29	16.28	24.05	9.21	8.1	16.22	11.76	14.47	20.27	25.57	0	0	31.73	0	16.72	0	18.81	0	0	0	0	0	12.19	0	0	24.71	23.7	11.29	16.51	24.65	27.24	25.64	33.8	20.06	25.27	28.74	28.6
AC204300.3_FGT009	sRNA precursor			0	0	0	0	0	0	0	0	0	0	0	0	0	0	0	0	0	0	0	0	0	0	0	0	0	0	0	0	0	0	0	0	0	0	0	0	0	0	0	0	0	0	0	0	0	0
GRMZM2G120304_T03	sRNA precursor	yes		858.39	641.93	1036.51	1063.05	885.2	791.52	790.12	561.98	610.6	531.73	400.88	626.86	818.08	340.32	383.4	414.39	300.38	1021.4	415.83	116.52	141.17	344.6	420.36	203.98	496.56	236.69	206.54	93.77	126.86	226.85	292.28	163.56	584.94	479.92	718.14	513.81	768.92	524.59	156.13	218.24	317.61	263.83	424.65	398.47	437.94	545.47
GRMZM2G049952_T01	sRNA precursor	yes		18.88	8.09	15.7	27.24	26.25	9.57	25.93	25.65	27.18	11.37	24.63	19.99	40.75	38.11	32.39	26.09	22.29	6.77	12.64	16.87	10.24	15.89	0	8.93	52.13	29.39	23.43	0	11.24	0	0	11.02	41.74	59.05	6.93	19.37	10.2	15.93	21.32	21.46	18.55	23.53	29.94	39.17	17.11	22.53
GRMZM2G339866_T01	sRNA precursor	yes		472.44	31.49	697.63	516.65	1186.78	216.66	187.84	129.84	181.93	53.99	143.88	121.52	91.93	90.59	205.3	941.93	911.85	141.2	106.47	1261.73	1198.31	71.62	921.51	1004.79	856.15	352.53	523.94	4105.31	5815.28	3730.17	975.03	624.26	525.57	252.58	334.63	507.49	118.61	144.38	173.05	144.6	308.45	0	426.79	152.45	123.39	85.7
GRMZM2G401294_T01	lncRNA	yes		0	0	0	0	0	0	0	0	0	0	0	0	2.58	0	7.15	3.07	2.33	0	0	0	0	0	0	0	0	0	0	0	0	0	0	0	0	0	0	0	0	0	0	0	0	0	2.14	4.22	0	5.49
GRMZM2G111200_T04	lncRNA	yes		1.03	0	0.36	0.59	0	0	0.01	0.78	0.63	0.33	0	0	0.24	0	0.54	0.69	0.22	0.66	0.24	4.23	4.61	0	1.39	0.32	1.54	0	0.05	0	0	0	3.46	3.38	8.28	4.04	9.69	13.74	3.98	2.26	0	0	0	0	1.15	0.53	0.95	1.33
GRMZM2G058896_T01	lncRNA	yes	yes	0	0	0	0	0	10.81	0	0	0	0	0	0	0	0	0	0	0	0	14.22	0	0	0	0	0	0	0	0	0	0	0	0	0	0	0	0	0	0	0	0	0	0	0	0	0	0	0
GRMZM2G108847_T01	lncRNA	yes		25.44	31.91	5.72	26.5	0	11.53	29.76	43.02	22.6	54.93	0	20.16	172.27	82.85	122.36	36.7	43.57	191.22	201.1	107.45	62.65	0	60.84	0	0	0	30.29	38.24	49.11	0	71.59	128.16	102.24	221.07	132.74	292.72	354.05	728.26	60.6	100.27	10.94	0	65.28	75.78	85.37	62.7
GRMZM5G838638_T01	lncRNA			0	0	0	0	0	0	0	0	0	0	0	0	0	0	0	0	0	0	0	0	0	0	0	0	0	0	0	0	0	0	0	0	0	0	0	0	0	0	0	0	0	0	0	0	0	0
GRMZM2G701420_T01	sRNA precursor			0	0	0	0	0	0	0	0	0	0	0	0	0	0	0	0	0	0	0	0	0	0	0	0	0	0	0	0	0	0	0	0	0	0	0	0	0	0	0	0	0	0	0	0	0	0
GRMZM2G145792_T01	lncRNA			0	0	0	0	0	0	0	0	0	0	0	0	0	0	0	0	0	0	0	0	0	0	0	0	0	0	0	0	0	0	0	0	0	0	0	0	0	0	0	0	0	0	0	0	0	0
GRMZM2G018951_T05	lncRNA	yes	yes	2.39	3.04	12.37	3.47	4.75	2.86	3.3	2.14	5.94	4.3	1.1	0.43	2.17	0.47	1.34	14.09	4.42	0.97	1.44	0	0	2.42	0	0.11	0.34	0	0	1.21	2.6	0	0	0	0	0	0	0	0	0	0.55	4.9	2.25	0.99	2.14	0.3	0	0
GRMZM2G151671_T01	sRNA precursor			0.21	0.49	0.74	0.27	0.11	0.21	0.11	0.07	0.24	0.14	0.19	0.13	0.14	0.18	0.18	0.08	0.24	0.23	0.43	0	0	0.11	0	0.34	0	0	0	0	0	0	0	0	0	0	0	0	0	0	0.51	0.28	0.34	0.61	0.05	0	0	0
GRMZM2G151671_T02	sRNA precursor	yes		141.03	59.94	231.98	31.14	807.44	119.31	146.64	143.18	119.55	82.1	220.33	172.62	93	204.91	180.4	194.23	139.62	26.62	30.06	0	0	31.83	0	7.46	0	0	0	0	0	0	0	0	0	0	0	0	0	0	36.25	55.59	81.27	33.54	14.86	2.87	4.17	2.6
GRMZM2G575837_T01	sRNA precursor	yes		0	0	0	0	0	0	0	0	0	0	0	0	0	0	1.31	1.4	0	0	0	0	0	0	0	0	0	0	0	0	0	0	0	0	0	0	0	0	0	0	0	0	0	0	0	0	0	0
GRMZM5G806630_T01	lncRNA	yes	yes	26.48	44.78	35.01	32.81	25.77	21.3	27.55	24.82	27.26	33.16	12.71	20.86	26.22	0	11.38	11.67	3.46	6.75	7.83	0	0	4.59	0	3.09	0	12.35	0	0	0	0	0	0	0	0	0	0	0	3.95	6.96	4.75	3.8	12.75	1.96	0	0	4.02
GRMZM2G067640_T01	sRNA precursor		yes	0	0	0	0	0	0	0	0	0	0	0	0	0	0	0	0	0	0	0	0	0	0	0	0	0	0	0	0	0	0	0	0	0	0	0	0	0	0	0	0	0	0	0	0	0	0
GRMZM2G067642_T01	sRNA precursor		yes	0	0	0	0	0	0	0	0	0	0	0	0	0	0	0	0	0	0	0	0	0	0	0	0	0	0	0	0	0	0	0	0	0	0	0	0	0	0	0	0	0	0	0	0	0	0
GRMZM2G067648_T02	lncRNA		yes	0	0	0	0	0	0	0	0	0	0	0	0	0	0	0	0	0	0	0	0	0	0	0	0	0	0	0	0	0	0	0	0	0	0	0	0	0	0	0	0	0	0	0	0	0	0
GRMZM2G561067_T01	sRNA precursor	yes	yes	11.31	8.74	11.88	22.84	17.03	12.69	14.8	14.82	15	14.06	15.09	15.79	29.31	20.22	23.82	19.66	26.53	13.94	10.59	25.61	13.21	4.83	20.36	2.45	15.25	1.6	17.35	8.56	4.17	0	47.07	32.8	31.87	27.76	31.32	35.15	41.83	38.91	6.97	9.95	10.41	4.35	14.55	26.78	29.65	43.46
GRMZM2G138097_T03	sRNA precursor	yes		3.22	3.52	1.71	1.08	1.61	4.9	0.6	2.24	1.79	1.62	2.58	3.81	5.78	4.8	2.75	2.97	1.71	3.53	2.97	5.23	3.38	2.75	1.23	1.87	3.69	3.4	6.41	1.28	7.73	4.86	13.93	8.67	4.38	4.92	6.15	7.52	4.99	7.89	2.82	2.46	4.24	3.82	2.34	6.45	11.79	8.73
GRMZM2G022088_T03	lncRNA	yes	yes	1.25	5.18	0.51	0.71	6.33	4.38	0.38	0.76	1.26	13.68	6.74	1.15	1.64	0.84	2.38	0.34	1.57	2.96	47	52.05	60.49	38.28	1.77	63.8	62.28	53.5	8.29	3.03	1.95	6.58	0.43	0.52	14.73	17.49	7.25	52.18	8.43	30.44	27.51	0.86	75.31	37.27	0.3	2.77	0.54	3.66
GRMZM5G832452_T01	sRNA precursor	yes		17.98	21.96	29.04	24.65	32.59	12.43	27.29	33.39	27.01	27.26	32.43	21.36	51.91	57.9	40.68	49.22	59.09	29.8	21.12	28.82	75.71	48.47	32.9	33.44	86.25	26.98	41.94	15.36	14.79	35.21	10.56	42.51	53.05	33.21	28.19	31.91	26.93	30.79	36.51	51.71	51.7	51.11	103.58	88.16	42.52	60.87
AC197373.4_FGT005	lncRNA			0	0	0	0	0	0	0	0	0	0	0	0	0	0	0	0	0	0	0	0	0	0	0	0	0	0	0	0	0	0	0	0	0	0	0	0	0	0	0	0	0	0	0	0	0	0
GRMZM2G451756_T01	sRNA precursor			0	0	0	0	0	0	0	0	0	0	0	0	0	0	0	0	0	0	0	0	0	0	0	0	0	0	0	0	0	0	0	0	0	0	0	0	0	0	0	0	0	0	0	0	0	0
GRMZM2G040069_T04	sRNA precursor	yes		0.14	0.19	5.22	1.04	0.2	3.52	0.11	0.11	1.36	0.63	0.11	0.08	0.89	0.11	0.21	0.99	1.39	0.86	1.8	2.98	2.84	4.04	0.54	1.58	1.07	1.82	3.38	4.05	38.2	21.17	21.09	33.14	2.46	0.29	6.55	1.1	0.34	3.66	1.28	1.02	1.92	2.79	3.9	2.07	3	0.07
GRMZM2G040069_T03	sRNA precursor	yes		224.67	348.99	206.58	169.67	184.59	220.81	225.13	141.94	198.74	187.38	190.82	190.5	157.24	173.02	150.76	219.57	181.33	164.3	136.15	115.57	33.09	88.64	132.64	119.6	96.07	132.06	109.2	110.42	111.07	178.94	141.24	86.76	99.66	91.76	73.24	53.07	83.05	84.67	169.63	173.24	52.74	119.78	48.35	66.28	127.2	127.62
GRMZM2G040069_T02	sRNA precursor	yes		85.04	127.24	72.94	65.88	66.68	87.44	69.36	109.19	70.64	167.37	53.75	62.03	45.18	57.91	81.02	58.27	54.97	37.12	138.56	55.05	118.98	71.1	47.16	78.04	42.27	89.26	43.3	35.23	37.22	80.86	10.56	38.77	56.11	55.56	32.4	48.91	35.49	28.92	76.71	57.23	76.58	45.31	86.83	79.06	31.42	25.67
GRMZM2G040069_T01	sRNA precursor	yes		32.5	55.41	45.81	28.82	27.69	41.28	28.82	32.74	28.24	57.8	23.07	33.22	27.04	26.18	36.86	37.31	26.67	33.48	45.06	33.08	26	49.52	42.57	66.34	45.74	39.26	17.49	22.3	10.36	14.16	18.51	40.64	17.24	26.15	84.11	59.63	56.28	35.67	38.26	22.97	44.76	29.98	22.22	24.2	25.48	21.88
GRMZM2G019721_T01	sRNA precursor	yes		2.86	4.35	2.82	2.91	3.81	4.27	2.52	3.11	4.04	2.26	2.51	2.31	2.79	2.32	2.39	2.23	2.39	2.39	5.68	13.51	5.12	3.57	5.58	2.73	12	5.06	7.67	5.94	5.06	4.21	8.13	14.93	3.11	4.26	2.68	4.94	1.06	2.02	3.92	4.91	3.13	6.35	4.46	3.4	3.5	2.53
GRMZM2G019721_T02	lncRNA	yes		11.53	15.72	9.36	11.05	12.62	20.3	13.5	11.27	12.33	21.04	10.76	12.81	15.05	14.52	13.75	18.55	18.85	18.98	37.67	50.78	42.94	29.64	25.72	20.04	59.65	26.27	18.17	15.63	15.33	22.34	20.73	23.55	31.14	27.55	20.57	17.28	18.22	15.38	22.07	22.84	28.77	29.59	24.01	25.98	19.93	24.13
GRMZM2G179910_T01	lncRNA			0	0	0	0	0	0	0	0	0	0	0	0	0	0	0	0	0	0	0	0	0	0	0	0	0	0	0	0	0	0	0	0	0	0	0	0	0	0	0	0	0	0	0	0	0	0
GRMZM2G157316_T02	sRNA precursor	yes		28.77	59.72	72.18	48.48	45.12	27.72	35.6	74.37	34.77	66	38.86	52.81	54.21	66.45	57.2	107.58	67.01	68	43.66	40.17	49.75	39.32	85.44	17.18	36.46	19.32	16.3	28.7	28.17	34.94	42.85	22.87	45.51	41.66	83.24	97.89	103.8	85.34	21.07	30.95	60.12	30.89	64.9	58.35	110.28	143.77
GRMZM2G157316_T04	sRNA precursor	yes		0.95	2.56	1.72	2.76	0	3.26	3.58	1.69	2.63	1.58	1.28	0.65	2.04	0	0.81	0.53	0.92	2.62	3.97	7.23	0.69	1.1	9.24	1.07	0	1.13	4.09	0.16	1.46	2.77	2.45	7.26	0	0	2.41	0	1.89	3.71	2.48	3.5	3.08	0	2.75	3.69	4.37	1.47
GRMZM2G391359_T01	TE			0	0	0	0	0	0	0	0	0	0	0	0	0	0	0	0	0	0	0	0	0	0	0	0	0	0	0	0	0	0	0	0	0	0	0	0	0	0	0	0	0	0	0	0	0	0
GRMZM2G529658_T01	sRNA precursor	yes	yes	0.03	0.23	0.03	0.03	0.18	0.04	0.31	0.09	0	0.15	0	0.08	0.07	1.06	0.14	0.08	0.19	0.2	0	0	0	0.08	0	0.06	0.42	0.44	0	0	0	0	0	0	0	0.08	0	0	0	0.19	0.13	0.46	0.5	0.04	0.58	0.62	0.1	2.02
GRMZM2G131024_T03	lncRNA	yes		0.08	0.11	0.22	0.96	0.04	0.1	0.06	0.03	0.03	0.63	0.08	1.18	0.04	0.09	0.07	0.04	0.68	3.01	0.16	0.39	0.18	0.11	0.36	0.1	0.06	0.02	0.73	0.66	0.03	0.05	0.85	0.82	0.19	0.11	0.13	0.18	0.28	2.53	2.09	0.13	0.1	0.01	0.03	2.06	2.98	2.15
AC213600.3_FGT004	lncRNA			0	0	0	0	0	0	0	0	0	0	0	0	0	0	0	0	0	0	0	0	0	0	0	0	0	0	0	0	0	0	0	0	0	0	0	0	0	0	0	0	0	0	0	0	0	0
GRMZM5G801307_T01	lncRNA	yes		0	0	0	0	0	0	0	0	0	0	0	0	0	0	0	0	0	1.35	4.89	174.75	110.4	0	346.48	16.19	347.06	0	259.22	45.95	20.74	0	204.51	125.84	159.82	132.83	125.88	103.09	93.61	64.44	7.49	0	4.18	0	75.05	51.21	39.73	44.89
GRMZM5G865115_T01	lncRNA	yes		0	0	0	0	65.59	0	0	8.67	0	0	0	0	0	0	6.27	11.01	28.02	14.65	0	99.66	30.98	0	85.01	0	154.05	0	0	0	0	0	0	0	0	0	41.37	0	0	33.41	0	0	0	0	11.55	15.72	0	9.01
GRMZM2G161310_T02	lncRNA	yes		0	0	0	0	0	0	0.09	3.07	2.16	0	0	0	0.2	0	0	0	0	0	0	0	0	0	0	0	0	0	0	0	0	0	0	10.52	0	0.31	0.11	0.28	9.22	4.81	0.39	0.28	0	0	0.13	0	0.8	0
GRMZM2G005835_T01	sRNA precursor			0	0	0	0	0	0	0	0	0	0	0	0	0	0	0	0	0	0	0	0	0	0	0	0	0	0	0	0	0	0	0	0	0	0	0	0	0	0	0	0	0	0	0	0	0	0
GRMZM5G850657_T01	lncRNA			0	0	0	0	0	0	0	0	0	0	0	0	0	0	0	0	0	0	0	0	0	0	0	0	0	0	0	0	0	0	0	0	0	0	0	0	0	0	0	0	0	0	0	0	0	0
GRMZM2G010384_T01	lncRNA			0	0	0	0	0	0	0	0	0	0	0	0	0	0	0	0	0	0	0	0	0	0	0	0	0	0	0	0	0	0	0	0	0	0	0	0	0	0	0	0	0	0	0	0	0	0
GRMZM2G038003_T01	sRNA precursor	yes		61.44	107.44	1.52	10.67	0	13.98	19.96	8.79	21.98	64.09	0	11.91	1	8.35	5.98	11.66	14.17	97.03	34.96	63.57	79.56	22.3	77.22	81.38	205.1	68.12	15.58	12.35	8.94	32.6	0	5.8	8.46	16.35	35.38	13.78	20.51	2.54	19.56	11.33	18.36	63.85	3.01	3.27	0	0
GRMZM2G413263_T01	lncRNA	yes		0	0	0	0	0	0	0	0	0	0	0	0	6.13	0	0	0	0	0	0	0	0	0	0	0	0	0	0	0	0	0	0	0	0	0	0	0	0	0	0	0	0	0	0	0	0	0
GRMZM2G413261_T01	lncRNA			0	0	0	0	0	0	0	0	0	0	0	0	0	0	0	0	0	0	0	0	0	0	0	0	0	0	0	0	0	0	0	0	0	0	0	0	0	0	0	0	0	0	0	0	0	0
GRMZM2G016351_T01	lncRNA		yes	0	0	0	0	0	0	0	0	0	0	0	0	0	0	0	0	0	0	0	0	0	0	0	0	0	0	0	0	0	0	0	0	0	0	0	0	0	0	0	0	0	0	0	0	0	0
GRMZM2G572807_T01	lncRNA	yes	yes	0	0	0	2.53	0	0	0	0.76	0	0	0	0	0	0	0	0	0	0	0	6.45	0	0	0	0	4.65	0	0	0	0	0	0	0	0	0	3.81	10.6	0	11.4	0	0	3.43	0	4.41	18.64	14.67	21.21
GRMZM2G123765_T01	sRNA precursor			0	0	0	0	0	0	0	0	0	0	0	0	0	0	0	0	0	0	0	0	0	0	0	0	0	0	0	0	0	0	0	0	0	0	0	0	0	0	0	0	0	0	0	0	0	0
GRMZM2G111593_T05	lncRNA	yes		12.75	6.57	23.33	11.32	11.15	12.36	14.67	14.51	9.6	1.22	5.36	10.03	14.14	10.13	11.19	44.84	45.86	16.83	9.95	0	3.05	3.85	0	3.5	0	1.99	0	50.17	50.36	50.86	0	1.41	0	1.85	0	0	0	3.71	12.05	15.31	5.59	1.78	18.78	5.26	98.85	112.56
GRMZM2G464662_T01	sRNA precursor			0	0	0	0	0	0	0	0	0	0	0	0	0	0	0	0	0	0	0	0	0	0	0	0	0	0	0	0	0	0	0	0	0	0	0.66	0	0	0	0	0	0	0.31	0	0	0	0
GRMZM2G562970_T01	sRNA precursor		yes	0	0	0	0	0	0	0	0	0	0	0	0	0	0	0	0	0	0	0	0	0	0	0	0	0	0	0	0	0	0	0	0	0	0	0	0	0	0	0	0	0	0	0	0	0	0
GRMZM2G578396_T01	lncRNA	yes	yes	6.09	11.23	3.34	1.88	4.77	0	1.57	3.96	1.92	8.8	0	1.95	0	0	2.54	5.76	0.7	1.03	3.29	0	0	0	0	0	0	1.97	0	0	0	0	0	0	0	0	1.47	0	0	0	1.86	0	0	0	1.33	0.98	0	1.6
GRMZM2G099003_T01	sRNA precursor	yes		42.84	35.65	38.19	28.3	88.49	38.7	13.66	11.55	16.31	21.15	17.51	20.02	7.72	10.71	17.11	25.6	11.9	6.17	1.37	821.36	376.16	5.53	829.41	5.75	765.14	0	333.31	7.79	0	0	480.95	302.81	750.76	325.14	231.5	143.56	339.16	140.87	3	14.92	15.68	0	78.51	36.22	7.62	3.93
GRMZM2G072890_T01	lncRNA	yes		45.69	16.21	81.6	21.52	84.31	123.55	60.59	128.37	58.3	5.07	197.97	145.7	296	172.55	310.2	119.5	64.57	17.4	0.88	278.24	151.59	0	214.86	0	47.59	0	260.83	48.39	13.4	0	130.82	356.7	208.37	399.11	176.91	169.62	160.78	237.42	0	0	0	0	5.76	8.03	11.42	12.81
GRMZM2G032887_T03	sRNA precursor			0	0	0	0	0	0	0	0	0	0	0	0	0	0	0	0	0	0	0	0	0	0	0	0	0	0	0	0	0	0	0	0	0	0	0	0	0	0	0	0	0	0	0	0	0	0
GRMZM2G491207_T01	sRNA precursor	yes		0	0	0	0	0	1.04	0	0	0	0	0	0	0.02	0	0	0.04	0	0	1.05	0	0	0	0	0	0	0	0	0	0	0	0	0	0	0	0	0	0	0	0	0	0	0	0.06	0.15	0	0
GRMZM2G018514_T01	sRNA precursor	yes		0	0	0	0	0.29	0	0	0	0	0.18	0	0	0	0	0	0.36	0	0.18	2.01	21	5.52	0	2.35	0	4.77	0	0	0	0	0	0	0	0	0	0.66	0	0	0	0	0	0.83	0	0	0	0	0
GRMZM2G113391_T03	sRNA precursor	yes	yes	0.15	0	0.01	0	0	1	0	0.1	0.36	0.48	0.5	0.24	0.02	0	0	0	0.5	0.15	1.41	0	0	0.01	0	0.01	0	0.95	0	0	0	0.02	0	0	0	0	0.03	0	0	0	0.28	0.85	0.57	0.47	0	0	0.02	0.73
GRMZM2G113391_T02	sRNA precursor	yes		2.86	9.76	2.75	1.99	4.39	0.53	0.32	1.46	3.35	3.82	5.3	1.74	2.94	11.95	6.87	2.59	4.58	4.37	3.45	0	0.61	19.18	0	12.93	0	6.77	0	3.72	4.59	15.69	0	0	0	0	0.61	0	0	2.04	8.02	5.26	8.79	8.44	0.82	1.61	5.71	0.48
GRMZM2G160889_T01	sRNA precursor			0	0	0	0	0	0	0	0	0	0	0	0	0	0	0	0	0	0	0	0	0	0	0	0	0	0	0	0	0	0	0	0	0	0	0	0	0	0	0	0	0	0	0	0	0	0
GRMZM2G701533_T01	lncRNA			0	0	0	0	0	0	0	0	0	0	0	0	0	0	0	0	0	0	0	0	0	0	0	0	0	0	0	0	0	0	0	0	0	0	0	0	0	0	0	0	0	0	0	0	0	0
GRMZM2G701538_T01	lncRNA			0	0	0	0	0	0	0	0	0	0	0	0	0	0	0	0	0	0	0	0	0	0	0	0	0	0	0	0	0	0	0	0	0	0	0	0	0	0	0	0	0	0	0	0	0	0
GRMZM2G308650_T01	lncRNA			0	0	0	0	0	0	0	0	0	0	0	0	0	0	0	0	0	0	0	0	0	0	0	0	0	0	0	0	0	0	0	0	0	0	0	0	0	0	0	0	0	0	0	0	0	0
GRMZM2G007834_T01	lncRNA			0	0	0	0	0	0	0	0	0	0	0	0	0	0	0	0	0	0	0	0	0	0	0	0	0	0	0	0	0	0	0	0	0	0	0	0	0	0	0	0	0	0	0	0	0	0
GRMZM2G373011_T01	sRNA precursor	yes		0	0	4.04	3.4	2.37	27.48	3.73	3.16	2.5	0.83	0	3.79	5.15	0	1.42	3.26	1.16	1.36	18.03	0	0	0	0	0	0	0	0	0	0	0	0	0	0	0	0	0	0	0	0	0	0	0	1.96	1.69	0	0
GRMZM2G088653_T04	lncRNA	yes		8.93	6.88	10.75	7.45	7.2	3.61	6.68	4.88	7.78	5.24	4.58	7.16	11.16	10.53	6.41	15.04	9.82	3.36	7.49	11.75	9.11	5.99	2.49	6.66	8.89	11.91	16.79	4.78	5.26	7.19	15.93	2.9	13.85	6.22	7.34	6.27	22.72	7.51	10.91	7.26	7.79	10.63	12.22	10.18	10.27	8.4
GRMZM2G528319_T01	lncRNA	yes		0	0	13.85	13.97	35.1	30.45	34.42	53.96	18.18	0	19.61	28.14	66.42	0	20.34	16.34	25.69	5.88	0	0	0	0	0	0	0	0	0	18.42	31.72	27.36	0	0	0	0	0	0	0	0	0	0	0	0	50.82	33.27	28.49	34.31
GRMZM2G701557_T01	lncRNA			0	0	0	0	0	0	0	0	0	0	0	0	0	0	0	0	0	0	0	0	0	0	0	0	0	0	0	0	0	0	0	0	0	0	0	0	0	0	0	0	0	0	0	0	0	0
GRMZM2G383154_T01	sRNA precursor	yes		11.74	9.55	8.99	12.49	13.42	11.62	17.72	12.96	15.18	7.67	12.74	11.92	18.7	15.43	14.59	15.44	17.99	19.64	26.75	388.19	322.02	13.93	419.58	90.4	499.69	56.06	139.31	93.91	67.32	44.69	161.16	110.13	235.4	158.65	228.31	192.92	144.63	126.09	26.96	14.8	17.73	25.99	30.54	30.22	16.17	28.1
GRMZM2G383154_T02	sRNA precursor	yes		4.34	3.9	4.79	6.13	6.53	3.72	4	4.93	4.25	5.67	5.55	6.58	7.39	7.97	5.9	6.45	10.33	7.59	9.65	74.67	46.92	10.24	62.47	19.78	81.55	14.04	21.61	27.15	22.96	20.35	28.63	14.69	33.53	26.99	32.96	29.26	15.43	26.88	12.7	11.94	9.82	14.94	12.19	24.68	8.51	13.77
GRMZM2G701559_T01	sRNA precursor			0	0	0	0	0	0	0	0	0	0	0	0	0	0	0	0	0	0	0	0	0	0	0	0	0	0	0	0	0	0	0	0	0	0	0	0	0	0	0	0	0	0	0	0	0	0
GRMZM5G833328_T01	lncRNA	yes		0	0	0	0	0	0	0	0	0	0	0	0	0	0	0	0	0	0	2.22	0	0	0	0	0	0	0	0	0	0	0	0	0	0	0	0	0	0	0	0	0	0	0	0	0	0	0
AC195168.2_FGT004	sRNA precursor			0	0	0	0	0	0	0	0	0	0	0	0	0	0	0	0	0	0	0	0	0	0	0	0	0	0	0	0	0	0	0	0	0	0	0	0	0	0	0	0	0	0	0	0	0	0
GRMZM2G701566_T01	sRNA precursor	yes		0.54	0.64	0.27	0.44	1.83	1.17	0.34	0.41	0.51	0.47	2.94	1.31	0.26	0.13	0.35	0.21	0.49	1.13	0.38	0.12	0.09	1.44	0.44	1.47	0.01	1.17	0	0	2.4	0.48	0	0	0	0.39	0.21	0.16	0.76	0.33	2.2	0.92	0.47	0.59	0.05	0.35	0.37	0.28
GRMZM2G508983_T01	sRNA precursor			0	0	0	0	0	0	0	0	0	0	0	0	0	0	0	0	0	0	0	0	0	0	0	0	0	0	0	0	0	0	0	0	0	0	0	0	0	0	0	0	0	0	0	0	0	0
GRMZM2G508971_T01	sRNA precursor			0	0	0	0	0	0	0	0	0	0	0	0	0	0	0	0	0	0	0	0	0	0	0	0	0	0	0	0	0	0	0	0	0	0	0	0	0	0	0	0	0	0	0	0	0	0
GRMZM5G875135_T01	sRNA precursor			0	0	0	0	0	0	0	0	0	0	0	0	0	0	0	0	0	0	0	0	0	0	0	0	0	0	0	0	0	0	0	0	0	0	0	0	0	0	0	0	0	0	0	0	0	0
GRMZM5G895831_T01	sRNA precursor	yes		0	0.32	0	0	0	0	0	0.24	0	0.22	0	0.24	0	0	0.15	0.64	0.1	0	0.22	0	0	0	0	0.19	0	0	0	0	0	0	0	0	0	0	0	0	0	0	0	0	0	0	0.16	0	0	0
GRMZM2G586819_T01	sRNA precursor		yes	0	0	0.15	0.11	0.1	0	0.26	0.32	0	0	0.22	0.33	0.13	0.22	0.2	0.27	0.72	0.03	0.28	0	0	0	0	0	0.16	0	0	0	0	0	0	0	0	0	0	0	0.88	0.4	0	0.08	0.39	0	0.17	0.46	0	0.71
GRMZM2G154056_T01	sRNA precursor			0	0	0	0	0	0	0	0	0	0	0	0	0	0	0	0	0	0	0	0	0	0	0	0	0	0	0	0	0	0	0	0	0	0	0	0	0	0	0	0	0	0	0	0	0	0
GRMZM2G082801_T01	lncRNA			0	0	0	0	0	0	0	0	0	0	0	0	0	0	0	0	0	0	0	0	0	0	0	0	0	0	0	0	0	0	0	0	0	0	0	0	0	0	0	0	0	0	0	0	0	0
GRMZM2G701577_T01	lncRNA			0	0	0	0	0	0	0	0	0	0	0	0	0	0	0	0	0	0	0	0	0	0	0	0	0	0	0	0	0	0	0	0	0	0	0	0	0	0	0	0	0	0	0	0	0	0
GRMZM5G839005_T01	sRNA precursor	yes	yes	0	0	0	0	0	0	0	0	0	0	0	0	0	0	0	0	0	0	0	0	0	0	0	0	0	0	0	0	0	0	0	0	0	0	0	0	0	0	0	0	0	0	1.06	0	0	0
GRMZM5G826892_T01	sRNA precursor			0	0	0	0	0	0	0	0	0	0	0	0	0	0	0	0	0	0	0	0	0	0	0	0	0	0	0	0	0	0	0	0	0	0	0	0	0	0	0	0	0	0	0	0	0	0
GRMZM5G858754_T01	lncRNA	yes		54	32.85	61.91	61.06	99.68	13.29	37.83	40.91	39.05	59.05	38.05	45.92	42.01	33.71	33.91	61.59	37.81	19.36	34.54	38.75	49.23	58.07	0	72.9	67.88	98.35	0	66	19.03	17.75	0	0	0	18.24	9.56	0	0	10.28	51.08	64.31	66.65	127.69	108.03	84.12	11.83	8.53
GRMZM2G058602_T01	sRNA precursor			0	0	0	0	0	0	0	0	0	0	0	0	0	0	0	0	0	0	0	0	0	0	0	0	0	0	0	0	0	0	0	0	0	0	0	0	0	0	0	0	0	0	0	0	0	0
GRMZM5G815477_T01	sRNA precursor	yes		0	0	0	0	0	0	0	0	0	0	0	0	0	0	0	0	0	0	0	0	0	0	0	0	0	0	0	0	0	0	0	0	0	0	0	0	0	0	0	0	0	0	0	0	0	0
GRMZM2G069820_T01	lncRNA	yes	yes	0	0	0	0	0	0	0	0	0	0	0	0	0	0	0	0	0	0	0	0	0	0	0	0	0	0	0	0	0	0	0	0	0	0	0	0	0	0	0	0	0	0	0	0	0	0
GRMZM2G000679_T01	lncRNA	yes	yes	0	0	0	0	0	0	0	0	0	0	0	0	0	0	0	0	0	0	0	0	0	0	0	0	0	0	0	0	0	0	0	0	0	0	0	0	0	0	0	0	0	0	0	0	0	0
GRMZM5G895604_T01	lncRNA	yes		0	0	0	0	0	0	0	0.02	0	0.03	0	0	0	0	0	0.11	0	0	0	0	0	0	0	0	0	0	0	0	0	0	0	0	0	0	0	0	0	0	0	0	0	0	0.17	0.16	0	0.13
GRMZM2G038053_T01	sRNA precursor			0	0	0	0	0	0	0	0	0	0	0	0	0	0	0	0	0	0	0	0	0	0	0	0	0	0	0	0	0	0	0	0	0	0	0	0	0	0	0	0	0	0	0	0	0	0
GRMZM5G816042_T01	lncRNA	yes		315.29	312.22	316.11	237.52	586.7	360.07	233.69	310.33	281.41	346.04	237.19	279.15	267.83	422.23	328.02	362.64	417.35	390	371.51	402.92	332.5	286.46	388.67	426.32	473.78	315.59	194.81	114.68	142.7	74.79	146.77	166.31	277.38	285.09	526.95	358.49	319.7	283.96	363.56	363.28	251.66	274.33	443.24	512.4	337.93	506.18
GRMZM2G576723_T01	sRNA precursor	yes	yes	0	0	0	0	0	0	0	0	0	0	0	0	0	0	0	0	0	0	0	0	0	0	0	0	0	0	0	0	0	0	0	0	0	0	0	0	0	0	0	0	0	0	0	0	0	0
GRMZM5G871631_T01	lncRNA			0	0	0	0	0	0	0	0	0	0	0	0	0	0	0	0	0	0	0	0	0	0	0	0	0	0	0	0	0	0	0	0	0	0	0	0	0	0	0	0	0	0	0	0	0	0
GRMZM5G867893_T01	lncRNA			0	0	0	0	0	0	0	0	0	0	0	0	0	0	0	0	0	0	0	0	0	0	0	0	0	0	0	0	0	0	0	0	0	0	0	0	0	0	0	0	0	0	0	0	0	0
GRMZM2G135664_T01	sRNA precursor	yes		0	0	0	0	0	0	0	0	0	0	0	0	0	0	0	0	0	0	0	0	0	0	0	0	0	0	0	0	0	0	0	0	0	0	0	0	0	0	0	0	0	0	0	0	0	0
GRMZM2G119523_T04	lncRNA	yes	yes	0.64	0	2.17	1.23	0.22	0	0.95	2.38	0.6	0.05	0.62	0.74	2.52	2.69	2.03	0.89	0.31	0	0.3	0	0	0	0	0	0	0	0	0	0	0	0	0	0	1.93	0.39	0	0.02	0.61	0	0	0	0	0.47	0.35	0	0.19
GRMZM2G701645_T01	lncRNA			0	0	0	0	0	0	0	0	0	0	0	0	0	0	0	0	0	0	0	0	0	0	0	0	0	0	0	0	0	0	0	0	0	0	0	0	0	0	0	0	0	0	0	0	0	0
GRMZM5G879991_T01	lncRNA			0	0	0	0	0	0	0	0	0	0	0	0	0	0	0	0	0	0	0	0	0	0	0	0	0	0	0	0	0	0	0	0	0	0	0	0	0	0	0	0	0	0	0	0	0	0
AC211588.3_FGT002	lncRNA			0	0	0	0	0	0	0	0	0	0	0	0	0	0	0	0	0	0	0	0	0	0	0	0	0	0	0	0	0	0	0	0	0	0	0	0	0	0	0	0	0	0	0	0	0	0
GRMZM2G053914_T01	TE		yes	0	0	0	0	0	0	0	0	0	0	0	0	0	0	0	0	0	0	0	0	0	0	0	0	0	0	0	0	0	0	0	0	0	0	0	0	0	0	0	0	0	0	0	0	0	0
[truncated: 4,450 more rows]
[truncated: 33 more columns]

## Sheet: qTeller
This spreadsheet was generated using qTeller http://qteller.com/qteller3/ on 2016-05-19 00:39:57.800890.
[truncated: 6,002 more rows]
[truncated: 21 more columns]
