# Supplementary material for: Stress-induced and epigenetic-mediated maize transcriptome regulation study by means of transcriptome reannotation and differential expression analysis
Source: Sci Rep. 2016 Jul 27;6:30446. doi: 10.1038/srep30446 (PMC4962059; doi:10.1038/srep30446)
Supplement: Supplementary Data S7 [file srep30446-s8.xls]

## Sheet: Stresses vS Control B73_Gene
test_id	locus	sample_1	sample_2	status	value_1	value_2	log2(fold_change)	test_stat	p_value	q_value	significant
AC148152.3_FG005	2:231952641-231954277	B73_Control_T0	B73_Stresses_T0	OK	0.0920231	1.11135	3.59417	3.42799	0.0002	0.00803712	yes
AC149829.2_FG002	9:151382930-151383185	B73_Control_T0	B73_Stresses_T0	OK	12.3205	41.8512	1.76421	2.88433	0.00065	0.0191389	yes
AC155376.2_FG005	8:163719400-163727636	B73_Control_T0	B73_Stresses_T0	OK	3.93283	12.404	1.65717	2.77881	5e-05	0.00267999	yes
AC177924.2_FG003	2:71370497-71370833	B73_Control_T0	B73_Stresses_T0	OK	10.7138	26.4425	1.30339	2.47388	0.00075	0.0212734	yes
AC182482.3_FG003	3:23012822-23020287	B73_Control_T0	B73_Stresses_T0	OK	2.95566	9.22031	1.64134	2.89572	5e-05	0.00267999	yes
AC186620.3_FG011	1:116844166-116844448	B73_Control_T0	B73_Stresses_T0	OK	0	0.706231	inf	#NAME?	0.0003	0.0108271	yes
AC187157.4_FG005	8:22645916-22650432	B73_Control_T0	B73_Stresses_T0	OK	0.896503	2.64199	1.55925	2.85981	0.0001	0.00468418	yes
AC187262.4_FG007	1:184732454-184733679	B73_Control_T0	B73_Stresses_T0	OK	86.8762	31.7005	-1.45446	-2.27221	0.0002	0.00803712	yes
AC187782.4_FG009	8:140022444-140022813	B73_Control_T0	B73_Stresses_T0	OK	0	2.76848	inf	#NAME?	5e-05	0.00267999	yes
AC191040.2_FG001	1:11779461-11779787	B73_Control_T0	B73_Stresses_T0	OK	0	1.73268	inf	#NAME?	0.0004	0.0133905	yes
AC193402.3_FG004	10:120463239-120465061	B73_Control_T0	B73_Stresses_T0	OK	0.622602	1.76641	1.50444	2.21635	0.00055	0.0169312	yes
AC194158.3_FG005	5:17912795-17913389	B73_Control_T0	B73_Stresses_T0	OK	9.37552	2.13438	-2.13508	-3.06422	0.00055	0.0169312	yes
AC194362.3_FG003	3:232079034-232081893	B73_Control_T0	B73_Stresses_T0	OK	3.15889	12.9257	2.03275	2.58888	5e-05	0.00267999	yes
AC194472.3_FG011	2:216672441-216672699	B73_Control_T0	B73_Stresses_T0	OK	0.620536	0	#NAME?	#NAME?	5e-05	0.00267999	yes
AC195331.3_FG008_O_1	3:218853805-218854419	B73_Control_T0	B73_Stresses_T0	OK	30.8855	63.0325	1.02917	2.27188	0.00045	0.0146627	yes
AC195587.4_FG004	6:78773661-78790727	B73_Control_T0	B73_Stresses_T0	OK	3.36843	9.75814	1.53453	2.07435	0.00075	0.0212734	yes
AC196110.4_FG004	4:15343573-15344100	B73_Control_T0	B73_Stresses_T0	OK	1.90986	10.3286	2.4351	3.86192	5e-05	0.00267999	yes
AC197705.4_FG003	8:117630363-117630962	B73_Control_T0	B73_Stresses_T0	OK	0.554566	27.6306	5.63877	8.14043	5e-05	0.00267999	yes
AC198028.3_FG001	2:93991335-93991908	B73_Control_T0	B73_Stresses_T0	OK	0.496729	2.13729	2.10525	2.43789	0.00175	0.0382888	yes
AC199541.4_FG001	1:78413942-78415533	B73_Control_T0	B73_Stresses_T0	OK	1.66779	4.24441	1.34763	2.27538	0.0006	0.0180452	yes
AC199541.4_FG007	1:78371746-78373391	B73_Control_T0	B73_Stresses_T0	OK	0.48981	1.56539	1.67623	2.50292	0.0002	0.00803712	yes
AC202561.3_FG005	5:18711429-18712719	B73_Control_T0	B73_Stresses_T0	OK	0	0.809295	inf	#NAME?	0.00035	0.012157	yes
AC205008.4_FG001	7:21649735-21650415	B73_Control_T0	B73_Stresses_T0	OK	2.13794	6.14868	1.52406	2.57093	0.0001	0.00468418	yes
AC205008.4_FG002	7:21644424-21647563	B73_Control_T0	B73_Stresses_T0	OK	0.413893	0.955583	1.20713	2.02065	0.0025	0.0488338	yes
AC205052.4_FG004	1:36997894-36998245	B73_Control_T0	B73_Stresses_T0	OK	0	0.469728	inf	#NAME?	5e-05	0.00267999	yes
AC206901.3_FG005	10:130744060-130745625	B73_Control_T0	B73_Stresses_T0	OK	0.923424	2.35238	1.34906	1.95838	0.0018	0.0389332	yes
AC207043.3_FG002	5:86050122-86051813	B73_Control_T0	B73_Stresses_T0	OK	0.55345	2.25687	2.0278	3.63647	5e-05	0.00267999	yes
AC207342.3_FG008	8:135947434-135949485	B73_Control_T0	B73_Stresses_T0	OK	26.5622	75.0793	1.49904	3.59204	5e-05	0.00267999	yes
AC208077.3_FG004	5:199419904-199420183	B73_Control_T0	B73_Stresses_T0	OK	330.986	152.649	-1.11655	-2.76245	0.0007	0.020203	yes
AC208201.3_FG002	1:45370668-45372107	B73_Control_T0	B73_Stresses_T0	OK	5.22434	11.9645	1.19543	2.11821	0.00145	0.0336278	yes
AC209784.3_FG007	3:181162936-181166123	B73_Control_T0	B73_Stresses_T0	OK	7.58796	15.1498	0.997512	1.95126	0.00165	0.0367372	yes
AC209898.2_FG004	5:59747661-59750476	B73_Control_T0	B73_Stresses_T0	OK	1.57468	3.31656	1.07463	1.85198	0.0024	0.0474924	yes
AC210013.4_FG018	5:3428186-3429834	B73_Control_T0	B73_Stresses_T0	OK	18.322	41.8096	1.19026	2.40833	0.0003	0.0108271	yes
AC210596.3_FG003	6:77628443-77642062	B73_Control_T0	B73_Stresses_T0	OK	0.682221	2.32334	1.76789	2.65776	5e-05	0.00267999	yes
AC212219.3_FG005	1:44959524-44965073	B73_Control_T0	B73_Stresses_T0	OK	7.54782	18.315	1.27889	2.38797	0.00135	0.0321144	yes
AC213463.3_FG007	5:13059429-13062622	B73_Control_T0	B73_Stresses_T0	OK	5.19323	10.572	1.02555	2.0305	0.0015	0.0343459	yes
AC214146.3_FG007	1:126581758-126582010	B73_Control_T0	B73_Stresses_T0	OK	0	1.37037	inf	#NAME?	5e-05	0.00267999	yes
AC216872.3_FG001	4:156322140-156322473	B73_Control_T0	B73_Stresses_T0	OK	0	2.09227	inf	#NAME?	0.001	0.0264077	yes
AC216891.3_FG004_X_1	3:22683242-22686671	B73_Control_T0	B73_Stresses_T0	OK	0.609099	2.03057	1.73713	2.40661	0.0003	0.0108271	yes
AC217241.3_FG004	4:187051150-187051354	B73_Control_T0	B73_Stresses_T0	OK	1.16493	0	#NAME?	#NAME?	0.00125	0.0305211	yes
AC217690.3_FG003	4:107997034-107997328	B73_Control_T0	B73_Stresses_T0	OK	0	0.732041	inf	#NAME?	0.0001	0.00468418	yes
AC217811.3_FG003	4:112634341-112648802	B73_Control_T0	B73_Stresses_T0	OK	2.74747	9.50353	1.79036	3.12067	5e-05	0.00267999	yes
AC220927.3_FG007	5:208724192-208725137	B73_Control_T0	B73_Stresses_T0	OK	71.6826	28.6675	-1.32221	-2.64712	0.00015	0.00644473	yes
AC225184.3_FG002	1:144939836-144940124	B73_Control_T0	B73_Stresses_T0	OK	2.28069	0	#NAME?	#NAME?	5e-05	0.00267999	yes
AC225205.3_FG003	7:130124436-130126149	B73_Control_T0	B73_Stresses_T0	OK	14.8495	33.6299	1.17933	2.4669	0.0001	0.00468418	yes
AC233870.1_FG003	6:167234208-167236984	B73_Control_T0	B73_Stresses_T0	OK	2.32158	4.73692	1.02884	1.92386	0.00145	0.0336278	yes
AC233870.1_FG004	6:167231017-167233769	B73_Control_T0	B73_Stresses_T0	OK	0.710264	1.60776	1.17863	1.83148	0.00255	0.0494536	yes
AC233885.1_FG002	5:16139719-16140665	B73_Control_T0	B73_Stresses_T0	OK	0.626395	1.98411	1.66335	2.52181	0.0002	0.00803712	yes
AC233910.1_FG008	2:198426477-198427887	B73_Control_T0	B73_Stresses_T0	OK	4.68387	9.32663	0.993654	2.06047	0.0021	0.0434861	yes
AC233960.1_FG002	5:200032551-200035241	B73_Control_T0	B73_Stresses_T0	OK	1.3935	4.08661	1.55219	2.64955	5e-05	0.00267999	yes
AC233979.1_FG006	10:135080592-135082825	B73_Control_T0	B73_Stresses_T0	OK	1.63738	3.87122	1.2414	2.18431	0.00085	0.0234772	yes
AC234185.1_FG004	8:72263011-72269406	B73_Control_T0	B73_Stresses_T0	OK	9.96247	19.6897	0.982866	1.89541	0.00095	0.025514	yes
AC234575.1_FG003	6:132841737-132842967	B73_Control_T0	B73_Stresses_T0	OK	0.174287	0.998631	2.51848	2.96096	0.0004	0.0133905	yes
AF546187.1_FG011	1:162119179-162120882	B73_Control_T0	B73_Stresses_T0	OK	0.538173	2.2755	2.08004	3.44849	5e-05	0.00267999	yes
ClusterV2_3	6:68667234-68672875	B73_Control_T0	B73_Stresses_T0	OK	0.250634	0.761695	1.60363	2.20771	0.00055	0.0169312	yes
ClusterV2_51	6:68640510-68652544	B73_Control_T0	B73_Stresses_T0	OK	0.145334	0.40066	1.46301	2.18486	0.00045	0.0146627	yes
Cluster_179	3:222932359-222934387	B73_Control_T0	B73_Stresses_T0	OK	0.297276	1.98828	2.74165	3.51089	5e-05	0.00267999	yes
Cluster_240	5:74365542-74366711	B73_Control_T0	B73_Stresses_T0	OK	0.569902	2.12516	1.89879	2.27575	0.00065	0.0191389	yes
Cluster_29	1:164961177-164961732	B73_Control_T0	B73_Stresses_T0	OK	71.0037	193.82	1.44875	2.81197	5e-05	0.00267999	yes
Cluster_304	7:73553135-73554043	B73_Control_T0	B73_Stresses_T0	OK	0.945804	5.30195	2.48691	3.3977	5e-05	0.00267999	yes
Cluster_398	scaffold_452:160-1113	B73_Control_T0	B73_Stresses_T0	OK	1.95681	4.55746	1.21972	1.96726	0.00245	0.048155	yes
Cluster_76	10:92505109-92507803	B73_Control_T0	B73_Stresses_T0	OK	0.385081	1.60381	2.05827	2.94282	5e-05	0.00267999	yes
Cluster_94	2:65289131-65290500	B73_Control_T0	B73_Stresses_T0	OK	5.63607	1.59097	-1.82478	-2.66241	5e-05	0.00267999	yes
GRMZM2G000278	5:171731068-171736269	B73_Control_T0	B73_Stresses_T0	OK	8.15471	19.42	1.25184	2.41083	0.0001	0.00468418	yes
GRMZM2G000326	6:39462071-39462798	B73_Control_T0	B73_Stresses_T0	OK	3.8456	12.983	1.75534	2.82498	5e-05	0.00267999	yes
GRMZM2G000397	2:12136407-12137757	B73_Control_T0	B73_Stresses_T0	OK	7.65623	16.3599	1.09546	2.17495	0.0003	0.0108271	yes
GRMZM2G000932	9:24497101-24499075	B73_Control_T0	B73_Stresses_T0	OK	0.656324	2.57443	1.97177	3.03716	5e-05	0.00267999	yes
GRMZM2G001024	8:35819103-35821243	B73_Control_T0	B73_Stresses_T0	OK	2.76335	5.3285	0.947313	1.83598	0.00245	0.048155	yes
GRMZM2G001118	8:155484425-155484779	B73_Control_T0	B73_Stresses_T0	OK	0.44609	0	#NAME?	#NAME?	0.00125	0.0305211	yes
GRMZM2G001243	8:135551750-135576504	B73_Control_T0	B73_Stresses_T0	OK	4.66388	19.3157	2.05017	3.26944	5e-05	0.00267999	yes
GRMZM2G001375	4:13706086-13706694	B73_Control_T0	B73_Stresses_T0	OK	4.38027	28.4212	2.69788	4.24162	5e-05	0.00267999	yes
GRMZM2G001577	1:236300015-236301251	B73_Control_T0	B73_Stresses_T0	OK	1.58321	4.93391	1.63988	2.72001	0.00025	0.00949274	yes
GRMZM2G001676	1:233457233-233460466	B73_Control_T0	B73_Stresses_T0	OK	1.31872	3.10958	1.23758	2.15128	0.00065	0.0191389	yes
GRMZM2G001930	1:98363080-98365897	B73_Control_T0	B73_Stresses_T0	OK	10.23	22.2137	1.11865	2.53557	0.00015	0.00644473	yes
GRMZM2G002075	2:186805630-186808459	B73_Control_T0	B73_Stresses_T0	OK	2.33968	5.35282	1.19399	2.22015	0.00105	0.0272346	yes
GRMZM2G002135	8:159425731-159429317	B73_Control_T0	B73_Stresses_T0	OK	2.85272	6.01264	1.07566	1.79339	0.0022	0.0447739	yes
GRMZM2G002142	2:186842960-186845670	B73_Control_T0	B73_Stresses_T0	OK	0.119003	0.491192	2.04529	2.30434	0.0024	0.0474924	yes
GRMZM2G002178	1:28926394-28928612	B73_Control_T0	B73_Stresses_T0	OK	4.5509	16.9824	1.89982	3.24519	5e-05	0.00267999	yes
GRMZM2G002227	9:16906324-16909526	B73_Control_T0	B73_Stresses_T0	OK	0.602587	2.17576	1.85228	2.63412	0.0003	0.0108271	yes
GRMZM2G002286	4:197547255-197551301	B73_Control_T0	B73_Stresses_T0	OK	2.99952	7.1688	1.257	2.43206	0.00015	0.00644473	yes
GRMZM2G002704	4:51286228-51288398	B73_Control_T0	B73_Stresses_T0	OK	1.24827	3.56875	1.51549	2.37577	0.0004	0.0133905	yes
GRMZM2G002756	4:82577326-82580748	B73_Control_T0	B73_Stresses_T0	OK	32.3893	60.0547	0.890759	1.9413	0.002	0.0419424	yes
GRMZM2G003138	1:66676746-66678709	B73_Control_T0	B73_Stresses_T0	OK	3.99013	7.86765	0.979497	2.04616	0.00205	0.0425903	yes
GRMZM2G003179	7:121444680-121445481	B73_Control_T0	B73_Stresses_T0	OK	5.62456	13.2295	1.23395	2.21614	0.0004	0.0133905	yes
GRMZM2G003501	4:166858870-166860792	B73_Control_T0	B73_Stresses_T0	OK	1.73116	3.79662	1.13298	2.13305	0.00125	0.0305211	yes
GRMZM2G003506	1:24673749-24676395	B73_Control_T0	B73_Stresses_T0	OK	0.220185	0.902649	2.03545	2.52293	0.00015	0.00644473	yes
GRMZM2G003970	4:21243635-21244649	B73_Control_T0	B73_Stresses_T0	OK	6.75001	14.1882	1.07173	2.13483	0.00175	0.0382888	yes
GRMZM2G004160	1:267227976-267228945	B73_Control_T0	B73_Stresses_T0	OK	1.84187	10.6241	2.52809	4.62482	5e-05	0.00267999	yes
GRMZM2G004191	1:201205860-201208156	B73_Control_T0	B73_Stresses_T0	OK	0.221056	1.00517	2.18496	2.69737	0.0004	0.0133905	yes
GRMZM2G004207	7:121850474-121852444	B73_Control_T0	B73_Stresses_T0	OK	0.927004	7.64309	3.04351	4.41015	5e-05	0.00267999	yes
GRMZM2G004278	6:77839960-77877017	B73_Control_T0	B73_Stresses_T0	OK	5.3949	18.1667	1.75163	2.93767	5e-05	0.00267999	yes
GRMZM2G004511	1:290878307-290879859	B73_Control_T0	B73_Stresses_T0	OK	30.215	65.3089	1.11201	2.52028	0.0003	0.0108271	yes
GRMZM2G004548	5:198868435-198870185	B73_Control_T0	B73_Stresses_T0	OK	1.00381	7.12414	2.82722	4.95186	5e-05	0.00267999	yes
GRMZM2G004696	3:10076686-10080041	B73_Control_T0	B73_Stresses_T0	OK	11.5378	22.8533	0.98603	2.12965	0.0009	0.0244835	yes
GRMZM2G004909	6:162843434-162844175	B73_Control_T0	B73_Stresses_T0	OK	17.2506	62.7084	1.86201	4.00978	5e-05	0.00267999	yes
GRMZM2G004924	10:145173826-145178977	B73_Control_T0	B73_Stresses_T0	OK	3.40894	1.35086	-1.33544	-2.15896	0.00135	0.0321144	yes
GRMZM2G005146	2:184396724-184403837	B73_Control_T0	B73_Stresses_T0	OK	6.44158	34.5141	2.4217	5.18797	5e-05	0.00267999	yes
GRMZM2G005207	10:3995049-3997492	B73_Control_T0	B73_Stresses_T0	OK	20.2287	58.8856	1.54151	3.44135	5e-05	0.00267999	yes
GRMZM2G005840	1:183336452-183337346	B73_Control_T0	B73_Stresses_T0	OK	18.2252	72.4579	1.99121	4.52997	5e-05	0.00267999	yes
GRMZM2G005849	3:230088469-230094344	B73_Control_T0	B73_Stresses_T0	OK	13.8146	34.4063	1.31648	2.43668	0.00035	0.012157	yes
GRMZM2G005954	2:184649166-184651569	B73_Control_T0	B73_Stresses_T0	OK	6.0966	12.1379	0.993446	1.91758	0.00205	0.0425903	yes
GRMZM2G005996	5:193704698-193708918	B73_Control_T0	B73_Stresses_T0	OK	0.772895	1.68569	1.125	1.92725	0.0017	0.0375855	yes
GRMZM2G006212	10:136639606-136641723	B73_Control_T0	B73_Stresses_T0	OK	0.157767	0.770043	2.28714	2.89097	0.0006	0.0180452	yes
GRMZM2G006287	10:19523269-19525984	B73_Control_T0	B73_Stresses_T0	OK	0.725787	3.24638	2.16121	3.17553	5e-05	0.00267999	yes
GRMZM2G006377	6:157777177-157784372	B73_Control_T0	B73_Stresses_T0	OK	12.109	28.7674	1.24836	2.71379	5e-05	0.00267999	yes
GRMZM2G006490	10:113171616-113173124	B73_Control_T0	B73_Stresses_T0	OK	1.72493	20.0889	3.54179	3.95385	5e-05	0.00267999	yes
GRMZM2G006736	10:75590042-75594655	B73_Control_T0	B73_Stresses_T0	OK	3.21678	8.15793	1.34259	2.51522	5e-05	0.00267999	yes
GRMZM2G006964	2:28389254-28392075	B73_Control_T0	B73_Stresses_T0	OK	0.246454	1.0574	2.10114	2.88375	0.00015	0.00644473	yes
GRMZM2G007372	5:84876426-84879655	B73_Control_T0	B73_Stresses_T0	OK	6.90401	13.678	0.986347	2.09596	0.001	0.0264077	yes
GRMZM2G007587	4:36548795-36551039	B73_Control_T0	B73_Stresses_T0	OK	4.25056	9.94927	1.22694	2.54048	0.0001	0.00468418	yes
GRMZM2G007928	3:179685799-179686954	B73_Control_T0	B73_Stresses_T0	OK	59.164	121.806	1.04179	2.12845	0.00065	0.0191389	yes
GRMZM2G008108	7:73496760-73547865	B73_Control_T0	B73_Stresses_T0	OK	2.35382	10.9524	2.21817	3.40439	5e-05	0.00267999	yes
GRMZM2G008242	5:212695780-212699693	B73_Control_T0	B73_Stresses_T0	OK	2.85203	6.10144	1.09716	2.02429	0.0009	0.0244835	yes
GRMZM2G008482	4:37134415-37135954	B73_Control_T0	B73_Stresses_T0	OK	1.81503	4.10226	1.17643	2.12163	0.00125	0.0305211	yes
GRMZM2G008507	4:10486153-10492230	B73_Control_T0	B73_Stresses_T0	OK	4.36364	11.2394	1.36497	2.7629	5e-05	0.00267999	yes
GRMZM2G008773	1:3883250-3883979	B73_Control_T0	B73_Stresses_T0	OK	1.73759	6.6456	1.93531	3.13183	5e-05	0.00267999	yes
GRMZM2G008819	4:179823337-179824412	B73_Control_T0	B73_Stresses_T0	OK	2.67008	7.16388	1.42386	2.08254	0.0003	0.0108271	yes
GRMZM2G009045	7:125137104-125139291	B73_Control_T0	B73_Stresses_T0	OK	0.135235	1.09701	3.02003	3.55245	0.0003	0.0108271	yes
GRMZM2G009103	7:153894301-153896666	B73_Control_T0	B73_Stresses_T0	OK	1.31171	4.99855	1.93006	3.57795	5e-05	0.00267999	yes
GRMZM2G009232	1:60678271-60680917	B73_Control_T0	B73_Stresses_T0	OK	6.14495	19.7972	1.68783	3.27215	5e-05	0.00267999	yes
GRMZM2G009387	4:18044673-18045748	B73_Control_T0	B73_Stresses_T0	OK	4.73218	10.8988	1.20359	2.38023	0.0004	0.0133905	yes
GRMZM2G009400	6:158202513-158204520	B73_Control_T0	B73_Stresses_T0	OK	0.341922	1.76942	2.37154	3.30538	0.0002	0.00803712	yes
GRMZM2G009479	5:123239667-123243697	B73_Control_T0	B73_Stresses_T0	OK	4.56616	11.2504	1.30093	2.86718	5e-05	0.00267999	yes
GRMZM2G009510	4:192822847-192824296	B73_Control_T0	B73_Stresses_T0	OK	0.580497	1.73101	1.57625	2.29668	0.0006	0.0180452	yes
GRMZM2G009792	6:14770291-14771363	B73_Control_T0	B73_Stresses_T0	OK	4.8241	12.2689	1.34667	2.61835	5e-05	0.00267999	yes
GRMZM2G009795	10:17606668-17611891	B73_Control_T0	B73_Stresses_T0	OK	9.18287	17.706	0.94722	1.95863	0.0019	0.0403364	yes
GRMZM2G010016	8:36489207-36490074	B73_Control_T0	B73_Stresses_T0	OK	1.60878	4.27044	1.40842	2.18372	0.00105	0.0272346	yes
GRMZM2G010048	5:14831777-14832764	B73_Control_T0	B73_Stresses_T0	OK	0.391179	1.41719	1.85714	2.61697	0.0007	0.020203	yes
GRMZM2G010474	2:6571736-6573498	B73_Control_T0	B73_Stresses_T0	OK	0.109084	0.55154	2.33803	2.72768	0.00095	0.025514	yes
GRMZM2G010673	5:196813066-196813882	B73_Control_T0	B73_Stresses_T0	OK	3.82711	10.5195	1.45875	2.55436	0.0002	0.00803712	yes
GRMZM2G010740	9:23069857-23072481	B73_Control_T0	B73_Stresses_T0	OK	2.73431	13.4597	2.2994	4.18294	5e-05	0.00267999	yes
GRMZM2G010855	1:39104874-39146176	B73_Control_T0	B73_Stresses_T0	OK	3.56346	23.3123	2.70974	3.58817	0.0001	0.00468418	yes
GRMZM2G010871	1:239674381-239678097	B73_Control_T0	B73_Stresses_T0	OK	7.06928	13.9995	0.985738	1.90335	0.00145	0.0336278	yes
GRMZM2G010987	8:152285573-152287645	B73_Control_T0	B73_Stresses_T0	OK	12.4866	26.7187	1.09746	2.41251	0.00035	0.012157	yes
GRMZM2G011006	5:196852725-196853684	B73_Control_T0	B73_Stresses_T0	OK	6.75692	17.2042	1.34832	2.62226	0.0002	0.00803712	yes
GRMZM2G011240	1:56763339-56766439	B73_Control_T0	B73_Stresses_T0	OK	0.650182	3.96732	2.60925	3.83288	5e-05	0.00267999	yes
GRMZM2G011347	3:217743736-217748116	B73_Control_T0	B73_Stresses_T0	OK	0.629458	1.56982	1.31842	2.20942	0.00175	0.0382888	yes
GRMZM2G011523	3:23905960-24097603	B73_Control_T0	B73_Stresses_T0	OK	90.6232	227.025	1.3249	2.23918	0.00045	0.0146627	yes
GRMZM2G011896	4:10038752-10044977	B73_Control_T0	B73_Stresses_T0	OK	1.47332	5.0313	1.77186	2.27085	0.0002	0.00803712	yes
GRMZM2G011932	6:165543428-165548373	B73_Control_T0	B73_Stresses_T0	OK	5.76869	14.4678	1.32653	2.22558	0.0003	0.0108271	yes
GRMZM2G012453	1:193074563-193078345	B73_Control_T0	B73_Stresses_T0	OK	4.83622	10.2906	1.08937	2.13455	0.0007	0.020203	yes
GRMZM2G012758	1:30748090-30758101	B73_Control_T0	B73_Stresses_T0	OK	2.51387	6.67476	1.40881	2.3361	0.00105	0.0272346	yes
GRMZM2G012860_O_1	5:97419972-97421220	B73_Control_T0	B73_Stresses_T0	OK	6.64034	2.08144	-1.67368	-2.73413	5e-05	0.00267999	yes
GRMZM2G012891	7:137860953-137862395	B73_Control_T0	B73_Stresses_T0	OK	15.4196	30.1291	0.966393	1.92593	0.00185	0.0396526	yes
GRMZM2G012966	8:138416902-138424151	B73_Control_T0	B73_Stresses_T0	OK	8.83179	16.219	0.876908	1.8956	0.0025	0.0488338	yes
GRMZM2G013045	3:2591289-2594894	B73_Control_T0	B73_Stresses_T0	OK	0.148245	0.553967	1.90182	2.28959	0.00195	0.0411215	yes
GRMZM2G013214	4:79470088-79471591	B73_Control_T0	B73_Stresses_T0	OK	8.30829	22.3848	1.4299	2.90192	0.0001	0.00468418	yes
GRMZM2G013236	7:5150207-5154827	B73_Control_T0	B73_Stresses_T0	OK	4.26113	8.38507	0.976587	1.89693	0.00125	0.0305211	yes
GRMZM2G013248	1:284876538-284877186	B73_Control_T0	B73_Stresses_T0	OK	1.32064	4.33664	1.71533	2.49246	5e-05	0.00267999	yes
GRMZM2G013324	5:179056238-179061623	B73_Control_T0	B73_Stresses_T0	OK	20.4028	10.5447	-0.952243	-1.99561	0.00135	0.0321144	yes
GRMZM2G013391	8:173930577-173932078	B73_Control_T0	B73_Stresses_T0	OK	1.41233	3.88303	1.45911	2.51906	0.00035	0.012157	yes
GRMZM2G013461	8:3347945-3350818	B73_Control_T0	B73_Stresses_T0	OK	17.9645	36.2693	1.0136	2.14621	0.00035	0.012157	yes
GRMZM2G013617	6:56969089-56972316	B73_Control_T0	B73_Stresses_T0	OK	8.49019	17.3121	1.02791	2.18749	0.0008	0.022324	yes
GRMZM2G013790	3:20393270-20417169	B73_Control_T0	B73_Stresses_T0	OK	2.82135	6.82511	1.27447	2.42793	5e-05	0.00267999	yes
GRMZM2G014071	4:212126433-212130467	B73_Control_T0	B73_Stresses_T0	OK	3.71592	8.9495	1.26809	2.62637	5e-05	0.00267999	yes
GRMZM2G014089	8:152252612-152257798	B73_Control_T0	B73_Stresses_T0	OK	0.785133	1.84915	1.23585	1.92766	0.0014	0.0328502	yes
GRMZM2G014392	1:250953387-250956063	B73_Control_T0	B73_Stresses_T0	OK	0.85406	7.23557	3.0827	5.59702	5e-05	0.00267999	yes
GRMZM2G014395	3:217177060-217180016	B73_Control_T0	B73_Stresses_T0	OK	1.04471	3.13256	1.58424	2.67306	5e-05	0.00267999	yes
GRMZM2G014454	3:181734299-181742881	B73_Control_T0	B73_Stresses_T0	OK	9.67496	19.3892	1.00293	2.02359	0.00215	0.0440878	yes
GRMZM2G014580	8:27670613-27672525	B73_Control_T0	B73_Stresses_T0	OK	3.09017	6.7244	1.12172	2.27452	0.0006	0.0180452	yes
GRMZM2G014988	6:54083728-54085635	B73_Control_T0	B73_Stresses_T0	OK	0.403915	1.19148	1.56063	1.98398	0.0015	0.0343459	yes
GRMZM2G015037	8:24471715-24481369	B73_Control_T0	B73_Stresses_T0	OK	0.284275	0.996322	1.80933	2.28896	0.0013	0.0313182	yes
GRMZM2G015285	2:228792132-228796390	B73_Control_T0	B73_Stresses_T0	OK	27.6039	55.2009	0.999818	2.0938	0.0012	0.0298778	yes
GRMZM2G015605	10:87283918-87284844	B73_Control_T0	B73_Stresses_T0	OK	15.8091	69.2893	2.13188	4.33483	5e-05	0.00267999	yes
GRMZM2G015739	7:2621255-2623557	B73_Control_T0	B73_Stresses_T0	OK	2.8994	6.88421	1.24754	2.11328	0.00055	0.0169312	yes
GRMZM2G015889	2:67375639-67380650	B73_Control_T0	B73_Stresses_T0	OK	5.27995	10.0498	0.928577	1.93303	0.002	0.0419424	yes
GRMZM2G015892	1:288257076-288259234	B73_Control_T0	B73_Stresses_T0	OK	15.1923	30.2857	0.995294	2.11548	0.00185	0.0396526	yes
GRMZM2G015983	4:178702779-178706249	B73_Control_T0	B73_Stresses_T0	OK	1.3131	3.37446	1.36168	2.59438	5e-05	0.00267999	yes
GRMZM2G016346	10:88549995-88550718	B73_Control_T0	B73_Stresses_T0	OK	4.36952	10.2521	1.23037	2.07761	0.0006	0.0180452	yes
GRMZM2G016462	10:88565606-88566272	B73_Control_T0	B73_Stresses_T0	OK	4.40354	12.1261	1.46139	2.45263	0.00025	0.00949274	yes
GRMZM2G016637	6:25703020-25704825	B73_Control_T0	B73_Stresses_T0	OK	0.206356	0.736813	1.83616	2.30763	0.0017	0.0375855	yes
GRMZM2G016734	1:47329570-47331169	B73_Control_T0	B73_Stresses_T0	OK	8.41691	23.6088	1.48796	3.16014	5e-05	0.00267999	yes
GRMZM2G016802	8:160073965-160078086	B73_Control_T0	B73_Stresses_T0	OK	1.66361	3.88535	1.22373	2.14507	0.00085	0.0234772	yes
GRMZM2G017022	4:228425475-228427703	B73_Control_T0	B73_Stresses_T0	OK	3.3557	6.75332	1.00898	2.19623	0.00165	0.0367372	yes
GRMZM2G017110	1:198263438-198267100	B73_Control_T0	B73_Stresses_T0	OK	19.8705	96.4376	2.27897	4.59811	5e-05	0.00267999	yes
GRMZM2G017266	7:166593473-166596349	B73_Control_T0	B73_Stresses_T0	OK	6.67182	18.1812	1.4463	3.02783	5e-05	0.00267999	yes
GRMZM2G017285	8:5296146-5300862	B73_Control_T0	B73_Stresses_T0	OK	0.0803468	0.73333	3.19015	2.59097	0.00225	0.0454255	yes
GRMZM2G017522	8:130217874-130220152	B73_Control_T0	B73_Stresses_T0	OK	0.249368	1.29766	2.37957	3.25008	0.0001	0.00468418	yes
GRMZM2G017616	1:16573826-16580722	B73_Control_T0	B73_Stresses_T0	OK	2.49215	5.13065	1.04175	2.17032	0.00055	0.0169312	yes
GRMZM2G017744	10:92967106-92967280	B73_Control_T0	B73_Stresses_T0	OK	0	2.65357	inf	#NAME?	0.00095	0.025514	yes
GRMZM2G017792	1:43690125-43693022	B73_Control_T0	B73_Stresses_T0	OK	1.13915	4.07567	1.83908	3.09992	5e-05	0.00267999	yes
GRMZM2G017805	5:35290696-35295045	B73_Control_T0	B73_Stresses_T0	OK	8.69459	83.2121	3.2586	8.99676	5e-05	0.00267999	yes
GRMZM2G017821	8:77106423-77108702	B73_Control_T0	B73_Stresses_T0	OK	3.73393	7.54619	1.01505	2.06608	0.00125	0.0305211	yes
GRMZM2G018238	8:100949529-100951536	B73_Control_T0	B73_Stresses_T0	OK	0.937704	2.20191	1.23155	2.147	0.0014	0.0328502	yes
GRMZM2G018375	8:137677255-137679026	B73_Control_T0	B73_Stresses_T0	OK	29.2843	154.752	2.40176	4.06071	5e-05	0.00267999	yes
GRMZM2G018424	4:234164918-234168681	B73_Control_T0	B73_Stresses_T0	OK	352.736	1116.05	1.66174	2.23858	0.00165	0.0367372	yes
GRMZM2G018462	10:140903076-140908845	B73_Control_T0	B73_Stresses_T0	OK	1.66617	4.68919	1.4928	2.4233	0.00015	0.00644473	yes
GRMZM2G018586	5:209333272-209341660	B73_Control_T0	B73_Stresses_T0	OK	7.35412	14.8036	1.00932	1.85881	0.00175	0.0382888	yes
GRMZM2G018631	10:134591173-134592109	B73_Control_T0	B73_Stresses_T0	OK	4.0934	10.1284	1.30703	2.60174	5e-05	0.00267999	yes
GRMZM2G018707	4:226224612-226226417	B73_Control_T0	B73_Stresses_T0	OK	0.104982	0.662546	2.65787	3.14375	0.00035	0.012157	yes
GRMZM2G018760	10:130470516-130472859	B73_Control_T0	B73_Stresses_T0	OK	1.61287	6.34253	1.97543	3.10717	5e-05	0.00267999	yes
GRMZM2G018813	2:167191018-167192305	B73_Control_T0	B73_Stresses_T0	OK	0.139939	0.669296	2.25785	2.5959	0.0014	0.0328502	yes
GRMZM2G018820	5:164767364-164770740	B73_Control_T0	B73_Stresses_T0	OK	24.8545	8.06323	-1.62408	-3.29688	5e-05	0.00267999	yes
GRMZM2G018837	4:235806853-235815325	B73_Control_T0	B73_Stresses_T0	OK	8.11472	16.3653	1.01203	2.08412	0.0005	0.0157896	yes
GRMZM2G018950	7:148216227-148220202	B73_Control_T0	B73_Stresses_T0	OK	12.7898	27.5739	1.10831	2.19538	0.00025	0.00949274	yes
GRMZM2G018955	2:172379896-172384237	B73_Control_T0	B73_Stresses_T0	OK	6.26807	12.2704	0.969085	1.95797	0.0019	0.0403364	yes
GRMZM2G018992	2:234069923-234072190	B73_Control_T0	B73_Stresses_T0	OK	2.42478	6.79246	1.48608	2.82935	5e-05	0.00267999	yes
GRMZM2G019056	2:72236020-72236801	B73_Control_T0	B73_Stresses_T0	OK	4.31023	10.1151	1.23068	2.42214	0.0008	0.022324	yes
GRMZM2G019562	1:74413850-74425508	B73_Control_T0	B73_Stresses_T0	OK	4.43218	13.6364	1.62138	2.70718	5e-05	0.00267999	yes
GRMZM2G019619	8:98670075-98673711	B73_Control_T0	B73_Stresses_T0	OK	2.10822	5.36236	1.34684	2.54985	0.0001	0.00468418	yes
GRMZM2G019872	9:89805162-89807045	B73_Control_T0	B73_Stresses_T0	OK	2.52619	6.17742	1.29004	2.46074	0.00035	0.012157	yes
GRMZM2G020081	4:140726568-140729619	B73_Control_T0	B73_Stresses_T0	OK	1.0953	2.76011	1.3334	2.10975	0.00055	0.0169312	yes
GRMZM2G020148	8:4432843-4434564	B73_Control_T0	B73_Stresses_T0	OK	8.72477	22.4605	1.3642	2.87207	5e-05	0.00267999	yes
GRMZM2G020631	1:195785844-195789120	B73_Control_T0	B73_Stresses_T0	OK	0.458613	1.56698	1.77264	2.4477	0.0002	0.00803712	yes
GRMZM2G020761	9:127562918-127567385	B73_Control_T0	B73_Stresses_T0	OK	3.71119	11.5775	1.64137	2.95592	5e-05	0.00267999	yes
GRMZM2G020856	6:148710297-148714994	B73_Control_T0	B73_Stresses_T0	OK	0.731096	1.58405	1.11549	1.87416	0.00255	0.0494536	yes
GRMZM2G020982	9:139052078-139055199	B73_Control_T0	B73_Stresses_T0	OK	1.1932	3.08033	1.36825	2.54951	0.0002	0.00803712	yes
GRMZM2G021069	8:110042599-110048912	B73_Control_T0	B73_Stresses_T0	OK	3.4198	1.65544	-1.0467	-1.908	0.00205	0.0425903	yes
GRMZM2G021406	6:162029216-162032017	B73_Control_T0	B73_Stresses_T0	OK	9.8286	24.6573	1.32696	1.85482	0.00205	0.0425903	yes
GRMZM2G021416	7:11575308-11578319	B73_Control_T0	B73_Stresses_T0	OK	5.73577	18.3788	1.67999	3.76648	5e-05	0.00267999	yes
GRMZM2G022213	2:208042000-208045546	B73_Control_T0	B73_Stresses_T0	OK	1.67073	4.30211	1.36456	2.66127	0.0001	0.00468418	yes
GRMZM2G022242	2:208048559-208050345	B73_Control_T0	B73_Stresses_T0	OK	5.8903	11.3278	0.943458	1.90133	0.0024	0.0474924	yes
GRMZM2G022266	2:208064064-208065775	B73_Control_T0	B73_Stresses_T0	OK	5.31834	10.4007	0.967626	2.09566	0.00155	0.0351931	yes
GRMZM2G022402	8:140636553-140638484	B73_Control_T0	B73_Stresses_T0	OK	0.224895	0.803196	1.8365	2.34669	0.0011	0.0280326	yes
GRMZM2G022413	2:37556112-37558654	B73_Control_T0	B73_Stresses_T0	OK	2.65857	10.5556	1.98929	2.1998	0.00095	0.025514	yes
GRMZM2G022571	9:133469221-133473010	B73_Control_T0	B73_Stresses_T0	OK	14.3335	31.9113	1.15468	2.42753	0.0002	0.00803712	yes
GRMZM2G022627	2:37564854-37567063	B73_Control_T0	B73_Stresses_T0	OK	1.1832	3.48793	1.55968	2.9616	5e-05	0.00267999	yes
GRMZM2G022645	5:196559978-196563662	B73_Control_T0	B73_Stresses_T0	OK	0.921274	2.10768	1.19395	2.08667	0.00105	0.0272346	yes
GRMZM2G022679	3:196126845-196128900	B73_Control_T0	B73_Stresses_T0	OK	0.150114	0.749034	2.31897	2.85372	0.00075	0.0212734	yes
GRMZM2G022926	10:141459031-141461396	B73_Control_T0	B73_Stresses_T0	OK	9.09765	17.8334	0.971014	2.06556	0.00105	0.0272346	yes
GRMZM2G022958	8:162551645-162552395	B73_Control_T0	B73_Stresses_T0	OK	22.0236	165.188	2.90698	5.27341	5e-05	0.00267999	yes
GRMZM2G023387	10:143143261-143146284	B73_Control_T0	B73_Stresses_T0	OK	6.74287	13.3618	0.986679	1.91507	0.00175	0.0382888	yes
GRMZM2G023436	3:210617225-210619029	B73_Control_T0	B73_Stresses_T0	OK	2.21775	4.83879	1.12555	2.03218	0.00185	0.0396526	yes
GRMZM2G023591	1:182125466-182129047	B73_Control_T0	B73_Stresses_T0	OK	20.3662	41.6481	1.03207	1.99715	0.001	0.0264077	yes
GRMZM2G023711	5:211399848-211401726	B73_Control_T0	B73_Stresses_T0	OK	0.875917	3.17315	1.85705	2.75058	0.0001	0.00468418	yes
GRMZM2G023786	3:224047477-224049735	B73_Control_T0	B73_Stresses_T0	OK	0.209759	2.84111	3.75965	3.976	5e-05	0.00267999	yes
GRMZM2G024109	4:136540698-136545027	B73_Control_T0	B73_Stresses_T0	OK	0.439778	1.27169	1.5319	2.08526	0.0008	0.022324	yes
GRMZM2G024264	6:146669646-146672066	B73_Control_T0	B73_Stresses_T0	OK	37.1595	74.4389	1.00232	2.01028	0.00155	0.0351931	yes
GRMZM2G024345	5:23168892-23169638	B73_Control_T0	B73_Stresses_T0	OK	1.06849	2.9014	1.44118	1.97953	0.0023	0.0460669	yes
GRMZM2G024389	1:298391948-298398559	B73_Control_T0	B73_Stresses_T0	OK	20.4345	40.8567	0.999567	1.95694	0.00155	0.0351931	yes
GRMZM2G024476	8:171917566-171921620	B73_Control_T0	B73_Stresses_T0	OK	0.304251	1.6439	2.43379	3.82304	5e-05	0.00267999	yes
GRMZM2G024695	3:39196406-39197497	B73_Control_T0	B73_Stresses_T0	OK	1.09724	5.19103	2.24215	3.75964	5e-05	0.00267999	yes
GRMZM2G024718	9:146714309-146717502	B73_Control_T0	B73_Stresses_T0	OK	0.674099	3.23089	2.2609	2.97534	5e-05	0.00267999	yes
GRMZM2G025812	9:100855146-100857284	B73_Control_T0	B73_Stresses_T0	OK	14.5315	27.6117	0.926096	1.86309	0.00255	0.0494536	yes
GRMZM2G025832	5:180084036-180086107	B73_Control_T0	B73_Stresses_T0	OK	1.6278	3.43919	1.07914	1.88309	0.00255	0.0494536	yes
GRMZM2G025833	5:30794883-30797302	B73_Control_T0	B73_Stresses_T0	OK	0.361838	21.1321	5.86795	9.49985	5e-05	0.00267999	yes
GRMZM2G026143	9:89248791-89249564	B73_Control_T0	B73_Stresses_T0	OK	1.5226	4.71743	1.63147	2.03678	0.0005	0.0157896	yes
GRMZM2G026157	5:12557626-12560441	B73_Control_T0	B73_Stresses_T0	OK	0.357234	3.6042	3.33474	3.75057	0.0001	0.00468418	yes
GRMZM2G026391	10:133841322-133845170	B73_Control_T0	B73_Stresses_T0	OK	2.15911	6.10947	1.50061	2.9349	5e-05	0.00267999	yes
GRMZM2G026654	1:42492168-42495885	B73_Control_T0	B73_Stresses_T0	OK	5.48306	11.8269	1.10902	2.112	0.001	0.0264077	yes
GRMZM2G026767	1:85064007-85070315	B73_Control_T0	B73_Stresses_T0	OK	3.14029	9.33448	1.57167	3.05712	5e-05	0.00267999	yes
GRMZM2G026802	6:98516333-98519688	B73_Control_T0	B73_Stresses_T0	OK	0.674208	2.14666	1.67083	2.56528	0.0001	0.00468418	yes
GRMZM2G026889	9:116981970-116985956	B73_Control_T0	B73_Stresses_T0	OK	0.346145	1.02732	1.56945	2.24792	0.0007	0.020203	yes
GRMZM2G026910	1:42481334-42482483	B73_Control_T0	B73_Stresses_T0	OK	2.62793	8.78683	1.74142	2.8715	5e-05	0.00267999	yes
GRMZM2G026922	4:152424175-152433741	B73_Control_T0	B73_Stresses_T0	OK	0.533856	1.3728	1.3626	1.95362	0.00155	0.0351931	yes
GRMZM2G027120	9:133405915-133407787	B73_Control_T0	B73_Stresses_T0	OK	1.09416	3.38056	1.62744	2.78238	5e-05	0.00267999	yes
GRMZM2G027193	5:176941107-176944921	B73_Control_T0	B73_Stresses_T0	OK	7.99633	15.4795	0.95295	1.94901	0.00115	0.0289563	yes
GRMZM2G027478	3:184334213-184338119	B73_Control_T0	B73_Stresses_T0	OK	9.09038	18.8218	1.04999	1.9891	0.0013	0.0313182	yes
GRMZM2G027627	9:1443354-1447997	B73_Control_T0	B73_Stresses_T0	OK	0.580424	2.4936	2.10305	3.38794	5e-05	0.00267999	yes
GRMZM2G027955	6:166787451-166793421	B73_Control_T0	B73_Stresses_T0	OK	19.0314	43.8507	1.20422	2.21469	0.00045	0.0146627	yes
GRMZM2G027958	9:38545466-38547347	B73_Control_T0	B73_Stresses_T0	OK	1.05058	2.80417	1.41639	2.49944	0.0002	0.00803712	yes
GRMZM2G028104	10:86998325-87000553	B73_Control_T0	B73_Stresses_T0	OK	12.8847	26.7723	1.05508	1.99624	0.0009	0.0244835	yes
GRMZM2G028129	7:15013240-15015289	B73_Control_T0	B73_Stresses_T0	OK	4.47703	12.7992	1.51544	3.19554	5e-05	0.00267999	yes
GRMZM2G028535	8:167716846-167725004	B73_Control_T0	B73_Stresses_T0	OK	3.39491	41.4076	3.60845	5.80186	5e-05	0.00267999	yes
GRMZM2G028556	3:149477874-149478958	B73_Control_T0	B73_Stresses_T0	OK	1.62429	3.8618	1.24946	2.0141	0.00175	0.0382888	yes
GRMZM2G028568	3:207022057-207037405	B73_Control_T0	B73_Stresses_T0	OK	2.53828	6.1218	1.27011	2.235	0.0004	0.0133905	yes
GRMZM2G028665	3:114101560-114105440	B73_Control_T0	B73_Stresses_T0	OK	1.26917	7.29343	2.52272	4.05291	5e-05	0.00267999	yes
GRMZM2G029048	5:186776434-186780444	B73_Control_T0	B73_Stresses_T0	OK	40.9244	91.1909	1.15593	1.92837	0.0018	0.04129	yes
GRMZM2G029058	4:227746591-227753142	B73_Control_T0	B73_Stresses_T0	OK	7.42493	18.3677	1.30672	2.03857	0.00065	0.0191389	yes
GRMZM2G029242	10:142222001-142225975	B73_Control_T0	B73_Stresses_T0	OK	1.77006	4.13912	1.22553	2.04941	0.001	0.0264077	yes
GRMZM2G029385	1:283276749-283278318	B73_Control_T0	B73_Stresses_T0	OK	0.626737	1.84879	1.56065	2.0566	0.001	0.0264077	yes
GRMZM2G029411	7:73060405-73060582	B73_Control_T0	B73_Stresses_T0	OK	2.05058	0	#NAME?	#NAME?	5e-05	0.00267999	yes
GRMZM2G029587	7:6131125-6133283	B73_Control_T0	B73_Stresses_T0	OK	2.50234	6.59456	1.398	2.63992	0.0002	0.00803712	yes
GRMZM2G029713	1:3693186-3697975	B73_Control_T0	B73_Stresses_T0	OK	3.78747	8.2512	1.12337	2.42712	0.00035	0.012157	yes
GRMZM2G029737	7:39434900-39435617	B73_Control_T0	B73_Stresses_T0	OK	0.909751	2.70339	1.57123	2.03727	0.0023	0.0460669	yes
GRMZM2G029912	9:106197768-106204349	B73_Control_T0	B73_Stresses_T0	OK	7.27778	15.655	1.10505	2.05815	0.00105	0.0272346	yes
GRMZM2G030169	5:23036168-23039886	B73_Control_T0	B73_Stresses_T0	OK	13.8804	6.68541	-1.05396	-2.10356	0.00075	0.0212734	yes
GRMZM2G030350	7:10554146-10556377	B73_Control_T0	B73_Stresses_T0	OK	1.81427	5.64792	1.63833	3.08408	5e-05	0.00267999	yes
GRMZM2G030567	1:3731284-3736315	B73_Control_T0	B73_Stresses_T0	OK	1.09647	4.9722	2.18101	4.08165	5e-05	0.00267999	yes
GRMZM2G030794	1:51167518-51168462	B73_Control_T0	B73_Stresses_T0	OK	2.98173	8.83554	1.56717	2.95723	5e-05	0.00267999	yes
GRMZM2G031004	3:21267431-21270193	B73_Control_T0	B73_Stresses_T0	OK	0.285923	0.882153	1.6254	2.24982	0.0008	0.022324	yes
GRMZM2G031028	2:44056950-44062636	B73_Control_T0	B73_Stresses_T0	OK	45.671	88.2368	0.950102	2.04456	0.0011	0.0280326	yes
GRMZM2G031033	10:4779363-4780100	B73_Control_T0	B73_Stresses_T0	OK	0.297932	1.7988	2.59398	3.05705	0.00015	0.00644473	yes
GRMZM2G031102	1:31901672-31902435	B73_Control_T0	B73_Stresses_T0	OK	1.9824	5.07462	1.35605	1.89758	0.00165	0.0367372	yes
GRMZM2G031138	1:278088967-278093752	B73_Control_T0	B73_Stresses_T0	OK	0.599986	2.16468	1.85115	2.96823	5e-05	0.00267999	yes
GRMZM2G031143	2:212325406-212328106	B73_Control_T0	B73_Stresses_T0	OK	1.36601	3.29051	1.26834	1.9706	0.00135	0.0321144	yes
GRMZM2G031177	1:18973400-18980284	B73_Control_T0	B73_Stresses_T0	OK	2.10131	6.5455	1.63921	2.93974	5e-05	0.00267999	yes
GRMZM2G031496	5:181446830-181450049	B73_Control_T0	B73_Stresses_T0	OK	17.2429	32.3414	0.907378	1.91584	0.0019	0.0403364	yes
GRMZM2G031580	6:160327058-160328898	B73_Control_T0	B73_Stresses_T0	OK	3.48279	10.6949	1.61861	2.67969	5e-05	0.00267999	yes
GRMZM2G031581	5:172660911-172663361	B73_Control_T0	B73_Stresses_T0	OK	0.635544	1.61433	1.34487	2.22108	0.00125	0.0305211	yes
GRMZM2G031613	7:131064288-131074210	B73_Control_T0	B73_Stresses_T0	OK	1.10716	2.70815	1.29044	2.51365	0.00025	0.00949274	yes
GRMZM2G031660	10:130321371-130327440	B73_Control_T0	B73_Stresses_T0	OK	3.72266	21.2989	2.51637	4.84636	5e-05	0.00267999	yes
GRMZM2G031780	7:21200073-21210242	B73_Control_T0	B73_Stresses_T0	OK	10.5643	21.3981	1.01828	2.13093	0.0007	0.020203	yes
GRMZM2G032047	1:46129393-46130844	B73_Control_T0	B73_Stresses_T0	OK	0.745414	2.55498	1.7772	2.4219	0.0003	0.0108271	yes
GRMZM2G032160	7:104201869-104204505	B73_Control_T0	B73_Stresses_T0	OK	1.05897	2.38251	1.16981	2.19512	0.00135	0.0321144	yes
GRMZM2G032351	1:220359596-220392126	B73_Control_T0	B73_Stresses_T0	OK	28.7703	57.3535	0.9953	2.04424	0.0009	0.0244835	yes
GRMZM2G032619	4:184330251-184335355	B73_Control_T0	B73_Stresses_T0	OK	3.26647	6.96475	1.09234	2.02169	0.00205	0.0425903	yes
GRMZM2G032807	7:75161340-75162546	B73_Control_T0	B73_Stresses_T0	OK	2.34798	8.56791	1.86752	3.32484	5e-05	0.00267999	yes
GRMZM2G032896	6:132244540-132248962	B73_Control_T0	B73_Stresses_T0	OK	0.486077	1.96756	2.01715	2.88571	5e-05	0.00267999	yes
GRMZM2G033413	9:8230020-8240287	B73_Control_T0	B73_Stresses_T0	OK	1.38093	3.55372	1.36368	2.37827	0.0002	0.00803712	yes
GRMZM2G033526	1:97682228-97687870	B73_Control_T0	B73_Stresses_T0	OK	19.0401	36.6196	0.943574	1.97923	0.00135	0.0321144	yes
GRMZM2G033787	1:264577416-264580455	B73_Control_T0	B73_Stresses_T0	OK	6.03879	15.2528	1.33674	2.62476	0.00025	0.00949274	yes
GRMZM2G033846	9:134973688-134974579	B73_Control_T0	B73_Stresses_T0	OK	10.4351	28.9748	1.47335	2.78982	5e-05	0.00267999	yes
GRMZM2G033855	4:226843675-226847328	B73_Control_T0	B73_Stresses_T0	OK	1.20394	3.47094	1.52756	2.16604	0.00225	0.0454255	yes
GRMZM2G034157	8:21620000-21621116	B73_Control_T0	B73_Stresses_T0	OK	5.2529	13.2937	1.33956	2.62653	0.0002	0.00803712	yes
GRMZM2G034302	1:15069068-15074473	B73_Control_T0	B73_Stresses_T0	OK	22.8597	47.1918	1.04573	2.23621	0.0005	0.0157896	yes
GRMZM2G034421	8:118496158-118498954	B73_Control_T0	B73_Stresses_T0	OK	3.07408	8.2358	1.42175	2.37548	0.0002	0.00803712	yes
GRMZM2G034471	2:195685829-195688226	B73_Control_T0	B73_Stresses_T0	OK	1.81066	5.02075	1.47139	2.49555	0.00025	0.00949274	yes
GRMZM2G034618	8:160525994-160526501	B73_Control_T0	B73_Stresses_T0	OK	1.62872	4.47285	1.45746	1.85887	0.0024	0.0474924	yes
GRMZM2G034668	2:23595676-23598863	B73_Control_T0	B73_Stresses_T0	OK	2.22121	5.39619	1.2806	2.20473	0.0006	0.0180452	yes
GRMZM2G034821	2:208743158-208745513	B73_Control_T0	B73_Stresses_T0	OK	5.42566	11.638	1.10097	2.00476	0.00225	0.0454255	yes
GRMZM2G034828	1:246878396-246883986	B73_Control_T0	B73_Stresses_T0	OK	7.21586	3.60502	-1.00116	-1.92164	0.00225	0.0454255	yes
GRMZM2G034843	7:91999018-91999848	B73_Control_T0	B73_Stresses_T0	OK	11.5061	28.5246	1.30981	2.76002	5e-05	0.00267999	yes
GRMZM2G035073	5:68336720-68338639	B73_Control_T0	B73_Stresses_T0	OK	2.03695	4.46751	1.13306	2.06587	0.00125	0.0305211	yes
GRMZM2G035134	3:223395877-223397803	B73_Control_T0	B73_Stresses_T0	OK	7.83427	16.2971	1.05674	2.11718	0.00125	0.0305211	yes
GRMZM2G035213	5:200419843-200423666	B73_Control_T0	B73_Stresses_T0	OK	10.1472	32.3575	1.67302	3.45722	5e-05	0.00267999	yes
GRMZM2G035370	2:3109830-3113035	B73_Control_T0	B73_Stresses_T0	OK	0.340777	1.28673	1.91681	2.56684	0.0001	0.00468418	yes
GRMZM2G035557	1:71803250-71804133	B73_Control_T0	B73_Stresses_T0	OK	44.6177	85.9183	0.94535	2.12771	0.0011	0.0280326	yes
GRMZM2G035790	3:195121818-195124267	B73_Control_T0	B73_Stresses_T0	OK	0.979354	2.27091	1.21337	2.05529	0.0014	0.0328502	yes
GRMZM2G035853_O_1	9:17157270-17159783	B73_Control_T0	B73_Stresses_T0	OK	9.87617	26.1273	1.40353	2.72844	0.0001	0.00468418	yes
GRMZM2G036099	3:187222968-187230680	B73_Control_T0	B73_Stresses_T0	OK	4.28123	11.156	1.38172	2.15796	0.00035	0.012157	yes
GRMZM2G036203	7:162879250-162880761	B73_Control_T0	B73_Stresses_T0	OK	4.0687	11.1359	1.45257	2.76178	5e-05	0.00267999	yes
GRMZM2G036257	1:28765347-28767000	B73_Control_T0	B73_Stresses_T0	OK	0.393307	1.15478	1.55389	2.3097	0.0015	0.0343459	yes
GRMZM2G036282	4:182468235-182470110	B73_Control_T0	B73_Stresses_T0	OK	2.06794	5.2726	1.35032	2.40323	0.00035	0.012157	yes
GRMZM2G036286	5:208118329-208119808	B73_Control_T0	B73_Stresses_T0	OK	2.77476	9.9458	1.84172	3.49246	5e-05	0.00267999	yes
GRMZM2G036288	9:150582431-150583458	B73_Control_T0	B73_Stresses_T0	OK	0.244865	4.037	4.04322	5.60576	5e-05	0.00267999	yes
GRMZM2G036351	9:150514711-150515694	B73_Control_T0	B73_Stresses_T0	OK	7.51527	32.4534	2.11047	4.0088	5e-05	0.00267999	yes
GRMZM2G036826	9:75077558-75081343	B73_Control_T0	B73_Stresses_T0	OK	8.379	20.5283	1.29277	2.97447	5e-05	0.00267999	yes
GRMZM2G036908	6:24607854-24611639	B73_Control_T0	B73_Stresses_T0	OK	6.93326	14.2423	1.03858	2.20398	0.0007	0.020203	yes
GRMZM2G036921	9:99784772-99786058	B73_Control_T0	B73_Stresses_T0	OK	71.2499	137.011	0.943328	2.15915	0.00125	0.0305211	yes
GRMZM2G036980	8:119676467-119677532	B73_Control_T0	B73_Stresses_T0	OK	5.17358	10.8335	1.06626	1.9563	0.0018	0.0389332	yes
GRMZM2G037781	4:35166123-35167982	B73_Control_T0	B73_Stresses_T0	OK	0.9036	2.82341	1.64368	2.90511	0.00025	0.00949274	yes
GRMZM2G037875	2:199166131-199169546	B73_Control_T0	B73_Stresses_T0	OK	10.8974	32.3204	1.56846	3.30458	5e-05	0.00267999	yes
GRMZM2G037926	5:29641579-29644988	B73_Control_T0	B73_Stresses_T0	OK	2.77304	6.46565	1.22133	2.22684	0.0005	0.0157896	yes
GRMZM2G038003	3:49149921-49150956	B73_Control_T0	B73_Stresses_T0	OK	3.44008	8.13582	1.24185	2.16864	0.00055	0.0169312	yes
GRMZM2G038034	1:91758741-91761444	B73_Control_T0	B73_Stresses_T0	OK	0.301574	0.969608	1.68489	2.21244	0.0007	0.020203	yes
GRMZM2G038284	6:164572346-164575688	B73_Control_T0	B73_Stresses_T0	OK	39.7593	85.2501	1.10041	2.40946	0.0003	0.0108271	yes
GRMZM2G038512	3:160941977-160945371	B73_Control_T0	B73_Stresses_T0	OK	3.15998	6.98989	1.14535	2.23461	0.00055	0.0169312	yes
GRMZM2G038598	1:59958602-59963511	B73_Control_T0	B73_Stresses_T0	OK	14.5052	54.447	1.90829	3.44768	5e-05	0.00267999	yes
GRMZM2G038636	7:122016557-122021813	B73_Control_T0	B73_Stresses_T0	OK	15.5547	64.6492	2.05528	4.02779	5e-05	0.00267999	yes
GRMZM2G038722	2:13306158-13307935	B73_Control_T0	B73_Stresses_T0	OK	1.08246	2.75508	1.34777	2.08492	0.00045	0.0146627	yes
GRMZM2G038783	9:108447973-108449794	B73_Control_T0	B73_Stresses_T0	OK	33.6309	73.2083	1.12222	2.56916	0.00035	0.012157	yes
GRMZM2G038893	1:166818059-166824936	B73_Control_T0	B73_Stresses_T0	OK	0.292457	1.4208	2.28041	3.28753	5e-05	0.00267999	yes
GRMZM2G039173	6:153817233-153819030	B73_Control_T0	B73_Stresses_T0	OK	1.83395	3.92572	1.09801	2.08021	0.0022	0.0447739	yes
GRMZM2G039246	3:199176514-199178480	B73_Control_T0	B73_Stresses_T0	OK	4.81348	11.6177	1.27117	2.24329	0.00015	0.00644473	yes
GRMZM2G039278	1:279058328-279074785	B73_Control_T0	B73_Stresses_T0	OK	1.61629	4.46042	1.46449	2.60115	0.00015	0.00644473	yes
GRMZM2G039312	1:82197774-82199916	B73_Control_T0	B73_Stresses_T0	OK	0.872621	2.89339	1.72933	2.78939	0.00015	0.00644473	yes
GRMZM2G039757	7:168785029-168787324	B73_Control_T0	B73_Stresses_T0	OK	3.78606	8.13386	1.10324	2.51154	0.0004	0.0133905	yes
GRMZM2G039961	2:4577138-4578125	B73_Control_T0	B73_Stresses_T0	OK	3.11849	7.47519	1.26126	2.23067	0.00105	0.0272346	yes
GRMZM2G039988	2:30802143-30802870	B73_Control_T0	B73_Stresses_T0	OK	111.454	56.0382	-0.99197	-2.01217	0.001	0.0264077	yes
GRMZM2G039993	9:1995839-1997888	B73_Control_T0	B73_Stresses_T0	OK	2.42596	7.48663	1.62576	2.26093	0.0011	0.0280326	yes
GRMZM2G040095	2:4192151-4196263	B73_Control_T0	B73_Stresses_T0	OK	45.5626	170.266	1.90186	3.27605	5e-05	0.00267999	yes
GRMZM2G040298	3:201085601-201087238	B73_Control_T0	B73_Stresses_T0	OK	0.348719	1.13416	1.70149	2.48208	0.00065	0.0191389	yes
GRMZM2G040309	8:157205921-157211556	B73_Control_T0	B73_Stresses_T0	OK	0.68113	1.71603	1.33307	2.02794	0.00145	0.0336278	yes
GRMZM2G040515	1:63614859-63617884	B73_Control_T0	B73_Stresses_T0	OK	1.96824	4.62949	1.23394	2.0671	0.00055	0.0169312	yes
GRMZM2G040559	4:210564129-210566275	B73_Control_T0	B73_Stresses_T0	OK	6.35265	15.7575	1.31061	2.73309	5e-05	0.00267999	yes
GRMZM2G040618	2:211447135-211453321	B73_Control_T0	B73_Stresses_T0	OK	10.1621	22.4615	1.14426	2.37819	0.0002	0.00803712	yes
GRMZM2G040736	2:2084220-2085003	B73_Control_T0	B73_Stresses_T0	OK	7.07002	16.9464	1.26119	2.30945	0.0001	0.00468418	yes
GRMZM2G041055	10:40894398-40895923	B73_Control_T0	B73_Stresses_T0	OK	2.81343	6.45878	1.19893	2.19034	0.00075	0.0212734	yes
GRMZM2G041175	7:118343707-118346359	B73_Control_T0	B73_Stresses_T0	OK	10.7336	33.7816	1.6541	3.04546	5e-05	0.00267999	yes
GRMZM2G041334	8:75849285-75850331	B73_Control_T0	B73_Stresses_T0	OK	1.91742	4.26646	1.15388	1.91047	0.0014	0.0328502	yes
GRMZM2G041356	2:43049766-43052817	B73_Control_T0	B73_Stresses_T0	OK	1.69167	4.46131	1.39902	2.58007	0.0001	0.00468418	yes
GRMZM2G041415	3:140151897-140153093	B73_Control_T0	B73_Stresses_T0	OK	3.61143	12.5542	1.79753	3.39152	5e-05	0.00267999	yes
GRMZM2G041493	2:118086761-118087924	B73_Control_T0	B73_Stresses_T0	OK	0.285266	4.57871	4.00456	3.95521	0.00015	0.00644473	yes
GRMZM2G041534	2:183306726-183310323	B73_Control_T0	B73_Stresses_T0	OK	2.41159	5.91302	1.29391	2.24955	0.00025	0.00949274	yes
GRMZM2G041549	2:229800853-229802637	B73_Control_T0	B73_Stresses_T0	OK	4.77707	11.0485	1.20965	2.67284	0.00015	0.00644473	yes
GRMZM2G041732	9:67914867-67934818	B73_Control_T0	B73_Stresses_T0	OK	14.3077	1.32416	-3.43365	-5.26103	5e-05	0.00267999	yes
GRMZM2G041774	3:205438137-205439773	B73_Control_T0	B73_Stresses_T0	OK	0.722541	2.57153	1.83147	2.77035	0.0007	0.020203	yes
GRMZM2G041991	5:204659224-204661268	B73_Control_T0	B73_Stresses_T0	OK	3.28184	8.64814	1.39789	2.51905	0.00035	0.012157	yes
GRMZM2G042347	7:172865163-172866926	B73_Control_T0	B73_Stresses_T0	OK	2.46314	8.74497	1.82796	3.62521	5e-05	0.00267999	yes
GRMZM2G042516	8:101384114-101385582	B73_Control_T0	B73_Stresses_T0	OK	8.41033	22.5438	1.42249	2.73494	5e-05	0.00267999	yes
GRMZM2G042538	1:96079155-96080964	B73_Control_T0	B73_Stresses_T0	OK	0.687578	1.72382	1.32601	2.09394	0.00115	0.0289563	yes
GRMZM2G042639	1:43124835-43126948	B73_Control_T0	B73_Stresses_T0	OK	3.11475	16.2229	2.38084	4.28557	5e-05	0.00267999	yes
GRMZM2G042660	2:206919839-206923574	B73_Control_T0	B73_Stresses_T0	OK	0.12241	0.550471	2.16895	2.86261	0.00035	0.012157	yes
GRMZM2G042789	8:133911569-133912100	B73_Control_T0	B73_Stresses_T0	OK	7.84519	32.3791	2.04518	3.96309	5e-05	0.00267999	yes
GRMZM2G042893	2:81074164-81077414	B73_Control_T0	B73_Stresses_T0	OK	1.06529	4.30587	2.01505	3.23609	5e-05	0.00267999	yes
GRMZM2G042895	10:76600001-76602555	B73_Control_T0	B73_Stresses_T0	OK	14.8578	74.8549	2.33287	4.22824	5e-05	0.00267999	yes
GRMZM2G042995	10:37346571-37348591	B73_Control_T0	B73_Stresses_T0	OK	1.59635	3.60955	1.17705	2.11753	0.00085	0.0234772	yes
GRMZM2G043095	3:183173179-183177740	B73_Control_T0	B73_Stresses_T0	OK	1.98873	4.37095	1.1361	2.20362	0.0017	0.0375855	yes
GRMZM2G043147	5:48374141-48377010	B73_Control_T0	B73_Stresses_T0	OK	12.9919	26.4179	1.0239	2.00796	0.0009	0.0244835	yes
GRMZM2G043162	4:40189644-40190398	B73_Control_T0	B73_Stresses_T0	OK	86.332	221.256	1.35775	3.06239	5e-05	0.00267999	yes
GRMZM2G043182	5:35731191-35732794	B73_Control_T0	B73_Stresses_T0	OK	7.51588	17.7596	1.24059	2.65885	0.00015	0.00644473	yes
GRMZM2G043191	1:253852795-253855290	B73_Control_T0	B73_Stresses_T0	OK	0.433591	1.41414	1.70551	2.4068	0.0002	0.00803712	yes
GRMZM2G043291	1:43114365-43116827	B73_Control_T0	B73_Stresses_T0	OK	26.8493	119.966	2.15967	4.30383	5e-05	0.00267999	yes
GRMZM2G043295	9:130786652-130788537	B73_Control_T0	B73_Stresses_T0	OK	2.75716	5.9978	1.12125	2.20093	0.0006	0.0180452	yes
GRMZM2G043336	3:132181944-132183468	B73_Control_T0	B73_Stresses_T0	OK	0.597453	14.8849	4.63888	7.65002	5e-05	0.00267999	yes
GRMZM2G044174	7:3011684-3012644	B73_Control_T0	B73_Stresses_T0	OK	2.127	10.4022	2.29	4.28447	5e-05	0.00267999	yes
GRMZM2G044383	1:81787075-81788381	B73_Control_T0	B73_Stresses_T0	OK	0.9016	2.60084	1.52842	2.2508	0.00085	0.0234772	yes
GRMZM2G044460	3:160558384-160561442	B73_Control_T0	B73_Stresses_T0	OK	2.62654	10.6831	2.02409	3.67844	5e-05	0.00267999	yes
GRMZM2G044724	3:85672959-85676903	B73_Control_T0	B73_Stresses_T0	OK	4.81635	10.9213	1.18114	2.5365	5e-05	0.00267999	yes
GRMZM2G044851	5:198245642-198250108	B73_Control_T0	B73_Stresses_T0	OK	1.05053	3.72933	1.8278	3.19052	5e-05	0.00267999	yes
GRMZM2G045278	8:167570397-167571619	B73_Control_T0	B73_Stresses_T0	OK	0.368537	1.74818	2.24597	2.89905	0.0001	0.00468418	yes
GRMZM2G045398	2:15152073-15153078	B73_Control_T0	B73_Stresses_T0	OK	5.66498	12.1461	1.10035	2.22443	0.0016	0.0360905	yes
GRMZM2G045431	7:125355435-125357466	B73_Control_T0	B73_Stresses_T0	OK	1.12592	3.87638	1.78361	3.28361	5e-05	0.00267999	yes
GRMZM2G045473	2:99381967-99383837	B73_Control_T0	B73_Stresses_T0	OK	0.396495	1.09336	1.4634	1.93818	0.0022	0.0447739	yes
GRMZM2G045581	2:10494787-10497133	B73_Control_T0	B73_Stresses_T0	OK	6.19155	11.8072	0.931295	1.91146	0.00205	0.0425903	yes
GRMZM2G045638	7:108562825-108563609	B73_Control_T0	B73_Stresses_T0	OK	17.3645	77.3362	2.155	4.58924	5e-05	0.00267999	yes
GRMZM2G045664	8:74456859-74457773	B73_Control_T0	B73_Stresses_T0	OK	16.4163	53.4724	1.70367	3.796	5e-05	0.00267999	yes
GRMZM2G045706	2:167840074-167841704	B73_Control_T0	B73_Stresses_T0	OK	2.52117	6.74333	1.41937	2.85096	5e-05	0.00267999	yes
GRMZM2G045720	6:136547348-136551123	B73_Control_T0	B73_Stresses_T0	OK	0.108102	0.827189	2.93582	3.35189	5e-05	0.00267999	yes
GRMZM2G045748	7:112497749-112499904	B73_Control_T0	B73_Stresses_T0	OK	0.919788	3.17238	1.78619	2.60488	0.0001	0.00468418	yes
GRMZM2G046024	4:206251344-206256017	B73_Control_T0	B73_Stresses_T0	OK	0.849258	2.61176	1.62074	2.54567	0.0001	0.00468418	yes
GRMZM2G046580	1:69020665-69020842	B73_Control_T0	B73_Stresses_T0	OK	0	3.26003	inf	#NAME?	0.0009	0.0244835	yes
GRMZM2G046600	7:106101443-106106987	B73_Control_T0	B73_Stresses_T0	OK	1.09863	2.77218	1.33532	2.07794	0.00125	0.0305211	yes
GRMZM2G046615	5:71292442-71295610	B73_Control_T0	B73_Stresses_T0	OK	7.68691	45.1307	2.55363	4.7849	5e-05	0.00267999	yes
GRMZM2G046782	10:132115901-132117377	B73_Control_T0	B73_Stresses_T0	OK	8.13506	16.6179	1.03051	2.11102	0.0013	0.0313182	yes
GRMZM2G046849	1:269089055-269092027	B73_Control_T0	B73_Stresses_T0	OK	19.1918	43.4491	1.17884	2.36363	0.0001	0.00468418	yes
GRMZM2G047002	1:8973596-8975454	B73_Control_T0	B73_Stresses_T0	OK	7.93646	18.4599	1.21782	2.74365	0.0001	0.00468418	yes
GRMZM2G047139	8:24724641-24727493	B73_Control_T0	B73_Stresses_T0	OK	0.703128	2.15538	1.61608	2.66829	0.0001	0.00468418	yes
GRMZM2G047368	7:41553958-41555454	B73_Control_T0	B73_Stresses_T0	OK	1.97116	6.16327	1.64465	2.78447	5e-05	0.00267999	yes
GRMZM2G048121	1:113349057-113350674	B73_Control_T0	B73_Stresses_T0	OK	9.68242	19.7571	1.02893	2.16428	0.00055	0.0169312	yes
GRMZM2G048129	1:196085034-196086934	B73_Control_T0	B73_Stresses_T0	OK	1.28778	17.9896	3.8042	7.22124	5e-05	0.00267999	yes
GRMZM2G048181	1:88169145-88171113	B73_Control_T0	B73_Stresses_T0	OK	11.8278	25.3852	1.1018	2.03163	0.00075	0.0212734	yes
GRMZM2G048200	8:125000017-125004014	B73_Control_T0	B73_Stresses_T0	OK	1.48304	4.50863	1.60413	2.72893	5e-05	0.00267999	yes
GRMZM2G048210	7:172160390-172165393	B73_Control_T0	B73_Stresses_T0	OK	2.47771	8.98488	1.85849	3.38994	5e-05	0.00267999	yes
GRMZM2G048281	5:18557376-18563480	B73_Control_T0	B73_Stresses_T0	OK	15.864	33.0831	1.06034	2.20634	0.0005	0.0157896	yes
GRMZM2G048324	1:70432376-70436980	B73_Control_T0	B73_Stresses_T0	OK	4.10443	10.0367	1.29003	2.58216	5e-05	0.00267999	yes
GRMZM2G048549	5:39838532-39877610	B73_Control_T0	B73_Stresses_T0	OK	4.42718	10.1729	1.20027	2.4046	0.0003	0.0108271	yes
GRMZM2G048616	1:182418107-182420563	B73_Control_T0	B73_Stresses_T0	OK	5.72884	12.8116	1.16114	2.34821	0.0004	0.0133905	yes
GRMZM2G048836	6:113288837-113291286	B73_Control_T0	B73_Stresses_T0	OK	0.175618	4.72672	4.75033	6.04094	5e-05	0.00267999	yes
GRMZM2G048910	6:118137379-118139235	B73_Control_T0	B73_Stresses_T0	OK	0.197056	1.28773	2.70815	3.36712	5e-05	0.00267999	yes
GRMZM2G049229	9:112025168-112028072	B73_Control_T0	B73_Stresses_T0	OK	2.86627	7.57647	1.40235	2.94941	0.0001	0.00468418	yes
GRMZM2G049349	1:272284843-272287578	B73_Control_T0	B73_Stresses_T0	OK	2.42911	31.5108	3.69735	7.1503	5e-05	0.00267999	yes
GRMZM2G049541	2:30268596-30270037	B73_Control_T0	B73_Stresses_T0	OK	7.88325	15.8183	1.00473	2.09555	0.0011	0.0280326	yes
GRMZM2G049675	5:175629507-175630860	B73_Control_T0	B73_Stresses_T0	OK	2.63448	7.09893	1.43008	2.86496	5e-05	0.00267999	yes
GRMZM2G049695	8:20520276-20522116	B73_Control_T0	B73_Stresses_T0	OK	6.84968	26.7838	1.96725	4.28542	5e-05	0.00267999	yes
GRMZM2G049755	5:74363463-74365440	B73_Control_T0	B73_Stresses_T0	OK	0.351831	1.34006	1.92935	2.53824	0.00015	0.00644473	yes
GRMZM2G049767	3:20649548-20650492	B73_Control_T0	B73_Stresses_T0	OK	0.296495	1.07807	1.86237	2.11998	0.0023	0.0460669	yes
GRMZM2G049882	7:162898262-162899737	B73_Control_T0	B73_Stresses_T0	OK	1.42952	3.75484	1.39322	2.29886	0.00025	0.00949274	yes
GRMZM2G050216	2:15143944-15144725	B73_Control_T0	B73_Stresses_T0	OK	27.2695	74.3819	1.44766	3.24561	5e-05	0.00267999	yes
GRMZM2G050234	2:15139188-15141339	B73_Control_T0	B73_Stresses_T0	OK	3.18375	18.2496	2.51907	5.11442	5e-05	0.00267999	yes
GRMZM2G050286	8:111836749-111837836	B73_Control_T0	B73_Stresses_T0	OK	17.2037	7.62698	-1.17354	-2.15966	0.00225	0.0454255	yes
GRMZM2G050450	5:59488142-59489894	B73_Control_T0	B73_Stresses_T0	OK	0.210427	0.693866	1.72134	1.88824	0.0018	0.0389332	yes
GRMZM2G050587	8:108964055-108964422	B73_Control_T0	B73_Stresses_T0	OK	0	0.799678	inf	#NAME?	0.0011	0.0280326	yes
GRMZM2G050764	3:20711670-20712814	B73_Control_T0	B73_Stresses_T0	OK	3.64948	11.4611	1.65099	2.88201	0.00015	0.00644473	yes
GRMZM2G050971	9:19928375-19931784	B73_Control_T0	B73_Stresses_T0	OK	10.4905	22.6149	1.10819	2.09175	0.0006	0.0180452	yes
GRMZM2G050997	3:152240383-152243093	B73_Control_T0	B73_Stresses_T0	OK	2.18814	6.75337	1.6259	2.67545	5e-05	0.00267999	yes
GRMZM2G051085	9:153822429-153822640	B73_Control_T0	B73_Stresses_T0	OK	0	3.75616	inf	#NAME?	5e-05	0.00267999	yes
GRMZM2G051288	3:199733355-199737150	B73_Control_T0	B73_Stresses_T0	OK	14.8388	28.0075	0.916442	1.88186	0.00235	0.0468208	yes
GRMZM2G051305	2:22220872-22222583	B73_Control_T0	B73_Stresses_T0	OK	0.923092	6.19946	2.7476	3.97982	5e-05	0.00267999	yes
GRMZM2G051448	3:200667956-200668474	B73_Control_T0	B73_Stresses_T0	OK	0.566325	5.28296	3.22164	4.034	0.00025	0.00949274	yes
GRMZM2G051541	4:214310958-214314731	B73_Control_T0	B73_Stresses_T0	OK	2.66949	5.57964	1.06361	1.8835	0.0022	0.0447739	yes
GRMZM2G051619	6:131338804-131342645	B73_Control_T0	B73_Stresses_T0	OK	3.35755	13.2368	1.97907	3.77583	5e-05	0.00267999	yes
GRMZM2G051683	3:205769269-205770970	B73_Control_T0	B73_Stresses_T0	OK	1.62717	4.71006	1.53338	2.84952	5e-05	0.00267999	yes
GRMZM2G051852	10:125740598-125742553	B73_Control_T0	B73_Stresses_T0	OK	0.218651	0.727276	1.73387	2.09689	0.0008	0.022324	yes
GRMZM2G051943	2:34162587-34163936	B73_Control_T0	B73_Stresses_T0	OK	2.56208	5.99778	1.22711	2.33059	0.0005	0.0157896	yes
GRMZM2G051984	2:35166362-35170609	B73_Control_T0	B73_Stresses_T0	OK	4.10395	9.99525	1.28423	2.55106	5e-05	0.00267999	yes
GRMZM2G052344	1:85905829-85908362	B73_Control_T0	B73_Stresses_T0	OK	1.08875	2.85814	1.3924	1.97325	0.00105	0.0272346	yes
GRMZM2G052546	1:2535901-2542554	B73_Control_T0	B73_Stresses_T0	OK	23.9602	45.1726	0.91481	1.87758	0.00245	0.048155	yes
GRMZM2G052625	3:149406247-149407197	B73_Control_T0	B73_Stresses_T0	OK	0.358771	1.28828	1.84431	2.10684	0.0022	0.0447739	yes
GRMZM2G052667	7:120384695-120387770	B73_Control_T0	B73_Stresses_T0	OK	11.472	21.4846	0.905188	1.91775	0.00225	0.0454255	yes
GRMZM2G052908	2:190427467-190432370	B73_Control_T0	B73_Stresses_T0	OK	0.278006	1.07459	1.9506	2.50579	0.00025	0.00949274	yes
GRMZM2G053252	3:175939160-175941000	B73_Control_T0	B73_Stresses_T0	OK	2.29278	4.68605	1.03128	1.86413	0.00215	0.0440878	yes
GRMZM2G053315	7:147159834-147162058	B73_Control_T0	B73_Stresses_T0	OK	0.0631714	1.24471	4.30039	4.20634	0.0005	0.0157896	yes
GRMZM2G053485	5:30459616-30460180	B73_Control_T0	B73_Stresses_T0	OK	3.47709	13.9279	2.00203	3.37073	5e-05	0.00267999	yes
GRMZM2G053669	1:45118779-45122813	B73_Control_T0	B73_Stresses_T0	OK	0.249212	3.18205	3.67451	5.17273	5e-05	0.00267999	yes
GRMZM2G053831	9:123880653-123883539	B73_Control_T0	B73_Stresses_T0	OK	1.96688	4.90383	1.318	2.47254	0.00025	0.00949274	yes
GRMZM2G053977	2:23844990-23849522	B73_Control_T0	B73_Stresses_T0	OK	12.6372	24.2287	0.939037	1.95324	0.00115	0.0289563	yes
GRMZM2G053987	9:138684017-138690219	B73_Control_T0	B73_Stresses_T0	OK	3.61677	8.82454	1.28682	2.3635	0.00025	0.00949274	yes
GRMZM2G054050	3:24354425-24358548	B73_Control_T0	B73_Stresses_T0	OK	2.11671	4.50424	1.08946	2.17494	0.00095	0.025514	yes
GRMZM2G054115	3:202790204-202793124	B73_Control_T0	B73_Stresses_T0	OK	1.29322	3.27241	1.33939	1.993	0.0016	0.0360905	yes
GRMZM2G054123	8:38416582-38419156	B73_Control_T0	B73_Stresses_T0	OK	65.2077	171.734	1.39706	2.94951	0.00015	0.00644473	yes
GRMZM2G054803	7:45400080-45402022	B73_Control_T0	B73_Stresses_T0	OK	1.63239	12.0551	2.88459	5.02387	5e-05	0.00267999	yes
GRMZM2G054900	8:139245208-139247346	B73_Control_T0	B73_Stresses_T0	OK	0.336991	1.73282	2.36234	2.63299	0.0002	0.00803712	yes
GRMZM2G055107	9:151665850-151670249	B73_Control_T0	B73_Stresses_T0	OK	3.57824	10.098	1.49674	2.43785	0.0001	0.00468418	yes
GRMZM2G055154	5:63649040-63652275	B73_Control_T0	B73_Stresses_T0	OK	0.273064	1.00712	1.88293	2.37243	0.0008	0.022324	yes
GRMZM2G055180	2:21347525-21348862	B73_Control_T0	B73_Stresses_T0	OK	3.77839	11.2683	1.57643	3.09251	5e-05	0.00267999	yes
GRMZM2G055469	7:132423679-132426159	B73_Control_T0	B73_Stresses_T0	OK	4.22891	9.54058	1.17379	2.44368	0.00055	0.0169312	yes
GRMZM2G055585	3:211614265-211618366	B73_Control_T0	B73_Stresses_T0	OK	7.58443	18.6821	1.30054	2.58857	5e-05	0.00267999	yes
GRMZM2G055883	2:164820896-164825510	B73_Control_T0	B73_Stresses_T0	OK	0.808824	2.03384	1.33031	2.10542	0.00065	0.0191389	yes
GRMZM2G056093	9:91842723-91849515	B73_Control_T0	B73_Stresses_T0	OK	11.8755	23.5933	0.99039	1.87988	0.00195	0.0411215	yes
GRMZM2G056247	8:145150493-145157581	B73_Control_T0	B73_Stresses_T0	OK	6.47083	13.4181	1.05216	2.08685	0.00055	0.0169312	yes
GRMZM2G056500	2:103380501-103382701	B73_Control_T0	B73_Stresses_T0	OK	7.43703	15.7363	1.0813	2.0507	0.00095	0.025514	yes
GRMZM2G056600	7:129296233-129298384	B73_Control_T0	B73_Stresses_T0	OK	10.1489	20.605	1.02166	2.1931	0.00045	0.0146627	yes
GRMZM2G056815	1:215041334-215044716	B73_Control_T0	B73_Stresses_T0	OK	3.03701	8.02597	1.40202	2.87278	0.0003	0.0108271	yes
GRMZM2G056988	5:179883228-179899487	B73_Control_T0	B73_Stresses_T0	OK	5.46164	12.7569	1.22387	2.01231	0.00095	0.025514	yes
GRMZM2G057159	2:222036122-222040887	B73_Control_T0	B73_Stresses_T0	OK	12.2423	22.6936	0.890417	1.93263	0.0019	0.0403364	yes
GRMZM2G057247	7:162108147-162114592	B73_Control_T0	B73_Stresses_T0	OK	3.81362	8.47848	1.15264	2.47069	0.00015	0.00644473	yes
GRMZM2G058173	7:144872209-144875122	B73_Control_T0	B73_Stresses_T0	OK	37.3508	223.432	2.58063	4.82569	5e-05	0.00267999	yes
GRMZM2G058279	4:813499-814213	B73_Control_T0	B73_Stresses_T0	OK	0.443885	2.74506	2.62858	3.16422	0.0001	0.00468418	yes
GRMZM2G058404	8:6359237-6360557	B73_Control_T0	B73_Stresses_T0	OK	5.8251	17.1078	1.5543	2.89695	5e-05	0.00267999	yes
GRMZM2G058491	8:27641726-27647907	B73_Control_T0	B73_Stresses_T0	OK	0.165013	6.48655	5.2968	7.44735	5e-05	0.00267999	yes
GRMZM2G058568	1:298665005-298667074	B73_Control_T0	B73_Stresses_T0	OK	5.02182	9.80723	0.965636	2.14024	0.00145	0.0336278	yes
GRMZM2G058808	3:18639401-18640833	B73_Control_T0	B73_Stresses_T0	OK	1.17016	6.25177	2.41756	2.98052	5e-05	0.00267999	yes
GRMZM2G059073	8:157007210-157014005	B73_Control_T0	B73_Stresses_T0	OK	3.08913	6.29894	1.02791	2.00709	0.0014	0.0328502	yes
GRMZM2G059134	3:181744995-181750874	B73_Control_T0	B73_Stresses_T0	OK	1.47538	5.01906	1.76633	2.8256	0.0001	0.00468418	yes
GRMZM2G059314	6:151648604-151651201	B73_Control_T0	B73_Stresses_T0	OK	13.3865	29.2464	1.12748	2.38749	0.0001	0.00468418	yes
GRMZM2G059392	3:221618794-221626947	B73_Control_T0	B73_Stresses_T0	OK	37.3759	78.2304	1.06562	2.249	0.0016	0.0360905	yes
GRMZM2G059453	3:180096071-180098099	B73_Control_T0	B73_Stresses_T0	OK	5.53636	30.3531	2.45483	4.61874	5e-05	0.00267999	yes
GRMZM2G059693	8:125432313-125436769	B73_Control_T0	B73_Stresses_T0	OK	1.58084	17.0765	3.43325	5.67345	5e-05	0.00267999	yes
GRMZM2G059740	2:4517597-4519647	B73_Control_T0	B73_Stresses_T0	OK	0.128628	0.658714	2.35645	2.7559	0.0003	0.0108271	yes
GRMZM2G059799	3:210146158-210148750	B73_Control_T0	B73_Stresses_T0	OK	2.69882	14.3947	2.41514	4.17	5e-05	0.00267999	yes
GRMZM2G059836	6:662044-662968	B73_Control_T0	B73_Stresses_T0	OK	7.51756	112.753	3.90675	7.25286	5e-05	0.00267999	yes
GRMZM2G059851	5:168263115-168266561	B73_Control_T0	B73_Stresses_T0	OK	0.447964	2.61229	2.54386	3.48632	5e-05	0.00267999	yes
GRMZM2G059939	6:162767826-162769490	B73_Control_T0	B73_Stresses_T0	OK	0.309994	1.27055	2.03514	2.83733	0.0007	0.020203	yes
GRMZM2G060544	1:72360100-72361452	B73_Control_T0	B73_Stresses_T0	OK	0.756967	2.33088	1.62257	2.27365	0.00215	0.0440878	yes
GRMZM2G060659	5:64797548-64801915	B73_Control_T0	B73_Stresses_T0	OK	18.1841	9.76038	-0.897666	-1.87425	0.0025	0.0488338	yes
GRMZM2G060798	10:85595626-85598562	B73_Control_T0	B73_Stresses_T0	OK	3.5993	6.83294	0.92479	1.87549	0.0021	0.0434861	yes
GRMZM2G060836	7:157059175-157061565	B73_Control_T0	B73_Stresses_T0	OK	4.94415	10.5545	1.09406	1.9325	0.00185	0.0396526	yes
GRMZM2G060886	8:152130930-152135975	B73_Control_T0	B73_Stresses_T0	OK	38.8565	86.5255	1.15497	2.40525	0.00025	0.00949274	yes
GRMZM2G060940	5:18192141-18193730	B73_Control_T0	B73_Stresses_T0	OK	2.7303	10.4017	1.92969	3.21915	5e-05	0.00267999	yes
GRMZM2G060952	1:31749600-31752706	B73_Control_T0	B73_Stresses_T0	OK	9.45794	17.4243	0.881506	1.88025	0.00255	0.0494536	yes
GRMZM2G061088	8:37813025-37816876	B73_Control_T0	B73_Stresses_T0	OK	0.111159	0.888674	2.99903	3.19323	0.00025	0.00949274	yes
GRMZM2G061202	1:39247768-39253303	B73_Control_T0	B73_Stresses_T0	OK	4.65374	13.6757	1.55515	3.36383	5e-05	0.00267999	yes
GRMZM2G061403	8:158637117-158638675	B73_Control_T0	B73_Stresses_T0	OK	0.150052	0.624281	2.05673	2.52096	0.0024	0.0474924	yes
GRMZM2G061591	1:17179531-17181901	B73_Control_T0	B73_Stresses_T0	OK	0.906289	2.53289	1.48274	2.32972	0.00065	0.0191389	yes
GRMZM2G061723	3:219482151-219485065	B73_Control_T0	B73_Stresses_T0	OK	1.66327	4.99579	1.58669	2.46358	0.00065	0.0191389	yes
GRMZM2G061751	6:131540897-131542776	B73_Control_T0	B73_Stresses_T0	OK	2.99155	5.86544	0.971348	1.98949	0.00215	0.0440878	yes
GRMZM2G061879	10:93409982-93414244	B73_Control_T0	B73_Stresses_T0	OK	4.85013	19.914	2.03769	4.08232	5e-05	0.00267999	yes
GRMZM2G061906	6:151319242-151321569	B73_Control_T0	B73_Stresses_T0	OK	11.3655	23.2648	1.03349	2.21601	0.00045	0.0146627	yes
GRMZM2G061932	8:17422666-17423950	B73_Control_T0	B73_Stresses_T0	OK	4.21695	16.2842	1.9492	2.78248	5e-05	0.00267999	yes
GRMZM2G061969	8:17391162-17395926	B73_Control_T0	B73_Stresses_T0	OK	18.0377	56.8612	1.65643	3.04587	5e-05	0.00267999	yes
GRMZM2G062156	2:208298568-208300747	B73_Control_T0	B73_Stresses_T0	OK	4.21172	11.8783	1.49585	3.10429	5e-05	0.00267999	yes
GRMZM2G062160	4:2843217-2844364	B73_Control_T0	B73_Stresses_T0	OK	4.84203	29.3347	2.59893	5.0432	5e-05	0.00267999	yes
GRMZM2G062429	3:190841467-190848065	B73_Control_T0	B73_Stresses_T0	OK	2.56256	5.58456	1.12386	1.87184	0.00155	0.0351931	yes
GRMZM2G062476	4:37377549-37384614	B73_Control_T0	B73_Stresses_T0	OK	0.841816	2.05591	1.2882	2.36551	5e-05	0.00267999	yes
GRMZM2G062499	5:161231807-161235997	B73_Control_T0	B73_Stresses_T0	OK	19.5028	43.4164	1.15456	2.30679	0.00025	0.00949274	yes
GRMZM2G062531	3:101749484-101752385	B73_Control_T0	B73_Stresses_T0	OK	159.965	389.516	1.28393	2.53126	0.00035	0.012157	yes
GRMZM2G062541	10:87703944-87706615	B73_Control_T0	B73_Stresses_T0	OK	3.53532	7.56842	1.09815	2.28129	0.0007	0.020203	yes
GRMZM2G062576	3:14693147-14696573	B73_Control_T0	B73_Stresses_T0	OK	1.27104	3.71512	1.5474	2.77898	5e-05	0.00267999	yes
GRMZM2G062600	4:235365037-235366239	B73_Control_T0	B73_Stresses_T0	OK	0.138357	0.694257	2.32708	2.57724	0.0018	0.0389332	yes
GRMZM2G062613	3:94000019-94003415	B73_Control_T0	B73_Stresses_T0	OK	1.68432	4.02872	1.25816	2.41136	0.0002	0.00803712	yes
GRMZM2G062724	1:10027910-10032280	B73_Control_T0	B73_Stresses_T0	OK	2.19858	4.919	1.16179	2.05469	0.00175	0.0382888	yes
GRMZM2G062772	4:201540261-201543535	B73_Control_T0	B73_Stresses_T0	OK	0.141823	0.487036	1.77994	2.20917	0.00105	0.0272346	yes
GRMZM2G062848	5:167815647-167831673	B73_Control_T0	B73_Stresses_T0	OK	8.51948	16.3949	0.944413	1.94357	0.00155	0.0351931	yes
GRMZM2G062946	1:8735651-8737767	B73_Control_T0	B73_Stresses_T0	OK	11.6834	24.9462	1.09436	2.22203	0.0005	0.0157896	yes
GRMZM2G063162	5:139395259-139403105	B73_Control_T0	B73_Stresses_T0	OK	7.1026	46.749	2.71852	3.84007	5e-05	0.00267999	yes
GRMZM2G063223	8:1145850-1147685	B73_Control_T0	B73_Stresses_T0	OK	0.951916	2.91013	1.61218	2.62918	0.0003	0.0108271	yes
GRMZM2G063276	4:167063263-167064549	B73_Control_T0	B73_Stresses_T0	OK	3.01704	8.65956	1.52116	2.94628	5e-05	0.00267999	yes
GRMZM2G063431	8:146158330-146159609	B73_Control_T0	B73_Stresses_T0	OK	44.8511	119.347	1.41195	2.93976	5e-05	0.00267999	yes
GRMZM2G063717	9:1020946-1026522	B73_Control_T0	B73_Stresses_T0	OK	3.98366	11.5715	1.53841	2.78529	5e-05	0.00267999	yes
GRMZM2G063756	4:3112924-3115501	B73_Control_T0	B73_Stresses_T0	OK	35.1364	88.3634	1.33048	2.54095	0.0003	0.0108271	yes
GRMZM2G063917	4:143539450-143542437	B73_Control_T0	B73_Stresses_T0	OK	0.798147	2.76071	1.79031	3.08347	5e-05	0.00267999	yes
GRMZM2G064015	3:132410798-132412650	B73_Control_T0	B73_Stresses_T0	OK	0.188213	0.625932	1.73364	2.16004	0.0011	0.0280326	yes
GRMZM2G064091	3:227172814-227175344	B73_Control_T0	B73_Stresses_T0	OK	0.388324	3.6247	3.22253	5.04984	5e-05	0.00267999	yes
GRMZM2G064406	5:71409754-71413111	B73_Control_T0	B73_Stresses_T0	OK	1.41272	13.8901	3.2975	5.80205	5e-05	0.00267999	yes
GRMZM2G064466	1:82921612-82927016	B73_Control_T0	B73_Stresses_T0	OK	3.14549	6.12206	0.960731	1.98748	0.0025	0.0488338	yes
GRMZM2G064679	6:152625107-152629291	B73_Control_T0	B73_Stresses_T0	OK	1.13264	3.35225	1.56545	2.60849	0.0001	0.00468418	yes
GRMZM2G065073	2:43413548-43421139	B73_Control_T0	B73_Stresses_T0	OK	3.02423	6.89786	1.18958	2.46581	0.0001	0.00468418	yes
GRMZM2G065244	4:42845721-42848430	B73_Control_T0	B73_Stresses_T0	OK	6.78861	13.6381	1.00646	2.19112	0.00085	0.0234772	yes
GRMZM2G065471	3:15871856-15873164	B73_Control_T0	B73_Stresses_T0	OK	0.20941	1.15079	2.45822	3.21049	0.00035	0.012157	yes
GRMZM2G065557	3:179467489-179472158	B73_Control_T0	B73_Stresses_T0	OK	10.8477	28.3843	1.38771	2.2624	0.00025	0.00949274	yes
GRMZM2G065612	9:35710016-35730164	B73_Control_T0	B73_Stresses_T0	OK	5.3175	10.1533	0.933131	1.99016	0.00145	0.0336278	yes
GRMZM2G065617	7:140141028-140142845	B73_Control_T0	B73_Stresses_T0	OK	0.121474	0.821265	2.7572	3.05172	0.00015	0.00644473	yes
GRMZM2G065635	1:30536284-30542652	B73_Control_T0	B73_Stresses_T0	OK	2.19326	5.15322	1.2324	1.90469	0.0022	0.0447739	yes
GRMZM2G065899	2:31789402-31796708	B73_Control_T0	B73_Stresses_T0	OK	4.66143	9.40524	1.01269	1.93716	0.0014	0.0328502	yes
GRMZM2G065928	7:126008604-126011545	B73_Control_T0	B73_Stresses_T0	OK	13.6429	40.5656	1.57211	3.46684	5e-05	0.00267999	yes
GRMZM2G066428	3:223036123-223037874	B73_Control_T0	B73_Stresses_T0	OK	2.95859	13.3572	2.17464	4.45606	5e-05	0.00267999	yes
GRMZM2G066441	1:81219486-81222936	B73_Control_T0	B73_Stresses_T0	OK	0.426634	1.29638	1.60342	2.50426	0.00015	0.00644473	yes
GRMZM2G066801	1:252863857-252877327	B73_Control_T0	B73_Stresses_T0	OK	10.3433	42.489	2.03839	3.00992	5e-05	0.00267999	yes
GRMZM2G066870	3:49118178-49119770	B73_Control_T0	B73_Stresses_T0	OK	5.00064	12.302	1.2987	2.29763	0.0004	0.0133905	yes
GRMZM2G067028	1:179668751-179670667	B73_Control_T0	B73_Stresses_T0	OK	7.64673	15.9677	1.06224	2.15559	0.0004	0.0133905	yes
GRMZM2G067122	6:149153744-149156115	B73_Control_T0	B73_Stresses_T0	OK	4.40317	12.1564	1.4651	3.10576	5e-05	0.00267999	yes
GRMZM2G067225	9:145603967-145606347	B73_Control_T0	B73_Stresses_T0	OK	13.8223	27.2935	0.981553	2.23158	0.00155	0.0351931	yes
GRMZM2G067277	4:79866291-79869978	B73_Control_T0	B73_Stresses_T0	OK	8.18218	30.8215	1.91338	3.87225	5e-05	0.00267999	yes
GRMZM2G067315	1:235968684-235970191	B73_Control_T0	B73_Stresses_T0	OK	0.354639	1.59353	2.1678	2.61815	5e-05	0.00267999	yes
GRMZM2G067371	1:73517190-73520282	B73_Control_T0	B73_Stresses_T0	OK	7.17157	13.9942	0.964465	2.01969	0.0013	0.0313182	yes
GRMZM2G067508	8:29618691-29620247	B73_Control_T0	B73_Stresses_T0	OK	0.160048	0.866495	2.43669	2.8354	5e-05	0.00267999	yes
GRMZM2G067600	3:214901789-214902528	B73_Control_T0	B73_Stresses_T0	OK	2.84556	23.4431	3.04238	4.42262	5e-05	0.00267999	yes
GRMZM2G068179	1:282812716-282817190	B73_Control_T0	B73_Stresses_T0	OK	2.05184	4.66624	1.18534	1.86029	0.0023	0.0460669	yes
GRMZM2G068361	8:164450537-164452465	B73_Control_T0	B73_Stresses_T0	OK	8.48053	21.0268	1.31	2.80421	5e-05	0.00267999	yes
GRMZM2G068665	3:150304512-150308434	B73_Control_T0	B73_Stresses_T0	OK	9.4	25.8579	1.45987	3.21329	5e-05	0.00267999	yes
GRMZM2G068904	5:186889090-186891829	B73_Control_T0	B73_Stresses_T0	OK	0.890649	2.88012	1.6932	2.98023	5e-05	0.00267999	yes
GRMZM2G068947	3:69859513-69861831	B73_Control_T0	B73_Stresses_T0	OK	7.55814	14.2194	0.911763	1.93442	0.00255	0.0494536	yes
GRMZM2G069232	2:196391825-196392086	B73_Control_T0	B73_Stresses_T0	OK	7.2055	21.5259	1.5789	2.28071	0.0008	0.022324	yes
GRMZM2G069713	6:139060065-139063172	B73_Control_T0	B73_Stresses_T0	OK	5.54096	16.9752	1.61522	2.75892	0.0001	0.00468418	yes
GRMZM2G069722	1:279133376-279135423	B73_Control_T0	B73_Stresses_T0	OK	2.67424	9.30152	1.79834	3.50212	5e-05	0.00267999	yes
GRMZM2G069911	9:23826466-23827831	B73_Control_T0	B73_Stresses_T0	OK	30.9818	149.591	2.27153	4.63286	5e-05	0.00267999	yes
GRMZM2G070138	4:175159937-175163364	B73_Control_T0	B73_Stresses_T0	OK	6.5665	12.6409	0.9449	1.99253	0.0013	0.0313182	yes
GRMZM2G070167	3:32241093-32242848	B73_Control_T0	B73_Stresses_T0	OK	46.2948	173.873	1.90911	3.79347	5e-05	0.00267999	yes
GRMZM2G070475	9:11401591-11403958	B73_Control_T0	B73_Stresses_T0	OK	3.82489	12.9535	1.75986	3.36248	5e-05	0.00267999	yes
GRMZM2G070508	4:230381301-230387143	B73_Control_T0	B73_Stresses_T0	OK	0.911344	2.56017	1.49017	2.50761	0.00025	0.00949274	yes
GRMZM2G070744	5:115425554-115427931	B73_Control_T0	B73_Stresses_T0	OK	0.804083	2.08035	1.37141	2.26931	0.0003	0.0108271	yes
GRMZM2G070780	10:81970723-81973407	B73_Control_T0	B73_Stresses_T0	OK	3.77841	8.21955	1.12128	2.21992	0.00135	0.0321144	yes
GRMZM2G070797	3:227063183-227064829	B73_Control_T0	B73_Stresses_T0	OK	16.6143	34.1172	1.03807	2.17362	0.0003	0.0108271	yes
GRMZM2G071087	5:38494016-38501637	B73_Control_T0	B73_Stresses_T0	OK	3.66651	9.312	1.34468	2.45939	0.0001	0.00468418	yes
GRMZM2G071089	5:128142051-128144004	B73_Control_T0	B73_Stresses_T0	OK	23.1994	11.7511	-0.981294	-1.95925	0.00205	0.0425903	yes
GRMZM2G071154	3:226857039-226872349	B73_Control_T0	B73_Stresses_T0	OK	34.621	101.84	1.55659	3.38294	5e-05	0.00267999	yes
GRMZM2G071343	1:24777309-24785234	B73_Control_T0	B73_Stresses_T0	OK	0.933977	8.37147	3.16402	5.22074	5e-05	0.00267999	yes
GRMZM2G071698	4:107843900-107853360	B73_Control_T0	B73_Stresses_T0	OK	0.656436	2.53834	1.95116	2.79319	5e-05	0.00267999	yes
GRMZM2G071832	2:11769275-11771102	B73_Control_T0	B73_Stresses_T0	OK	0.694489	2.02773	1.54584	2.59454	0.0001	0.00468418	yes
GRMZM2G072034	5:184090807-184092028	B73_Control_T0	B73_Stresses_T0	OK	33.1334	111.555	1.75139	3.79055	5e-05	0.00267999	yes
GRMZM2G072383	2:101462168-101462933	B73_Control_T0	B73_Stresses_T0	OK	60.7461	119.128	0.971653	1.92541	0.0018	0.0389332	yes
GRMZM2G072518	2:11686710-11690656	B73_Control_T0	B73_Stresses_T0	OK	8.86088	16.7545	0.919023	1.94942	0.0025	0.0488338	yes
GRMZM2G072529	10:90301774-90303069	B73_Control_T0	B73_Stresses_T0	OK	4.87345	11.2612	1.20835	2.1579	0.0022	0.0447739	yes
GRMZM2G072620	9:13993694-13994200	B73_Control_T0	B73_Stresses_T0	OK	0.85185	3.89623	2.19341	2.55912	0.0014	0.0328502	yes
GRMZM2G072820	2:6191769-6192874	B73_Control_T0	B73_Stresses_T0	OK	1.87596	5.24388	1.48301	2.34244	0.0002	0.00803712	yes
GRMZM2G073044	8:122998639-123000039	B73_Control_T0	B73_Stresses_T0	OK	2.73346	5.98808	1.13137	2.03726	0.00235	0.0468208	yes
GRMZM2G073359	4:154407255-154409786	B73_Control_T0	B73_Stresses_T0	OK	0.592859	1.93253	1.70473	2.74601	5e-05	0.00267999	yes
GRMZM2G073427	1:170592732-170597650	B73_Control_T0	B73_Stresses_T0	OK	8.93397	23.5239	1.39675	2.16548	0.00095	0.025514	yes
GRMZM2G073755	1:57298544-57301265	B73_Control_T0	B73_Stresses_T0	OK	19.9018	39.3939	0.985078	2.09215	0.0012	0.0298778	yes
GRMZM2G074040	5:169267234-169269799	B73_Control_T0	B73_Stresses_T0	OK	1.93263	6.04067	1.64414	2.78695	5e-05	0.00267999	yes
GRMZM2G074097	3:218917242-218918947	B73_Control_T0	B73_Stresses_T0	OK	16.6243	92.062	2.46931	4.37514	5e-05	0.00267999	yes
GRMZM2G074307	4:89839033-89841610	B73_Control_T0	B73_Stresses_T0	OK	0.65029	3.94957	2.60254	3.56902	5e-05	0.00267999	yes
GRMZM2G074462	8:166562946-166565165	B73_Control_T0	B73_Stresses_T0	OK	2.05768	8.22998	1.99987	3.7243	5e-05	0.00267999	yes
GRMZM2G074631	8:121012131-121014558	B73_Control_T0	B73_Stresses_T0	OK	3.36007	9.94577	1.56559	3.07097	5e-05	0.00267999	yes
GRMZM2G074759	10:148065470-148067620	B73_Control_T0	B73_Stresses_T0	OK	0.564699	1.61238	1.51364	2.44728	0.0006	0.0180452	yes
GRMZM2G075152	2:208077667-208078996	B73_Control_T0	B73_Stresses_T0	OK	0.794943	2.71181	1.77033	2.53675	0.00065	0.0191389	yes
GRMZM2G075244	2:213854717-213857130	B73_Control_T0	B73_Stresses_T0	OK	0.132898	0.585267	2.13878	2.32137	0.00225	0.0454255	yes
GRMZM2G075245	1:55506653-55507385	B73_Control_T0	B73_Stresses_T0	OK	0.426052	2.17357	2.35096	3.03397	0.0004	0.0133905	yes
GRMZM2G075387	2:215926246-215927881	B73_Control_T0	B73_Stresses_T0	OK	0.173723	0.621733	1.83951	2.35078	0.00255	0.0494536	yes
GRMZM2G075430	4:73855142-73862864	B73_Control_T0	B73_Stresses_T0	OK	1.91994	9.29504	2.2754	3.01224	5e-05	0.00267999	yes
GRMZM2G075438	7:155288522-155292288	B73_Control_T0	B73_Stresses_T0	OK	1.23316	3.15302	1.35437	2.21819	0.0006	0.0180452	yes
GRMZM2G075456	1:150233486-150235768	B73_Control_T0	B73_Stresses_T0	OK	23.0366	149.33	2.69651	5.37989	5e-05	0.00267999	yes
GRMZM2G075461	2:213866058-213868082	B73_Control_T0	B73_Stresses_T0	OK	0.258285	2.75922	3.41723	5.41894	5e-05	0.00267999	yes
GRMZM2G075651	8:72450039-72452810	B73_Control_T0	B73_Stresses_T0	OK	4.22585	10.2379	1.27661	2.41398	0.00025	0.00949274	yes
GRMZM2G075712	1:19260434-19261579	B73_Control_T0	B73_Stresses_T0	OK	1.85964	7.14432	1.94177	3.74536	5e-05	0.00267999	yes
GRMZM2G075901	1:8032557-8035622	B73_Control_T0	B73_Stresses_T0	OK	2.00607	4.79984	1.25862	2.06568	0.00225	0.0454255	yes
GRMZM2G076212	2:4470157-4472253	B73_Control_T0	B73_Stresses_T0	OK	0.30513	1.3359	2.13031	3.02582	5e-05	0.00267999	yes
GRMZM2G076239	2:8918191-8921515	B73_Control_T0	B73_Stresses_T0	OK	0.13266	0.95984	2.85506	2.4676	5e-05	0.00267999	yes
GRMZM2G076356	2:145866215-145866826	B73_Control_T0	B73_Stresses_T0	OK	139.415	288.698	1.05018	2.21536	0.00115	0.0289563	yes
GRMZM2G076584	2:57755132-57758575	B73_Control_T0	B73_Stresses_T0	OK	0.809112	3.15665	1.96399	2.78149	0.0005	0.0157896	yes
GRMZM2G076631	4:159936429-159938596	B73_Control_T0	B73_Stresses_T0	OK	14.4555	31.764	1.13578	2.53136	0.0003	0.0108271	yes
GRMZM2G076844	2:14809965-14811030	B73_Control_T0	B73_Stresses_T0	OK	7.98731	17.7383	1.15108	2.30924	0.0006	0.0180452	yes
GRMZM2G076972	9:19814457-19815259	B73_Control_T0	B73_Stresses_T0	OK	3.36125	11.9937	1.8352	3.4342	5e-05	0.00267999	yes
GRMZM2G077181	1:291025056-291029456	B73_Control_T0	B73_Stresses_T0	OK	2.01341	5.12806	1.34877	2.68779	5e-05	0.00267999	yes
GRMZM2G077187	8:151970998-151976995	B73_Control_T0	B73_Stresses_T0	OK	3.12242	6.65825	1.09248	1.95123	0.00165	0.0367372	yes
GRMZM2G077436	6:168299953-168302190	B73_Control_T0	B73_Stresses_T0	OK	6.84374	16.649	1.28258	2.76426	5e-05	0.00267999	yes
GRMZM2G077842	3:113611683-113616971	B73_Control_T0	B73_Stresses_T0	OK	4.2463	1.94338	-1.12764	-2.18108	0.0022	0.0471278	yes
GRMZM2G078256	6:12542485-12542786	B73_Control_T0	B73_Stresses_T0	OK	1.6994	11.3877	2.74438	3.17515	0.0001	0.00468418	yes
GRMZM2G078401	1:220993816-220994733	B73_Control_T0	B73_Stresses_T0	OK	0.8494	2.33715	1.46024	2.19846	0.00205	0.0425903	yes
GRMZM2G078407	1:221014498-221015761	B73_Control_T0	B73_Stresses_T0	OK	0.765344	1.98649	1.37604	1.91753	0.00225	0.0454255	yes
GRMZM2G078465	7:140044081-140045870	B73_Control_T0	B73_Stresses_T0	OK	0.397478	3.87802	3.28637	5.00883	5e-05	0.00267999	yes
GRMZM2G078500	3:172376581-172379604	B73_Control_T0	B73_Stresses_T0	OK	20.0877	51.1218	1.34763	3.02717	5e-05	0.00267999	yes
GRMZM2G078650	2:51957947-51961285	B73_Control_T0	B73_Stresses_T0	OK	3.14505	8.07489	1.36036	2.73024	0.0001	0.00468418	yes
GRMZM2G078723	8:92542245-92543218	B73_Control_T0	B73_Stresses_T0	OK	4.00256	11.46	1.51762	2.96592	0.0001	0.00468418	yes
GRMZM2G078806	1:66018579-66022804	B73_Control_T0	B73_Stresses_T0	OK	0.838416	23.9074	4.83365	8.17624	5e-05	0.00267999	yes
GRMZM2G079127	2:150148298-150150973	B73_Control_T0	B73_Stresses_T0	OK	13.8308	27.4763	0.990303	2.17089	0.0007	0.020203	yes
GRMZM2G079200	6:103303640-103305338	B73_Control_T0	B73_Stresses_T0	OK	2.14547	7.62168	1.82882	3.34562	5e-05	0.00267999	yes
GRMZM2G079284	9:16909905-16910965	B73_Control_T0	B73_Stresses_T0	OK	1.01015	3.00316	1.57191	2.13913	0.0008	0.022324	yes
GRMZM2G079323	2:55592384-55598090	B73_Control_T0	B73_Stresses_T0	OK	1.5235	3.48431	1.19348	1.90937	0.00195	0.0411215	yes
GRMZM2G079348	4:240651913-240655881	B73_Control_T0	B73_Stresses_T0	OK	82.2507	174.124	1.08201	2.0891	0.0013	0.0313182	yes
GRMZM2G079440	6:137323137-137333893	B73_Control_T0	B73_Stresses_T0	OK	0.45159	137.949	8.25491	7.51639	5e-05	0.00267999	yes
GRMZM2G079470	1:88488421-88491040	B73_Control_T0	B73_Stresses_T0	OK	2.16549	5.68207	1.39172	2.92977	5e-05	0.00267999	yes
GRMZM2G079499	7:131226044-131227129	B73_Control_T0	B73_Stresses_T0	OK	2.36023	5.52325	1.22659	2.16387	0.00075	0.0212734	yes
GRMZM2G079583	6:164347216-164350301	B73_Control_T0	B73_Stresses_T0	OK	0.710466	2.47871	1.80275	2.83059	5e-05	0.00267999	yes
GRMZM2G079616	2:105141562-105143156	B73_Control_T0	B73_Stresses_T0	OK	25.9481	57.6264	1.1511	2.36129	0.0021	0.0434861	yes
GRMZM2G079896	10:110636191-110638085	B73_Control_T0	B73_Stresses_T0	OK	20.884	71.2095	1.76967	2.5113	0.00045	0.0146627	yes
GRMZM2G080487	3:161935899-161937113	B73_Control_T0	B73_Stresses_T0	OK	8.39214	20.4633	1.28593	2.68467	5e-05	0.00267999	yes
GRMZM2G080503	3:92276171-92279783	B73_Control_T0	B73_Stresses_T0	OK	0.343795	0.86473	1.3307	1.94303	0.00225	0.0454255	yes
GRMZM2G080530	1:139470288-139474062	B73_Control_T0	B73_Stresses_T0	OK	12.2097	31.2175	1.35432	3.03208	5e-05	0.00267999	yes
GRMZM2G080586	1:16373952-16377567	B73_Control_T0	B73_Stresses_T0	OK	0.180371	0.703687	1.96397	2.51227	0.0012	0.0298778	yes
GRMZM2G080724	1:184014020-184015262	B73_Control_T0	B73_Stresses_T0	OK	1.03018	3.19243	1.63176	2.51521	5e-05	0.00267999	yes
GRMZM2G080725	1:262366751-262386144	B73_Control_T0	B73_Stresses_T0	OK	15.6414	35.9931	1.20235	2.2239	0.0005	0.0157896	yes
GRMZM2G080851	8:112421975-112428528	B73_Control_T0	B73_Stresses_T0	OK	2.67252	5.61743	1.07171	2.11429	0.00035	0.012157	yes
GRMZM2G080940	6:146421678-146425974	B73_Control_T0	B73_Stresses_T0	OK	11.227	22.2323	0.985683	2.05696	0.0011	0.0280326	yes
GRMZM2G080992	2:16654152-16656322	B73_Control_T0	B73_Stresses_T0	OK	0.58084	1.45905	1.32881	2.13464	0.00165	0.0367372	yes
GRMZM2G081285	4:156997731-156998604	B73_Control_T0	B73_Stresses_T0	OK	1.02718	3.75863	1.87151	2.46378	0.0001	0.00468418	yes
GRMZM2G081843	4:170004632-170006133	B73_Control_T0	B73_Stresses_T0	OK	11.5158	26.5536	1.2053	2.66694	0.00015	0.00644473	yes
GRMZM2G081892	8:12197383-12199394	B73_Control_T0	B73_Stresses_T0	OK	7.6805	18.4942	1.2678	2.76185	0.0001	0.00468418	yes
GRMZM2G081930	2:29749590-29752453	B73_Control_T0	B73_Stresses_T0	OK	0.244808	1.17579	2.26391	2.54028	0.0004	0.0133905	yes
GRMZM2G081949	7:158972708-158974368	B73_Control_T0	B73_Stresses_T0	OK	14.1331	30.217	1.09628	2.38613	0.00035	0.012157	yes
GRMZM2G082032	2:5073890-5077102	B73_Control_T0	B73_Stresses_T0	OK	27.0393	52.3988	0.954473	2.10851	0.001	0.0264077	yes
GRMZM2G082184	4:182093855-182096555	B73_Control_T0	B73_Stresses_T0	OK	0.537068	1.71162	1.67218	2.46345	0.00025	0.00949274	yes
GRMZM2G082257	1:213784002-213785627	B73_Control_T0	B73_Stresses_T0	OK	10.4483	24.6991	1.24119	2.54154	0.0001	0.00468418	yes
GRMZM2G082268	2:75546752-75565755	B73_Control_T0	B73_Stresses_T0	OK	0.453131	3.50864	2.95291	2.54529	0.00175	0.0382888	yes
GRMZM2G082302	2:231554473-231559616	B73_Control_T0	B73_Stresses_T0	OK	1.18238	2.52259	1.09321	2.07418	0.001	0.0264077	yes
GRMZM2G082434	2:128812136-128814389	B73_Control_T0	B73_Stresses_T0	OK	2.40984	10.7477	2.15702	3.95564	5e-05	0.00267999	yes
GRMZM2G082484	1:224508801-224512075	B73_Control_T0	B73_Stresses_T0	OK	26.7696	9.51631	-1.49212	-3.05172	5e-05	0.00267999	yes
GRMZM2G082487	2:176186304-176187719	B73_Control_T0	B73_Stresses_T0	OK	1.60006	7.1971	2.16929	3.91955	5e-05	0.00267999	yes
GRMZM2G082792	8:121410633-121415051	B73_Control_T0	B73_Stresses_T0	OK	12.7308	34.5753	1.44142	3.01798	5e-05	0.00267999	yes
GRMZM2G083130	3:135784197-135786159	B73_Control_T0	B73_Stresses_T0	OK	1.71436	4.71102	1.45837	2.7879	5e-05	0.00267999	yes
GRMZM2G083475	1:112148086-112156004	B73_Control_T0	B73_Stresses_T0	OK	5.76675	2.65317	-1.12004	-2.0465	0.00255	0.0494536	yes
GRMZM2G083526	5:90378697-90384920	B73_Control_T0	B73_Stresses_T0	OK	5.20518	11.7686	1.17692	2.35836	0.0002	0.00803712	yes
GRMZM2G083590	7:160071866-160075599	B73_Control_T0	B73_Stresses_T0	OK	34.0726	15.5996	-1.1271	-2.12814	0.0005	0.0157896	yes
GRMZM2G083725	1:194690088-194692196	B73_Control_T0	B73_Stresses_T0	OK	20.9421	46.3598	1.14647	2.46109	0.0003	0.0108271	yes
GRMZM2G083810	3:8887554-8888747	B73_Control_T0	B73_Stresses_T0	OK	10.4597	31.0146	1.56811	3.29243	5e-05	0.00267999	yes
GRMZM2G083932	7:132660262-132661562	B73_Control_T0	B73_Stresses_T0	OK	1.14177	2.99091	1.38931	2.29807	0.0004	0.0133905	yes
GRMZM2G083935	2:93759613-93761482	B73_Control_T0	B73_Stresses_T0	OK	1.59642	5.53944	1.7949	3.3676	5e-05	0.00267999	yes
GRMZM2G084005	10:21559822-21561255	B73_Control_T0	B73_Stresses_T0	OK	0.840287	8.49762	3.3381	5.41119	5e-05	0.00267999	yes
GRMZM2G084149	1:191031428-191063042	B73_Control_T0	B73_Stresses_T0	OK	23.4076	52.987	1.17866	2.46607	0.0001	0.00468418	yes
GRMZM2G084274	8:103223389-103226548	B73_Control_T0	B73_Stresses_T0	OK	9.51239	18.412	0.952767	1.90966	0.0024	0.0474924	yes
GRMZM2G084279	5:162873334-162876115	B73_Control_T0	B73_Stresses_T0	OK	59.8186	146.899	1.29616	2.76519	5e-05	0.00267999	yes
GRMZM2G084407	1:64153929-64156413	B73_Control_T0	B73_Stresses_T0	OK	15.7775	37.7403	1.25824	2.75063	5e-05	0.00267999	yes
GRMZM2G084825	1:110955449-110958921	B73_Control_T0	B73_Stresses_T0	OK	0.656318	1.86401	1.50595	2.40807	0.00015	0.00644473	yes
GRMZM2G084947	9:75927880-75929175	B73_Control_T0	B73_Stresses_T0	OK	0.493481	3.72027	2.91434	3.86805	5e-05	0.00267999	yes
GRMZM2G085054	4:3214646-3216558	B73_Control_T0	B73_Stresses_T0	OK	11.3457	24.1104	1.08751	2.10501	0.00145	0.0336278	yes
GRMZM2G085199	2:199549860-199555027	B73_Control_T0	B73_Stresses_T0	OK	0.471199	1.24903	1.4064	2.12919	0.0016	0.0360905	yes
GRMZM2G085218	9:106530025-106531123	B73_Control_T0	B73_Stresses_T0	OK	0.551724	2.8418	2.36478	3.47154	5e-05	0.00267999	yes
GRMZM2G085320	5:2184953-2186729	B73_Control_T0	B73_Stresses_T0	OK	0.71458	1.81794	1.34714	2.08758	0.00105	0.0272346	yes
GRMZM2G085381	4:3260761-3263006	B73_Control_T0	B73_Stresses_T0	OK	4.08125	21.1292	2.37215	4.13551	5e-05	0.00267999	yes
GRMZM2G085467	7:132922696-132925252	B73_Control_T0	B73_Stresses_T0	OK	1.56824	3.9315	1.32593	2.15097	0.001	0.0264077	yes
GRMZM2G085661	4:3265212-3267368	B73_Control_T0	B73_Stresses_T0	OK	4.65392	16.9566	1.86532	3.57322	5e-05	0.00267999	yes
GRMZM2G085729	3:127176746-127177013	B73_Control_T0	B73_Stresses_T0	OK	0	0.708447	inf	#NAME?	0.0001	0.00468418	yes
GRMZM2G085812	9:127708315-127709260	B73_Control_T0	B73_Stresses_T0	OK	11.6124	21.987	0.920988	1.78751	0.00235	0.0468208	yes
GRMZM2G086403	10:135709747-135712426	B73_Control_T0	B73_Stresses_T0	OK	2.26736	5.60324	1.30525	2.23087	0.0004	0.0133905	yes
GRMZM2G086553	10:135597642-135602163	B73_Control_T0	B73_Stresses_T0	OK	5.41987	12.3857	1.19234	1.88868	0.0023	0.0486104	yes
GRMZM2G086714	7:122105575-122108931	B73_Control_T0	B73_Stresses_T0	OK	1.75753	4.206	1.2589	2.4491	5e-05	0.00267999	yes
GRMZM2G086763	5:19478192-19483856	B73_Control_T0	B73_Stresses_T0	OK	4.18606	13.7271	1.71337	1.84697	0.00255	0.0494536	yes
GRMZM2G086869	1:96691111-96693175	B73_Control_T0	B73_Stresses_T0	OK	10.2712	20.6332	1.00637	1.94979	0.00115	0.0289563	yes
GRMZM2G087059	2:64001712-64004098	B73_Control_T0	B73_Stresses_T0	OK	0.245383	0.729805	1.57247	2.20719	0.0018	0.0389332	yes
GRMZM2G087081	8:61990786-61993032	B73_Control_T0	B73_Stresses_T0	OK	2.91599	9.29101	1.67185	3.15619	5e-05	0.00267999	yes
GRMZM2G087150	3:214084614-214087640	B73_Control_T0	B73_Stresses_T0	OK	24.9434	52.5493	1.07501	2.20716	0.0001	0.00468418	yes
GRMZM2G087194	9:10327610-10328696	B73_Control_T0	B73_Stresses_T0	OK	0.849763	0	#NAME?	#NAME?	0.00045	0.0146627	yes
GRMZM2G087254	2:203181027-203184356	B73_Control_T0	B73_Stresses_T0	OK	2.98211	7.28141	1.28788	2.64673	0.0001	0.00468418	yes
GRMZM2G087259	4:56994835-56996995	B73_Control_T0	B73_Stresses_T0	OK	4.33131	10.294	1.24893	2.48271	0.00045	0.0146627	yes
GRMZM2G087507	2:188276429-188280124	B73_Control_T0	B73_Stresses_T0	OK	0.228781	2.06722	3.17565	4.17902	5e-05	0.00267999	yes
GRMZM2G087827	5:36614801-36616666	B73_Control_T0	B73_Stresses_T0	OK	0.58737	2.39151	2.02558	3.4031	5e-05	0.00267999	yes
GRMZM2G088064	5:37251081-37256273	B73_Control_T0	B73_Stresses_T0	OK	32.672	73.3358	1.16646	2.09254	0.0002	0.00803712	yes
GRMZM2G088312	1:174312986-174314179	B73_Control_T0	B73_Stresses_T0	OK	0.49254	1.96048	1.99289	2.99944	5e-05	0.00267999	yes
GRMZM2G088356	8:18894917-18900780	B73_Control_T0	B73_Stresses_T0	OK	1.89079	5.31359	1.4907	2.61592	5e-05	0.00267999	yes
GRMZM2G088469	7:17190976-17193117	B73_Control_T0	B73_Stresses_T0	OK	2.74321	8.47985	1.62817	3.10794	5e-05	0.00267999	yes
GRMZM2G088501	6:134052640-134061915	B73_Control_T0	B73_Stresses_T0	OK	1.29447	3.29722	1.34889	2.09544	0.0011	0.0280326	yes
GRMZM2G088524	1:94375920-94377959	B73_Control_T0	B73_Stresses_T0	OK	16.0393	30.5324	0.928729	2.01004	0.00135	0.0321144	yes
GRMZM2G088613	1:166076723-166081866	B73_Control_T0	B73_Stresses_T0	OK	0.392406	0.965025	1.29822	1.97879	0.0019	0.0403364	yes
GRMZM2G088964	7:123678864-123708524	B73_Control_T0	B73_Stresses_T0	OK	0.140491	0.834137	2.56981	3.32252	0.0001	0.00468418	yes
GRMZM2G089528	1:207318412-207320890	B73_Control_T0	B73_Stresses_T0	OK	3.74765	7.1718	0.93635	1.98875	0.0014	0.0328502	yes
GRMZM2G089557	7:162188912-162190041	B73_Control_T0	B73_Stresses_T0	OK	0.265408	1.03013	1.95654	2.40019	0.00195	0.0411215	yes
GRMZM2G089562	6:121392562-121397196	B73_Control_T0	B73_Stresses_T0	OK	2.38512	6.05497	1.34406	2.51786	0.00015	0.00644473	yes
GRMZM2G089944	3:194412215-194419218	B73_Control_T0	B73_Stresses_T0	OK	2.46149	6.00572	1.2868	2.2326	0.00025	0.00949274	yes
GRMZM2G089952	3:156978779-156981628	B73_Control_T0	B73_Stresses_T0	OK	3.94655	9.23312	1.22623	2.32072	0.0003	0.0108271	yes
GRMZM2G089974	5:11466056-11467632	B73_Control_T0	B73_Stresses_T0	OK	16.8785	31.2171	0.887147	1.95086	0.00215	0.0440878	yes
GRMZM2G090051	1:5373626-5376230	B73_Control_T0	B73_Stresses_T0	OK	1.08421	4.96805	2.19604	3.66777	5e-05	0.00267999	yes
GRMZM2G090226	9:6225587-6227109	B73_Control_T0	B73_Stresses_T0	OK	2.85819	6.54334	1.19492	2.4582	0.00035	0.012157	yes
GRMZM2G090266	9:108529837-108530603	B73_Control_T0	B73_Stresses_T0	OK	1.43033	4.06582	1.5072	2.48498	0.0002	0.00803712	yes
GRMZM2G090432	5:6548811-6551287	B73_Control_T0	B73_Stresses_T0	OK	2.30473	5.79201	1.32947	2.16766	0.00055	0.0169312	yes
GRMZM2G090568	1:7153869-7156146	B73_Control_T0	B73_Stresses_T0	OK	6.71513	14.2132	1.08174	2.3093	0.00015	0.00644473	yes
GRMZM2G090584	3:26258972-26261493	B73_Control_T0	B73_Stresses_T0	OK	1.51379	4.63432	1.61419	3.00556	0.00015	0.00644473	yes
GRMZM2G090609	5:205211427-205213552	B73_Control_T0	B73_Stresses_T0	OK	10.5753	19.4242	0.877155	1.85907	0.0025	0.0488338	yes
GRMZM2G091044	4:157531939-157533735	B73_Control_T0	B73_Stresses_T0	OK	1.42006	6.04292	2.08929	3.60559	5e-05	0.00267999	yes
GRMZM2G091124	2:59912425-59915092	B73_Control_T0	B73_Stresses_T0	OK	8.79969	26.7302	1.60294	3.59933	5e-05	0.00267999	yes
GRMZM2G091742	9:145424638-145427642	B73_Control_T0	B73_Stresses_T0	OK	0.365442	1.17108	1.68013	2.55552	5e-05	0.00267999	yes
GRMZM2G091837	7:143056599-143058636	B73_Control_T0	B73_Stresses_T0	OK	0.347651	2.31411	2.73474	4.02179	5e-05	0.00267999	yes
GRMZM2G092214	3:158493311-158495256	B73_Control_T0	B73_Stresses_T0	OK	2.09002	4.47128	1.09717	2.0202	0.0019	0.0403364	yes
GRMZM2G092363	10:54474925-54476332	B73_Control_T0	B73_Stresses_T0	OK	3.11741	6.61772	1.08599	1.9297	0.0016	0.0360905	yes
GRMZM2G092379	9:44797514-44802421	B73_Control_T0	B73_Stresses_T0	OK	12.6906	28.2408	1.15403	2.39851	0.00025	0.00949274	yes
GRMZM2G092474	3:186851760-186852893	B73_Control_T0	B73_Stresses_T0	OK	0.53769	2.20302	2.03463	3.16234	0.0002	0.00803712	yes
GRMZM2G092525	7:109354513-109358530	B73_Control_T0	B73_Stresses_T0	OK	3.22465	10.7792	1.74104	2.50008	0.0003	0.0108271	yes
GRMZM2G092804	8:131939658-131941598	B73_Control_T0	B73_Stresses_T0	OK	0.859832	4.13693	2.26643	4.10066	5e-05	0.00267999	yes
GRMZM2G092813	1:6776410-6778457	B73_Control_T0	B73_Stresses_T0	OK	5.52874	19.5706	1.82366	4.20002	5e-05	0.00267999	yes
GRMZM2G092817	8:164822847-164826124	B73_Control_T0	B73_Stresses_T0	OK	8.18593	21.6315	1.40191	3.12754	5e-05	0.00267999	yes
GRMZM2G092823	1:207572005-207574436	B73_Control_T0	B73_Stresses_T0	OK	0.43111	2.13046	2.30504	3.75797	5e-05	0.00267999	yes
GRMZM2G092877	2:214007459-214009595	B73_Control_T0	B73_Stresses_T0	OK	6.58882	13.8131	1.06794	2.08062	0.00165	0.0367372	yes
GRMZM2G092981	8:26747795-26751374	B73_Control_T0	B73_Stresses_T0	OK	8.49578	17.1423	1.01274	2.08777	0.00085	0.0234772	yes
GRMZM2G093276	7:21809954-21811964	B73_Control_T0	B73_Stresses_T0	OK	1.8868	5.56283	1.55987	3.04123	0.0001	0.00468418	yes
GRMZM2G093418	8:124369694-124370583	B73_Control_T0	B73_Stresses_T0	OK	0.466099	1.53619	1.72065	2.45593	0.00145	0.0336278	yes
GRMZM2G093441	6:162085123-162097425	B73_Control_T0	B73_Stresses_T0	OK	6.28954	19.1503	1.60634	2.25571	0.00065	0.0191389	yes
GRMZM2G093526	2:10574514-10611775	B73_Control_T0	B73_Stresses_T0	OK	8.58175	31.2574	1.86486	2.25513	0.0019	0.0403364	yes
GRMZM2G093826	2:62482766-62487721	B73_Control_T0	B73_Stresses_T0	OK	0.584442	1.82718	1.64449	1.55272	0.0022	0.0447739	yes
GRMZM2G093849	1:266109240-266112692	B73_Control_T0	B73_Stresses_T0	OK	8.01964	23.923	1.57679	2.8334	0.0001	0.00468418	yes
GRMZM2G094304	8:13333646-13335530	B73_Control_T0	B73_Stresses_T0	OK	4.55648	13.6801	1.58608	3.06044	0.00015	0.00644473	yes
GRMZM2G094510	9:19666683-19667362	B73_Control_T0	B73_Stresses_T0	OK	1.6918	5.50668	1.70262	2.7478	0.0001	0.00468418	yes
GRMZM2G094589	2:151469645-151470871	B73_Control_T0	B73_Stresses_T0	OK	1.61784	3.84626	1.24939	2.28287	0.00115	0.0289563	yes
GRMZM2G094867	7:18237829-18241809	B73_Control_T0	B73_Stresses_T0	OK	2.66234	5.79132	1.1212	2.07298	0.00115	0.0289563	yes
GRMZM2G094871	4:118920070-118923346	B73_Control_T0	B73_Stresses_T0	OK	3.98664	8.26543	1.05192	2.05793	0.001	0.0264077	yes
GRMZM2G095126	1:228378443-228381659	B73_Control_T0	B73_Stresses_T0	OK	0.254325	2.58881	3.34754	4.9627	5e-05	0.00267999	yes
GRMZM2G095411	1:69595216-69595951	B73_Control_T0	B73_Stresses_T0	OK	9.93048	20.1365	1.01988	1.85652	0.0018	0.0389332	yes
GRMZM2G095689	9:150051453-150053759	B73_Control_T0	B73_Stresses_T0	OK	3.6222	8.57568	1.24338	2.31575	0.0007	0.020203	yes
GRMZM2G095811	5:167316868-167318470	B73_Control_T0	B73_Stresses_T0	OK	1.1119	3.21895	1.53357	2.51678	0.00025	0.00949274	yes
GRMZM2G095873	4:202250463-202252939	B73_Control_T0	B73_Stresses_T0	OK	1.20195	4.98534	2.05232	3.30243	0.0001	0.00468418	yes
GRMZM2G095919	4:6297235-6297853	B73_Control_T0	B73_Stresses_T0	OK	0.475639	3.878	3.02737	2.99862	0.00015	0.00644473	yes
GRMZM2G095968	1:7353115-7355434	B73_Control_T0	B73_Stresses_T0	OK	3.80273	14.5944	1.94031	2.85275	0.00015	0.00644473	yes
GRMZM2G096020	1:7336739-7343360	B73_Control_T0	B73_Stresses_T0	OK	1.53853	3.20325	1.05799	1.85081	0.00255	0.0494536	yes
GRMZM2G096115	8:122674720-122676803	B73_Control_T0	B73_Stresses_T0	OK	0.0751767	0.564919	2.90969	3.25242	0.00075	0.0212734	yes
GRMZM2G096403	6:97967770-97968780	B73_Control_T0	B73_Stresses_T0	OK	0.530714	1.72747	1.70265	2.27244	0.0021	0.0434861	yes
GRMZM2G096412	7:156954007-156955855	B73_Control_T0	B73_Stresses_T0	OK	2.15079	5.47636	1.34835	2.4479	0.00015	0.00644473	yes
GRMZM2G096475	6:162162302-162163681	B73_Control_T0	B73_Stresses_T0	OK	0.41592	1.81513	2.12569	2.9889	5e-05	0.00267999	yes
GRMZM2G096695	10:119842728-119843810	B73_Control_T0	B73_Stresses_T0	OK	139.853	277.356	0.987827	2.10974	0.00145	0.0336278	yes
GRMZM2G096717	2:64577146-64578093	B73_Control_T0	B73_Stresses_T0	OK	0.504828	1.70319	1.75437	2.17766	0.0004	0.0133905	yes
GRMZM2G096876	6:59425431-59426955	B73_Control_T0	B73_Stresses_T0	OK	0.108151	0.741937	2.77826	2.84028	0.00215	0.0440878	yes
GRMZM2G096952	7:129753751-129758331	B73_Control_T0	B73_Stresses_T0	OK	0.0381927	0.903286	4.56381	4.69805	0.00035	0.012157	yes
GRMZM2G097093	4:68938179-68939141	B73_Control_T0	B73_Stresses_T0	OK	0	0.491932	inf	#NAME?	5e-05	0.00267999	yes
GRMZM2G097342	1:219283578-219284699	B73_Control_T0	B73_Stresses_T0	OK	0.261054	0.894124	1.77613	2.20926	0.00145	0.0336278	yes
GRMZM2G097706	3:221783372-221791646	B73_Control_T0	B73_Stresses_T0	OK	0.182051	0.689317	1.92083	2.00054	0.0023	0.0460669	yes
GRMZM2G097896	2:225403493-225410595	B73_Control_T0	B73_Stresses_T0	OK	4.83162	9.47356	0.9714	2.04001	0.00115	0.0289563	yes
GRMZM2G098167	5:212297571-212298668	B73_Control_T0	B73_Stresses_T0	OK	10.2508	22.7803	1.15205	2.1379	0.0009	0.0244835	yes
GRMZM2G098298	5:158904819-158908319	B73_Control_T0	B73_Stresses_T0	OK	124.005	329.578	1.41022	2.7314	5e-05	0.00267999	yes
GRMZM2G098346	4:13409583-13412986	B73_Control_T0	B73_Stresses_T0	OK	12.1166	29.3373	1.27575	2.65043	5e-05	0.00267999	yes
GRMZM2G098460	4:102833674-102834649	B73_Control_T0	B73_Stresses_T0	OK	5.13245	11.2936	1.13778	2.14533	0.00075	0.0212734	yes
GRMZM2G098545	2:166815646-166818054	B73_Control_T0	B73_Stresses_T0	OK	34.5937	66.4517	0.941798	2.04263	0.001	0.0264077	yes
GRMZM2G098569	3:205218173-205222694	B73_Control_T0	B73_Stresses_T0	OK	7.26649	18.1061	1.31714	2.53469	5e-05	0.00267999	yes
GRMZM2G098637	2:234898159-234900736	B73_Control_T0	B73_Stresses_T0	OK	1.6398	4.1722	1.34729	2.22454	0.0006	0.0180452	yes
GRMZM2G098696	4:195298839-195300584	B73_Control_T0	B73_Stresses_T0	OK	0.750186	2.51142	1.74318	2.71718	5e-05	0.00267999	yes
GRMZM2G098875	9:144554989-144558045	B73_Control_T0	B73_Stresses_T0	OK	0.220085	1.53128	2.7986	3.69465	5e-05	0.00267999	yes
GRMZM2G098973	8:148016267-148018292	B73_Control_T0	B73_Stresses_T0	OK	4.37303	9.41783	1.10676	2.08871	0.00045	0.0146627	yes
GRMZM2G099002	10:86711389-86721041	B73_Control_T0	B73_Stresses_T0	OK	5.01602	15.294	1.60835	3.1558	5e-05	0.00267999	yes
GRMZM2G099045	8:169340591-169344919	B73_Control_T0	B73_Stresses_T0	OK	7.08661	13.1805	0.895242	1.85017	0.00215	0.0440878	yes
GRMZM2G099049	7:120797781-120799329	B73_Control_T0	B73_Stresses_T0	OK	0.963703	11.598	3.58914	4.75176	5e-05	0.00267999	yes
GRMZM2G099166	3:202018462-202020411	B73_Control_T0	B73_Stresses_T0	OK	3.28645	8.2475	1.32743	2.44466	0.0004	0.0133905	yes
GRMZM2G099167	2:207291938-207295620	B73_Control_T0	B73_Stresses_T0	OK	60.4267	31.5971	-0.935393	-1.93646	0.0014	0.0328502	yes
GRMZM2G099317	6:31415831-31420079	B73_Control_T0	B73_Stresses_T0	OK	8.45718	16.3805	0.953729	1.97252	0.0016	0.0360905	yes
GRMZM2G099319	1:179614335-179618406	B73_Control_T0	B73_Stresses_T0	OK	8.41077	17.9018	1.08979	2.3795	0.00025	0.00949274	yes
GRMZM2G099382	3:215984228-215987022	B73_Control_T0	B73_Stresses_T0	OK	0.550773	2.12508	1.94798	3.00112	5e-05	0.00267999	yes
GRMZM2G099454	1:7398291-7402945	B73_Control_T0	B73_Stresses_T0	OK	5.03961	14.0819	1.48245	2.8999	5e-05	0.00267999	yes
GRMZM2G099467	1:83410151-83414307	B73_Control_T0	B73_Stresses_T0	OK	8.39693	29.2435	1.80018	3.86606	5e-05	0.00267999	yes
GRMZM2G099619	6:31420601-31423013	B73_Control_T0	B73_Stresses_T0	OK	0.529821	1.92282	1.85965	3.16342	5e-05	0.00267999	yes
GRMZM2G099642	9:89880612-89882476	B73_Control_T0	B73_Stresses_T0	OK	0.791392	2.0607	1.38067	2.20842	0.0006	0.0180452	yes
GRMZM2G100158	5:22675579-22678984	B73_Control_T0	B73_Stresses_T0	OK	4.17061	9.49684	1.18719	2.32507	0.00015	0.00644473	yes
GRMZM2G100333	2:184567474-184571788	B73_Control_T0	B73_Stresses_T0	OK	6.85908	18.2248	1.40982	2.77029	5e-05	0.00267999	yes
GRMZM2G100583	4:46961568-46964308	B73_Control_T0	B73_Stresses_T0	OK	3.04166	10.518	1.78993	3.3354	5e-05	0.00267999	yes
GRMZM2G101000	1:215958210-215960443	B73_Control_T0	B73_Stresses_T0	OK	12.4788	41.8361	1.74527	2.95538	5e-05	0.00267999	yes
GRMZM2G101125	4:175243396-175248499	B73_Control_T0	B73_Stresses_T0	OK	1.96933	14.2581	2.856	5.1369	5e-05	0.00267999	yes
GRMZM2G101142	2:211692532-211694697	B73_Control_T0	B73_Stresses_T0	OK	3.84486	9.35238	1.2824	2.51036	5e-05	0.00267999	yes
GRMZM2G101769	2:211875345-211877961	B73_Control_T0	B73_Stresses_T0	OK	17.7777	33.4903	0.913673	1.9618	0.0015	0.0343459	yes
GRMZM2G101818	4:237244459-237245531	B73_Control_T0	B73_Stresses_T0	OK	39.9208	107.764	1.43267	3.08798	5e-05	0.00267999	yes
GRMZM2G101926	10:85197046-85200378	B73_Control_T0	B73_Stresses_T0	OK	5.23578	11.1317	1.08819	2.06467	0.0007	0.020203	yes
GRMZM2G101958	10:4168396-4169548	B73_Control_T0	B73_Stresses_T0	OK	118.429	295.037	1.31687	2.94472	5e-05	0.00267999	yes
GRMZM2G102138	2:210207281-210208102	B73_Control_T0	B73_Stresses_T0	OK	0.701936	2.47747	1.81945	2.35543	0.0006	0.0180452	yes
GRMZM2G102349	2:2787383-2790978	B73_Control_T0	B73_Stresses_T0	OK	9.6206	21.0007	1.12624	2.34896	0.0002	0.00803712	yes
GRMZM2G102352	5:88951423-88951717	B73_Control_T0	B73_Stresses_T0	OK	0	1.12874	inf	#NAME?	0.00195	0.0411215	yes
GRMZM2G102365	1:53267615-53270157	B73_Control_T0	B73_Stresses_T0	OK	12.5605	27.5134	1.13124	2.08272	0.0011	0.0280326	yes
GRMZM2G102382	9:133137425-133140041	B73_Control_T0	B73_Stresses_T0	OK	4.5379	10.4151	1.19858	1.89651	0.00135	0.0321144	yes
GRMZM2G102483	1:34390691-34405176	B73_Control_T0	B73_Stresses_T0	OK	3.67987	8.34192	1.18072	2.15225	0.0006	0.0180452	yes
GRMZM2G102714	3:13877382-13881488	B73_Control_T0	B73_Stresses_T0	OK	8.36916	17.2197	1.04091	2.26396	0.0005	0.0157896	yes
GRMZM2G102760	5:12285655-12290564	B73_Control_T0	B73_Stresses_T0	OK	41.1576	105.214	1.35409	2.56284	0.0002	0.00803712	yes
GRMZM2G102802	9:147888885-147899235	B73_Control_T0	B73_Stresses_T0	OK	27.0063	60.3415	1.15985	2.35504	0.00045	0.0146627	yes
GRMZM2G102862	5:27218203-27224159	B73_Control_T0	B73_Stresses_T0	OK	1.798	4.36564	1.2798	2.32195	0.00035	0.012157	yes
GRMZM2G102912	5:78414355-78415645	B73_Control_T0	B73_Stresses_T0	OK	10.2428	20.9849	1.03474	2.10457	0.0015	0.0343459	yes
GRMZM2G102965	9:152634260-152635669	B73_Control_T0	B73_Stresses_T0	OK	0.792697	2.12817	1.42477	2.13345	0.00185	0.0396526	yes
GRMZM2G103013	4:205984468-205985341	B73_Control_T0	B73_Stresses_T0	OK	3.83174	9.1582	1.25706	2.15863	0.00115	0.0289563	yes
GRMZM2G103197	1:204480366-204481910	B73_Control_T0	B73_Stresses_T0	OK	95.288	399.978	2.06956	4.08278	5e-05	0.00267999	yes
GRMZM2G103771	3:54113088-54114393	B73_Control_T0	B73_Stresses_T0	OK	0.327338	2.63568	3.00932	3.94582	5e-05	0.00267999	yes
GRMZM2G103841	10:95573187-95577147	B73_Control_T0	B73_Stresses_T0	OK	1.74168	3.41438	0.971145	1.73873	0.00255	0.0494536	yes
GRMZM2G103945	6:133537404-133539921	B73_Control_T0	B73_Stresses_T0	OK	4.79	50.5792	3.40045	5.99231	5e-05	0.00267999	yes
GRMZM2G104012	1:228456998-228462346	B73_Control_T0	B73_Stresses_T0	OK	3.07729	6.24985	1.02216	1.95943	0.00185	0.0396526	yes
GRMZM2G104041	4:195932306-195934184	B73_Control_T0	B73_Stresses_T0	OK	8.81959	26.3215	1.57746	3.14008	5e-05	0.00267999	yes
GRMZM2G104176	3:7118666-7121305	B73_Control_T0	B73_Stresses_T0	OK	0.756821	2.11156	1.48028	2.40362	0.0007	0.020203	yes
GRMZM2G104220	4:84797097-84798298	B73_Control_T0	B73_Stresses_T0	OK	0.254992	1.67778	2.71803	2.4116	0.0012	0.0298778	yes
GRMZM2G104269	9:19331119-19333885	B73_Control_T0	B73_Stresses_T0	OK	3.20539	10.7404	1.74448	2.25589	0.0009	0.0244835	yes
GRMZM2G104397	8:90977944-90993488	B73_Control_T0	B73_Stresses_T0	OK	6.7049	13.4173	1.00081	2.01328	0.00125	0.0305211	yes
GRMZM2G104419	4:235260669-235267150	B73_Control_T0	B73_Stresses_T0	OK	1.2158	2.46605	1.0203	1.8007	0.00215	0.0440878	yes
GRMZM2G104538	2:2500509-2502357	B73_Control_T0	B73_Stresses_T0	OK	8.52682	20.8651	1.29102	2.5473	5e-05	0.00267999	yes
GRMZM2G104551	7:143239536-143250321	B73_Control_T0	B73_Stresses_T0	OK	4.84088	10.2953	1.08865	2.12476	0.0007	0.020203	yes
GRMZM2G104639	3:66947061-66952975	B73_Control_T0	B73_Stresses_T0	OK	5.56234	16.5149	1.57001	3.24905	5e-05	0.00267999	yes
GRMZM2G104760	9:16186673-16189567	B73_Control_T0	B73_Stresses_T0	OK	2.64818	6.02332	1.18556	2.22172	0.00055	0.0169312	yes
GRMZM2G104783	4:216113548-216116085	B73_Control_T0	B73_Stresses_T0	OK	2.76446	12.749	2.20532	4.48365	5e-05	0.00267999	yes
GRMZM2G104836	6:30248251-30253253	B73_Control_T0	B73_Stresses_T0	OK	1.23611	3.90316	1.65884	2.75511	0.0003	0.0108271	yes
GRMZM2G104843	2:45820626-45825130	B73_Control_T0	B73_Stresses_T0	OK	5.45019	18.4441	1.75878	3.67747	5e-05	0.00267999	yes
GRMZM2G105221	8:157158949-157161646	B73_Control_T0	B73_Stresses_T0	OK	0.248335	0.751519	1.59752	2.36548	0.00055	0.0169312	yes
GRMZM2G105330	2:1920975-1923155	B73_Control_T0	B73_Stresses_T0	OK	2.11331	7.08698	1.74566	3.54995	5e-05	0.00267999	yes
GRMZM2G105348	5:150228696-150230232	B73_Control_T0	B73_Stresses_T0	OK	1.5934	11.5547	2.8583	4.21745	5e-05	0.00267999	yes
GRMZM2G105469	2:47551529-47553210	B73_Control_T0	B73_Stresses_T0	OK	0.127835	0.581049	2.18438	2.48594	0.00105	0.0272346	yes
GRMZM2G105473	6:159818617-159823192	B73_Control_T0	B73_Stresses_T0	OK	19.7453	38.6989	0.970782	2.06196	0.0011	0.0280326	yes
GRMZM2G105991	3:114370774-114372855	B73_Control_T0	B73_Stresses_T0	OK	1.77208	5.8261	1.71709	3.08366	5e-05	0.00267999	yes
GRMZM2G106250	8:171257382-171259372	B73_Control_T0	B73_Stresses_T0	OK	5.08579	10.1843	1.00181	1.92342	0.0018	0.0389332	yes
GRMZM2G106344	8:171262648-171265559	B73_Control_T0	B73_Stresses_T0	OK	1.14925	13.5375	3.55819	6.37672	5e-05	0.00267999	yes
GRMZM2G106363	4:209980832-209983942	B73_Control_T0	B73_Stresses_T0	OK	1.11459	6.82646	2.61463	4.08949	5e-05	0.00267999	yes
GRMZM2G106377	4:2663957-2666164	B73_Control_T0	B73_Stresses_T0	OK	0.253306	0.69535	1.45686	2.08104	0.00185	0.0396526	yes
GRMZM2G106392	9:7393650-7395331	B73_Control_T0	B73_Stresses_T0	OK	0.313042	1.23369	1.97855	2.4678	0.0009	0.0244835	yes
GRMZM2G106462	3:56813677-56821576	B73_Control_T0	B73_Stresses_T0	OK	2.40645	6.54767	1.44408	2.40548	0.00015	0.00644473	yes
GRMZM2G106479	8:138053928-138058616	B73_Control_T0	B73_Stresses_T0	OK	0.962058	2.36151	1.29551	1.9557	0.00145	0.0336278	yes
GRMZM2G106523	3:157960936-157985229	B73_Control_T0	B73_Stresses_T0	OK	1.08528	3.09752	1.51305	2.00253	0.00055	0.0169312	yes
GRMZM2G106604	2:227043363-227047534	B73_Control_T0	B73_Stresses_T0	OK	1.40335	3.20744	1.19255	2.27659	0.0008	0.022324	yes
GRMZM2G106622	10:14307489-14310723	B73_Control_T0	B73_Stresses_T0	OK	0.87047	7.31114	3.07023	5.45386	5e-05	0.00267999	yes
GRMZM2G106819	8:124326718-124327641	B73_Control_T0	B73_Stresses_T0	OK	8.54631	19.1927	1.16718	2.21319	0.00105	0.0272346	yes
GRMZM2G106950	7:82352130-82358119	B73_Control_T0	B73_Stresses_T0	OK	1.51143	3.81345	1.33518	2.33216	0.0004	0.0133905	yes
GRMZM2G107076	5:2706167-2708619	B73_Control_T0	B73_Stresses_T0	OK	7.67958	17.0967	1.15462	2.41532	0.0003	0.0108271	yes
GRMZM2G107444	5:24175089-24178168	B73_Control_T0	B73_Stresses_T0	OK	26.5871	50.4611	0.924448	2.00544	0.00135	0.0321144	yes
GRMZM2G107463	1:53171371-53176168	B73_Control_T0	B73_Stresses_T0	OK	4.97822	9.56944	0.942806	1.89444	0.00165	0.0367372	yes
GRMZM2G107498	8:161777288-161778088	B73_Control_T0	B73_Stresses_T0	OK	1.82901	4.72447	1.36909	2.20523	0.00095	0.025514	yes
GRMZM2G107665	9:22338955-22343061	B73_Control_T0	B73_Stresses_T0	OK	3.66532	7.99077	1.1244	2.09697	0.00125	0.0305211	yes
GRMZM2G107739	6:153692629-153697526	B73_Control_T0	B73_Stresses_T0	OK	5.24011	10.7517	1.03689	1.88513	0.0023	0.0460669	yes
GRMZM2G107839	3:231911305-231912822	B73_Control_T0	B73_Stresses_T0	OK	132.918	271.391	1.02983	1.97313	0.0016	0.0383262	yes
GRMZM2G107945	2:225575239-225579603	B73_Control_T0	B73_Stresses_T0	OK	2.35611	13.1966	2.48569	4.84232	5e-05	0.00267999	yes
GRMZM2G108003	1:211246762-211247955	B73_Control_T0	B73_Stresses_T0	OK	3.18111	21.8703	2.78137	5.14889	5e-05	0.00267999	yes
GRMZM2G108133	7:138413369-138417817	B73_Control_T0	B73_Stresses_T0	OK	11.4032	27.1716	1.25266	2.55543	0.0001	0.00468418	yes
GRMZM2G108135	1:180631116-180634928	B73_Control_T0	B73_Stresses_T0	OK	4.81576	9.93752	1.04512	1.91192	0.00215	0.0440878	yes
GRMZM2G108273	8:110236660-110239074	B73_Control_T0	B73_Stresses_T0	OK	1.5004	6.04708	2.01089	3.19065	5e-05	0.00267999	yes
GRMZM2G108456	6:168320029-168320891	B73_Control_T0	B73_Stresses_T0	OK	1.14175	3.29476	1.52893	2.15935	0.00125	0.0305211	yes
GRMZM2G108487	6:54460259-54461603	B73_Control_T0	B73_Stresses_T0	OK	0.658435	1.743	1.40446	1.89798	0.00235	0.0468208	yes
GRMZM2G108597	2:120865363-120867494	B73_Control_T0	B73_Stresses_T0	OK	0.986342	3.62441	1.87759	3.12666	5e-05	0.00267999	yes
GRMZM2G108849	7:152808838-152813218	B73_Control_T0	B73_Stresses_T0	OK	24.9875	46.4402	0.894166	1.9246	0.00185	0.0396526	yes
GRMZM2G108997	9:104926885-104927869	B73_Control_T0	B73_Stresses_T0	OK	0.385949	3.21635	3.05894	3.83981	5e-05	0.00267999	yes
GRMZM2G109070	5:76982746-76992833	B73_Control_T0	B73_Stresses_T0	OK	11.5218	24.0517	1.06178	2.20509	0.00075	0.0212734	yes
GRMZM2G109130	1:264266380-264271190	B73_Control_T0	B73_Stresses_T0	OK	0.50899	5.35624	3.39551	6.43224	5e-05	0.00267999	yes
GRMZM2G109201	1:63036962-63041276	B73_Control_T0	B73_Stresses_T0	OK	0.949604	2.93393	1.62744	2.55271	5e-05	0.00267999	yes
GRMZM2G109959	5:178970657-178971460	B73_Control_T0	B73_Stresses_T0	OK	0.464113	2.95155	2.66893	2.83677	5e-05	0.00267999	yes
GRMZM2G109967	1:43233844-43241183	B73_Control_T0	B73_Stresses_T0	OK	6.0049	11.4912	0.936315	1.89645	0.0018	0.0389332	yes
GRMZM2G110192	4:159750699-159753203	B73_Control_T0	B73_Stresses_T0	OK	11.2178	38.4104	1.77571	3.67434	5e-05	0.00267999	yes
GRMZM2G110276	1:185974794-185975017	B73_Control_T0	B73_Stresses_T0	OK	11.4345	33.7498	1.56149	2.10292	0.00085	0.0234772	yes
GRMZM2G110504	8:6920227-6921126	B73_Control_T0	B73_Stresses_T0	OK	46.5583	171.162	1.87825	4.12069	5e-05	0.00267999	yes
GRMZM2G110567	10:92550633-92552658	B73_Control_T0	B73_Stresses_T0	OK	2.11231	11.4278	2.43566	2.23431	0.00155	0.0351931	yes
GRMZM2G110922	3:174813368-174818806	B73_Control_T0	B73_Stresses_T0	OK	10.7694	19.4611	0.853649	1.79715	0.0024	0.0474924	yes
GRMZM2G111112	3:221965556-221966733	B73_Control_T0	B73_Stresses_T0	OK	0.430545	2.61077	2.60024	2.71394	0.0005	0.0157896	yes
GRMZM2G111200	3:33063395-33066135	B73_Control_T0	B73_Stresses_T0	OK	4.84622	10.156	1.06741	2.07955	0.00035	0.012157	yes
GRMZM2G111224	7:165399551-165408274	B73_Control_T0	B73_Stresses_T0	OK	4.16517	9.35597	1.16751	2.20924	0.0004	0.0133905	yes
GRMZM2G111271	4:26681988-26684778	B73_Control_T0	B73_Stresses_T0	OK	3.01486	6.43063	1.09287	2.03409	0.00125	0.0305211	yes
GRMZM2G111428	8:172044501-172046352	B73_Control_T0	B73_Stresses_T0	OK	0.201657	0.659623	1.70974	2.25223	0.0024	0.0474924	yes
GRMZM2G111697	2:68561212-68563427	B73_Control_T0	B73_Stresses_T0	OK	5.01435	11.1876	1.15776	2.41961	0.00025	0.00949274	yes
GRMZM2G112488	1:47182427-47183304	B73_Control_T0	B73_Stresses_T0	OK	0.282933	2.3515	3.05505	3.43815	0.0001	0.00468418	yes
GRMZM2G112629	3:29613766-29617374	B73_Control_T0	B73_Stresses_T0	OK	4.75299	13.4377	1.49938	2.42293	0.0007	0.020203	yes
GRMZM2G113002	1:40572368-40575601	B73_Control_T0	B73_Stresses_T0	OK	2.67245	5.8044	1.11898	2.18206	0.00065	0.0191389	yes
GRMZM2G113060	9:149648094-149649451	B73_Control_T0	B73_Stresses_T0	OK	0.607624	2.4064	1.98562	3.0093	5e-05	0.00267999	yes
GRMZM2G113129	6:163110870-163115132	B73_Control_T0	B73_Stresses_T0	OK	4.57347	8.88666	0.958354	1.938	0.00115	0.0289563	yes
GRMZM2G113135	5:23018080-23018894	B73_Control_T0	B73_Stresses_T0	OK	0.392839	1.49897	1.93196	2.35457	0.0008	0.022324	yes
GRMZM2G113158	1:296740217-296743555	B73_Control_T0	B73_Stresses_T0	OK	1.78914	3.62452	1.01852	2.13597	0.0017	0.0375855	yes
GRMZM2G113409	5:174345529-174354316	B73_Control_T0	B73_Stresses_T0	OK	28.2221	54.5417	0.950537	1.89556	0.0022	0.0447739	yes
GRMZM2G113545	8:70119015-70119663	B73_Control_T0	B73_Stresses_T0	OK	163.597	78.246	-1.06405	-2.16904	0.00075	0.0212734	yes
GRMZM2G113618	2:196077948-196079957	B73_Control_T0	B73_Stresses_T0	OK	0.638763	1.91042	1.58054	2.53194	0.00025	0.00949274	yes
GRMZM2G113761	1:86369093-86370699	B73_Control_T0	B73_Stresses_T0	OK	0.632478	2.43999	1.94779	2.63671	5e-05	0.00267999	yes
GRMZM2G113796	7:102674560-102677370	B73_Control_T0	B73_Stresses_T0	OK	8.3689	15.9675	0.932027	1.83831	0.0023	0.0460669	yes
GRMZM2G113844	2:105793399-105815258	B73_Control_T0	B73_Stresses_T0	OK	0.256735	0.894294	1.80047	2.36049	0.00035	0.012157	yes
GRMZM2G114044	3:2813693-2815256	B73_Control_T0	B73_Stresses_T0	OK	2.89342	7.88439	1.44623	2.68544	5e-05	0.00267999	yes
GRMZM2G114050	3:2816015-2816532	B73_Control_T0	B73_Stresses_T0	OK	3.89626	11.9502	1.61688	3.06521	0.0001	0.00468418	yes
GRMZM2G114127	5:184443938-184445313	B73_Control_T0	B73_Stresses_T0	OK	68.4741	32.3857	-1.0802	-2.04837	0.00115	0.0289563	yes
GRMZM2G114153	2:27351874-27353163	B73_Control_T0	B73_Stresses_T0	OK	1.13496	2.71786	1.25983	1.93135	0.00235	0.0468208	yes
GRMZM2G114182	10:141752926-141761494	B73_Control_T0	B73_Stresses_T0	OK	22.3243	11.08	-1.01066	-2.22255	0.0005	0.0157896	yes
GRMZM2G114307	1:225639887-225640097	B73_Control_T0	B73_Stresses_T0	OK	0	1.21149	inf	#NAME?	0.00165	0.0367372	yes
GRMZM2G114320	5:142931167-142934264	B73_Control_T0	B73_Stresses_T0	OK	2.51363	8.67819	1.78762	2.62071	5e-05	0.00267999	yes
GRMZM2G114503	6:166381902-166382762	B73_Control_T0	B73_Stresses_T0	OK	1.86853	5.61148	1.58648	2.50864	0.0001	0.00468418	yes
GRMZM2G114572	8:29375942-29377918	B73_Control_T0	B73_Stresses_T0	OK	0.275269	0.782009	1.50634	2.04383	0.0025	0.0488338	yes
GRMZM2G114850	3:122090411-122094741	B73_Control_T0	B73_Stresses_T0	OK	0.167961	0.580384	1.78888	2.01753	0.00175	0.0382888	yes
GRMZM2G114988	4:78570476-78572699	B73_Control_T0	B73_Stresses_T0	OK	0.550842	2.27362	2.04528	3.29647	5e-05	0.00267999	yes
GRMZM2G115105	1:17382906-17394536	B73_Control_T0	B73_Stresses_T0	OK	1.67958	4.4734	1.41327	2.56764	0.0001	0.00468418	yes
GRMZM2G115960	3:48806888-48810673	B73_Control_T0	B73_Stresses_T0	OK	6.6811	18.0282	1.4321	2.63691	0.0001	0.00468418	yes
GRMZM2G116557	8:159639970-159646951	B73_Control_T0	B73_Stresses_T0	OK	9.01285	17.5722	0.963243	1.98246	0.0013	0.0313182	yes
GRMZM2G116614	7:121257028-121259231	B73_Control_T0	B73_Stresses_T0	OK	29.1164	76.8154	1.39956	2.7713	0.0001	0.00468418	yes
GRMZM2G116885	1:232980075-232983251	B73_Control_T0	B73_Stresses_T0	OK	2.8967	5.99881	1.05027	1.88625	0.00145	0.0336278	yes
GRMZM2G117164	5:190526952-190528628	B73_Control_T0	B73_Stresses_T0	OK	0.514935	10.8852	4.40183	6.48362	5e-05	0.00267999	yes
GRMZM2G117246	9:138237811-138241068	B73_Control_T0	B73_Stresses_T0	OK	0.736936	2.3754	1.68856	2.47556	0.0008	0.022324	yes
GRMZM2G117271	5:67891977-67892352	B73_Control_T0	B73_Stresses_T0	OK	1.28939	6.10823	2.24407	2.33462	0.00055	0.0169312	yes
GRMZM2G117836	10:53487794-53491678	B73_Control_T0	B73_Stresses_T0	OK	4.23679	9.73231	1.19981	2.53722	5e-05	0.00267999	yes
GRMZM2G117851	3:212260635-212276138	B73_Control_T0	B73_Stresses_T0	OK	0.504501	2.39222	2.24542	3.31159	5e-05	0.00267999	yes
GRMZM2G117878	7:85288736-85290669	B73_Control_T0	B73_Stresses_T0	OK	0.327228	1.56584	2.25858	3.13478	0.00015	0.00644473	yes
GRMZM2G117993	2:212900214-212905203	B73_Control_T0	B73_Stresses_T0	OK	6.32689	14.67	1.2133	2.53982	0.0002	0.00803712	yes
GRMZM2G118037	6:150703738-150713662	B73_Control_T0	B73_Stresses_T0	OK	35.2956	68.4064	0.954642	2.07612	0.00065	0.0191389	yes
GRMZM2G118104	4:74621050-74623345	B73_Control_T0	B73_Stresses_T0	OK	4.85507	11.2049	1.20656	2.31855	0.0002	0.00803712	yes
GRMZM2G118172	1:256856446-256857212	B73_Control_T0	B73_Stresses_T0	OK	4.41481	18.7757	2.08845	3.89673	5e-05	0.00267999	yes
GRMZM2G118345	2:28677254-28680358	B73_Control_T0	B73_Stresses_T0	OK	2.16859	9.00943	2.05468	4.08035	5e-05	0.00267999	yes
GRMZM2G118610	10:64494293-64497324	B73_Control_T0	B73_Stresses_T0	OK	12.5877	56.9558	2.17783	4.04664	5e-05	0.00267999	yes
GRMZM2G119186	5:2496041-2497691	B73_Control_T0	B73_Stresses_T0	OK	4.43566	13.2026	1.5736	3.02201	5e-05	0.00267999	yes
GRMZM2G119521	1:238809555-238811821	B73_Control_T0	B73_Stresses_T0	OK	2.52988	5.68211	1.16736	2.27786	0.0008	0.022324	yes
GRMZM2G119583	6:24318396-24320624	B73_Control_T0	B73_Stresses_T0	OK	5.76175	12.1963	1.08187	2.2962	0.00035	0.012157	yes
GRMZM2G119705	7:162849639-162851038	B73_Control_T0	B73_Stresses_T0	OK	9.72067	25.0503	1.3657	2.68904	5e-05	0.00267999	yes
GRMZM2G119782	5:213385393-213386254	B73_Control_T0	B73_Stresses_T0	OK	54.9535	120.24	1.12964	2.65455	5e-05	0.00267999	yes
GRMZM2G119823	10:105635723-105638288	B73_Control_T0	B73_Stresses_T0	OK	6.58153	19.858	1.59322	2.72468	0.00035	0.012157	yes
GRMZM2G119865	6:79717474-79718928	B73_Control_T0	B73_Stresses_T0	OK	0.719268	2.18346	1.60201	2.56711	0.0003	0.0108271	yes
GRMZM2G119970	6:142393786-142396033	B73_Control_T0	B73_Stresses_T0	OK	1.47744	4.48261	1.60124	3.07233	5e-05	0.00267999	yes
GRMZM2G119975	2:40429831-40430859	B73_Control_T0	B73_Stresses_T0	OK	1.58007	4.36284	1.46528	2.07387	0.00085	0.0234772	yes
GRMZM2G120304	3:31898898-31902299	B73_Control_T0	B73_Stresses_T0	OK	72.5199	308.359	2.08816	2.49532	5e-05	0.00267999	yes
GRMZM2G120320	5:92841737-92843574	B73_Control_T0	B73_Stresses_T0	OK	12.7437	40.3161	1.66157	2.92868	5e-05	0.00267999	yes
GRMZM2G120971	7:169484380-169486976	B73_Control_T0	B73_Stresses_T0	OK	2.5939	5.88798	1.18265	2.28012	0.00025	0.00949274	yes
GRMZM2G121565	6:147401418-147404841	B73_Control_T0	B73_Stresses_T0	OK	2.36739	4.92689	1.05738	1.97357	0.001	0.0264077	yes
GRMZM2G121715	5:2109669-2112066	B73_Control_T0	B73_Stresses_T0	OK	1.44168	3.1253	1.11624	1.97934	0.00135	0.0321144	yes
GRMZM2G121928	4:60384133-60384965	B73_Control_T0	B73_Stresses_T0	OK	0.263806	6.34736	4.58861	5.72751	5e-05	0.00267999	yes
GRMZM2G122276	5:178989443-178990335	B73_Control_T0	B73_Stresses_T0	OK	0.226203	1.08476	2.26169	2.33919	0.0015	0.0343459	yes
GRMZM2G122584	3:209159594-209160447	B73_Control_T0	B73_Stresses_T0	OK	9.57248	22.4019	1.22666	2.52997	0.00015	0.00644473	yes
GRMZM2G122591	3:209161363-209167248	B73_Control_T0	B73_Stresses_T0	OK	1.94943	4.20455	1.1089	1.9226	0.0019	0.0403364	yes
GRMZM2G123029	10:87103467-87106603	B73_Control_T0	B73_Stresses_T0	OK	18.0413	54.88	1.60498	3.35869	5e-05	0.00267999	yes
GRMZM2G123104	8:40689168-40692733	B73_Control_T0	B73_Stresses_T0	OK	0.944353	2.12365	1.16915	1.82088	0.00245	0.048155	yes
GRMZM2G123407	3:47499959-47501850	B73_Control_T0	B73_Stresses_T0	OK	6.53914	14.7654	1.17505	2.42742	0.0001	0.00468418	yes
GRMZM2G123667	4:208153196-208156017	B73_Control_T0	B73_Stresses_T0	OK	2.16099	10.6614	2.30263	4.31818	5e-05	0.00267999	yes
GRMZM2G123896	1:222643513-222645307	B73_Control_T0	B73_Stresses_T0	OK	108.607	372.641	1.77868	3.62105	5e-05	0.00267999	yes
GRMZM2G124042	1:14029886-14032276	B73_Control_T0	B73_Stresses_T0	OK	1.33958	3.77569	1.49496	2.92915	5e-05	0.00267999	yes
GRMZM2G124136	5:190966099-190968852	B73_Control_T0	B73_Stresses_T0	OK	0.242426	1.28093	2.40157	3.20653	5e-05	0.00267999	yes
GRMZM2G124184	3:126543136-126549231	B73_Control_T0	B73_Stresses_T0	OK	2.4766	0.195705	-3.66161	-1.28712	0.0009	0.0244835	yes
GRMZM2G124759	8:133098809-133100443	B73_Control_T0	B73_Stresses_T0	OK	31.3506	185.349	2.56368	5.14555	5e-05	0.00267999	yes
GRMZM2G124799	6:159037315-159038747	B73_Control_T0	B73_Stresses_T0	OK	0.492078	3.20967	2.70547	3.58426	5e-05	0.00267999	yes
GRMZM2G124868	4:100301757-100302837	B73_Control_T0	B73_Stresses_T0	OK	0.334295	1.05629	1.65982	2.05424	0.0008	0.022324	yes
GRMZM2G124927	8:20562432-20567278	B73_Control_T0	B73_Stresses_T0	OK	0.106285	0.717776	2.75559	1.48597	0.0023	0.0460669	yes
GRMZM2G125032	3:151858688-151860775	B73_Control_T0	B73_Stresses_T0	OK	0.34106	1.17128	1.77999	2.27253	0.0005	0.0157896	yes
GRMZM2G125314	1:67134760-67136668	B73_Control_T0	B73_Stresses_T0	OK	2.22553	6.38493	1.52052	2.60262	0.0001	0.00468418	yes
GRMZM2G125411	3:178651444-178655463	B73_Control_T0	B73_Stresses_T0	OK	9.81333	21.6538	1.14181	2.16135	0.00015	0.00644473	yes
GRMZM2G125441	9:76787845-76789249	B73_Control_T0	B73_Stresses_T0	OK	49.1265	130.296	1.40722	2.00547	0.0016	0.0360905	yes
GRMZM2G125476	10:118987936-118990215	B73_Control_T0	B73_Stresses_T0	OK	0.558961	1.58787	1.50627	2.07648	0.00115	0.0289563	yes
GRMZM2G125482	2:184907574-184909958	B73_Control_T0	B73_Stresses_T0	OK	1.19558	6.74412	2.49592	4.19074	5e-05	0.00267999	yes
GRMZM2G125571	3:219145193-219146419	B73_Control_T0	B73_Stresses_T0	OK	0.457471	1.37674	1.5895	2.13167	0.00095	0.025514	yes
GRMZM2G125653	7:115336588-115338419	B73_Control_T0	B73_Stresses_T0	OK	15.1475	46.256	1.61056	3.53922	5e-05	0.00267999	yes
GRMZM2G125775	2:179011180-179012357	B73_Control_T0	B73_Stresses_T0	OK	1.55443	4.17297	1.42469	2.36468	0.00075	0.0212734	yes
GRMZM2G125813	9:122850992-122851593	B73_Control_T0	B73_Stresses_T0	OK	2.48522	11.6026	2.22301	3.53474	5e-05	0.00267999	yes
GRMZM2G125923	10:113534702-113536450	B73_Control_T0	B73_Stresses_T0	OK	4.11937	11.6567	1.50066	3.22751	5e-05	0.00267999	yes
GRMZM2G126361	6:83126965-83131041	B73_Control_T0	B73_Stresses_T0	OK	41.4995	77.3344	0.898016	1.95837	0.0018	0.0389332	yes
GRMZM2G126386	3:154698357-154701733	B73_Control_T0	B73_Stresses_T0	OK	8.73466	23.4004	1.42171	3.12311	5e-05	0.00267999	yes
GRMZM2G126749	3:21375546-21378108	B73_Control_T0	B73_Stresses_T0	OK	0.633941	3.46796	2.45167	3.87853	5e-05	0.00267999	yes
GRMZM2G126900	9:57432620-57435925	B73_Control_T0	B73_Stresses_T0	OK	14.0638	4.21537	-1.73825	-2.73487	5e-05	0.00267999	yes
GRMZM2G126986	5:214778032-214779150	B73_Control_T0	B73_Stresses_T0	OK	0.682899	2.27262	1.73461	2.40052	0.00045	0.0146627	yes
GRMZM2G127031	7:165337343-165341000	B73_Control_T0	B73_Stresses_T0	OK	3.29824	7.40764	1.16732	2.42997	0.0004	0.0133905	yes
GRMZM2G127080	6:123554826-123558607	B73_Control_T0	B73_Stresses_T0	OK	2.95843	5.89817	0.995434	1.93098	0.0017	0.0375855	yes
GRMZM2G127134	2:219785665-219794161	B73_Control_T0	B73_Stresses_T0	OK	0.813302	2.12301	1.38425	2.11773	0.0016	0.0360905	yes
GRMZM2G127139	2:45068133-45077882	B73_Control_T0	B73_Stresses_T0	OK	21.4534	43.1723	1.0089	2.09242	0.00065	0.0191389	yes
GRMZM2G127336	10:57658110-57664789	B73_Control_T0	B73_Stresses_T0	OK	0.613695	2.68343	2.12848	3.18454	5e-05	0.00267999	yes
GRMZM2G127338	6:7126990-7129543	B73_Control_T0	B73_Stresses_T0	OK	0.540717	2.09281	1.95249	3.05049	5e-05	0.00267999	yes
GRMZM2G127350	6:153508287-153512627	B73_Control_T0	B73_Stresses_T0	OK	4.66709	15.7017	1.75032	3.31451	5e-05	0.00267999	yes
GRMZM2G127379	10:2682267-2684357	B73_Control_T0	B73_Stresses_T0	OK	0.158079	0.787378	2.31641	2.96374	0.00045	0.0146627	yes
GRMZM2G127421	1:239887470-239889132	B73_Control_T0	B73_Stresses_T0	OK	4.24687	10.748	1.3396	2.61172	5e-05	0.00267999	yes
GRMZM2G127537	7:123539133-123541042	B73_Control_T0	B73_Stresses_T0	OK	1.96939	5.58373	1.50348	2.79109	5e-05	0.00267999	yes
GRMZM2G128515	9:14318119-14321708	B73_Control_T0	B73_Stresses_T0	OK	1.51681	4.15882	1.45513	2.43108	0.00025	0.00949274	yes
GRMZM2G128644	1:52250199-52251583	B73_Control_T0	B73_Stresses_T0	OK	1.17626	2.85773	1.28066	2.2436	0.00225	0.0454255	yes
GRMZM2G129006	10:139357526-139358451	B73_Control_T0	B73_Stresses_T0	OK	0.276728	1.06907	1.94982	2.37212	0.0015	0.0343459	yes
GRMZM2G129018	7:115719688-115721820	B73_Control_T0	B73_Stresses_T0	OK	6.05341	20.2834	1.74448	3.92551	5e-05	0.00267999	yes
GRMZM2G129189	5:182569000-182570164	B73_Control_T0	B73_Stresses_T0	OK	5.11927	16.0601	1.64947	3.47482	5e-05	0.00267999	yes
GRMZM2G129266	1:225937240-225939365	B73_Control_T0	B73_Stresses_T0	OK	2.51866	5.78165	1.19883	1.94715	0.00215	0.0440878	yes
GRMZM2G129777	3:22395048-22397063	B73_Control_T0	B73_Stresses_T0	OK	28.3515	57.7281	1.02585	2.15825	0.0011	0.0280326	yes
GRMZM2G129815	9:134341873-134342886	B73_Control_T0	B73_Stresses_T0	OK	0.51731	1.84306	1.833	2.60192	0.00025	0.00949274	yes
GRMZM2G129860	3:217218198-217221692	B73_Control_T0	B73_Stresses_T0	OK	3.28375	18.9973	2.53238	4.36268	5e-05	0.00267999	yes
GRMZM2G129879	1:209628061-209629126	B73_Control_T0	B73_Stresses_T0	OK	3.42913	10.5761	1.62489	3.31906	5e-05	0.00267999	yes
GRMZM2G130049	2:151074218-151076969	B73_Control_T0	B73_Stresses_T0	OK	0.114148	0.436851	1.93624	2.39542	0.00095	0.025514	yes
GRMZM2G130053	5:7119674-7121677	B73_Control_T0	B73_Stresses_T0	OK	11.9009	5.37051	-1.14794	-2.03931	0.0013	0.0313182	yes
GRMZM2G130764	8:170357808-170361292	B73_Control_T0	B73_Stresses_T0	OK	0.491346	1.6828	1.77605	2.61047	0.0003	0.0108271	yes
GRMZM2G130800	3:25921335-25925169	B73_Control_T0	B73_Stresses_T0	OK	3.72461	7.71063	1.04976	2.18837	0.00105	0.0272346	yes
GRMZM2G131165	1:211484864-211490236	B73_Control_T0	B73_Stresses_T0	OK	5.49599	21.798	1.98774	4.25874	5e-05	0.00267999	yes
GRMZM2G131266	1:211370642-211373082	B73_Control_T0	B73_Stresses_T0	OK	0.958187	3.86891	2.01355	3.47597	5e-05	0.00267999	yes
GRMZM2G131489	7:81954099-81966091	B73_Control_T0	B73_Stresses_T0	OK	11.6535	23.1289	0.988934	2.06931	0.0011	0.0280326	yes
GRMZM2G131618	1:226679442-226680502	B73_Control_T0	B73_Stresses_T0	OK	0.441569	1.3003	1.55813	2.08724	0.00245	0.048155	yes
GRMZM2G131969	10:132197207-132209064	B73_Control_T0	B73_Stresses_T0	OK	6.01269	16.8042	1.48274	2.08168	0.002	0.0419424	yes
GRMZM2G131982	2:22527285-22530964	B73_Control_T0	B73_Stresses_T0	OK	1.2021	3.85532	1.6813	2.54881	0.0001	0.00468418	yes
GRMZM2G132069	3:6802221-6806161	B73_Control_T0	B73_Stresses_T0	OK	9.84125	25.4111	1.36855	2.94445	5e-05	0.00267999	yes
GRMZM2G132185	8:171200008-171201130	B73_Control_T0	B73_Stresses_T0	OK	10.7117	20.5148	0.937472	2.05248	0.00185	0.0396526	yes
GRMZM2G132358	5:97745414-97747457	B73_Control_T0	B73_Stresses_T0	OK	4.45091	10.7388	1.27066	2.56332	5e-05	0.00267999	yes
GRMZM2G132478	6:142832871-142835221	B73_Control_T0	B73_Stresses_T0	OK	0.550528	1.80161	1.7104	2.73225	5e-05	0.00267999	yes
GRMZM2G132690	1:82163653-82164902	B73_Control_T0	B73_Stresses_T0	OK	1.13569	4.1487	1.86908	2.77974	0.00015	0.00644473	yes
GRMZM2G132868	8:100221798-100225360	B73_Control_T0	B73_Stresses_T0	OK	1.20051	2.8858	1.26532	2.1014	0.00105	0.0272346	yes
GRMZM2G132880	4:188561913-188563106	B73_Control_T0	B73_Stresses_T0	OK	0.178081	1.14613	2.68617	2.41158	0.00195	0.0411215	yes
GRMZM2G133400	7:170683744-170685433	B73_Control_T0	B73_Stresses_T0	OK	10.1873	32.5864	1.67751	3.63444	5e-05	0.00267999	yes
GRMZM2G133407	5:1817470-1820935	B73_Control_T0	B73_Stresses_T0	OK	4.35151	10.3087	1.24428	2.40521	0.00065	0.0191389	yes
GRMZM2G133434	5:53405231-53407072	B73_Control_T0	B73_Stresses_T0	OK	2.33564	5.33245	1.19098	2.15566	0.00055	0.0169312	yes
GRMZM2G133675	4:6601617-6606573	B73_Control_T0	B73_Stresses_T0	OK	2.7281	9.22739	1.75802	2.78679	5e-05	0.00267999	yes
GRMZM2G133720	8:27703137-27705894	B73_Control_T0	B73_Stresses_T0	OK	0.31971	0.999993	1.64515	2.39455	0.0004	0.0133905	yes
GRMZM2G133793	3:93102797-93103987	B73_Control_T0	B73_Stresses_T0	OK	0.711003	1.88297	1.40508	2.06586	0.0024	0.0474924	yes
GRMZM2G133958	4:239016738-239023284	B73_Control_T0	B73_Stresses_T0	OK	10.7676	23.2189	1.1086	2.31637	0.0002	0.00803712	yes
GRMZM2G134023	4:156218330-156219514	B73_Control_T0	B73_Stresses_T0	OK	5.86177	19.6455	1.74479	3.4888	5e-05	0.00267999	yes
GRMZM2G134045	9:112127021-112137834	B73_Control_T0	B73_Stresses_T0	OK	5.12249	11.984	1.22619	2.10056	0.0004	0.0133905	yes
GRMZM2G134066	6:6257686-6259066	B73_Control_T0	B73_Stresses_T0	OK	2.00854	4.61634	1.2006	2.17184	0.0011	0.0280326	yes
GRMZM2G134264	2:102766781-102769426	B73_Control_T0	B73_Stresses_T0	OK	60.3643	127.586	1.0797	1.99295	0.00205	0.0425903	yes
GRMZM2G134382	9:47658296-47660713	B73_Control_T0	B73_Stresses_T0	OK	6.27101	13.3201	1.08683	2.07272	0.00075	0.0212734	yes
GRMZM2G134396	7:174797431-174805272	B73_Control_T0	B73_Stresses_T0	OK	4.83241	12.2656	1.34381	2.25399	0.0006	0.0180452	yes
GRMZM2G134476	9:137023002-137024849	B73_Control_T0	B73_Stresses_T0	OK	5.90992	12.2902	1.05629	2.06783	0.0013	0.0313182	yes
GRMZM2G134628	3:220928319-220934347	B73_Control_T0	B73_Stresses_T0	OK	5.6227	16.4595	1.54959	3.2417	5e-05	0.00267999	yes
GRMZM2G134671	1:59766714-59771616	B73_Control_T0	B73_Stresses_T0	OK	6.56716	16.6125	1.33892	2.9092	5e-05	0.00267999	yes
GRMZM2G134708	4:53106012-53110676	B73_Control_T0	B73_Stresses_T0	OK	2.76922	13.692	2.30579	4.60769	5e-05	0.00267999	yes
GRMZM2G135385	5:190614417-190615314	B73_Control_T0	B73_Stresses_T0	OK	0.923875	2.64947	1.51994	2.123	0.0019	0.0403364	yes
GRMZM2G135446	2:141517842-141523354	B73_Control_T0	B73_Stresses_T0	OK	4.01924	8.89127	1.14547	2.25867	0.0001	0.00468418	yes
GRMZM2G135722	3:176043969-176045918	B73_Control_T0	B73_Stresses_T0	OK	0.580496	6.2751	3.43428	5.4303	5e-05	0.00267999	yes
GRMZM2G135877_O_1	1:29788975-29791801	B73_Control_T0	B73_Stresses_T0	OK	0.455354	1.54946	1.76671	2.54562	0.0002	0.00803712	yes
GRMZM2G136100	5:173613085-173615035	B73_Control_T0	B73_Stresses_T0	OK	0.264301	0.972053	1.87885	2.24708	0.00105	0.0272346	yes
GRMZM2G136139	4:163476598-163479602	B73_Control_T0	B73_Stresses_T0	OK	3.17272	12.834	2.01618	3.81306	5e-05	0.00267999	yes
GRMZM2G136266	10:7921800-7925637	B73_Control_T0	B73_Stresses_T0	OK	2.66569	6.85038	1.36167	2.60811	5e-05	0.00267999	yes
GRMZM2G136270	1:56039666-56040142	B73_Control_T0	B73_Stresses_T0	OK	12.0201	27.3499	1.18609	2.0293	0.00125	0.0305211	yes
GRMZM2G136300	9:75178374-75189228	B73_Control_T0	B73_Stresses_T0	OK	0.771739	3.04687	1.98114	3.33249	5e-05	0.00267999	yes
GRMZM2G136364	2:56316541-56317722	B73_Control_T0	B73_Stresses_T0	OK	18.833	80.4969	2.09567	4.6464	5e-05	0.00267999	yes
GRMZM2G136453	1:195364023-195371310	B73_Control_T0	B73_Stresses_T0	OK	17.5525	46.5291	1.40645	2.05743	0.0019	0.0403364	yes
GRMZM2G136495	9:121838114-121841737	B73_Control_T0	B73_Stresses_T0	OK	6.21948	12.4219	0.998021	2.11689	0.00255	0.0494536	yes
GRMZM2G136960	10:144108827-144109924	B73_Control_T0	B73_Stresses_T0	OK	7.73247	28.829	1.89852	3.50302	5e-05	0.00267999	yes
GRMZM2G136981	10:8852552-8854107	B73_Control_T0	B73_Stresses_T0	OK	147.191	822.494	2.48232	4.75323	5e-05	0.00267999	yes
GRMZM2G137029	4:155404440-155409780	B73_Control_T0	B73_Stresses_T0	OK	5.61076	11.3533	1.01684	1.90204	0.00165	0.0367372	yes
GRMZM2G137108	6:113136257-113140405	B73_Control_T0	B73_Stresses_T0	OK	12.6497	38.7351	1.61454	3.33412	5e-05	0.00267999	yes
GRMZM2G137151	6:146570741-146575010	B73_Control_T0	B73_Stresses_T0	OK	56.5764	109.438	0.951844	1.99982	0.00255	0.0494536	yes
GRMZM2G137161	2:42628939-42631697	B73_Control_T0	B73_Stresses_T0	OK	0.820849	3.56885	2.12027	3.29333	5e-05	0.00267999	yes
GRMZM2G137329	1:2993010-2993734	B73_Control_T0	B73_Stresses_T0	OK	70.1063	199.624	1.50967	3.57281	5e-05	0.00267999	yes
GRMZM2G137421	6:103766056-103773502	B73_Control_T0	B73_Stresses_T0	OK	0.355245	0.903089	1.34605	2.02923	0.0023	0.0460669	yes
GRMZM2G137535	6:142501767-142506498	B73_Control_T0	B73_Stresses_T0	OK	9.57459	2.97249	-1.68754	-3.28524	5e-05	0.00267999	yes
GRMZM2G137582	6:102392989-102395999	B73_Control_T0	B73_Stresses_T0	OK	4.6007	9.03254	0.973278	2.06461	0.00165	0.0367372	yes
GRMZM2G137821	1:43673573-43674188	B73_Control_T0	B73_Stresses_T0	OK	8.33232	24.5312	1.55783	3.05598	5e-05	0.00267999	yes
GRMZM2G137891	1:272340322-272342968	B73_Control_T0	B73_Stresses_T0	OK	2.97935	7.1704	1.26706	2.42994	0.0008	0.022324	yes
GRMZM2G137964	2:75885968-75888980	B73_Control_T0	B73_Stresses_T0	OK	0.399904	2.60612	2.70418	2.57296	0.0005	0.0157896	yes
GRMZM2G138074	3:187768901-187771862	B73_Control_T0	B73_Stresses_T0	OK	13.4125	29.2025	1.12252	2.44104	0.0003	0.0108271	yes
GRMZM2G138176	3:171752523-171756372	B73_Control_T0	B73_Stresses_T0	OK	5.39407	17.3181	1.68283	2.9456	5e-05	0.00267999	yes
GRMZM2G138255	8:8857479-8861217	B73_Control_T0	B73_Stresses_T0	OK	2.85137	5.82025	1.02943	1.93531	0.00135	0.0321144	yes
GRMZM2G138259	4:77234780-77235944	B73_Control_T0	B73_Stresses_T0	OK	0.29008	1.16942	2.01127	2.74479	0.00075	0.0212734	yes
GRMZM2G138382	1:295078228-295084217	B73_Control_T0	B73_Stresses_T0	OK	5.64875	14.4099	1.35106	2.38087	0.0003	0.0108271	yes
GRMZM2G138589	9:148882510-148885238	B73_Control_T0	B73_Stresses_T0	OK	4.86875	13.6112	1.48317	2.9366	5e-05	0.00267999	yes
GRMZM2G138624	4:133950462-133953167	B73_Control_T0	B73_Stresses_T0	OK	4.271	10.2912	1.26877	2.2833	0.0003	0.0108271	yes
GRMZM2G138770	2:35101698-35103768	B73_Control_T0	B73_Stresses_T0	OK	1.83584	5.89519	1.6831	3.20974	5e-05	0.00267999	yes
GRMZM2G138809	4:35381188-35382246	B73_Control_T0	B73_Stresses_T0	OK	3.62124	9.71332	1.42348	2.75711	5e-05	0.00267999	yes
GRMZM2G139035	5:172331525-172333862	B73_Control_T0	B73_Stresses_T0	OK	9.48195	22.1555	1.22441	2.30101	0.0003	0.0108271	yes
GRMZM2G139223	8:171327197-171329310	B73_Control_T0	B73_Stresses_T0	OK	0.227836	0.931353	2.03133	2.85883	0.0001	0.00468418	yes
GRMZM2G139300	5:169497596-169502089	B73_Control_T0	B73_Stresses_T0	OK	4.47973	9.99327	1.15754	2.41942	0.0002	0.00803712	yes
GRMZM2G139328	1:160833203-160835539	B73_Control_T0	B73_Stresses_T0	OK	0.521162	1.35996	1.38376	1.94591	0.00205	0.0425903	yes
GRMZM2G139460	8:171297745-171298420	B73_Control_T0	B73_Stresses_T0	OK	3.90673	9.58957	1.2955	2.2643	0.00025	0.00949274	yes
GRMZM2G139512	10:106451544-106454287	B73_Control_T0	B73_Stresses_T0	OK	11.9616	24.6648	1.04404	2.18024	0.0011	0.0280326	yes
GRMZM2G139535	7:125896424-125900126	B73_Control_T0	B73_Stresses_T0	OK	0.145352	0.622317	2.0981	2.69585	0.00015	0.00644473	yes
GRMZM2G139765	5:188716604-188718676	B73_Control_T0	B73_Stresses_T0	OK	0.511672	1.28642	1.33006	1.91701	0.0024	0.0474924	yes
GRMZM2G139786	3:127533188-127534038	B73_Control_T0	B73_Stresses_T0	OK	39.4452	70.9908	0.847782	1.92489	0.0025	0.0488338	yes
GRMZM2G139803	5:188709811-188710738	B73_Control_T0	B73_Stresses_T0	OK	13.3257	26.1611	0.973208	2.06839	0.0011	0.0280326	yes
GRMZM2G140101	3:131730019-131731520	B73_Control_T0	B73_Stresses_T0	OK	0.0754022	1.35894	4.17173	4.14673	0.00035	0.012157	yes
GRMZM2G140651	5:206668568-206670921	B73_Control_T0	B73_Stresses_T0	OK	11.5934	23.4314	1.01514	2.14021	0.00115	0.0289563	yes
GRMZM2G140726	10:117841885-117851101	B73_Control_T0	B73_Stresses_T0	OK	4.38324	8.10599	0.88699	1.86939	0.00215	0.0440878	yes
GRMZM2G140909	7:126864349-126866304	B73_Control_T0	B73_Stresses_T0	OK	0.471925	1.46321	1.63251	2.31793	0.00025	0.00949274	yes
GRMZM2G140996	6:158854081-158856387	B73_Control_T0	B73_Stresses_T0	OK	50.0386	99.8629	0.996909	2.05484	0.00095	0.025514	yes
GRMZM2G141024	7:156420911-156422457	B73_Control_T0	B73_Stresses_T0	OK	1.67832	4.25002	1.34045	2.5487	0.0005	0.0157896	yes
GRMZM2G141026	6:158883922-158885330	B73_Control_T0	B73_Stresses_T0	OK	9.2906	25.5499	1.45947	3.08744	5e-05	0.00267999	yes
GRMZM2G141036	4:163992612-163994394	B73_Control_T0	B73_Stresses_T0	OK	0.46092	1.57447	1.77227	2.81641	0.0001	0.00468418	yes
GRMZM2G141216	8:16702935-16706446	B73_Control_T0	B73_Stresses_T0	OK	1.78099	3.94468	1.14723	2.07119	0.0007	0.020203	yes
GRMZM2G141473	1:286577037-286584000	B73_Control_T0	B73_Stresses_T0	OK	5.82095	20.5048	1.81664	3.76873	5e-05	0.00267999	yes
GRMZM2G141665	3:7130271-7138382	B73_Control_T0	B73_Stresses_T0	OK	4.00354	13.4238	1.74544	3.28584	5e-05	0.00267999	yes
GRMZM2G141922	8:133466102-133469393	B73_Control_T0	B73_Stresses_T0	OK	2.92851	7.6717	1.38938	2.39102	0.0002	0.00803712	yes
GRMZM2G142093	5:53208140-53209401	B73_Control_T0	B73_Stresses_T0	OK	79.0707	199.013	1.33165	2.94547	5e-05	0.00267999	yes
GRMZM2G142315	3:157005351-157010694	B73_Control_T0	B73_Stresses_T0	OK	6.37796	15.2043	1.25331	2.60131	0.0001	0.00468418	yes
GRMZM2G142409	6:122126247-122129125	B73_Control_T0	B73_Stresses_T0	OK	14.1764	51.0346	1.84798	3.521	5e-05	0.00267999	yes
GRMZM2G142891	10:8609825-8611615	B73_Control_T0	B73_Stresses_T0	OK	32.9127	160.669	2.28737	3.95244	5e-05	0.00267999	yes
GRMZM2G143050	5:164020161-164021630	B73_Control_T0	B73_Stresses_T0	OK	1.69458	4.9849	1.55663	2.5469	0.0001	0.00468418	yes
GRMZM2G143204	1:278228856-278232499	B73_Control_T0	B73_Stresses_T0	OK	0.627552	1.90474	1.60179	2.53421	0.00085	0.0234772	yes
GRMZM2G143373	4:17354881-17361881	B73_Control_T0	B73_Stresses_T0	OK	0.600288	3.59924	2.58397	4.14753	5e-05	0.00267999	yes
GRMZM2G143494	7:101868273-101871240	B73_Control_T0	B73_Stresses_T0	OK	5.84279	11.7426	1.00702	2.21776	0.0011	0.0280326	yes
GRMZM2G143640	8:166202167-166203590	B73_Control_T0	B73_Stresses_T0	OK	0.148653	1.55411	3.38607	4.24233	5e-05	0.00267999	yes
GRMZM2G143669	4:147489433-147491437	B73_Control_T0	B73_Stresses_T0	OK	0.243915	0.989623	2.0205	2.22734	0.00035	0.012157	yes
GRMZM2G144403	8:18368418-18375697	B73_Control_T0	B73_Stresses_T0	OK	8.15988	16.057	0.976578	1.98247	0.0013	0.0313182	yes
GRMZM2G144668	3:8980484-8982638	B73_Control_T0	B73_Stresses_T0	OK	1.2846	3.67385	1.51597	2.79691	0.00015	0.00644473	yes
GRMZM2G144997	1:52759071-52760172	B73_Control_T0	B73_Stresses_T0	OK	4.05008	15.4571	1.93225	3.76856	5e-05	0.00267999	yes
GRMZM2G145029	8:104182029-104186085	B73_Control_T0	B73_Stresses_T0	OK	10.5613	20.4487	0.953229	2.03128	0.00115	0.0289563	yes
GRMZM2G145133	5:216652191-216653914	B73_Control_T0	B73_Stresses_T0	OK	4.58118	12.8183	1.48441	3.15576	5e-05	0.00267999	yes
GRMZM2G145313	9:140271043-140272640	B73_Control_T0	B73_Stresses_T0	OK	0.313542	1.47233	2.23137	3.21314	5e-05	0.00267999	yes
GRMZM2G145407	2:65326352-65328811	B73_Control_T0	B73_Stresses_T0	OK	0.61665	2.46196	1.99728	2.66683	0.00065	0.0191389	yes
GRMZM2G145412	1:244885426-244886628	B73_Control_T0	B73_Stresses_T0	OK	7.2854	23.9646	1.71782	3.26705	5e-05	0.00267999	yes
GRMZM2G145632	8:96687687-96689353	B73_Control_T0	B73_Stresses_T0	OK	0.551079	2.29565	2.05858	3.05563	0.0001	0.00468418	yes
GRMZM2G145633	7:2960525-2964318	B73_Control_T0	B73_Stresses_T0	OK	1.96702	4.57859	1.21889	2.21738	0.00085	0.0234772	yes
GRMZM2G145655	6:155087239-155088269	B73_Control_T0	B73_Stresses_T0	OK	1.16623	4.1892	1.84482	3.08457	5e-05	0.00267999	yes
GRMZM2G145914	8:87547378-87554978	B73_Control_T0	B73_Stresses_T0	OK	4.71053	10.0766	1.09705	2.24219	0.0003	0.0108271	yes
GRMZM2G145974	1:276603796-276605054	B73_Control_T0	B73_Stresses_T0	OK	0.515368	3.38628	2.71603	3.63369	5e-05	0.00267999	yes
GRMZM2G146154	1:118778931-118780652	B73_Control_T0	B73_Stresses_T0	OK	0.656481	1.86126	1.50346	2.25202	0.0005	0.0157896	yes
GRMZM2G146234	4:170915312-170916814	B73_Control_T0	B73_Stresses_T0	OK	0.079673	0.609136	2.9346	2.76247	0.00155	0.0351931	yes
GRMZM2G146298	6:39874919-39876869	B73_Control_T0	B73_Stresses_T0	OK	0.730162	1.97301	1.43411	2.0179	0.00125	0.0305211	yes
GRMZM2G146614	5:87758519-87759788	B73_Control_T0	B73_Stresses_T0	OK	6.35108	15.1139	1.2508	2.74584	0.00035	0.012157	yes
GRMZM2G146754	4:79471724-79474955	B73_Control_T0	B73_Stresses_T0	OK	21.3628	47.1357	1.14172	2.34753	0.00015	0.00644473	yes
GRMZM2G146887	3:206834498-206835721	B73_Control_T0	B73_Stresses_T0	OK	2.87709	6.7457	1.22936	2.25698	0.00035	0.012157	yes
GRMZM2G146913	3:206848211-206852477	B73_Control_T0	B73_Stresses_T0	OK	1.04649	8.8612	3.08194	5.06379	5e-05	0.00267999	yes
GRMZM2G147014	5:193902114-193903647	B73_Control_T0	B73_Stresses_T0	OK	9.52405	42.9539	2.17314	4.17307	5e-05	0.00267999	yes
GRMZM2G147191	7:126435377-126447539	B73_Control_T0	B73_Stresses_T0	OK	27.1815	50.5146	0.894077	1.90062	0.00175	0.0382888	yes
GRMZM2G147319	9:23019887-23022301	B73_Control_T0	B73_Stresses_T0	OK	4.34245	25.6971	2.56503	4.68296	5e-05	0.00267999	yes
GRMZM2G147327	10:113720482-113723229	B73_Control_T0	B73_Stresses_T0	OK	0.388646	1.29813	1.73991	2.49919	0.00035	0.012157	yes
GRMZM2G147399	9:20677132-20678372	B73_Control_T0	B73_Stresses_T0	OK	0.280234	1.13129	2.01326	1.91122	0.0013	0.0313182	yes
GRMZM2G147491	2:119166784-119168503	B73_Control_T0	B73_Stresses_T0	OK	0.188458	1.15304	2.61313	3.00495	0.0008	0.022324	yes
GRMZM2G147752	3:216957042-216959373	B73_Control_T0	B73_Stresses_T0	OK	0.319731	1.59526	2.31886	3.0605	5e-05	0.00267999	yes
GRMZM2G147856	9:98249002-98254055	B73_Control_T0	B73_Stresses_T0	OK	7.53325	14.6819	0.962694	2.00373	0.0006	0.0180452	yes
GRMZM2G148078	10:43818689-43820965	B73_Control_T0	B73_Stresses_T0	OK	2.67547	5.74966	1.10368	2.01455	0.0012	0.0298778	yes
GRMZM2G148272	7:153219517-153220328	B73_Control_T0	B73_Stresses_T0	OK	0.231082	1.59636	2.7883	2.80181	0.00035	0.012157	yes
GRMZM2G148281	1:207946159-207950205	B73_Control_T0	B73_Stresses_T0	OK	4.24761	12.2671	1.53007	3.12734	5e-05	0.00267999	yes
GRMZM2G148333	2:184209895-184212209	B73_Control_T0	B73_Stresses_T0	OK	9.79345	22.2604	1.18459	2.59574	0.00015	0.00644473	yes
GRMZM2G148387	5:185455379-185459022	B73_Control_T0	B73_Stresses_T0	OK	6.57343	14.3265	1.12397	2.08367	0.00085	0.0234772	yes
GRMZM2G148441	10:96108545-96110569	B73_Control_T0	B73_Stresses_T0	OK	16.6261	33.4769	1.00972	2.25753	0.0003	0.0108271	yes
GRMZM2G148453	5:185463237-185465012	B73_Control_T0	B73_Stresses_T0	OK	0.839923	4.35397	2.374	3.67787	5e-05	0.00267999	yes
GRMZM2G148461	6:106235417-106238190	B73_Control_T0	B73_Stresses_T0	OK	0.426077	1.68453	1.98316	2.55555	0.00025	0.00949274	yes
GRMZM2G148772	5:89751515-89753301	B73_Control_T0	B73_Stresses_T0	OK	5.08821	14.6448	1.52516	3.14108	5e-05	0.00267999	yes
GRMZM2G148864	7:144438838-144439974	B73_Control_T0	B73_Stresses_T0	OK	16.5922	35.9293	1.11466	2.44024	0.0003	0.0108271	yes
GRMZM2G148872	9:87671920-87678393	B73_Control_T0	B73_Stresses_T0	OK	15.9797	31.3235	0.971006	2.03467	0.00115	0.0289563	yes
GRMZM2G148904	8:34584593-34586235	B73_Control_T0	B73_Stresses_T0	OK	4.11	16.0577	1.96605	3.91663	5e-05	0.00267999	yes
GRMZM2G148908	1:236631324-236637233	B73_Control_T0	B73_Stresses_T0	OK	0.693318	2.97228	2.09998	3.17712	5e-05	0.00267999	yes
GRMZM2G149216	10:55162223-55165098	B73_Control_T0	B73_Stresses_T0	OK	0.423582	2.94615	2.79812	4.4294	5e-05	0.00267999	yes
GRMZM2G149326	scaffold_509:407701-410095	B73_Control_T0	B73_Stresses_T0	OK	0.365778	2.62345	2.84242	3.62779	5e-05	0.00267999	yes
GRMZM2G149452	5:210458514-210461284	B73_Control_T0	B73_Stresses_T0	OK	0.230871	1.38883	2.5887	2.87154	5e-05	0.00267999	yes
GRMZM2G149480	1:190777423-190781979	B73_Control_T0	B73_Stresses_T0	OK	5.57902	12.506	1.16454	2.37184	5e-05	0.00267999	yes
GRMZM2G149739	4:211220175-211221520	B73_Control_T0	B73_Stresses_T0	OK	1.14218	2.78444	1.28559	2.22526	0.00135	0.0321144	yes
GRMZM2G149894	10:66732636-66736640	B73_Control_T0	B73_Stresses_T0	OK	7.62056	15.7136	1.04404	2.06331	0.0013	0.0313182	yes
GRMZM2G149923	1:275153942-275157007	B73_Control_T0	B73_Stresses_T0	OK	2.721	6.99814	1.36283	2.03363	0.0015	0.0366489	yes
GRMZM2G150014	10:147014455-147017362	B73_Control_T0	B73_Stresses_T0	OK	4.40794	12.0559	1.45156	2.91186	5e-05	0.00267999	yes
GRMZM2G150248	10:147028224-147032518	B73_Control_T0	B73_Stresses_T0	OK	9.22435	19.6197	1.08878	2.02376	0.0019	0.0403364	yes
GRMZM2G150363	5:200743140-200745544	B73_Control_T0	B73_Stresses_T0	OK	3.3896	12.9646	1.93539	3.73702	5e-05	0.00267999	yes
GRMZM2G150688	1:256145756-256146645	B73_Control_T0	B73_Stresses_T0	OK	13.3221	87.2129	2.71071	5.99679	5e-05	0.00267999	yes
GRMZM2G150697	1:42024629-42025790	B73_Control_T0	B73_Stresses_T0	OK	3.72705	7.64813	1.03707	1.97181	0.00175	0.0382888	yes
GRMZM2G150906	3:12571384-12575346	B73_Control_T0	B73_Stresses_T0	OK	4.8463	24.3005	2.32603	5.00613	5e-05	0.00267999	yes
GRMZM2G150928	3:12566618-12570638	B73_Control_T0	B73_Stresses_T0	OK	2.6395	6.8297	1.37156	2.12361	0.00025	0.00949274	yes
GRMZM2G151249	1:289917885-289918878	B73_Control_T0	B73_Stresses_T0	OK	0.503864	2.08131	2.04639	2.7729	0.00015	0.00644473	yes
GRMZM2G151519	4:80927424-80930017	B73_Control_T0	B73_Stresses_T0	OK	6.04949	14.9896	1.30908	2.73697	5e-05	0.00267999	yes
GRMZM2G151649	7:162043059-162044852	B73_Control_T0	B73_Stresses_T0	OK	1.53627	4.40425	1.51946	2.81673	0.00015	0.00644473	yes
GRMZM2G151992	9:140100466-140102777	B73_Control_T0	B73_Stresses_T0	OK	13.2842	36.4942	1.45795	3.19086	5e-05	0.00267999	yes
GRMZM2G152056	5:62222695-62225332	B73_Control_T0	B73_Stresses_T0	OK	16.4662	36.1554	1.1347	2.44324	0.0002	0.00803712	yes
GRMZM2G152365	1:82167073-82176810	B73_Control_T0	B73_Stresses_T0	OK	0.641681	2.67963	2.06211	2.3925	5e-05	0.00267999	yes
GRMZM2G152417	9:136270170-136274045	B73_Control_T0	B73_Stresses_T0	OK	1.79392	4.43182	1.30478	2.52482	0.0001	0.00468418	yes
GRMZM2G152739	2:128828153-128832461	B73_Control_T0	B73_Stresses_T0	OK	1.27279	5.00475	1.9753	3.7398	5e-05	0.00267999	yes
GRMZM2G152975	1:122478469-122482556	B73_Control_T0	B73_Stresses_T0	OK	1.97686	5.73773	1.53727	2.83332	5e-05	0.00267999	yes
GRMZM2G153208	1:228704640-228705641	B73_Control_T0	B73_Stresses_T0	OK	0.599444	2.58584	2.10893	2.80113	0.0005	0.0157896	yes
GRMZM2G153233	1:230778451-230782861	B73_Control_T0	B73_Stresses_T0	OK	1.69498	4.28713	1.33875	2.58976	0.00015	0.00644473	yes
GRMZM2G153378	2:15693533-15695330	B73_Control_T0	B73_Stresses_T0	OK	0.599751	2.1182	1.8204	2.16595	0.00075	0.0212734	yes
GRMZM2G153527	7:108508254-108510532	B73_Control_T0	B73_Stresses_T0	OK	2.01115	4.88972	1.28173	2.51689	0.0003	0.0108271	yes
GRMZM2G153536	1:29513373-29516591	B73_Control_T0	B73_Stresses_T0	OK	0.510644	1.76879	1.79237	2.78754	5e-05	0.00267999	yes
GRMZM2G153591	1:138644254-138645928	B73_Control_T0	B73_Stresses_T0	OK	0.516999	1.32038	1.35271	2.00495	0.00125	0.0305211	yes
GRMZM2G154036	1:12479457-12485653	B73_Control_T0	B73_Stresses_T0	OK	0.684388	8.65195	3.66014	5.71043	5e-05	0.00267999	yes
GRMZM2G154093	9:28623737-28626266	B73_Control_T0	B73_Stresses_T0	OK	2.29019	6.57193	1.52085	2.70598	5e-05	0.00267999	yes
GRMZM2G154332	5:210524895-210525690	B73_Control_T0	B73_Stresses_T0	OK	5.32579	12.6811	1.25162	2.31257	0.0006	0.0180452	yes
GRMZM2G154442	4:5441546-5444319	B73_Control_T0	B73_Stresses_T0	OK	7.49356	17.4788	1.22188	2.17535	0.0015	0.0343459	yes
GRMZM2G154499	8:7428273-7431907	B73_Control_T0	B73_Stresses_T0	OK	3.74359	9.53327	1.34855	2.3187	5e-05	0.00267999	yes
GRMZM2G154523	4:5460336-5462342	B73_Control_T0	B73_Stresses_T0	OK	6.58379	16.5763	1.33213	2.30929	0.00105	0.0272346	yes
GRMZM2G154628	5:195239678-195242694	B73_Control_T0	B73_Stresses_T0	OK	22.6731	11.0257	-1.04011	-2.16376	0.0011	0.0280326	yes
GRMZM2G154735	2:222878519-222879755	B73_Control_T0	B73_Stresses_T0	OK	3.15527	52.9225	4.06805	7.10914	5e-05	0.00267999	yes
GRMZM2G154752	7:123635275-123637214	B73_Control_T0	B73_Stresses_T0	OK	0.128751	0.80761	2.64908	3.07357	0.0001	0.00468418	yes
GRMZM2G154881	8:88396525-88401136	B73_Control_T0	B73_Stresses_T0	OK	1.8428	7.28569	1.98317	3.25352	5e-05	0.00267999	yes
GRMZM2G155270	9:88072292-88072577	B73_Control_T0	B73_Stresses_T0	OK	0	0.899262	inf	#NAME?	5e-05	0.00267999	yes
GRMZM2G155329	1:293118118-293119647	B73_Control_T0	B73_Stresses_T0	OK	40.6105	96.1442	1.24335	2.83043	5e-05	0.00267999	yes
GRMZM2G155473	1:273583251-273583816	B73_Control_T0	B73_Stresses_T0	OK	0	0.697536	inf	#NAME?	0.00045	0.0146627	yes
GRMZM2G155998	3:133810028-133812839	B73_Control_T0	B73_Stresses_T0	OK	0.93768	2.3851	1.34688	2.45177	0.0003	0.0108271	yes
GRMZM2G156004	10:141037087-141038968	B73_Control_T0	B73_Stresses_T0	OK	4.87204	10.3167	1.08239	2.10025	0.0009	0.0244835	yes
GRMZM2G156255	6:115732870-115738363	B73_Control_T0	B73_Stresses_T0	OK	0.110402	0.386274	1.80685	2.17501	0.00105	0.0272346	yes
GRMZM2G156301	4:161063063-161064450	B73_Control_T0	B73_Stresses_T0	OK	0.766771	2.88598	1.91219	2.84921	5e-05	0.00267999	yes
GRMZM2G156632	8:12275984-12276693	B73_Control_T0	B73_Stresses_T0	OK	0.595119	4.07073	2.77404	3.21366	5e-05	0.00267999	yes
GRMZM2G156824	5:70111533-70115628	B73_Control_T0	B73_Stresses_T0	OK	1.07237	2.58819	1.27114	2.13113	0.0011	0.0280326	yes
GRMZM2G156861	3:168738872-168882335	B73_Control_T0	B73_Stresses_T0	OK	61.178	206.079	1.75211	2.84401	0.00025	0.00949274	yes
GRMZM2G157168	10:11319478-11321410	B73_Control_T0	B73_Stresses_T0	OK	0.629117	1.77289	1.4947	2.36325	0.0003	0.0108271	yes
GRMZM2G157458	4:146170300-146171109	B73_Control_T0	B73_Stresses_T0	OK	3.78391	9.6938	1.35718	2.48026	0.0002	0.00803712	yes
GRMZM2G157505	7:164496100-164496944	B73_Control_T0	B73_Stresses_T0	OK	0.793918	2.8187	1.82797	2.53222	0.00015	0.00644473	yes
GRMZM2G157722	4:57698283-57703555	B73_Control_T0	B73_Stresses_T0	OK	1.30965	3.05988	1.2243	2.1379	0.00065	0.0191389	yes
GRMZM2G157760	9:128380540-128386288	B73_Control_T0	B73_Stresses_T0	OK	2.39418	5.97363	1.31908	2.25091	0.0001	0.00468418	yes
GRMZM2G158117	8:70808376-70809767	B73_Control_T0	B73_Stresses_T0	OK	2.51941	6.16054	1.28997	1.97497	0.002	0.0419424	yes
GRMZM2G158232	3:20541670-20542514	B73_Control_T0	B73_Stresses_T0	OK	2.82957	20.5941	2.86358	4.92	5e-05	0.00267999	yes
GRMZM2G158328	3:184905731-184908623	B73_Control_T0	B73_Stresses_T0	OK	1.80242	4.99825	1.47149	2.87421	0.00015	0.00644473	yes
GRMZM2G158394	7:176260710-176262411	B73_Control_T0	B73_Stresses_T0	OK	132.704	512.019	1.94799	3.80385	5e-05	0.00267999	yes
GRMZM2G158831	1:246277115-246279503	B73_Control_T0	B73_Stresses_T0	OK	0.121913	0.549044	2.17107	2.73457	0.00065	0.0191389	yes
GRMZM2G158839	4:178072274-178074210	B73_Control_T0	B73_Stresses_T0	OK	1.37128	2.94637	1.10342	2.00534	0.00225	0.0454255	yes
GRMZM2G158890	1:206428612-206429590	B73_Control_T0	B73_Stresses_T0	OK	1.17641	3.41664	1.53819	2.22874	0.00055	0.0169312	yes
GRMZM2G158940	9:63633390-63634121	B73_Control_T0	B73_Stresses_T0	OK	0	0.562006	inf	#NAME?	0.0005	0.0157896	yes
GRMZM2G159724	3:201756642-201761835	B73_Control_T0	B73_Stresses_T0	OK	21.8017	69.4744	1.67204	3.41702	5e-05	0.00267999	yes
GRMZM2G159811	10:101377173-101382475	B73_Control_T0	B73_Stresses_T0	OK	0.156893	4.97487	4.98681	6.74669	5e-05	0.00267999	yes
GRMZM2G159908	3:229396710-229398691	B73_Control_T0	B73_Stresses_T0	OK	11.1202	21.7647	0.968808	2.20579	0.00125	0.0305211	yes
GRMZM2G159926	2:190733909-190738012	B73_Control_T0	B73_Stresses_T0	OK	2.36542	6.48079	1.45407	2.38914	0.0007	0.020203	yes
GRMZM2G159937	3:204715843-204717904	B73_Control_T0	B73_Stresses_T0	OK	3.23763	11.3724	1.81252	3.5192	5e-05	0.00267999	yes
GRMZM2G159996	1:195589977-195594675	B73_Control_T0	B73_Stresses_T0	OK	6.42551	18.225	1.50403	3.23552	5e-05	0.00267999	yes
GRMZM2G160354	6:152450868-152451644	B73_Control_T0	B73_Stresses_T0	OK	2.29768	10.3455	2.17075	3.52467	5e-05	0.00267999	yes
GRMZM2G160447	9:16743876-16746162	B73_Control_T0	B73_Stresses_T0	OK	10.8459	24.4464	1.17247	2.50997	0.0001	0.00468418	yes
GRMZM2G160463	9:16734622-16738587	B73_Control_T0	B73_Stresses_T0	OK	20.3635	48.3041	1.24616	2.96066	5e-05	0.00267999	yes
GRMZM2G160710	5:178783528-178784478	B73_Control_T0	B73_Stresses_T0	OK	1.6148	3.90907	1.27547	1.92423	0.0018	0.0389332	yes
GRMZM2G160990	8:149517112-149519886	B73_Control_T0	B73_Stresses_T0	OK	1.87542	4.10645	1.13068	2.08699	0.00245	0.048155	yes
GRMZM2G161097	7:10170662-10171849	B73_Control_T0	B73_Stresses_T0	OK	6.82022	16.1582	1.24437	2.5526	0.00045	0.0146627	yes
GRMZM2G161154	3:19835197-19836462	B73_Control_T0	B73_Stresses_T0	OK	148.009	397.183	1.42412	2.77305	5e-05	0.00267999	yes
GRMZM2G161245	1:213144279-213146991	B73_Control_T0	B73_Stresses_T0	OK	7.58372	14.1754	0.902415	1.83098	0.0023	0.0460669	yes
GRMZM2G161335	1:180333581-180335486	B73_Control_T0	B73_Stresses_T0	OK	32.0256	65.2115	1.0259	2.34602	0.00075	0.0212734	yes
GRMZM2G161534	6:150135958-150138522	B73_Control_T0	B73_Stresses_T0	OK	2.47263	7.37031	1.57568	2.97208	5e-05	0.00267999	yes
GRMZM2G161809	7:151008862-151014148	B73_Control_T0	B73_Stresses_T0	OK	3.14523	7.49638	1.25303	2.64234	0.0002	0.00803712	yes
GRMZM2G161905	9:155866675-155867611	B73_Control_T0	B73_Stresses_T0	OK	0.784776	11.1239	3.82524	6.3322	5e-05	0.00267999	yes
GRMZM2G162056	2:118365106-118365860	B73_Control_T0	B73_Stresses_T0	OK	0.34659	1.66266	2.26219	2.50531	0.00065	0.0191389	yes
GRMZM2G162278	8:97063564-97064941	B73_Control_T0	B73_Stresses_T0	OK	0.516995	1.46418	1.50187	1.97963	0.00215	0.0440878	yes
GRMZM2G162486	9:139006145-139008600	B73_Control_T0	B73_Stresses_T0	OK	13.1267	44.005	1.74516	3.61909	5e-05	0.00267999	yes
GRMZM2G162535	1:21567144-21568174	B73_Control_T0	B73_Stresses_T0	OK	20.0387	49.2604	1.29764	2.67105	5e-05	0.00267999	yes
GRMZM2G162690	1:80003635-80008544	B73_Control_T0	B73_Stresses_T0	OK	11.9722	30.5637	1.35212	2.42719	0.00015	0.00644473	yes
GRMZM2G163059	3:92552160-92558350	B73_Control_T0	B73_Stresses_T0	OK	6.08332	13.2413	1.12212	2.16927	0.00035	0.012157	yes
GRMZM2G163418	2:176398480-176400987	B73_Control_T0	B73_Stresses_T0	OK	1.48487	4.17028	1.48981	2.48832	0.0002	0.00803712	yes
GRMZM2G163809	6:167024317-167029621	B73_Control_T0	B73_Stresses_T0	OK	7.56675	16.1708	1.09564	2.16191	0.0013	0.0313182	yes
GRMZM2G164074	2:124226585-124228753	B73_Control_T0	B73_Stresses_T0	OK	4.07079	10.78	1.40497	2.91562	0.0001	0.00468418	yes
GRMZM2G164341	8:137796647-137798798	B73_Control_T0	B73_Stresses_T0	OK	3.11434	7.45756	1.25978	2.56854	0.0001	0.00468418	yes
GRMZM2G164378	2:15892332-15894692	B73_Control_T0	B73_Stresses_T0	OK	15.4251	28.9174	0.906662	1.92566	0.00165	0.0367372	yes
GRMZM2G164486	scaffold_508:440662-440918	B73_Control_T0	B73_Stresses_T0	OK	0	0.829948	inf	#NAME?	0.0003	0.0108271	yes
GRMZM2G164542	3:67891307-67892254	B73_Control_T0	B73_Stresses_T0	OK	1.29029	3.91579	1.60161	2.46456	0.0002	0.00803712	yes
GRMZM2G164669	6:121210845-121214005	B73_Control_T0	B73_Stresses_T0	OK	3.8978	7.52229	0.948513	1.87541	0.00195	0.0411215	yes
GRMZM2G164781	4:196268189-196269225	B73_Control_T0	B73_Stresses_T0	OK	53.022	99.7816	0.912184	1.95164	0.0015	0.0343459	yes
GRMZM2G164945	2:194814265-194816502	B73_Control_T0	B73_Stresses_T0	OK	0.851246	2.14588	1.33392	1.92758	0.0014	0.0328502	yes
GRMZM2G165177	8:168042378-168044229	B73_Control_T0	B73_Stresses_T0	OK	0.618778	2.09429	1.75897	2.77582	0.0001	0.00468418	yes
GRMZM2G165192	3:178457938-178459898	B73_Control_T0	B73_Stresses_T0	OK	1.18664	4.50344	1.92415	3.66731	5e-05	0.00267999	yes
GRMZM2G165325	4:4790781-4792150	B73_Control_T0	B73_Stresses_T0	OK	1.76515	6.64194	1.91182	3.04829	5e-05	0.00267999	yes
GRMZM2G165422	1:5238056-5241101	B73_Control_T0	B73_Stresses_T0	OK	1.29016	3.25749	1.33621	2.63988	5e-05	0.00267999	yes
GRMZM2G165461	4:4865880-4866960	B73_Control_T0	B73_Stresses_T0	OK	22.8843	44.8631	0.971172	2.14352	0.00205	0.0425903	yes
GRMZM2G165530	5:193599655-193606677	B73_Control_T0	B73_Stresses_T0	OK	2.37856	5.00335	1.07281	1.74285	0.0014	0.0328502	yes
GRMZM2G165567	8:112238917-112241268	B73_Control_T0	B73_Stresses_T0	OK	6.39817	15.0573	1.23473	2.48458	5e-05	0.00267999	yes
GRMZM2G165901	5:14084192-14085595	B73_Control_T0	B73_Stresses_T0	OK	80.7124	232.592	1.52694	3.42421	5e-05	0.00267999	yes
GRMZM2G165919	1:51531587-51533796	B73_Control_T0	B73_Stresses_T0	OK	8.27039	42.1997	2.35121	4.86173	5e-05	0.00267999	yes
GRMZM2G165966	4:238255267-238256301	B73_Control_T0	B73_Stresses_T0	OK	7.7269	15.7526	1.02763	2.19047	0.0012	0.0298778	yes
GRMZM2G166245	2:157870134-157872675	B73_Control_T0	B73_Stresses_T0	OK	1.51362	3.17409	1.06834	1.95361	0.0025	0.0488338	yes
GRMZM2G166297	8:168029795-168032471	B73_Control_T0	B73_Stresses_T0	OK	8.25965	39.2	2.2467	4.44601	5e-05	0.00267999	yes
GRMZM2G166452	6:156682807-156683710	B73_Control_T0	B73_Stresses_T0	OK	0.831363	2.40683	1.53358	2.24279	0.001	0.0264077	yes
GRMZM2G166459	9:48052547-48074878	B73_Control_T0	B73_Stresses_T0	OK	0.936221	2.16848	1.21176	1.85701	0.00155	0.0351931	yes
GRMZM2G166616	10:90480466-90481799	B73_Control_T0	B73_Stresses_T0	OK	0.249474	1.78199	2.83653	3.38033	0.00015	0.00644473	yes
GRMZM2G166692	7:99876086-99877714	B73_Control_T0	B73_Stresses_T0	OK	8.91858	17.5818	0.979196	2.04392	0.0014	0.0328502	yes
GRMZM2G166721	3:6939607-6946037	B73_Control_T0	B73_Stresses_T0	OK	8.19481	16.9051	1.04467	2.10045	0.0009	0.0244835	yes
GRMZM2G166738	7:172976980-172981341	B73_Control_T0	B73_Stresses_T0	OK	3.50622	6.61299	0.915387	1.88515	0.0025	0.0488338	yes
GRMZM2G166946	3:194948765-194951387	B73_Control_T0	B73_Stresses_T0	OK	4.61613	9.57576	1.0527	2.11291	0.0008	0.022324	yes
GRMZM2G167164	3:8123144-8126168	B73_Control_T0	B73_Stresses_T0	OK	3.03099	6.54526	1.11066	2.15058	0.0013	0.0313182	yes
GRMZM2G167364	6:127817036-127871833	B73_Control_T0	B73_Stresses_T0	OK	2.33216	7.05551	1.59708	1.948	0.00245	0.048155	yes
GRMZM2G167387	6:127817036-127871833	B73_Control_T0	B73_Stresses_T0	OK	2.94323	10.8785	1.88601	2.56549	0.0001	0.00468418	yes
GRMZM2G167549	4:3003161-3005932	B73_Control_T0	B73_Stresses_T0	OK	19.9845	72.7514	1.86409	3.62825	5e-05	0.00267999	yes
GRMZM2G167613	2:109744664-109746224	B73_Control_T0	B73_Stresses_T0	OK	7.07106	24.8447	1.81294	4.05405	5e-05	0.00267999	yes
GRMZM2G168115	5:62054197-62056856	B73_Control_T0	B73_Stresses_T0	OK	0.624179	3.23691	2.37459	4.08101	5e-05	0.00267999	yes
GRMZM2G168382	2:113028380-113030682	B73_Control_T0	B73_Stresses_T0	OK	1.17307	3.22317	1.45819	2.47139	0.00025	0.00949274	yes
GRMZM2G168552	8:156640124-156641211	B73_Control_T0	B73_Stresses_T0	OK	71.4208	297.121	2.05663	4.28766	5e-05	0.00267999	yes
GRMZM2G168721	6:160672493-160673439	B73_Control_T0	B73_Stresses_T0	OK	2.44337	5.77403	1.24071	2.17883	0.0014	0.0328502	yes
GRMZM2G168833	1:289856824-289859319	B73_Control_T0	B73_Stresses_T0	OK	5.83898	15.6146	1.41911	2.24498	0.00165	0.0367372	yes
GRMZM2G169089	6:105027580-105034465	B73_Control_T0	B73_Stresses_T0	OK	1.64568	4.3632	1.40671	2.4704	0.00015	0.00644473	yes
GRMZM2G169149	7:115576478-115577711	B73_Control_T0	B73_Stresses_T0	OK	2.69234	7.83909	1.54183	2.82884	5e-05	0.00267999	yes
GRMZM2G169329	8:167532925-167534041	B73_Control_T0	B73_Stresses_T0	OK	4.82589	11.7518	1.28401	2.57994	0.0002	0.00803712	yes
GRMZM2G169363	9:151092193-151093955	B73_Control_T0	B73_Stresses_T0	OK	2.53954	5.23143	1.04264	2.03938	0.0023	0.0460669	yes
GRMZM2G169372	1:259363953-259365311	B73_Control_T0	B73_Stresses_T0	OK	17.4124	79.1071	2.1837	4.26802	5e-05	0.00267999	yes
GRMZM2G169890	1:60147419-60151249	B73_Control_T0	B73_Stresses_T0	OK	43.9832	87.7093	0.995778	2.10594	0.0009	0.0244835	yes
GRMZM2G169947	3:29650902-29653843	B73_Control_T0	B73_Stresses_T0	OK	4.76032	39.4226	3.04989	5.40391	5e-05	0.00267999	yes
GRMZM2G169951	3:2153629-2156459	B73_Control_T0	B73_Stresses_T0	OK	0.643404	1.57765	1.29398	2.0426	0.00205	0.0425903	yes
GRMZM2G170008	5:188894597-188899999	B73_Control_T0	B73_Stresses_T0	OK	11.5541	23.1057	0.999841	2.12494	0.001	0.0264077	yes
GRMZM2G170013	3:2138068-2142526	B73_Control_T0	B73_Stresses_T0	OK	11.258	21.105	0.906635	1.91129	0.00145	0.0336278	yes
GRMZM2G170017	5:188907399-188909179	B73_Control_T0	B73_Stresses_T0	OK	0.120782	1.2979	3.42571	4.01415	0.0004	0.0133905	yes
GRMZM2G170044	7:16107155-16110012	B73_Control_T0	B73_Stresses_T0	OK	10.5948	24.5237	1.21082	2.80322	5e-05	0.00267999	yes
GRMZM2G170128	5:20622804-20626799	B73_Control_T0	B73_Stresses_T0	OK	1.71186	5.93098	1.7927	3.13959	5e-05	0.00267999	yes
GRMZM2G170262	4:36962761-36964570	B73_Control_T0	B73_Stresses_T0	OK	1.38177	4.24355	1.61876	2.53921	0.00055	0.0169312	yes
GRMZM2G170307	3:32780239-32783181	B73_Control_T0	B73_Stresses_T0	OK	5.10787	12.9503	1.34219	2.62932	0.00015	0.00644473	yes
GRMZM2G170322	4:156546885-156549720	B73_Control_T0	B73_Stresses_T0	OK	0.0834423	0.429842	2.36496	2.23255	0.001	0.0264077	yes
GRMZM2G170338	5:13407421-13410959	B73_Control_T0	B73_Stresses_T0	OK	7.71454	18.1031	1.23058	2.56075	0.0001	0.00468418	yes
GRMZM2G170400	6:162503007-162507889	B73_Control_T0	B73_Stresses_T0	OK	33.2435	129.686	1.96388	3.19482	5e-05	0.00267999	yes
GRMZM2G170586_O_1	2:94263699-94267537	B73_Control_T0	B73_Stresses_T0	OK	1.8652	6.43485	1.78658	3.24959	5e-05	0.00267999	yes
GRMZM2G170628	8:138192010-138194564	B73_Control_T0	B73_Stresses_T0	OK	0.066717	0.780929	3.54907	3.58217	5e-05	0.00267999	yes
GRMZM2G170692	5:186845784-186848361	B73_Control_T0	B73_Stresses_T0	OK	2.85402	9.4446	1.72649	3.4395	5e-05	0.00267999	yes
GRMZM2G170894	5:57531442-57532322	B73_Control_T0	B73_Stresses_T0	OK	2.90368	6.21781	1.09852	1.9118	0.0023	0.0486104	yes
GRMZM2G170969	8:162305490-162306120	B73_Control_T0	B73_Stresses_T0	OK	2.50023	7.31626	1.54904	2.36737	0.00035	0.012157	yes
GRMZM2G171248	1:275838556-275840293	B73_Control_T0	B73_Stresses_T0	OK	1.15354	3.09518	1.42396	2.43173	0.0013	0.0313182	yes
GRMZM2G171296	2:44262351-44262845	B73_Control_T0	B73_Stresses_T0	OK	0.866889	4.61046	2.41099	3.21427	0.0001	0.00468418	yes
GRMZM2G171324	1:8617185-8621894	B73_Control_T0	B73_Stresses_T0	OK	1.06139	2.53518	1.25613	2.36956	0.0002	0.00803712	yes
GRMZM2G171387	6:65095741-65096843	B73_Control_T0	B73_Stresses_T0	OK	90.7082	175.173	0.949473	2.06666	0.00105	0.0272346	yes
GRMZM2G171571	5:6146191-6148391	B73_Control_T0	B73_Stresses_T0	OK	4.43003	9.88029	1.15724	2.03688	0.0011	0.0280326	yes
GRMZM2G171648	5:82361919-82362734	B73_Control_T0	B73_Stresses_T0	OK	23.8732	46.5135	0.962258	1.76225	0.00235	0.0468208	yes
GRMZM2G171912	8:17665205-17666030	B73_Control_T0	B73_Stresses_T0	OK	3.06125	7.63219	1.31798	2.25997	0.0008	0.022324	yes
GRMZM2G172204	7:26167429-26169874	B73_Control_T0	B73_Stresses_T0	OK	39.7879	150.947	1.92364	4.05357	5e-05	0.00267999	yes
GRMZM2G172214	4:171288648-171296028	B73_Control_T0	B73_Stresses_T0	OK	65.7745	225.993	1.78068	3.11656	5e-05	0.00267999	yes
GRMZM2G172230	5:167978616-167983282	B73_Control_T0	B73_Stresses_T0	OK	3.74657	14.8235	1.98424	3.50055	5e-05	0.00267999	yes
GRMZM2G172826	2:195934971-195937356	B73_Control_T0	B73_Stresses_T0	OK	9.25032	29.4448	1.67044	3.45105	5e-05	0.00267999	yes
GRMZM2G173067	1:26434983-26439513	B73_Control_T0	B73_Stresses_T0	OK	4.45253	10.9591	1.29943	2.48165	5e-05	0.00267999	yes
GRMZM2G173085	4:17852317-17855425	B73_Control_T0	B73_Stresses_T0	OK	7.7109	17.0702	1.14651	2.14182	0.0003	0.0108271	yes
GRMZM2G173315	1:237237201-237243148	B73_Control_T0	B73_Stresses_T0	OK	1.89445	6.29665	1.7328	3.56645	5e-05	0.00267999	yes
GRMZM2G173536	2:73700205-73705914	B73_Control_T0	B73_Stresses_T0	OK	18.7499	39.6494	1.08042	1.92921	0.001	0.0264077	yes
GRMZM2G173596	5:36976139-36977007	B73_Control_T0	B73_Stresses_T0	OK	5.93853	22.7383	1.93695	3.07209	5e-05	0.00267999	yes
GRMZM2G173597	10:124350012-124356220	B73_Control_T0	B73_Stresses_T0	OK	1.02444	4.90585	2.25966	3.65569	5e-05	0.00267999	yes
GRMZM2G173630	6:146310946-146313512	B73_Control_T0	B73_Stresses_T0	OK	7.53114	16.6343	1.14323	2.58126	0.0001	0.00468418	yes
GRMZM2G173669	10:14767639-14770295	B73_Control_T0	B73_Stresses_T0	OK	18.3105	43.5403	1.24968	2.72163	5e-05	0.00267999	yes
GRMZM2G173718	8:15244795-15246538	B73_Control_T0	B73_Stresses_T0	OK	19.6821	50.5858	1.36185	2.90252	5e-05	0.00267999	yes
GRMZM2G173967	7:21557653-21561601	B73_Control_T0	B73_Stresses_T0	OK	4.53731	10.0719	1.15043	2.12011	0.0005	0.0157896	yes
GRMZM2G174449	4:25096836-25098362	B73_Control_T0	B73_Stresses_T0	OK	0.27132	1.96585	2.85709	3.8257	5e-05	0.00267999	yes
GRMZM2G174708	1:76347452-76348507	B73_Control_T0	B73_Stresses_T0	OK	3.46514	8.86203	1.35472	2.69051	0.00045	0.0146627	yes
GRMZM2G174732	4:71934936-71945969	B73_Control_T0	B73_Stresses_T0	OK	1.36847	3.18042	1.21665	1.99292	0.0013	0.0313182	yes
GRMZM2G174739	4:185889955-185893500	B73_Control_T0	B73_Stresses_T0	OK	0.482575	1.71874	1.83252	2.8462	5e-05	0.00267999	yes
GRMZM2G174784	2:5519952-5524385	B73_Control_T0	B73_Stresses_T0	OK	1.12814	2.62367	1.21764	2.02361	0.0011	0.0280326	yes
GRMZM2G174827	7:68157893-68158062	B73_Control_T0	B73_Stresses_T0	OK	0	2.71321	inf	#NAME?	0.0004	0.0133905	yes
GRMZM2G174906	6:162385551-162387355	B73_Control_T0	B73_Stresses_T0	OK	7.35111	15.659	1.09096	1.98726	0.0021	0.0434861	yes
GRMZM2G175076	3:231978324-231979884	B73_Control_T0	B73_Stresses_T0	OK	15.7032	29.4694	0.908162	1.81731	0.00195	0.0411215	yes
GRMZM2G175082	2:229789264-229790818	B73_Control_T0	B73_Stresses_T0	OK	0.124519	0.93102	2.90245	3.51192	0.0004	0.0133905	yes
GRMZM2G175396	1:197293337-197296143	B73_Control_T0	B73_Stresses_T0	OK	2.913	6.32992	1.11968	1.95627	0.0023	0.0486104	yes
GRMZM2G175816	2:21160301-21162888	B73_Control_T0	B73_Stresses_T0	OK	27.7596	78.1344	1.49297	3.1343	5e-05	0.00267999	yes
GRMZM2G175860	6:148497213-148499173	B73_Control_T0	B73_Stresses_T0	OK	9.3658	19.5165	1.05922	2.31682	0.00025	0.00949274	yes
GRMZM2G175989	6:3991185-3992505	B73_Control_T0	B73_Stresses_T0	OK	20.8771	41.181	0.980056	2.20343	0.0012	0.0298778	yes
GRMZM2G176085	5:6363428-6365180	B73_Control_T0	B73_Stresses_T0	OK	3.50543	9.47012	1.43379	2.8285	5e-05	0.00267999	yes
GRMZM2G176206	5:151922861-151926238	B73_Control_T0	B73_Stresses_T0	OK	1.52732	3.49301	1.19347	2.29126	0.0005	0.0157896	yes
GRMZM2G176253	5:177886239-177890462	B73_Control_T0	B73_Stresses_T0	OK	1.27868	4.41717	1.78846	2.32859	0.00085	0.0234772	yes
GRMZM2G176354	6:47562894-47563642	B73_Control_T0	B73_Stresses_T0	OK	0	0.416479	inf	#NAME?	5e-05	0.00267999	yes
GRMZM2G176446	3:16864297-16866251	B73_Control_T0	B73_Stresses_T0	OK	3.54794	10.4091	1.55279	2.97115	5e-05	0.00267999	yes
GRMZM2G176548	1:5434822-5436653	B73_Control_T0	B73_Stresses_T0	OK	1.054	3.26844	1.63273	2.58912	0.0005	0.0157896	yes
GRMZM2G176995	6:136604818-136614193	B73_Control_T0	B73_Stresses_T0	OK	2.17574	4.83093	1.15079	2.04534	0.00105	0.0272346	yes
GRMZM2G176998	10:92146424-92149043	B73_Control_T0	B73_Stresses_T0	OK	11.2467	60.9014	2.43698	5.36308	5e-05	0.00267999	yes
GRMZM2G177098	9:11745996-11755016	B73_Control_T0	B73_Stresses_T0	OK	14.2201	30.6442	1.10768	1.74322	0.0024	0.0474924	yes
GRMZM2G177227	3:165900414-165902629	B73_Control_T0	B73_Stresses_T0	OK	1.7563	5.0646	1.52791	2.87725	5e-05	0.00267999	yes
GRMZM2G177384	3:216337996-216339775	B73_Control_T0	B73_Stresses_T0	OK	0.499859	1.94968	1.96364	3.10438	5e-05	0.00267999	yes
GRMZM2G177386	6:161744095-161747484	B73_Control_T0	B73_Stresses_T0	OK	10.0907	41.7195	2.04769	3.72864	5e-05	0.00267999	yes
GRMZM2G177668	4:19134048-19135964	B73_Control_T0	B73_Stresses_T0	OK	3.02079	9.65164	1.67585	3.36851	5e-05	0.00267999	yes
GRMZM2G177878	9:144869093-144872515	B73_Control_T0	B73_Stresses_T0	OK	1.245	3.60096	1.53224	2.80159	0.0001	0.00468418	yes
GRMZM2G177934	5:11500764-11501671	B73_Control_T0	B73_Stresses_T0	OK	9.79934	19.491	0.992049	2.03323	0.00185	0.0396526	yes
GRMZM2G178074	5:214764761-214766299	B73_Control_T0	B73_Stresses_T0	OK	3.4392	16.3683	2.25076	3.78391	5e-05	0.00267999	yes
GRMZM2G178753	5:19545463-19549143	B73_Control_T0	B73_Stresses_T0	OK	0.186514	0.482588	1.37151	1.93324	0.00165	0.0367372	yes
GRMZM2G178756	6:62895991-62899068	B73_Control_T0	B73_Stresses_T0	OK	4.2567	9.11186	1.09801	2.35178	0.0004	0.0133905	yes
GRMZM2G178875	3:33795817-33797209	B73_Control_T0	B73_Stresses_T0	OK	1.10339	3.14088	1.50922	2.13349	0.0004	0.0133905	yes
GRMZM2G179024	7:143149747-143155381	B73_Control_T0	B73_Stresses_T0	OK	12.8693	24.9961	0.957771	2.03881	0.0008	0.022324	yes
GRMZM2G179092	10:74488738-74492309	B73_Control_T0	B73_Stresses_T0	OK	2.30239	20.658	3.1655	3.56583	5e-05	0.00267999	yes
GRMZM2G179292	5:59457064-59458960	B73_Control_T0	B73_Stresses_T0	OK	17.6404	123.133	2.80327	5.46011	5e-05	0.00267999	yes
GRMZM2G179428	2:114719271-114719430	B73_Control_T0	B73_Stresses_T0	OK	0	2.31837	inf	#NAME?	0.00235	0.0493097	yes
GRMZM2G179462	1:43984334-43987175	B73_Control_T0	B73_Stresses_T0	OK	0	0.555671	inf	#NAME?	0.00075	0.0212734	yes
GRMZM2G179521	1:72102453-72121845	B73_Control_T0	B73_Stresses_T0	OK	2.18328	4.73751	1.11763	2.10097	0.0009	0.0244835	yes
GRMZM2G179679	8:112056617-112058368	B73_Control_T0	B73_Stresses_T0	OK	3.38384	7.20525	1.09039	1.8577	0.0019	0.0403364	yes
GRMZM2G179689	7:144900967-144904105	B73_Control_T0	B73_Stresses_T0	OK	4.11261	8.68719	1.07884	1.93362	0.00155	0.0351931	yes
GRMZM2G180016	6:38180782-38182217	B73_Control_T0	B73_Stresses_T0	OK	0.375695	1.19924	1.67449	2.22404	0.00025	0.00949274	yes
GRMZM2G180082	7:153490386-153492351	B73_Control_T0	B73_Stresses_T0	OK	0.723852	2.45837	1.76394	2.85683	0.0001	0.00468418	yes
GRMZM2G180328	6:148062213-148064233	B73_Control_T0	B73_Stresses_T0	OK	0.370813	1.66886	2.1701	3.24528	0.00015	0.00644473	yes
GRMZM2G180435	5:214130207-214130510	B73_Control_T0	B73_Stresses_T0	OK	1.23425	8.04439	2.70435	2.65452	0.00175	0.0382888	yes
GRMZM2G180547	4:71082393-71084453	B73_Control_T0	B73_Stresses_T0	OK	0.340174	0.949029	1.48018	2.062	0.0018	0.0389332	yes
GRMZM2G180659	6:6892848-6897889	B73_Control_T0	B73_Stresses_T0	OK	5.99376	18.6404	1.6369	3.4166	5e-05	0.00267999	yes
GRMZM2G180947	2:211052665-211054021	B73_Control_T0	B73_Stresses_T0	OK	0.342297	1.82223	2.41238	3.31948	5e-05	0.00267999	yes
GRMZM2G181000	5:10088168-10091955	B73_Control_T0	B73_Stresses_T0	OK	1.31207	3.7425	1.51216	2.80669	5e-05	0.00267999	yes
GRMZM2G181237	4:233340953-233344050	B73_Control_T0	B73_Stresses_T0	OK	0.119142	0.517989	2.12024	2.11644	0.00245	0.048155	yes
GRMZM2G181445	1:26623448-26623744	B73_Control_T0	B73_Stresses_T0	OK	44.3382	117.716	1.40869	3.41932	0.0001	0.00468418	yes
GRMZM2G300125	8:147450966-147456224	B73_Control_T0	B73_Stresses_T0	OK	0.123486	0.73056	2.56465	3.0236	0.0002	0.00803712	yes
GRMZM2G300424	1:115768124-115770454	B73_Control_T0	B73_Stresses_T0	OK	1.03704	3.02639	1.54513	2.29852	0.00045	0.0146627	yes
GRMZM2G300500	2:9003403-9005619	B73_Control_T0	B73_Stresses_T0	OK	1.49667	3.40077	1.1841	2.14457	0.0005	0.0157896	yes
GRMZM2G300784	1:246947379-246949395	B73_Control_T0	B73_Stresses_T0	OK	1.5373	3.51643	1.19372	2.02127	0.0009	0.0244835	yes
GRMZM2G301089	1:274801583-274803327	B73_Control_T0	B73_Stresses_T0	OK	3.0421	11.1732	1.8769	2.60442	0.0003	0.0108271	yes
GRMZM2G301860	9:16257943-16259507	B73_Control_T0	B73_Stresses_T0	OK	0.874964	3.9197	2.16345	3.7401	5e-05	0.00267999	yes
GRMZM2G301885	1:23922045-23924321	B73_Control_T0	B73_Stresses_T0	OK	19.1604	45.7804	1.2566	2.6187	5e-05	0.00267999	yes
GRMZM2G302074	8:159451537-159453504	B73_Control_T0	B73_Stresses_T0	OK	8.07914	22.3558	1.46838	3.26915	5e-05	0.00267999	yes
GRMZM2G302604	7:160854581-160856768	B73_Control_T0	B73_Stresses_T0	OK	2.5414	5.47105	1.1062	2.11129	0.0007	0.020203	yes
GRMZM2G303149	1:207177187-207178075	B73_Control_T0	B73_Stresses_T0	OK	3.90745	9.4943	1.28083	2.43959	0.001	0.0264077	yes
GRMZM2G303964	5:170544068-170545731	B73_Control_T0	B73_Stresses_T0	OK	4.21343	11.0372	1.3893	2.9941	5e-05	0.00267999	yes
GRMZM2G304010	10:83325100-83326881	B73_Control_T0	B73_Stresses_T0	OK	2.09513	5.21012	1.31428	2.49605	0.00025	0.00949274	yes
GRMZM2G304132	1:87570817-87572784	B73_Control_T0	B73_Stresses_T0	OK	0.144263	0.97793	2.76103	3.38415	0.0006	0.0180452	yes
GRMZM2G304258	1:19626530-19626728	B73_Control_T0	B73_Stresses_T0	OK	0	1.8098	inf	#NAME?	0.0006	0.0180452	yes
GRMZM2G304297	6:33432953-33433455	B73_Control_T0	B73_Stresses_T0	OK	2.53317	7.53182	1.57205	2.40396	0.00025	0.00949274	yes
GRMZM2G305900	3:9856004-9857959	B73_Control_T0	B73_Stresses_T0	OK	0.26794	0.809258	1.59469	2.29808	0.00175	0.0382888	yes
GRMZM2G306714	1:38851740-38852691	B73_Control_T0	B73_Stresses_T0	OK	1.77427	13.852	2.9648	3.31126	0.0002	0.00803712	yes
GRMZM2G307992	1:45932914-45942551	B73_Control_T0	B73_Stresses_T0	OK	16.1398	47.3816	1.5537	3.25669	5e-05	0.00267999	yes
GRMZM2G308626	7:89059717-89061311	B73_Control_T0	B73_Stresses_T0	OK	0.349948	2.59452	2.89026	3.4796	5e-05	0.00267999	yes
GRMZM2G308666	1:60702278-60704479	B73_Control_T0	B73_Stresses_T0	OK	0.231321	0.739486	1.67663	2.29443	0.00095	0.025514	yes
GRMZM2G309063	3:1615719-1633527	B73_Control_T0	B73_Stresses_T0	OK	6.51077	12.6683	0.960321	2.0097	0.0015	0.0343459	yes
GRMZM2G309071	6:137681580-137683754	B73_Control_T0	B73_Stresses_T0	OK	3.51629	14.2862	2.02249	4.40418	5e-05	0.00267999	yes
GRMZM2G310431	8:168506538-168509902	B73_Control_T0	B73_Stresses_T0	OK	40.9516	86.8938	1.08533	2.1345	0.0011	0.0280326	yes
GRMZM2G310955	4:18245676-18245956	B73_Control_T0	B73_Stresses_T0	OK	120.132	290.519	1.27401	2.42597	0.00015	0.00644473	yes
GRMZM2G311182	1:56758336-56763206	B73_Control_T0	B73_Stresses_T0	OK	1.11695	6.70068	2.58474	4.60596	5e-05	0.00267999	yes
GRMZM2G311898	8:69273805-69274643	B73_Control_T0	B73_Stresses_T0	OK	3.0195	10.4499	1.7911	3.37549	5e-05	0.00267999	yes
GRMZM2G312061	4:15294799-15295265	B73_Control_T0	B73_Stresses_T0	OK	4.13474	22.8467	2.46612	4.22074	5e-05	0.00267999	yes
GRMZM2G312997	6:53878623-53884090	B73_Control_T0	B73_Stresses_T0	OK	11.8909	23.0969	0.95784	1.94072	0.00135	0.0321144	yes
GRMZM2G313078	6:156946310-156947989	B73_Control_T0	B73_Stresses_T0	OK	0.459115	1.30011	1.50171	2.3026	0.0005	0.0157896	yes
GRMZM2G314707	2:150649824-150651889	B73_Control_T0	B73_Stresses_T0	OK	1.47451	4.05575	1.45973	2.57031	5e-05	0.00267999	yes
GRMZM2G315401	2:42991908-42996290	B73_Control_T0	B73_Stresses_T0	OK	1.62949	3.57686	1.13427	2.02425	0.00245	0.048155	yes
GRMZM2G315431	7:103904513-103907063	B73_Control_T0	B73_Stresses_T0	OK	0.585006	11.3992	4.28434	7.67733	5e-05	0.00267999	yes
GRMZM2G316778	4:174071523-174074395	B73_Control_T0	B73_Stresses_T0	OK	0.895401	2.25218	1.33071	2.3239	0.00055	0.0169312	yes
GRMZM2G318652	1:51892299-51893431	B73_Control_T0	B73_Stresses_T0	OK	0.0728338	0.867384	3.57399	3.13171	0.002	0.0419424	yes
GRMZM2G318780	1:56787027-56794227	B73_Control_T0	B73_Stresses_T0	OK	2.79697	11.8346	2.08108	2.26668	5e-05	0.00267999	yes
GRMZM2G319062	4:28099140-28101623	B73_Control_T0	B73_Stresses_T0	OK	10.1521	24.5878	1.27617	2.73274	5e-05	0.00267999	yes
GRMZM2G320373	6:162859288-162860116	B73_Control_T0	B73_Stresses_T0	OK	4.26492	26.377	2.62869	4.74842	5e-05	0.00267999	yes
GRMZM2G321839	3:189910085-189911973	B73_Control_T0	B73_Stresses_T0	OK	1.08679	3.20259	1.55917	2.64971	0.0001	0.00468418	yes
GRMZM2G322314	7:93109289-93114549	B73_Control_T0	B73_Stresses_T0	OK	5.97723	12.9147	1.11147	2.34851	0.00035	0.012157	yes
GRMZM2G322953	8:100382582-100385785	B73_Control_T0	B73_Stresses_T0	OK	8.47583	18.5367	1.12896	2.29523	5e-05	0.00267999	yes
GRMZM2G323060	5:208973868-208978095	B73_Control_T0	B73_Stresses_T0	OK	3.68606	8.37339	1.18373	2.23975	0.0007	0.020203	yes
GRMZM2G323422	9:6066507-6067263	B73_Control_T0	B73_Stresses_T0	OK	7.7419	17.5685	1.18223	2.45609	0.00045	0.0146627	yes
GRMZM2G323830	1:8651402-8657023	B73_Control_T0	B73_Stresses_T0	OK	7.06647	13.9536	0.981575	2.03962	0.00135	0.0321144	yes
GRMZM2G323939	6:154347806-154352183	B73_Control_T0	B73_Stresses_T0	OK	3.19864	7.13094	1.15664	2.11284	0.00135	0.0321144	yes
GRMZM2G324956	4:239529031-239529824	B73_Control_T0	B73_Stresses_T0	OK	8.40175	16.9736	1.01453	2.02467	0.00165	0.0367372	yes
GRMZM2G325477	5:1731354-1732479	B73_Control_T0	B73_Stresses_T0	OK	1.30642	4.10248	1.65088	2.64213	0.0002	0.00803712	yes
GRMZM2G325683	5:176916703-176917333	B73_Control_T0	B73_Stresses_T0	OK	6.82498	18.9367	1.47229	2.73923	0.0003	0.0108271	yes
GRMZM2G325693	5:176922128-176923226	B73_Control_T0	B73_Stresses_T0	OK	7.98919	18.5475	1.2151	2.16744	0.0023	0.0460669	yes
GRMZM2G326707	5:31900809-31903008	B73_Control_T0	B73_Stresses_T0	OK	4.70404	13.8411	1.55699	3.32133	5e-05	0.00267999	yes
GRMZM2G327059	1:5080779-5086784	B73_Control_T0	B73_Stresses_T0	OK	5.54034	12.2055	1.13949	2.2899	0.0008	0.022324	yes
GRMZM2G330049	2:181175309-181177429	B73_Control_T0	B73_Stresses_T0	OK	0.905529	6.10541	2.75326	4.73804	5e-05	0.00267999	yes
GRMZM2G330635	10:96774297-96775703	B73_Control_T0	B73_Stresses_T0	OK	16.5752	33.6872	1.02318	2.19457	0.00055	0.0169312	yes
GRMZM2G330719	8:160527350-160529186	B73_Control_T0	B73_Stresses_T0	OK	3.54242	8.72416	1.30028	2.42451	5e-05	0.00267999	yes
GRMZM2G331720	3:203940612-203942257	B73_Control_T0	B73_Stresses_T0	OK	6.46865	12.8497	0.990203	2.08886	0.0011	0.0280326	yes
GRMZM2G331811	3:57209639-57231705	B73_Control_T0	B73_Stresses_T0	OK	8.66622	20.2826	1.22677	2.02219	0.00125	0.0305211	yes
GRMZM2G331902	1:160824655-160826737	B73_Control_T0	B73_Stresses_T0	OK	2.77128	7.0281	1.34258	2.67025	0.0001	0.00468418	yes
GRMZM2G333049	9:110340191-110341243	B73_Control_T0	B73_Stresses_T0	OK	7.12679	20.6312	1.5335	3.44211	5e-05	0.00267999	yes
GRMZM2G333095	2:159141448-159141910	B73_Control_T0	B73_Stresses_T0	OK	1.24387	4.01356	1.69005	2.18349	0.00145	0.0336278	yes
GRMZM2G333448	2:229956841-229957797	B73_Control_T0	B73_Stresses_T0	OK	1.89418	7.30655	1.94762	3.7346	5e-05	0.00267999	yes
GRMZM2G333875	6:88864433-88874793	B73_Control_T0	B73_Stresses_T0	OK	2.47721	6.57261	1.40775	2.54826	0.0001	0.00468418	yes
GRMZM2G334574	6:34602575-34604844	B73_Control_T0	B73_Stresses_T0	OK	1.05216	3.50721	1.73698	2.81541	5e-05	0.00267999	yes
GRMZM2G334660	5:186783198-186785900	B73_Control_T0	B73_Stresses_T0	OK	1.07986	5.25727	2.28347	4.29507	5e-05	0.00267999	yes
GRMZM2G334722	5:86861562-86885909	B73_Control_T0	B73_Stresses_T0	OK	1.76507	3.84811	1.12442	2.0433	0.00145	0.0336278	yes
GRMZM2G335280	5:205896114-205898141	B73_Control_T0	B73_Stresses_T0	OK	1.46466	4.24892	1.53653	2.71667	5e-05	0.00267999	yes
GRMZM2G335604	9:128875824-128876547	B73_Control_T0	B73_Stresses_T0	OK	0.333138	1.34535	2.01379	2.44132	0.00245	0.048155	yes
GRMZM2G335618	6:104021615-104022697	B73_Control_T0	B73_Stresses_T0	OK	12.0537	41.76	1.79265	3.85939	5e-05	0.00267999	yes
GRMZM2G335635	6:104030338-104033096	B73_Control_T0	B73_Stresses_T0	OK	4.26203	17.0389	1.99922	2.98491	5e-05	0.00267999	yes
GRMZM2G336448	4:186680999-186686184	B73_Control_T0	B73_Stresses_T0	OK	2.62452	5.79195	1.14199	2.15008	0.00035	0.012157	yes
GRMZM2G336456	2:182328752-182333209	B73_Control_T0	B73_Stresses_T0	OK	1.3707	3.51354	1.35802	2.72052	5e-05	0.00267999	yes
GRMZM2G337532	2:9927942-9948733	B73_Control_T0	B73_Stresses_T0	OK	2.23985	4.81742	1.10486	2.18337	0.00025	0.00949274	yes
GRMZM2G337768	6:120633664-120635951	B73_Control_T0	B73_Stresses_T0	OK	0.264281	1.21636	2.20242	2.75942	5e-05	0.00267999	yes
GRMZM2G338160	3:137741649-137742777	B73_Control_T0	B73_Stresses_T0	OK	27.1498	92.0036	1.76075	3.92328	5e-05	0.00267999	yes
GRMZM2G338259	3:156523680-156529660	B73_Control_T0	B73_Stresses_T0	OK	10.3673	21.1865	1.03111	2.1775	0.00025	0.00949274	yes
GRMZM2G338333	1:42519186-42522307	B73_Control_T0	B73_Stresses_T0	OK	4.1373	10.1759	1.29839	2.77674	5e-05	0.00267999	yes
GRMZM2G338465	3:10849504-10851238	B73_Control_T0	B73_Stresses_T0	OK	0.912769	2.77072	1.60194	2.66894	5e-05	0.00267999	yes
GRMZM2G339091	6:134280816-134285140	B73_Control_T0	B73_Stresses_T0	OK	0.200036	1.29261	2.69195	1.95318	0.0005	0.0157896	yes
GRMZM2G339327	4:207365370-207366135	B73_Control_T0	B73_Stresses_T0	OK	1.42948	86.6944	5.92238	9.14322	5e-05	0.00267999	yes
GRMZM2G339563	1:10090834-10095173	B73_Control_T0	B73_Stresses_T0	OK	5.20291	12.3783	1.25042	2.57516	0.0001	0.00468418	yes
GRMZM2G339645	7:156324057-156327322	B73_Control_T0	B73_Stresses_T0	OK	0.58134	2.97103	2.35351	4.02694	5e-05	0.00267999	yes
GRMZM2G340257	1:295340754-295341847	B73_Control_T0	B73_Stresses_T0	OK	0.229448	1.80733	2.97762	3.62477	5e-05	0.00267999	yes
GRMZM2G340656	7:19063720-19101243	B73_Control_T0	B73_Stresses_T0	OK	5.34425	112.806	4.39971	6.03009	5e-05	0.00267999	yes
GRMZM2G341309	1:35772931-35776252	B73_Control_T0	B73_Stresses_T0	OK	1.66177	6.84954	2.04329	3.48466	5e-05	0.00267999	yes
GRMZM2G342744	2:118133561-118133777	B73_Control_T0	B73_Stresses_T0	OK	0	1.24973	inf	#NAME?	0.0017	0.0375855	yes
GRMZM2G342856	1:287341949-287342703	B73_Control_T0	B73_Stresses_T0	OK	0.168005	2.63116	3.96912	4.13709	0.00015	0.00644473	yes
GRMZM2G344205	5:72724112-72726875	B73_Control_T0	B73_Stresses_T0	OK	25.0979	51.8229	1.04603	2.35791	0.00065	0.0191389	yes
GRMZM2G344388	1:28609935-28611394	B73_Control_T0	B73_Stresses_T0	OK	3.19596	7.90918	1.30728	2.51663	0.00045	0.0146627	yes
GRMZM2G344630	3:185988046-185989025	B73_Control_T0	B73_Stresses_T0	OK	4.15977	10.687	1.36129	2.79983	0.0002	0.00803712	yes
GRMZM2G344993	9:88570771-88572697	B73_Control_T0	B73_Stresses_T0	OK	0.348776	1.29222	1.88948	2.82262	5e-05	0.00267999	yes
GRMZM2G345687	6:136558418-136562959	B73_Control_T0	B73_Stresses_T0	OK	1.92496	4.37348	1.18396	2.22739	0.0004	0.0133905	yes
GRMZM2G346133	5:136486684-136487717	B73_Control_T0	B73_Stresses_T0	OK	3.79609	9.23643	1.28282	2.31037	0.00065	0.0191389	yes
GRMZM2G347043	1:292162440-292164227	B73_Control_T0	B73_Stresses_T0	OK	14.4424	38.5472	1.41632	3.02079	5e-05	0.00267999	yes
GRMZM2G347174	5:31562302-31565196	B73_Control_T0	B73_Stresses_T0	OK	0.841125	2.56294	1.60741	2.71971	5e-05	0.00267999	yes
GRMZM2G347956	1:299549198-299550799	B73_Control_T0	B73_Stresses_T0	OK	32.2389	62.023	0.944	2.01923	0.0012	0.0298778	yes
GRMZM2G348125	7:173641490-173642947	B73_Control_T0	B73_Stresses_T0	OK	20.1474	59.2838	1.55705	3.38569	5e-05	0.00267999	yes
GRMZM2G348846	6:105706442-105708647	B73_Control_T0	B73_Stresses_T0	OK	0.61979	1.63915	1.40309	2.19243	0.0012	0.0298778	yes
GRMZM2G349749	1:200194204-200196248	B73_Control_T0	B73_Stresses_T0	OK	0.0788873	0.540526	2.7765	2.7557	0.0006	0.0180452	yes
GRMZM2G349839	2:221394598-221397950	B73_Control_T0	B73_Stresses_T0	OK	1.6807	4.54698	1.43584	2.56282	0.0004	0.0133905	yes
GRMZM2G350391	2:236755412-236762148	B73_Control_T0	B73_Stresses_T0	OK	0.220433	0.546043	1.30868	1.83963	0.0023	0.0460669	yes
GRMZM2G350693	10:88584103-88584748	B73_Control_T0	B73_Stresses_T0	OK	12.3121	35.687	1.53532	3.06445	5e-05	0.00267999	yes
GRMZM2G350802	6:130415371-130419988	B73_Control_T0	B73_Stresses_T0	OK	4.06205	8.87678	1.12783	2.16567	0.0003	0.0108271	yes
GRMZM2G351347	4:19966827-19968567	B73_Control_T0	B73_Stresses_T0	OK	0.46813	2.29878	2.29589	2.58205	5e-05	0.00267999	yes
GRMZM2G351387	3:126175574-126191693	B73_Control_T0	B73_Stresses_T0	OK	4.98871	11.6433	1.22277	2.35961	0.00015	0.00644473	yes
GRMZM2G351484	7:164811511-164812305	B73_Control_T0	B73_Stresses_T0	OK	0.582785	2.39374	2.03823	3.30506	0.0002	0.00803712	yes
GRMZM2G351796	8:137162077-137163142	B73_Control_T0	B73_Stresses_T0	OK	32.5983	11.916	-1.45189	-2.43421	0.0002	0.00803712	yes
GRMZM2G352678	1:36424036-36425124	B73_Control_T0	B73_Stresses_T0	OK	23.0981	9.48358	-1.28427	-2.7234	5e-05	0.00267999	yes
GRMZM2G352695	1:254857117-254868235	B73_Control_T0	B73_Stresses_T0	OK	3.60889	7.304	1.01713	1.96755	0.0009	0.0244835	yes
GRMZM2G352858	3:226505888-226508333	B73_Control_T0	B73_Stresses_T0	OK	0.234655	1.09799	2.22624	2.23765	0.0025	0.0488338	yes
GRMZM2G353444	3:8542032-8544078	B73_Control_T0	B73_Stresses_T0	OK	73.5943	324.938	2.1425	4.31951	5e-05	0.00267999	yes
GRMZM2G353852	5:67655375-67655648	B73_Control_T0	B73_Stresses_T0	OK	0	1.21826	inf	#NAME?	5e-05	0.00267999	yes
GRMZM2G354319	6:94808696-94809353	B73_Control_T0	B73_Stresses_T0	OK	1.06211	3.25871	1.61736	2.33797	0.00235	0.0468208	yes
GRMZM2G354610	9:52349155-52351592	B73_Control_T0	B73_Stresses_T0	OK	3.84642	9.17269	1.25383	2.54193	5e-05	0.00267999	yes
GRMZM2G354909	2:23800346-23805107	B73_Control_T0	B73_Stresses_T0	OK	2.09235	5.14763	1.29879	2.32957	0.00095	0.025514	yes
GRMZM2G356003	7:44585524-44588898	B73_Control_T0	B73_Stresses_T0	OK	0.345131	0.92858	1.42788	1.91552	0.00235	0.0468208	yes
GRMZM2G356076	7:163095801-163099649	B73_Control_T0	B73_Stresses_T0	OK	0.414934	1.12164	1.43465	2.55539	0.0002	0.00803712	yes
GRMZM2G356338_O_1	6:79847197-79848487	B73_Control_T0	B73_Stresses_T0	OK	0.309486	1.28877	2.05806	2.49521	0.001	0.0264077	yes
GRMZM2G358791	4:10026492-10028555	B73_Control_T0	B73_Stresses_T0	OK	0.16993	0.892213	2.39245	3.34407	0.00015	0.00644473	yes
GRMZM2G358827	4:5012237-5017897	B73_Control_T0	B73_Stresses_T0	OK	2.24723	4.50427	1.00314	2.00998	0.0015	0.0343459	yes
GRMZM2G359298	10:103645936-103651521	B73_Control_T0	B73_Stresses_T0	OK	0.115716	0.426396	1.88161	2.20889	0.0004	0.0133905	yes
GRMZM2G359368	3:180096071-180098099	B73_Control_T0	B73_Stresses_T0	OK	11.3149	48.43	2.09768	2.27089	0.0014	0.0328502	yes
GRMZM2G359581	4:15273693-15274774	B73_Control_T0	B73_Stresses_T0	OK	5.45589	25.3349	2.21524	3.3317	5e-05	0.00267999	yes
GRMZM2G359929	1:269186558-269192080	B73_Control_T0	B73_Stresses_T0	OK	0.223727	0.566139	1.33941	1.89444	0.002	0.0419424	yes
GRMZM2G362312	5:154520297-154521703	B73_Control_T0	B73_Stresses_T0	OK	14.132	35.1078	1.31283	2.98118	5e-05	0.00267999	yes
GRMZM2G363316	8:117338010-117338764	B73_Control_T0	B73_Stresses_T0	OK	7.1388	16.5681	1.21466	2.31431	0.00045	0.0146627	yes
GRMZM2G364208	6:166138946-166140014	B73_Control_T0	B73_Stresses_T0	OK	0.702552	2.51705	1.84106	2.59727	0.0001	0.00468418	yes
GRMZM2G364528	3:216875700-216876717	B73_Control_T0	B73_Stresses_T0	OK	8.58925	28.9569	1.7533	3.66119	5e-05	0.00267999	yes
GRMZM2G364601	5:139395259-139403105	B73_Control_T0	B73_Stresses_T0	OK	20.1649	141.454	2.81042	2.86409	0.00015	0.00644473	yes
GRMZM2G364643	7:172475106-172476227	B73_Control_T0	B73_Stresses_T0	OK	0.825262	2.76534	1.74453	2.80922	5e-05	0.00267999	yes
GRMZM2G365160	2:212844748-212848625	B73_Control_T0	B73_Stresses_T0	OK	34.6615	70.1099	1.01628	2.09116	0.0007	0.020203	yes
GRMZM2G365754	10:5921815-5922855	B73_Control_T0	B73_Stresses_T0	OK	0.255788	2.04013	2.99564	3.47431	0.00085	0.0234772	yes
GRMZM2G365957	2:103966793-103973039	B73_Control_T0	B73_Stresses_T0	OK	0.235935	0.653223	1.46919	2.03336	0.0007	0.020203	yes
GRMZM2G366532	9:139766915-139770610	B73_Control_T0	B73_Stresses_T0	OK	0.17339	2.38041	3.77912	5.18938	5e-05	0.00267999	yes
GRMZM2G366910	5:157241006-157241636	B73_Control_T0	B73_Stresses_T0	OK	1.64668	5.70138	1.79175	2.36159	0.00175	0.0382888	yes
GRMZM2G367638	9:26953543-26955251	B73_Control_T0	B73_Stresses_T0	OK	1.14375	3.28798	1.52342	2.52358	0.0003	0.0108271	yes
GRMZM2G367834	2:196361223-196383651	B73_Control_T0	B73_Stresses_T0	OK	7.12039	15.2762	1.10125	2.29488	0.0001	0.00468418	yes
GRMZM2G369472	1:199674462-199675600	B73_Control_T0	B73_Stresses_T0	OK	2.06607	8.93495	2.11257	2.89521	0.00015	0.00644473	yes
GRMZM2G370044	8:168677297-168678383	B73_Control_T0	B73_Stresses_T0	OK	0.775474	2.41543	1.63913	2.37792	0.00075	0.0212734	yes
GRMZM2G370175	3:214901789-214902528	B73_Control_T0	B73_Stresses_T0	OK	11.8182	63.756	2.43156	2.90491	0.0018	0.0389332	yes
GRMZM2G370745	3:217067315-217070532	B73_Control_T0	B73_Stresses_T0	OK	4.3424	8.7417	1.00942	2.12305	0.002	0.0419424	yes
GRMZM2G371079	8:161019191-161020006	B73_Control_T0	B73_Stresses_T0	OK	1.38528	4.35117	1.65122	2.82329	0.0015	0.0343459	yes
GRMZM2G371462	1:137141558-137141923	B73_Control_T0	B73_Stresses_T0	OK	2.12277	10.09	2.24891	2.81416	0.0001	0.00468418	yes
GRMZM2G371606	3:220761679-220767180	B73_Control_T0	B73_Stresses_T0	OK	0.763796	1.76354	1.20721	2.0981	0.0013	0.0313182	yes
GRMZM2G373435	6:108246771-108249074	B73_Control_T0	B73_Stresses_T0	OK	5.85245	11.8597	1.01895	2.24272	0.00125	0.0305211	yes
GRMZM2G373522	4:154337341-154339063	B73_Control_T0	B73_Stresses_T0	OK	27.4823	91.1135	1.72916	3.47447	5e-05	0.00267999	yes
GRMZM2G374302	4:144862957-144868207	B73_Control_T0	B73_Stresses_T0	OK	10.2981	51.1763	2.3131	4.95262	5e-05	0.00267999	yes
GRMZM2G374827	6:3042161-3047149	B73_Control_T0	B73_Stresses_T0	OK	0.934506	2.47141	1.40306	2.51847	5e-05	0.00267999	yes
GRMZM2G374973	1:226375866-226380244	B73_Control_T0	B73_Stresses_T0	OK	0.139836	0.46762	1.7416	2.00589	0.00205	0.0425903	yes
GRMZM2G375517	2:220267458-220268361	B73_Control_T0	B73_Stresses_T0	OK	0.287817	1.68716	2.55138	2.98218	0.00015	0.00644473	yes
GRMZM2G376416	9:59150788-59153748	B73_Control_T0	B73_Stresses_T0	OK	10.3355	20.2853	0.97283	2.0252	0.0019	0.0403364	yes
GRMZM2G378040	8:7873977-7879175	B73_Control_T0	B73_Stresses_T0	OK	4.78167	9.92229	1.05316	2.09581	0.00185	0.0396526	yes
GRMZM2G378452	3:23844157-23847768	B73_Control_T0	B73_Stresses_T0	OK	0.561643	1.81495	1.6922	2.7373	0.0001	0.00468418	yes
GRMZM2G379128	8:170504767-170506400	B73_Control_T0	B73_Stresses_T0	OK	1.07601	2.56276	1.25201	2.04039	0.00215	0.0440878	yes
GRMZM2G380377	6:62712929-62714535	B73_Control_T0	B73_Stresses_T0	OK	0.524656	2.81958	2.42604	3.44221	5e-05	0.00267999	yes
GRMZM2G381378	7:173263216-173265322	B73_Control_T0	B73_Stresses_T0	OK	0.292434	1.53664	2.3936	3.3143	0.0002	0.00803712	yes
GRMZM2G381404	7:173291250-173295070	B73_Control_T0	B73_Stresses_T0	OK	1.3912	3.89125	1.48391	2.5404	0.00025	0.00949274	yes
GRMZM2G381782	9:24206127-24208611	B73_Control_T0	B73_Stresses_T0	OK	0.564221	2.05863	1.86735	3.05335	5e-05	0.00267999	yes
GRMZM2G382435	2:96277434-96278872	B73_Control_T0	B73_Stresses_T0	OK	0.0960577	0.547788	2.51165	2.47934	0.00125	0.0305211	yes
GRMZM2G382534	9:153962137-153964502	B73_Control_T0	B73_Stresses_T0	OK	0.626014	5.40368	3.10968	5.17106	5e-05	0.00267999	yes
GRMZM2G382568	1:62144206-62146561	B73_Control_T0	B73_Stresses_T0	OK	1.35606	5.75003	2.08415	2.54968	0.001	0.0264077	yes
GRMZM2G382569	1:62144206-62146561	B73_Control_T0	B73_Stresses_T0	OK	1.12425	4.98541	2.14875	2.74646	5e-05	0.00267999	yes
GRMZM2G382774_O_1	1:71221960-71223719	B73_Control_T0	B73_Stresses_T0	OK	2.78315	6.62673	1.25158	2.32025	0.0004	0.0133905	yes
GRMZM2G382785	5:50372118-50374054	B73_Control_T0	B73_Stresses_T0	OK	2.92417	9.78258	1.74219	3.46679	5e-05	0.00267999	yes
GRMZM2G383338	1:251163289-251164559	B73_Control_T0	B73_Stresses_T0	OK	0.0809536	0.947467	3.54891	3.50589	0.0002	0.00803712	yes
GRMZM2G383408	1:248793811-248797153	B73_Control_T0	B73_Stresses_T0	OK	7.82271	16.2257	1.05254	2.17759	0.00045	0.0146627	yes
GRMZM2G383631	1:105275050-105276156	B73_Control_T0	B73_Stresses_T0	OK	0.565426	1.71655	1.6021	2.13372	0.0018	0.0389332	yes
GRMZM2G383699	3:65739866-65740452	B73_Control_T0	B73_Stresses_T0	OK	0.39623	4.81291	3.6025	3.60544	0.0003	0.0108271	yes
GRMZM2G384528	7:164733506-164734923	B73_Control_T0	B73_Stresses_T0	OK	6.20247	13.6388	1.1368	2.38161	0.00025	0.00949274	yes
GRMZM2G384755	8:121416705-121425787	B73_Control_T0	B73_Stresses_T0	OK	0.837493	2.38355	1.50896	2.24601	0.0014	0.0328502	yes
GRMZM2G385880	5:205204190-205205428	B73_Control_T0	B73_Stresses_T0	OK	8.43932	17.1104	1.01968	2.18202	0.0014	0.0328502	yes
GRMZM2G385945	5:59299672-59300514	B73_Control_T0	B73_Stresses_T0	OK	48.6907	94.9033	0.96281	2.23697	0.0012	0.0298778	yes
GRMZM2G386229	8:106377105-106381453	B73_Control_T0	B73_Stresses_T0	OK	1.92048	4.34117	1.17662	2.12041	0.0014	0.0328502	yes
GRMZM2G389301	6:155933101-155934135	B73_Control_T0	B73_Stresses_T0	OK	0.582513	11.5849	4.31381	6.4054	5e-05	0.00267999	yes
GRMZM2G389362	2:152803196-152807106	B73_Control_T0	B73_Stresses_T0	OK	12.6303	24.2183	0.939206	1.95186	0.00135	0.0321144	yes
GRMZM2G389582	5:63305823-63308265	B73_Control_T0	B73_Stresses_T0	OK	0.210903	0.77391	1.87559	2.54924	0.00095	0.025514	yes
GRMZM2G391596	5:189671816-189673443	B73_Control_T0	B73_Stresses_T0	OK	13.7136	33.3246	1.28098	2.7446	5e-05	0.00267999	yes
GRMZM2G391794	3:91614916-91618846	B73_Control_T0	B73_Stresses_T0	OK	2.02831	6.73189	1.73073	3.57168	5e-05	0.00267999	yes
GRMZM2G392791	1:180015324-180017868	B73_Control_T0	B73_Stresses_T0	OK	3.62294	8.36091	1.2065	2.35738	0.0002	0.00803712	yes
GRMZM2G393349	7:130936525-130937589	B73_Control_T0	B73_Stresses_T0	OK	13.4839	31.2644	1.21328	2.76402	0.0001	0.00468418	yes
GRMZM2G393839	4:183773259-183790392	B73_Control_T0	B73_Stresses_T0	OK	12.5133	26.1104	1.06116	2.25107	0.00065	0.0191389	yes
GRMZM2G394027	7:133080415-133086837	B73_Control_T0	B73_Stresses_T0	OK	0.240358	0.78518	1.70784	2.16918	0.0019	0.0403364	yes
GRMZM2G394450	2:23504838-23509410	B73_Control_T0	B73_Stresses_T0	OK	1.79958	4.95562	1.4614	3.07426	5e-05	0.00267999	yes
GRMZM2G394962	6:165502914-165516196	B73_Control_T0	B73_Stresses_T0	OK	3.10056	1.38496	-1.16268	-2.18596	0.00105	0.0272346	yes
GRMZM2G394968	7:6859804-6861047	B73_Control_T0	B73_Stresses_T0	OK	2.86297	7.46501	1.38263	2.20571	0.0004	0.0133905	yes
GRMZM2G395508	7:151118483-151120483	B73_Control_T0	B73_Stresses_T0	OK	2.63476	11.4533	2.12001	4.03207	5e-05	0.00267999	yes
GRMZM2G395526	7:151123364-151124976	B73_Control_T0	B73_Stresses_T0	OK	0.751992	3.02831	2.00972	3.45875	5e-05	0.00267999	yes
GRMZM2G396212	1:66979296-66982485	B73_Control_T0	B73_Stresses_T0	OK	3.09311	9.54459	1.62563	3.10613	5e-05	0.00267999	yes
GRMZM2G396553	9:23537709-23541078	B73_Control_T0	B73_Stresses_T0	OK	2.99722	8.49025	1.50218	3.31616	5e-05	0.00267999	yes
GRMZM2G397402	5:97537377-97539290	B73_Control_T0	B73_Stresses_T0	OK	1.24419	3.13141	1.33161	2.36135	0.0004	0.0133905	yes
GRMZM2G398854	6:59054620-59060394	B73_Control_T0	B73_Stresses_T0	OK	2.42966	6.39098	1.39528	2.65822	5e-05	0.00267999	yes
GRMZM2G400268	1:179623958-179629166	B73_Control_T0	B73_Stresses_T0	OK	8.84959	17.1705	0.956249	1.97303	0.00205	0.0425903	yes
GRMZM2G400281	5:18604045-18604971	B73_Control_T0	B73_Stresses_T0	OK	1.07605	2.77606	1.3673	2.11332	0.0018	0.0389332	yes
GRMZM2G401511	2:222319673-222321136	B73_Control_T0	B73_Stresses_T0	OK	3.60839	8.73322	1.27516	2.58954	0.00015	0.00644473	yes
GRMZM2G402092	3:187591018-187594104	B73_Control_T0	B73_Stresses_T0	OK	19.332	43.2387	1.16133	2.01434	0.0018	0.0389332	yes
GRMZM2G402564	1:84824228-84824959	B73_Control_T0	B73_Stresses_T0	OK	4.93203	18.3145	1.89273	3.56945	5e-05	0.00267999	yes
GRMZM2G402977	3:35965643-35966737	B73_Control_T0	B73_Stresses_T0	OK	0.608892	1.75457	1.52686	2.13866	0.00145	0.0336278	yes
GRMZM2G403636	4:7265354-7269838	B73_Control_T0	B73_Stresses_T0	OK	4.4452	9.59121	1.10947	2.34694	0.00025	0.00949274	yes
GRMZM2G404078	3:205466921-205468432	B73_Control_T0	B73_Stresses_T0	OK	0.461639	1.6532	1.84042	2.79917	0.00015	0.00644473	yes
GRMZM2G404274	9:132803659-132804501	B73_Control_T0	B73_Stresses_T0	OK	0.634414	1.96577	1.6316	2.15085	0.0022	0.0447739	yes
GRMZM2G404897	9:20747006-20757689	B73_Control_T0	B73_Stresses_T0	OK	11.7037	23.7826	1.02295	2.05529	0.0011	0.0280326	yes
GRMZM2G405804	2:226281106-226288235	B73_Control_T0	B73_Stresses_T0	OK	3.75806	1.86315	-1.01224	-1.97324	0.0018	0.0389332	yes
GRMZM2G406830	7:7451087-7456599	B73_Control_T0	B73_Stresses_T0	OK	2.47996	6.15516	1.31148	2.66744	5e-05	0.00267999	yes
GRMZM2G407223	7:50609278-50610209	B73_Control_T0	B73_Stresses_T0	OK	0.140804	5.7102	5.34178	4.83609	0.0007	0.020203	yes
GRMZM2G407495	10:73295082-73295663	B73_Control_T0	B73_Stresses_T0	OK	3.64561	28.9728	2.99047	2.94702	0.0005	0.0157896	yes
GRMZM2G407825	1:53148299-53153278	B73_Control_T0	B73_Stresses_T0	OK	0.632047	1.51595	1.26211	2.11492	0.0006	0.0180452	yes
GRMZM2G408038	2:45569714-45573804	B73_Control_T0	B73_Stresses_T0	OK	4.06281	10.0993	1.31371	2.64683	5e-05	0.00267999	yes
GRMZM2G408458	4:18392939-18394190	B73_Control_T0	B73_Stresses_T0	OK	1.51339	4.39138	1.53689	2.77457	0.00015	0.00644473	yes
GRMZM2G410766	7:173692011-173693306	B73_Control_T0	B73_Stresses_T0	OK	12.9644	48.9162	1.91576	4.07214	5e-05	0.00267999	yes
GRMZM2G411333	5:160200501-160205107	B73_Control_T0	B73_Stresses_T0	OK	1.17205	3.67666	1.64936	2.8616	5e-05	0.00267999	yes
GRMZM2G411938	10:92550633-92552658	B73_Control_T0	B73_Stresses_T0	OK	9.55629	43.9171	2.20026	4.34101	5e-05	0.00267999	yes
GRMZM2G412986	9:50023646-50029435	B73_Control_T0	B73_Stresses_T0	OK	1.19244	3.46021	1.53695	2.72185	5e-05	0.00267999	yes
GRMZM2G413460	4:40691245-40693994	B73_Control_T0	B73_Stresses_T0	OK	0.415859	1.53387	1.88301	2.78327	5e-05	0.00267999	yes
GRMZM2G413635	7:155147716-155151869	B73_Control_T0	B73_Stresses_T0	OK	1.76165	3.6096	1.03491	1.85146	0.0025	0.0488338	yes
GRMZM2G413897	3:20595876-20596906	B73_Control_T0	B73_Stresses_T0	OK	71.9387	189.751	1.39927	3.15796	5e-05	0.00267999	yes
GRMZM2G414528	2:187772579-187777863	B73_Control_T0	B73_Stresses_T0	OK	19.6546	37.3888	0.927743	1.94195	0.00135	0.0321144	yes
GRMZM2G414813	7:104912101-104917103	B73_Control_T0	B73_Stresses_T0	OK	16.9712	39.8919	1.23301	2.51349	5e-05	0.00267999	yes
GRMZM2G416008	1:235778302-235779264	B73_Control_T0	B73_Stresses_T0	OK	0.166399	1.03601	2.63831	2.77629	0.0013	0.0313182	yes
GRMZM2G416632	7:128406347-128412098	B73_Control_T0	B73_Stresses_T0	OK	1.34203	7.88035	2.55385	3.43914	5e-05	0.00267999	yes
GRMZM2G416701	6:29008629-29013732	B73_Control_T0	B73_Stresses_T0	OK	6.58085	13.9519	1.08411	2.2525	0.00075	0.0212734	yes
GRMZM2G416750	6:107530953-107532330	B73_Control_T0	B73_Stresses_T0	OK	0.475246	1.36387	1.52096	2.16746	0.0013	0.0334443	yes
GRMZM2G417658	4:234059063-234081900	B73_Control_T0	B73_Stresses_T0	OK	18.9342	48.5171	1.3575	2.47372	5e-05	0.00267999	yes
GRMZM2G417945	5:99445551-99447164	B73_Control_T0	B73_Stresses_T0	OK	2.92864	6.23701	1.09062	2.23537	0.0012	0.0298778	yes
GRMZM2G417954	7:5981140-5983425	B73_Control_T0	B73_Stresses_T0	OK	0.0696195	1.97564	4.82668	5.0421	5e-05	0.00267999	yes
GRMZM2G418194	9:77070951-77072996	B73_Control_T0	B73_Stresses_T0	OK	0.878383	2.57148	1.54968	2.08209	0.001	0.0264077	yes
GRMZM2G418689	8:164124504-164128229	B73_Control_T0	B73_Stresses_T0	OK	5.28447	11.5591	1.1292	2.505	0.00015	0.00644473	yes
GRMZM2G419777	4:188851613-188852442	B73_Control_T0	B73_Stresses_T0	OK	1.15481	3.12042	1.43408	2.10762	0.0022	0.0447739	yes
GRMZM2G420001	4:237452444-237453339	B73_Control_T0	B73_Stresses_T0	OK	25.9217	79.0689	1.60895	2.11624	0.0016	0.0360905	yes
GRMZM2G420684	8:124922167-124924175	B73_Control_T0	B73_Stresses_T0	OK	7.22809	20.0964	1.47525	3.07293	5e-05	0.00267999	yes
GRMZM2G420882	6:33620888-33623851	B73_Control_T0	B73_Stresses_T0	OK	0.465117	1.26407	1.44242	2.30877	0.00035	0.012157	yes
GRMZM2G424857	8:172619994-172625967	B73_Control_T0	B73_Stresses_T0	OK	1.23535	4.91976	1.99367	3.64592	5e-05	0.00267999	yes
GRMZM2G425249	3:202868078-202872220	B73_Control_T0	B73_Stresses_T0	OK	17.4443	34.2557	0.97359	1.99564	0.00165	0.0367372	yes
GRMZM2G425863	1:226333298-226336991	B73_Control_T0	B73_Stresses_T0	OK	8.90445	20.9436	1.23391	2.10472	0.0014	0.0328502	yes
GRMZM2G425999	4:55109835-55113173	B73_Control_T0	B73_Stresses_T0	OK	0.204427	0.70756	1.79127	2.36717	0.0004	0.0133905	yes
GRMZM2G426415	4:7316320-7318702	B73_Control_T0	B73_Stresses_T0	OK	6.83578	15.6376	1.19384	2.6627	0.00015	0.00644473	yes
GRMZM2G426613	3:184517048-184518519	B73_Control_T0	B73_Stresses_T0	OK	1.00412	5.03	2.32462	3.66754	5e-05	0.00267999	yes
GRMZM2G427503	6:106975231-106975845	B73_Control_T0	B73_Stresses_T0	OK	0.637542	2.36491	1.8912	2.3781	0.00095	0.025514	yes
GRMZM2G428040	9:151949361-151949977	B73_Control_T0	B73_Stresses_T0	OK	0.296603	2.70365	3.1883	3.94773	0.00035	0.012157	yes
GRMZM2G428379	5:212799653-212803382	B73_Control_T0	B73_Stresses_T0	OK	0.205884	0.643522	1.64416	2.36855	0.0009	0.0244835	yes
GRMZM2G429113	6:57906515-57911414	B73_Control_T0	B73_Stresses_T0	OK	3.87381	7.94829	1.03689	2.18535	0.00055	0.0169312	yes
GRMZM2G429254	2:23232110-23233220	B73_Control_T0	B73_Stresses_T0	OK	3.26091	9.85158	1.59508	3.10857	5e-05	0.00267999	yes
GRMZM2G429396	7:153330869-153331777	B73_Control_T0	B73_Stresses_T0	OK	2.66975	6.82098	1.35327	2.2059	0.0005	0.0157896	yes
GRMZM2G429842	7:121609552-121612456	B73_Control_T0	B73_Stresses_T0	OK	1.35913	4.52152	1.73412	3.27945	5e-05	0.00267999	yes
GRMZM2G429940	1:211584313-211586209	B73_Control_T0	B73_Stresses_T0	OK	16.7057	34.373	1.04093	2.33026	0.00015	0.00644473	yes
GRMZM2G431030	10:69879302-69884027	B73_Control_T0	B73_Stresses_T0	OK	2.91006	19.7941	2.76595	4.79428	5e-05	0.00267999	yes
GRMZM2G431288	7:121635515-121637742	B73_Control_T0	B73_Stresses_T0	OK	0.368671	2.7009	2.87303	4.083	5e-05	0.00267999	yes
GRMZM2G431309	2:208500827-208504903	B73_Control_T0	B73_Stresses_T0	OK	3.19985	9.30938	1.54068	3.18494	5e-05	0.00267999	yes
GRMZM2G432583	8:118562817-118564187	B73_Control_T0	B73_Stresses_T0	OK	0.715523	2.99139	2.06375	3.05136	5e-05	0.00267999	yes
GRMZM2G433579	1:28862220-28868203	B73_Control_T0	B73_Stresses_T0	OK	1.03758	2.3434	1.17538	2.17173	0.00075	0.0212734	yes
GRMZM2G433959	8:159952142-159958269	B73_Control_T0	B73_Stresses_T0	OK	0.446623	2.35174	2.3966	3.05066	5e-05	0.00267999	yes
GRMZM2G434541	3:206915216-206915789	B73_Control_T0	B73_Stresses_T0	OK	20.5912	47.1133	1.19411	2.34236	0.00025	0.00949274	yes
GRMZM2G437912	2:59667645-59669581	B73_Control_T0	B73_Stresses_T0	OK	3.26507	9.89569	1.59968	3.37837	5e-05	0.00267999	yes
GRMZM2G438474	1:289403847-289405743	B73_Control_T0	B73_Stresses_T0	OK	2.89711	6.66421	1.20182	2.18406	0.00205	0.0425903	yes
GRMZM2G438652	7:3077371-3078435	B73_Control_T0	B73_Stresses_T0	OK	0.189024	1.27035	2.74859	2.82044	0.0002	0.00803712	yes
GRMZM2G438871	7:31530994-31533668	B73_Control_T0	B73_Stresses_T0	OK	0.346305	1.78971	2.36961	3.54532	5e-05	0.00267999	yes
GRMZM2G440125	8:169838571-169839463	B73_Control_T0	B73_Stresses_T0	OK	0.355803	1.38205	1.95766	2.46636	0.00215	0.0440878	yes
GRMZM2G440866	7:175249471-175254421	B73_Control_T0	B73_Stresses_T0	OK	6.29422	14.1535	1.16906	2.1215	0.00125	0.0305211	yes
GRMZM2G440925	4:197104003-197107034	B73_Control_T0	B73_Stresses_T0	OK	2.10282	4.92339	1.22733	1.99988	0.00105	0.0272346	yes
GRMZM2G441541	4:191928759-191933958	B73_Control_T0	B73_Stresses_T0	OK	3.73185	7.8933	1.08074	1.88975	0.0015	0.0343459	yes
GRMZM2G441753	4:18244662-18245553	B73_Control_T0	B73_Stresses_T0	OK	17.8714	48.77	1.44834	2.18326	0.00205	0.0425903	yes
GRMZM2G442352	1:62702868-62705077	B73_Control_T0	B73_Stresses_T0	OK	3.64236	11.0706	1.60379	3.22605	5e-05	0.00267999	yes
GRMZM2G442489	9:99926682-99928575	B73_Control_T0	B73_Stresses_T0	OK	1.12766	2.63409	1.22397	2.06242	0.0014	0.0328502	yes
GRMZM2G443332	5:82645718-82646644	B73_Control_T0	B73_Stresses_T0	OK	0.148353	5.21419	5.13534	5.87997	0.0003	0.0108271	yes
GRMZM2G443525	1:164103202-164108542	B73_Control_T0	B73_Stresses_T0	OK	12.1672	23.0059	0.919005	1.88487	0.00235	0.0468208	yes
GRMZM2G443728	9:99682698-99687358	B73_Control_T0	B73_Stresses_T0	OK	6.97704	13.9941	1.00413	2.13666	0.00065	0.0191389	yes
GRMZM2G443785	9:136951886-136956387	B73_Control_T0	B73_Stresses_T0	OK	6.69969	12.6086	0.912244	1.94398	0.0012	0.0298778	yes
GRMZM2G444073	4:30460408-30461221	B73_Control_T0	B73_Stresses_T0	OK	1.07562	2.97907	1.4697	2.31757	0.0012	0.0298778	yes
GRMZM2G444567	8:11802323-11803211	B73_Control_T0	B73_Stresses_T0	OK	7.65555	18.8329	1.29868	2.64716	0.00025	0.00949274	yes
GRMZM2G445338	8:151453974-151455905	B73_Control_T0	B73_Stresses_T0	OK	0.323965	0.930071	1.5215	2.05667	0.0012	0.0298778	yes
GRMZM2G445575	10:143949571-143957213	B73_Control_T0	B73_Stresses_T0	OK	1.63598	3.97162	1.27957	2.33589	0.00025	0.00949274	yes
GRMZM2G445634	1:16791539-16792462	B73_Control_T0	B73_Stresses_T0	OK	33.6981	77.7854	1.20683	2.5846	0.0005	0.0157896	yes
GRMZM2G447151	1:258859784-258860405	B73_Control_T0	B73_Stresses_T0	OK	0.579841	2.11443	1.86654	2.38008	0.00225	0.0454255	yes
GRMZM2G447551	1:19788671-19813731	B73_Control_T0	B73_Stresses_T0	OK	0.325065	1.13532	1.80429	1.87997	0.0015	0.0343459	yes
GRMZM2G447632	3:206949797-206950761	B73_Control_T0	B73_Stresses_T0	OK	10.8267	29.9377	1.46737	2.85169	5e-05	0.00267999	yes
GRMZM2G447785	2:38710872-38712712	B73_Control_T0	B73_Stresses_T0	OK	27.8335	93.8004	1.75277	3.70862	5e-05	0.00267999	yes
GRMZM2G448001	5:1523922-1529123	B73_Control_T0	B73_Stresses_T0	OK	3.74702	11.2298	1.58351	3.06756	5e-05	0.00267999	yes
GRMZM2G448185	1:208868049-208873974	B73_Control_T0	B73_Stresses_T0	OK	0.786893	1.83262	1.21967	2.3036	0.0006	0.0180452	yes
GRMZM2G448627	10:70645288-70646218	B73_Control_T0	B73_Stresses_T0	OK	0	0.908009	inf	#NAME?	5e-05	0.00267999	yes
GRMZM2G449681	8:109739995-109742387	B73_Control_T0	B73_Stresses_T0	OK	2.16634	5.20307	1.2641	2.35019	0.00065	0.0191389	yes
GRMZM2G449709	7:153211793-153213046	B73_Control_T0	B73_Stresses_T0	OK	2.80563	7.11779	1.3431	2.57317	0.00015	0.00644473	yes
GRMZM2G450044	2:144155345-144156281	B73_Control_T0	B73_Stresses_T0	OK	0.930662	3.69233	1.9882	2.9482	5e-05	0.00267999	yes
GRMZM2G450125	1:9051957-9054944	B73_Control_T0	B73_Stresses_T0	OK	6.51513	41.5033	2.67136	5.30224	5e-05	0.00267999	yes
GRMZM2G450233	6:125337843-125340176	B73_Control_T0	B73_Stresses_T0	OK	5.95193	17.761	1.57728	3.19066	5e-05	0.00267999	yes
GRMZM2G450498	1:223225650-223229204	B73_Control_T0	B73_Stresses_T0	OK	8.83831	25.5422	1.53104	2.80199	0.0001	0.00468418	yes
GRMZM2G450512	10:93390801-93391432	B73_Control_T0	B73_Stresses_T0	OK	26.8903	350.663	3.70493	5.90295	5e-05	0.00267999	yes
GRMZM2G451314	5:170458834-170464830	B73_Control_T0	B73_Stresses_T0	OK	44.7523	96.7948	1.11297	2.30586	0.0006	0.0180452	yes
GRMZM2G451965	7:106669435-106682995	B73_Control_T0	B73_Stresses_T0	OK	4.49704	9.68622	1.10696	2.07438	0.0005	0.0157896	yes
GRMZM2G453805	3:212090495-212091850	B73_Control_T0	B73_Stresses_T0	OK	0.786125	7.38887	3.23252	5.08494	5e-05	0.00267999	yes
GRMZM2G454449	9:111271439-111274299	B73_Control_T0	B73_Stresses_T0	OK	1.27253	3.52426	1.46962	2.33415	0.0002	0.00803712	yes
GRMZM2G455075	7:151229489-151232253	B73_Control_T0	B73_Stresses_T0	OK	2.17334	6.89623	1.66589	3.25916	5e-05	0.00267999	yes
GRMZM2G455440	5:139851115-139851820	B73_Control_T0	B73_Stresses_T0	OK	0.880365	9.86338	3.48591	5.02637	5e-05	0.00267999	yes
GRMZM2G455817	1:245752275-245756703	B73_Control_T0	B73_Stresses_T0	OK	1.2981	3.69679	1.50987	2.62685	5e-05	0.00267999	yes
GRMZM2G455909	4:1553216-1556576	B73_Control_T0	B73_Stresses_T0	OK	1.20854	2.46678	1.02937	1.86596	0.00185	0.0396526	yes
GRMZM2G456422	4:126906995-126907839	B73_Control_T0	B73_Stresses_T0	OK	0.498731	1.93374	1.95506	2.41895	0.00245	0.048155	yes
GRMZM2G457346	1:269002903-269003544	B73_Control_T0	B73_Stresses_T0	OK	0	0.479347	inf	#NAME?	5e-05	0.00267999	yes
GRMZM2G458494	7:13624622-13626638	B73_Control_T0	B73_Stresses_T0	OK	0.767691	2.43049	1.66265	2.87736	5e-05	0.00267999	yes
GRMZM2G458659	4:147280515-147282914	B73_Control_T0	B73_Stresses_T0	OK	0.151905	1.44387	3.2487	2.95145	0.00165	0.0367372	yes
GRMZM2G458728	4:212853640-212859163	B73_Control_T0	B73_Stresses_T0	OK	4.6717	12.6976	1.44253	2.20996	0.0007	0.020203	yes
GRMZM2G459391	1:214284588-214291336	B73_Control_T0	B73_Stresses_T0	OK	21.9144	58.1201	1.40716	2.89691	5e-05	0.00267999	yes
GRMZM2G460383	1:207364506-207366640	B73_Control_T0	B73_Stresses_T0	OK	1.60814	3.64254	1.17955	2.3169	0.0006	0.0180452	yes
GRMZM2G460566	8:159494149-159495366	B73_Control_T0	B73_Stresses_T0	OK	10.5326	20.6972	0.974579	2.15671	0.00185	0.0396526	yes
GRMZM2G462118	5:75921284-75925387	B73_Control_T0	B73_Stresses_T0	OK	0.617001	2.48201	2.00816	2.75368	5e-05	0.00267999	yes
GRMZM2G463574	3:16573592-16577181	B73_Control_T0	B73_Stresses_T0	OK	1.42595	2.91815	1.03314	1.93337	0.0015	0.0343459	yes
GRMZM2G463953	9:85230495-85231545	B73_Control_T0	B73_Stresses_T0	OK	9.3341	23.2516	1.31675	2.78209	5e-05	0.00267999	yes
GRMZM2G464013	2:158433915-158434970	B73_Control_T0	B73_Stresses_T0	OK	3.12299	7.5367	1.27101	2.36979	0.00045	0.0146627	yes
GRMZM2G464137	10:146837232-146840709	B73_Control_T0	B73_Stresses_T0	OK	15.6745	29.1277	0.893971	1.88429	0.00195	0.0411215	yes
GRMZM2G464464	8:24341631-24348681	B73_Control_T0	B73_Stresses_T0	OK	3.35188	10.9918	1.71339	2.52642	0.00075	0.0212734	yes
GRMZM2G465860	scaffold_508:433001-435910	B73_Control_T0	B73_Stresses_T0	OK	0.2802	3.01473	3.4275	3.00817	0.0005	0.0157896	yes
GRMZM2G467338	2:115513667-115521002	B73_Control_T0	B73_Stresses_T0	OK	16.9025	34.8221	1.04277	2.08826	0.00065	0.0191389	yes
GRMZM2G467893	1:260804237-260807046	B73_Control_T0	B73_Stresses_T0	OK	0.495177	1.67459	1.75779	2.87746	5e-05	0.00267999	yes
GRMZM2G468585	5:195180107-195181569	B73_Control_T0	B73_Stresses_T0	OK	0.158848	2.39881	3.91659	4.23673	5e-05	0.00267999	yes
GRMZM2G468756	10:132565062-132567733	B73_Control_T0	B73_Stresses_T0	OK	0.884711	2.44389	1.4659	2.72031	5e-05	0.00267999	yes
GRMZM2G468855	10:132641378-132643788	B73_Control_T0	B73_Stresses_T0	OK	9.15212	18.7931	1.03803	2.20554	0.00065	0.0191389	yes
GRMZM2G469409	7:121216158-121220795	B73_Control_T0	B73_Stresses_T0	OK	4.2289	11.8393	1.48523	2.83781	5e-05	0.00267999	yes
GRMZM2G470075	2:203907311-203910210	B73_Control_T0	B73_Stresses_T0	OK	2.74047	6.14512	1.16502	2.34044	0.0004	0.0133905	yes
GRMZM2G470882	2:44816281-44817999	B73_Control_T0	B73_Stresses_T0	OK	2.25395	9.87409	2.13119	3.66456	5e-05	0.00267999	yes
GRMZM2G471269	7:39234410-39240467	B73_Control_T0	B73_Stresses_T0	OK	4.05259	10.078	1.3143	2.60054	5e-05	0.00267999	yes
GRMZM2G471517	3:22963599-22965029	B73_Control_T0	B73_Stresses_T0	OK	6.28299	18.6028	1.56599	3.38683	5e-05	0.00267999	yes
GRMZM2G472167	1:8552956-8556040	B73_Control_T0	B73_Stresses_T0	OK	5.83283	14.054	1.26871	2.72585	5e-05	0.00267999	yes
GRMZM2G472248	3:36311865-36312838	B73_Control_T0	B73_Stresses_T0	OK	9.72461	22.8975	1.23548	2.73085	0.00015	0.00644473	yes
GRMZM2G473480	4:3051214-3054036	B73_Control_T0	B73_Stresses_T0	OK	31.4216	87.1712	1.4721	2.93717	5e-05	0.00267999	yes
GRMZM2G474153	2:79327895-79347754	B73_Control_T0	B73_Stresses_T0	OK	0.760261	2.01198	1.40405	2.40161	0.00025	0.00949274	yes
GRMZM2G474160	4:225417945-225420179	B73_Control_T0	B73_Stresses_T0	OK	1.68156	8.11048	2.26999	2.90623	5e-05	0.00267999	yes
GRMZM2G474651	9:155988770-155992605	B73_Control_T0	B73_Stresses_T0	OK	4.30147	9.71301	1.17509	2.53275	0.00015	0.00644473	yes
GRMZM2G475059	1:8107799-8109879	B73_Control_T0	B73_Stresses_T0	OK	1.06181	7.41145	2.80322	4.50086	5e-05	0.00267999	yes
GRMZM2G475380	1:4760776-4765803	B73_Control_T0	B73_Stresses_T0	OK	0.69925	7.57587	3.43753	5.30333	5e-05	0.00267999	yes
GRMZM2G475702	4:77507996-77510091	B73_Control_T0	B73_Stresses_T0	OK	0.210104	1.27346	2.59958	3.69742	5e-05	0.00267999	yes
GRMZM2G475948	1:281932423-281934750	B73_Control_T0	B73_Stresses_T0	OK	1.63276	3.31845	1.0232	1.90077	0.00235	0.0468208	yes
GRMZM2G476069	8:61305038-61307500	B73_Control_T0	B73_Stresses_T0	OK	0.989399	2.16474	1.12957	1.90171	0.00225	0.0454255	yes
GRMZM2G476538	5:51694679-51699519	B73_Control_T0	B73_Stresses_T0	OK	14.9062	38.5577	1.37111	3.02119	5e-05	0.00267999	yes
GRMZM2G478417	1:199519464-199525696	B73_Control_T0	B73_Stresses_T0	OK	1.51686	4.09011	1.43105	2.56401	5e-05	0.00267999	yes
GRMZM2G478568	1:259836587-259838272	B73_Control_T0	B73_Stresses_T0	OK	6.70856	14.3493	1.0969	2.32511	0.00055	0.0169312	yes
GRMZM2G479038	3:10690422-10692428	B73_Control_T0	B73_Stresses_T0	OK	3.59674	8.80852	1.29221	2.44764	0.0001	0.00468418	yes
GRMZM2G479523	6:145299424-145300646	B73_Control_T0	B73_Stresses_T0	OK	1.20109	3.56172	1.56823	2.47649	0.0003	0.0108271	yes
GRMZM2G479546	2:70910646-70916161	B73_Control_T0	B73_Stresses_T0	OK	0.471312	1.31158	1.47655	2.14046	0.0005	0.0157896	yes
GRMZM2G479760	5:210071175-210100758	B73_Control_T0	B73_Stresses_T0	OK	6.01838	16.0637	1.41636	2.6582	0.0001	0.00468418	yes
GRMZM2G480356	2:114709303-114712915	B73_Control_T0	B73_Stresses_T0	OK	0.114932	0.489733	2.09121	2.4202	0.00065	0.0191389	yes
GRMZM2G480850	9:7772385-7773364	B73_Control_T0	B73_Stresses_T0	OK	148.704	282.432	0.925464	2.02662	0.00185	0.0396526	yes
GRMZM2G481005	9:13918109-13923902	B73_Control_T0	B73_Stresses_T0	OK	0.402155	0.902223	1.16573	1.89228	0.00175	0.0382888	yes
GRMZM2G481452	4:233469169-233473136	B73_Control_T0	B73_Stresses_T0	OK	17.7024	33.1032	0.903031	1.90528	0.00205	0.0425903	yes
GRMZM2G481506	10:124868264-124868514	B73_Control_T0	B73_Stresses_T0	OK	0	1.11355	inf	#NAME?	0.0005	0.0157896	yes
GRMZM2G482256	5:80840270-80844402	B73_Control_T0	B73_Stresses_T0	OK	8.11372	19.5407	1.26805	2.13163	0.0015	0.0343459	yes
GRMZM2G483598	6:14357579-14358669	B73_Control_T0	B73_Stresses_T0	OK	4.4626	10.1881	1.19093	2.20242	0.0005	0.0157896	yes
GRMZM2G483807	1:261649174-261649309	B73_Control_T0	B73_Stresses_T0	OK	0	7.05833	inf	#NAME?	0.0018	0.0389332	yes
GRMZM2G484189	1:233456697-233456829	B73_Control_T0	B73_Stresses_T0	OK	13.1369	0	#NAME?	#NAME?	0.002	0.0439872	yes
GRMZM2G484436	2:47632759-47634609	B73_Control_T0	B73_Stresses_T0	OK	0	1.30298	inf	#NAME?	5e-05	0.00267999	yes
GRMZM2G489119	3:222928408-222930027	B73_Control_T0	B73_Stresses_T0	OK	3.97554	24.9903	2.65215	3.99522	5e-05	0.00267999	yes
GRMZM2G493395	7:14086685-14090043	B73_Control_T0	B73_Stresses_T0	OK	8.86852	32.2741	1.86361	2.80009	0.00025	0.00949274	yes
GRMZM2G493630	3:127480887-127481321	B73_Control_T0	B73_Stresses_T0	OK	0	0.671481	inf	#NAME?	5e-05	0.00267999	yes
GRMZM2G493656	4:208776368-208776504	B73_Control_T0	B73_Stresses_T0	OK	0	8.12399	inf	#NAME?	0.00165	0.0367372	yes
GRMZM2G494985	4:240360637-240360756	B73_Control_T0	B73_Stresses_T0	OK	0	10.6167	inf	#NAME?	0.00145	0.0359371	yes
GRMZM2G495047	3:517945-518038	B73_Control_T0	B73_Stresses_T0	OK	33.5573	0	#NAME?	#NAME?	0.0001	0.00468418	yes
GRMZM2G495350	1:288249019-288249123	B73_Control_T0	B73_Stresses_T0	OK	0	15.2011	inf	#NAME?	0.0021	0.0434861	yes
GRMZM2G496634	10:65433200-65433525	B73_Control_T0	B73_Stresses_T0	OK	0	0.749656	inf	#NAME?	5e-05	0.00267999	yes
GRMZM2G497452	10:131194671-131194822	B73_Control_T0	B73_Stresses_T0	OK	0	5.20402	inf	#NAME?	0.0009	0.0244835	yes
GRMZM2G497712	8:130039537-130039644	B73_Control_T0	B73_Stresses_T0	OK	7.22957	0	#NAME?	#NAME?	0.002	0.0439872	yes
GRMZM2G499214	9:50689613-50690160	B73_Control_T0	B73_Stresses_T0	OK	2.0594	5.89708	1.51778	2.02655	0.00215	0.0440878	yes
GRMZM2G499390	8:167716846-167725004	B73_Control_T0	B73_Stresses_T0	OK	2.48857	25.6137	3.36353	2.27323	0.0016	0.0383262	yes
GRMZM2G499527	5:192935822-192935907	B73_Control_T0	B73_Stresses_T0	OK	37.2087	0	#NAME?	#NAME?	0.00125	0.0305211	yes
GRMZM2G500040	1:10691349-10691455	B73_Control_T0	B73_Stresses_T0	OK	0	15.1649	inf	#NAME?	0.00205	0.0448009	yes
GRMZM2G502289	2:110783961-110784259	B73_Control_T0	B73_Stresses_T0	OK	0	0.714139	inf	#NAME?	0.0005	0.0157896	yes
GRMZM2G502380	5:3151249-3151485	B73_Control_T0	B73_Stresses_T0	OK	0	2.69527	inf	#NAME?	5e-05	0.00267999	yes
GRMZM2G502415	2:159141062-159141187	B73_Control_T0	B73_Stresses_T0	OK	0	10.7255	inf	#NAME?	0.0007	0.020203	yes
GRMZM2G504094	4:151512288-151512380	B73_Control_T0	B73_Stresses_T0	OK	24.9338	0	#NAME?	#NAME?	0.002	0.0439872	yes
GRMZM2G504188	1:296954454-296954729	B73_Control_T0	B73_Stresses_T0	OK	0	0.71335	inf	#NAME?	0.0017	0.0375855	yes
GRMZM2G505530	10:86738737-86738814	B73_Control_T0	B73_Stresses_T0	OK	0	51.4993	inf	#NAME?	0.0002	0.00803712	yes
GRMZM2G506747	10:87433013-87433120	B73_Control_T0	B73_Stresses_T0	OK	0	20.5097	inf	#NAME?	5e-05	0.00267999	yes
GRMZM2G507386	8:155982391-155982498	B73_Control_T0	B73_Stresses_T0	OK	0	16.6774	inf	#NAME?	0.00185	0.0419544	yes
GRMZM2G507586	5:97306985-97307085	B73_Control_T0	B73_Stresses_T0	OK	11.9936	0	#NAME?	#NAME?	5e-05	0.00267999	yes
GRMZM2G508260	8:48149152-48149282	B73_Control_T0	B73_Stresses_T0	OK	7.71132	0	#NAME?	#NAME?	5e-05	0.00267999	yes
GRMZM2G508475	8:172314631-172314733	B73_Control_T0	B73_Stresses_T0	OK	7.44531	0	#NAME?	#NAME?	0.002	0.0439872	yes
GRMZM2G508843	6:134327841-134327949	B73_Control_T0	B73_Stresses_T0	OK	16.4778	0	#NAME?	#NAME?	0.002	0.0439872	yes
GRMZM2G512787	10:78303752-78303845	B73_Control_T0	B73_Stresses_T0	OK	41.4844	0	#NAME?	#NAME?	0.00045	0.0146627	yes
GRMZM2G513173	2:15145963-15146073	B73_Control_T0	B73_Stresses_T0	OK	0	11.4383	inf	#NAME?	0.00105	0.0272346	yes
GRMZM2G514245	10:94859032-94859582	B73_Control_T0	B73_Stresses_T0	OK	5.31266	16.7973	1.66072	2.49472	0.0002	0.00803712	yes
GRMZM2G514988	1:181240594-181240682	B73_Control_T0	B73_Stresses_T0	OK	0	33.493	inf	#NAME?	0.0001	0.00468418	yes
GRMZM2G517129	10:35267522-35267627	B73_Control_T0	B73_Stresses_T0	OK	0	23.9986	inf	#NAME?	0.00195	0.0411215	yes
GRMZM2G517262	2:88945749-88945928	B73_Control_T0	B73_Stresses_T0	OK	0	2.88263	inf	#NAME?	5e-05	0.00267999	yes
GRMZM2G518665	6:114558001-114558083	B73_Control_T0	B73_Stresses_T0	OK	0	54.3514	inf	#NAME?	5e-05	0.00267999	yes
GRMZM2G521923	5:41222933-41223145	B73_Control_T0	B73_Stresses_T0	OK	0	1.95633	inf	#NAME?	0.00195	0.0411215	yes
GRMZM2G522904	1:1497026-1497123	B73_Control_T0	B73_Stresses_T0	OK	32.6518	0	#NAME?	#NAME?	0.00125	0.0305211	yes
GRMZM2G523174	1:115169892-115170008	B73_Control_T0	B73_Stresses_T0	OK	0	22.4494	inf	#NAME?	5e-05	0.00267999	yes
GRMZM2G523414	6:72414995-72415925	B73_Control_T0	B73_Stresses_T0	OK	1.06774	3.24985	1.60581	1.98556	0.00155	0.0351931	yes
GRMZM2G523737	1:258486633-258486734	B73_Control_T0	B73_Stresses_T0	OK	16.4867	0	#NAME?	#NAME?	0.002	0.0439872	yes
GRMZM2G524245	10:127636218-127636342	B73_Control_T0	B73_Stresses_T0	OK	4.63033	0	#NAME?	#NAME?	0.002	0.0439872	yes
GRMZM2G524492	8:169335329-169335426	B73_Control_T0	B73_Stresses_T0	OK	13.6465	0	#NAME?	#NAME?	0.002	0.0439872	yes
GRMZM2G525319	2:4825902-4826011	B73_Control_T0	B73_Stresses_T0	OK	8.71996	0	#NAME?	#NAME?	5e-05	0.00267999	yes
GRMZM2G525326	1:152312572-152312661	B73_Control_T0	B73_Stresses_T0	OK	0	41.2793	inf	#NAME?	0.0003	0.0108271	yes
GRMZM2G532031	8:94386749-94386828	B73_Control_T0	B73_Stresses_T0	OK	0	62.2001	inf	#NAME?	5e-05	0.00267999	yes
GRMZM2G532035	10:14990979-14991085	B73_Control_T0	B73_Stresses_T0	OK	0	14.0423	inf	#NAME?	0.0016	0.0360905	yes
GRMZM2G533650	6:115772343-115773019	B73_Control_T0	B73_Stresses_T0	OK	347.816	799.367	1.20053	2.52034	0.0001	0.00468418	yes
GRMZM2G534505	7:143055955-143056050	B73_Control_T0	B73_Stresses_T0	OK	17.6804	0	#NAME?	#NAME?	0.002	0.0439872	yes
GRMZM2G535659	2:142433693-142433975	B73_Control_T0	B73_Stresses_T0	OK	0	0.719673	inf	#NAME?	0.00055	0.0169312	yes
GRMZM2G535791	8:81995291-81996035	B73_Control_T0	B73_Stresses_T0	OK	5.50878	17.279	1.64922	2.84469	5e-05	0.00267999	yes
GRMZM2G536537	9:113582453-113582540	B73_Control_T0	B73_Stresses_T0	OK	31.4744	0	#NAME?	#NAME?	5e-05	0.00267999	yes
GRMZM2G536843	4:24974708-24977657	B73_Control_T0	B73_Stresses_T0	OK	5.47813	12.2987	1.16675	2.07316	0.0006	0.0180452	yes
GRMZM2G542071	3:219409933-219410237	B73_Control_T0	B73_Stresses_T0	OK	0	0.636328	inf	#NAME?	0.0002	0.00803712	yes
GRMZM2G542515	9:38413717-38413823	B73_Control_T0	B73_Stresses_T0	OK	10.1486	0	#NAME?	#NAME?	5e-05	0.00267999	yes
GRMZM2G542847	4:78008710-78010138	B73_Control_T0	B73_Stresses_T0	OK	1.25063	3.06228	1.29196	2.02449	0.00125	0.0305211	yes
GRMZM2G543337	6:32462313-32462423	B73_Control_T0	B73_Stresses_T0	OK	8.24959	0	#NAME?	#NAME?	0.002	0.0439872	yes
GRMZM2G544496	3:149322139-149322249	B73_Control_T0	B73_Stresses_T0	OK	0	12.495	inf	#NAME?	0.0024	0.0474924	yes
GRMZM2G544873	8:107988896-107989023	B73_Control_T0	B73_Stresses_T0	OK	11.9176	0	#NAME?	#NAME?	0.002	0.0439872	yes
GRMZM2G545504	7:61869065-61869180	B73_Control_T0	B73_Stresses_T0	OK	0	16.1982	inf	#NAME?	0.0011	0.0280326	yes
GRMZM2G545891	9:20987738-20990928	B73_Control_T0	B73_Stresses_T0	OK	1.26983	2.91479	1.19875	1.97202	0.00215	0.0440878	yes
GRMZM2G547449	8:145594296-145594527	B73_Control_T0	B73_Stresses_T0	OK	0	1.62418	inf	#NAME?	5e-05	0.00267999	yes
GRMZM2G548446	10:72810010-72810149	B73_Control_T0	B73_Stresses_T0	OK	0	8.07131	inf	#NAME?	0.0002	0.00803712	yes
GRMZM2G549120	4:145270743-145270843	B73_Control_T0	B73_Stresses_T0	OK	0	24.1395	inf	#NAME?	0.00015	0.00644473	yes
GRMZM2G550537	8:59043114-59043290	B73_Control_T0	B73_Stresses_T0	OK	2.86616	0	#NAME?	#NAME?	5e-05	0.00267999	yes
GRMZM2G551655	7:161299899-161300168	B73_Control_T0	B73_Stresses_T0	OK	0	1.19438	inf	#NAME?	0.0002	0.00803712	yes
GRMZM2G552418	6:2587513-2588853	B73_Control_T0	B73_Stresses_T0	OK	0.478747	5.173	3.43366	3.94852	5e-05	0.00267999	yes
GRMZM2G553124	10:112387308-112387460	B73_Control_T0	B73_Stresses_T0	OK	0	9.22997	inf	#NAME?	5e-05	0.00267999	yes
GRMZM2G553923	5:136335608-136335703	B73_Control_T0	B73_Stresses_T0	OK	0	18.6549	inf	#NAME?	0.00145	0.0336278	yes
GRMZM2G556504	9:74252491-74252607	B73_Control_T0	B73_Stresses_T0	OK	0	19.134	inf	#NAME?	5e-05	0.00267999	yes
GRMZM2G557887	7:114121112-114121291	B73_Control_T0	B73_Stresses_T0	OK	0	2.69994	inf	#NAME?	0.0014	0.0328502	yes
GRMZM2G558232	7:5533342-5533500	B73_Control_T0	B73_Stresses_T0	OK	0	5.6206	inf	#NAME?	0.00035	0.012157	yes
GRMZM2G559426	1:59187961-59188174	B73_Control_T0	B73_Stresses_T0	OK	0	1.91705	inf	#NAME?	0.0001	0.00468418	yes
GRMZM2G560658	7:73611159-73611418	B73_Control_T0	B73_Stresses_T0	OK	0	0.986471	inf	#NAME?	5e-05	0.00267999	yes
GRMZM2G560734	10:122045750-122045867	B73_Control_T0	B73_Stresses_T0	OK	0	10.9082	inf	#NAME?	0.0022	0.0447739	yes
GRMZM2G562099	5:36112008-36112110	B73_Control_T0	B73_Stresses_T0	OK	29.3893	0	#NAME?	#NAME?	0.00045	0.0146627	yes
GRMZM2G565546	4:12799067-12799170	B73_Control_T0	B73_Stresses_T0	OK	0	24.7488	inf	#NAME?	0.00015	0.00644473	yes
GRMZM2G566147	4:41392522-41392641	B73_Control_T0	B73_Stresses_T0	OK	0	18.0195	inf	#NAME?	5e-05	0.00267999	yes
GRMZM2G567452	4:18244662-18245553	B73_Control_T0	B73_Stresses_T0	OK	36.0961	108.831	1.59217	2.59743	0.00015	0.00644473	yes
GRMZM2G567527	5:75853436-75853788	B73_Control_T0	B73_Stresses_T0	OK	0	0.74763	inf	#NAME?	5e-05	0.00267999	yes
GRMZM2G568354	2:186853689-186853769	B73_Control_T0	B73_Stresses_T0	OK	0	61.3514	inf	#NAME?	0.00035	0.012157	yes
GRMZM2G568749	8:99536001-99537245	B73_Control_T0	B73_Stresses_T0	OK	0	1.04478	inf	#NAME?	5e-05	0.00267999	yes
GRMZM2G569566	3:187115974-187116068	B73_Control_T0	B73_Stresses_T0	OK	0	26.2552	inf	#NAME?	0.0007	0.020203	yes
GRMZM2G570096	3:187699963-187700093	B73_Control_T0	B73_Stresses_T0	OK	4.98001	0	#NAME?	#NAME?	5e-05	0.00267999	yes
GRMZM2G576088	9:1323587-1323717	B73_Control_T0	B73_Stresses_T0	OK	0	6.67384	inf	#NAME?	0.00215	0.0440878	yes
GRMZM2G576392	7:9389101-9389225	B73_Control_T0	B73_Stresses_T0	OK	0	13.0608	inf	#NAME?	5e-05	0.00267999	yes
GRMZM2G577610	10:42523678-42523782	B73_Control_T0	B73_Stresses_T0	OK	10.5172	0	#NAME?	#NAME?	0.002	0.0439872	yes
GRMZM2G579188	5:5021969-5022081	B73_Control_T0	B73_Stresses_T0	OK	14.0493	0	#NAME?	#NAME?	5e-05	0.00267999	yes
GRMZM2G579902	2:113498142-113498560	B73_Control_T0	B73_Stresses_T0	OK	0	0.414224	inf	#NAME?	5e-05	0.00267999	yes
GRMZM2G579922	10:1253366-1253469	B73_Control_T0	B73_Stresses_T0	OK	0	23.0145	inf	#NAME?	0.00025	0.00949274	yes
GRMZM2G580611	8:163729717-163729925	B73_Control_T0	B73_Stresses_T0	OK	1.68457	0	#NAME?	#NAME?	5e-05	0.00267999	yes
GRMZM2G580738	2:53174627-53176361	B73_Control_T0	B73_Stresses_T0	OK	0	19.9303	inf	#NAME?	0.00095	0.0269261	yes
GRMZM2G581403	2:88611159-88611275	B73_Control_T0	B73_Stresses_T0	OK	0	21.2376	inf	#NAME?	5e-05	0.00267999	yes
GRMZM2G581713	5:5204303-5204395	B73_Control_T0	B73_Stresses_T0	OK	0	25.6137	inf	#NAME?	0.00245	0.048155	yes
GRMZM2G583296	1:75295888-75295980	B73_Control_T0	B73_Stresses_T0	OK	0	24.4161	inf	#NAME?	0.0006	0.0180452	yes
GRMZM2G584171	10:105769087-105769195	B73_Control_T0	B73_Stresses_T0	OK	0	16.6481	inf	#NAME?	0.00055	0.0169312	yes
GRMZM2G586875	3:231537759-231538213	B73_Control_T0	B73_Stresses_T0	OK	2.68946	7.61886	1.50226	2.24096	0.00125	0.0305211	yes
GRMZM2G589258	1:16402208-16402937	B73_Control_T0	B73_Stresses_T0	OK	0.53734	0	#NAME?	#NAME?	5e-05	0.00267999	yes
GRMZM2G589810	9:144773682-144773794	B73_Control_T0	B73_Stresses_T0	OK	0	9.57872	inf	#NAME?	0.00145	0.0359371	yes
GRMZM2G590027	8:20483448-20494043	B73_Control_T0	B73_Stresses_T0	OK	6.0953	14.7946	1.2793	2.2591	0.00025	0.00949274	yes
GRMZM2G590209	8:19562839-19562939	B73_Control_T0	B73_Stresses_T0	OK	0	15.1688	inf	#NAME?	0.00075	0.0212734	yes
GRMZM2G700188	7:108309685-108416833	B73_Control_T0	B73_Stresses_T0	OK	121.292	298.759	1.30049	2.68143	0.00015	0.00644473	yes
GRMZM2G700208	10:33357028-33360934	B73_Control_T0	B73_Stresses_T0	OK	54.2666	171.087	1.65659	3.29636	5e-05	0.00267999	yes
GRMZM2G701082	6:113738135-113741258	B73_Control_T0	B73_Stresses_T0	OK	17.4468	40.9403	1.23056	2.52262	5e-05	0.00267999	yes
GRMZM2G702991	2:29272896-29274262	B73_Control_T0	B73_Stresses_T0	OK	2.95367	7.12618	1.27062	2.45038	0.0004	0.0133905	yes
GRMZM2G703231	2:165355761-165358176	B73_Control_T0	B73_Stresses_T0	OK	1.46452	3.33641	1.18787	2.05169	0.00135	0.0321144	yes
GRMZM2G703582	1:61951364-61953102	B73_Control_T0	B73_Stresses_T0	OK	0.568176	1.72762	1.60438	2.14891	0.0009	0.0244835	yes
GRMZM2G703858	1:192965167-192967819	B73_Control_T0	B73_Stresses_T0	OK	10.7054	27.0156	1.33545	2.94532	5e-05	0.00267999	yes
GRMZM2G703928	1:227428694-227431105	B73_Control_T0	B73_Stresses_T0	OK	1.68937	4.38382	1.37571	2.3608	0.0001	0.00468418	yes
GRMZM5G800032	4:122702505-122703826	B73_Control_T0	B73_Stresses_T0	OK	1.01527	3.03953	1.58198	2.61167	0.0001	0.00468418	yes
GRMZM5G800586	3:200503798-200505886	B73_Control_T0	B73_Stresses_T0	OK	48.3326	145.858	1.5935	3.57174	5e-05	0.00267999	yes
GRMZM5G801627	6:132847403-132849278	B73_Control_T0	B73_Stresses_T0	OK	4.75704	33.9457	2.83509	5.8388	5e-05	0.00267999	yes
GRMZM5G801875	4:49942923-49945493	B73_Control_T0	B73_Stresses_T0	OK	7.96215	15.1345	0.926612	2.00571	0.00115	0.0289563	yes
GRMZM5G803341	2:34460180-34461426	B73_Control_T0	B73_Stresses_T0	OK	0.233504	1.08568	2.21708	1.88603	0.0022	0.0447739	yes
GRMZM5G803404	2:101898058-101900116	B73_Control_T0	B73_Stresses_T0	OK	0.485295	1.37496	1.50245	2.22258	0.0004	0.0133905	yes
GRMZM5G803475	4:3270660-3272696	B73_Control_T0	B73_Stresses_T0	OK	4.76738	14.257	1.58041	3.30992	5e-05	0.00267999	yes
GRMZM5G804292	9:134152465-134154240	B73_Control_T0	B73_Stresses_T0	OK	15.9756	88.0575	2.46258	4.51021	5e-05	0.00267999	yes
GRMZM5G804658	1:39742559-39747968	B73_Control_T0	B73_Stresses_T0	OK	0.48904	1.4855	1.60293	2.59704	0.00015	0.00644473	yes
GRMZM5G806182	2:54473359-54474872	B73_Control_T0	B73_Stresses_T0	OK	30.1939	119.642	1.9864	4.08144	5e-05	0.00267999	yes
GRMZM5G806839	1:90116606-90117418	B73_Control_T0	B73_Stresses_T0	OK	2.95397	6.49893	1.13755	2.07224	0.0019	0.0403364	yes
GRMZM5G807269	10:93153397-93155033	B73_Control_T0	B73_Stresses_T0	OK	1.51663	51.0658	5.07341	7.45699	5e-05	0.00267999	yes
GRMZM5G809218	1:285410264-285411865	B73_Control_T0	B73_Stresses_T0	OK	16.5736	58.3907	1.81685	3.94535	5e-05	0.00267999	yes
GRMZM5G810727	10:130306635-130310608	B73_Control_T0	B73_Stresses_T0	OK	2.24742	6.55093	1.54343	3.00625	5e-05	0.00267999	yes
GRMZM5G811624	7:149226142-149226740	B73_Control_T0	B73_Stresses_T0	OK	2.42151	6.86063	1.50243	2.15538	0.00105	0.0272346	yes
GRMZM5G812811	2:43746149-43747663	B73_Control_T0	B73_Stresses_T0	OK	21.3925	58.6706	1.45553	3.16297	5e-05	0.00267999	yes
GRMZM5G815358	1:17667663-17669732	B73_Control_T0	B73_Stresses_T0	OK	0.392748	2.79314	2.83022	3.91698	5e-05	0.00267999	yes
GRMZM5G815835	5:118461726-118468020	B73_Control_T0	B73_Stresses_T0	OK	19.6788	40.6641	1.04711	2.14726	0.00055	0.0169312	yes
GRMZM5G816887	6:68424130-68424364	B73_Control_T0	B73_Stresses_T0	OK	0	1.07393	inf	#NAME?	0.00055	0.0169312	yes
GRMZM5G817173	3:191899704-191903570	B73_Control_T0	B73_Stresses_T0	OK	0.933809	6.85836	2.87666	5.00424	5e-05	0.00267999	yes
GRMZM5G817967	4:9662594-9664016	B73_Control_T0	B73_Stresses_T0	OK	5.6547	16.4483	1.54042	2.45552	0.0019	0.0403364	yes
GRMZM5G817968	3:172948599-172950380	B73_Control_T0	B73_Stresses_T0	OK	0.973254	2.37186	1.28513	2.10036	0.00165	0.0367372	yes
GRMZM5G818101	8:72141438-72143820	B73_Control_T0	B73_Stresses_T0	OK	0.623072	4.19232	2.75028	4.11878	5e-05	0.00267999	yes
GRMZM5G820270	2:109629850-109632275	B73_Control_T0	B73_Stresses_T0	OK	0.718842	1.68268	1.22701	2.00715	0.00165	0.0367372	yes
GRMZM5G821047	7:120797781-120799329	B73_Control_T0	B73_Stresses_T0	OK	1.28061	14.2475	3.47581	4.08427	5e-05	0.00267999	yes
GRMZM5G821587	9:156035086-156036567	B73_Control_T0	B73_Stresses_T0	OK	6.14466	21.1073	1.78033	3.66323	5e-05	0.00267999	yes
GRMZM5G822100	1:62561368-62563878	B73_Control_T0	B73_Stresses_T0	OK	0.42054	1.72363	2.03513	3.21615	5e-05	0.00267999	yes
GRMZM5G822929	1:74215972-74216431	B73_Control_T0	B73_Stresses_T0	OK	0	1.9425	inf	#NAME?	5e-05	0.00267999	yes
GRMZM5G823135	5:59746522-59747438	B73_Control_T0	B73_Stresses_T0	OK	1.76131	4.09439	1.217	2.05751	0.00175	0.0382888	yes
GRMZM5G823552	4:96336662-96338570	B73_Control_T0	B73_Stresses_T0	OK	5.1925	17.3731	1.74235	2.78225	5e-05	0.00267999	yes
GRMZM5G824741	6:105363982-105364262	B73_Control_T0	B73_Stresses_T0	OK	0	0.783461	inf	#NAME?	5e-05	0.00267999	yes
GRMZM5G824938	7:130130471-130134611	B73_Control_T0	B73_Stresses_T0	OK	17.8886	36.2283	1.01807	2.05277	0.0012	0.0298778	yes
GRMZM5G825898	7:143856269-143858096	B73_Control_T0	B73_Stresses_T0	OK	25.5351	75.9905	1.57334	3.28464	5e-05	0.00267999	yes
GRMZM5G825952	10:134334838-134336595	B73_Control_T0	B73_Stresses_T0	OK	12.392	24.818	1.00198	2.13379	0.0017	0.0375855	yes
GRMZM5G826357	5:206972500-206976357	B73_Control_T0	B73_Stresses_T0	OK	10.7943	29.4959	1.45025	2.32279	0.0003	0.0108271	yes
GRMZM5G826658	2:70340626-70344760	B73_Control_T0	B73_Stresses_T0	OK	3.68921	7.55165	1.03348	2.0672	0.0008	0.022324	yes
GRMZM5G827286	10:33024918-33029483	B73_Control_T0	B73_Stresses_T0	OK	3.26324	7.5427	1.20878	2.36556	0.0002	0.00803712	yes
GRMZM5G827496	6:146857762-146888880	B73_Control_T0	B73_Stresses_T0	OK	1.45576	7.11806	2.28972	4.08848	5e-05	0.00267999	yes
GRMZM5G829396	8:135930466-135934822	B73_Control_T0	B73_Stresses_T0	OK	0.291985	1.01089	1.79166	2.22128	0.0015	0.0343459	yes
GRMZM5G830545	3:172414592-172416758	B73_Control_T0	B73_Stresses_T0	OK	1.93501	4.16501	1.10598	1.95702	0.0013	0.0313182	yes
GRMZM5G830977	5:153415793-153417481	B73_Control_T0	B73_Stresses_T0	OK	0.796018	1.96217	1.30158	2.1417	0.00115	0.0289563	yes
GRMZM5G831224	10:15921462-15924280	B73_Control_T0	B73_Stresses_T0	OK	0.640413	10.6163	4.05114	5.79519	5e-05	0.00267999	yes
GRMZM5G831577	7:163828697-163831089	B73_Control_T0	B73_Stresses_T0	OK	2.70638	10.6614	1.97797	3.87025	5e-05	0.00267999	yes
GRMZM5G832466	6:63590849-63596514	B73_Control_T0	B73_Stresses_T0	OK	1.64768	4.92402	1.5794	2.37228	0.00045	0.0146627	yes
GRMZM5G833253	4:157794215-157795479	B73_Control_T0	B73_Stresses_T0	OK	0.785357	2.21495	1.49585	2.04679	0.00095	0.025514	yes
GRMZM5G833406	8:153566613-153572389	B73_Control_T0	B73_Stresses_T0	OK	0.988926	3.86949	1.96821	3.46084	5e-05	0.00267999	yes
GRMZM5G833699	10:93697765-93700740	B73_Control_T0	B73_Stresses_T0	OK	0.279147	1.07324	1.94287	2.74211	0.0001	0.00468418	yes
GRMZM5G834837	8:3797777-3799488	B73_Control_T0	B73_Stresses_T0	OK	13.202	24.9172	0.916387	2.05936	0.00165	0.0367372	yes
GRMZM5G835323	7:154305566-154308577	B73_Control_T0	B73_Stresses_T0	OK	85.2723	213.841	1.32639	2.55553	0.0002	0.00803712	yes
GRMZM5G835704	8:152263137-152264383	B73_Control_T0	B73_Stresses_T0	OK	6.07658	18.3167	1.59183	3.31794	5e-05	0.00267999	yes
GRMZM5G835903	7:147456436-147457235	B73_Control_T0	B73_Stresses_T0	OK	6.04414	13.8469	1.19596	2.18151	0.00095	0.025514	yes
GRMZM5G836222	9:102483300-102485242	B73_Control_T0	B73_Stresses_T0	OK	107.675	249.185	1.21053	2.51664	0.00025	0.00949274	yes
GRMZM5G837428	7:17265400-17266521	B73_Control_T0	B73_Stresses_T0	OK	23.053	50.234	1.12371	1.95489	0.00175	0.0382888	yes
GRMZM5G838098	1:16782462-16783895	B73_Control_T0	B73_Stresses_T0	OK	4.35622	12.4867	1.51925	2.76885	0.00015	0.00644473	yes
GRMZM5G838367	1:183109838-183110804	B73_Control_T0	B73_Stresses_T0	OK	0.509193	3.48337	2.7742	3.55297	0.00015	0.00644473	yes
GRMZM5G838804	3:215867039-215868885	B73_Control_T0	B73_Stresses_T0	OK	2.15026	7.5807	1.81782	3.03249	5e-05	0.00267999	yes
GRMZM5G839349	5:8626736-8629595	B73_Control_T0	B73_Stresses_T0	OK	0.228284	0.68718	1.58986	2.27315	0.00245	0.048155	yes
GRMZM5G839518	5:174979820-174983548	B73_Control_T0	B73_Stresses_T0	OK	0.554235	3.45233	2.639	2.41677	5e-05	0.00267999	yes
GRMZM5G839738	10:120772919-120776232	B73_Control_T0	B73_Stresses_T0	OK	19.5985	37.5537	0.93821	2.12632	0.0013	0.0313182	yes
GRMZM5G841690	1:7353115-7355434	B73_Control_T0	B73_Stresses_T0	OK	6.00064	18.6136	1.63317	2.49911	0.0012	0.0298778	yes
GRMZM5G842695	1:245369016-245372021	B73_Control_T0	B73_Stresses_T0	OK	0.896496	3.45653	1.94695	3.26862	5e-05	0.00267999	yes
GRMZM5G842877	1:266825970-266827437	B73_Control_T0	B73_Stresses_T0	OK	0.180428	0.671813	1.89663	2.13138	0.0018	0.0389332	yes
GRMZM5G844173	3:9306264-9317475	B73_Control_T0	B73_Stresses_T0	OK	9.81417	27.0658	1.46353	2.9123	5e-05	0.00267999	yes
GRMZM5G844514	6:39478964-39479974	B73_Control_T0	B73_Stresses_T0	OK	0.401621	2.63251	2.71253	2.89687	0.0004	0.0133905	yes
GRMZM5G844545	3:150207834-150208861	B73_Control_T0	B73_Stresses_T0	OK	19.4325	87.4962	2.17075	3.41028	5e-05	0.00267999	yes
GRMZM5G846082	1:91197242-91201937	B73_Control_T0	B73_Stresses_T0	OK	3.28293	8.80357	1.42311	2.79692	5e-05	0.00267999	yes
GRMZM5G847982	6:161998677-162000549	B73_Control_T0	B73_Stresses_T0	OK	4.49199	15.3728	1.77496	3.9332	5e-05	0.00267999	yes
GRMZM5G848622	2:194767690-194769493	B73_Control_T0	B73_Stresses_T0	OK	5.249	12.9122	1.29862	1.96818	0.00105	0.0272346	yes
GRMZM5G849028	1:28926394-28928612	B73_Control_T0	B73_Stresses_T0	OK	17.5109	50.2291	1.52027	2.01855	0.0023	0.0460669	yes
GRMZM5G849535	3:20468098-20468828	B73_Control_T0	B73_Stresses_T0	OK	0.362567	2.61929	2.85286	2.58116	0.00135	0.0321144	yes
GRMZM5G851266	10:59669630-59671907	B73_Control_T0	B73_Stresses_T0	OK	15.9999	40.373	1.33533	2.81159	5e-05	0.00267999	yes
GRMZM5G852396	9:18325418-18326021	B73_Control_T0	B73_Stresses_T0	OK	15.0872	32.5852	1.11089	2.41329	0.0003	0.0108271	yes
GRMZM5G852543	8:170218492-170221619	B73_Control_T0	B73_Stresses_T0	OK	3.23739	7.36958	1.18675	1.99677	0.00185	0.0396526	yes
GRMZM5G854367	8:20630901-20676836	B73_Control_T0	B73_Stresses_T0	OK	1.65612	8.02764	2.27717	4.25716	5e-05	0.00267999	yes
GRMZM5G854435	4:4912147-4914530	B73_Control_T0	B73_Stresses_T0	OK	2.19501	5.32571	1.27875	2.25994	0.00105	0.0272346	yes
GRMZM5G855013	1:94273045-94273230	B73_Control_T0	B73_Stresses_T0	OK	3.40073	0	#NAME?	#NAME?	0.00045	0.0146627	yes
GRMZM5G856434	9:105564393-105597302	B73_Control_T0	B73_Stresses_T0	OK	1.22574	2.734	1.15735	1.94573	0.00145	0.0336278	yes
GRMZM5G856773	7:159943752-159944792	B73_Control_T0	B73_Stresses_T0	OK	58.7633	25.5293	-1.20276	-2.18481	0.00125	0.0305211	yes
GRMZM5G857641	8:167330386-167334669	B73_Control_T0	B73_Stresses_T0	OK	1.36027	3.51765	1.37072	2.47473	5e-05	0.00267999	yes
GRMZM5G857693	3:20433459-20434421	B73_Control_T0	B73_Stresses_T0	OK	0.723813	7.33242	3.3406	4.77901	5e-05	0.00267999	yes
GRMZM5G858128	10:119779456-119780511	B73_Control_T0	B73_Stresses_T0	OK	0.51309	1.86118	1.85893	2.4803	0.00045	0.0146627	yes
GRMZM5G858887	5:6680972-6686742	B73_Control_T0	B73_Stresses_T0	OK	9.55278	18.5041	0.953852	2.07329	0.0011	0.0280326	yes
GRMZM5G859271	8:125432313-125436769	B73_Control_T0	B73_Stresses_T0	OK	0.293965	4.16291	3.82387	2.53733	0.002	0.0419424	yes
GRMZM5G859316	1:251200555-251205022	B73_Control_T0	B73_Stresses_T0	OK	1.22	13.81	3.50077	6.06325	5e-05	0.00267999	yes
GRMZM5G859521	7:117136075-117136248	B73_Control_T0	B73_Stresses_T0	OK	0	5.08223	inf	#NAME?	5e-05	0.00267999	yes
GRMZM5G860235	7:160121912-160123965	B73_Control_T0	B73_Stresses_T0	OK	0.125738	0.464607	1.88559	2.22104	0.00105	0.0272346	yes
GRMZM5G861127	8:96330854-96332948	B73_Control_T0	B73_Stresses_T0	OK	24.8566	67.0842	1.43234	2.92678	0.0001	0.00468418	yes
GRMZM5G861558	4:104889109-104889305	B73_Control_T0	B73_Stresses_T0	OK	0	1.377	inf	#NAME?	0.00025	0.00949274	yes
GRMZM5G862276	10:31141066-31142478	B73_Control_T0	B73_Stresses_T0	OK	0.435689	3.3668	2.95001	3.35762	0.00025	0.00949274	yes
GRMZM5G862325	4:4553311-4555397	B73_Control_T0	B73_Stresses_T0	OK	2.0869	7.76044	1.89478	3.91393	5e-05	0.00267999	yes
GRMZM5G862817	5:215314500-215316438	B73_Control_T0	B73_Stresses_T0	OK	6.32743	12.1344	0.939408	1.95096	0.00155	0.0351931	yes
GRMZM5G862882	5:211492823-211498926	B73_Control_T0	B73_Stresses_T0	OK	5.02266	12.1294	1.27199	2.04635	0.0017	0.0375855	yes
GRMZM5G863645	1:269350250-269355402	B73_Control_T0	B73_Stresses_T0	OK	0.979123	4.02878	2.04078	3.29003	5e-05	0.00267999	yes
GRMZM5G865298	5:30151731-30155247	B73_Control_T0	B73_Stresses_T0	OK	0.184986	0.638416	1.78708	2.21825	0.0018	0.0389332	yes
GRMZM5G865453	3:36898559-36898700	B73_Control_T0	B73_Stresses_T0	OK	0	6.74302	inf	#NAME?	0.0024	0.0474924	yes
GRMZM5G867030	5:82270854-82272862	B73_Control_T0	B73_Stresses_T0	OK	1.41897	3.12748	1.14016	1.98005	0.0022	0.0447739	yes
GRMZM5G867037	2:28976002-28976706	B73_Control_T0	B73_Stresses_T0	OK	0.255917	1.31037	2.35623	2.3052	0.0023	0.0460669	yes
GRMZM5G867376	4:10038752-10044977	B73_Control_T0	B73_Stresses_T0	OK	1.37016	5.70775	2.05858	2.08054	0.00215	0.0440878	yes
GRMZM5G867463	2:217520266-217522325	B73_Control_T0	B73_Stresses_T0	OK	1.21141	2.96831	1.29296	2.177	0.0015	0.0343459	yes
GRMZM5G868816	10:120514492-120516188	B73_Control_T0	B73_Stresses_T0	OK	0.0907992	1.2006	3.72494	3.26518	0.00125	0.0305211	yes
GRMZM5G870446	10:121709101-121712471	B73_Control_T0	B73_Stresses_T0	OK	3.90575	10.6765	1.45077	2.6551	0.0001	0.00468418	yes
GRMZM5G870606	3:6648611-6650405	B73_Control_T0	B73_Stresses_T0	OK	6.02991	27.1104	2.16864	4.63331	5e-05	0.00267999	yes
GRMZM5G870932	9:142082080-142086925	B73_Control_T0	B73_Stresses_T0	OK	3.98087	8.68658	1.12571	2.09522	0.0005	0.0157896	yes
GRMZM5G871336	3:17266839-17271395	B73_Control_T0	B73_Stresses_T0	OK	5.21714	11.2344	1.10659	2.16282	0.00045	0.0146627	yes
GRMZM5G872184	9:125176154-125177527	B73_Control_T0	B73_Stresses_T0	OK	3.14572	7.35459	1.22526	2.31086	0.0003	0.0108271	yes
GRMZM5G872256	9:134152465-134154240	B73_Control_T0	B73_Stresses_T0	OK	5.01761	31.4366	2.64737	2.94568	0.00035	0.012157	yes
GRMZM5G872392	5:164895209-164898398	B73_Control_T0	B73_Stresses_T0	OK	9.14712	40.0907	2.13188	4.29278	5e-05	0.00267999	yes
GRMZM5G872861	9:7308583-7310337	B73_Control_T0	B73_Stresses_T0	OK	0.399876	1.4298	1.83819	2.20378	0.00155	0.0351931	yes
GRMZM5G873446	10:90214396-90215794	B73_Control_T0	B73_Stresses_T0	OK	1.51119	5.50124	1.86407	2.94984	5e-05	0.00267999	yes
GRMZM5G873765	6:127465059-127466449	B73_Control_T0	B73_Stresses_T0	OK	2.37258	5.99436	1.33715	2.27369	0.0006	0.0180452	yes
GRMZM5G873964	2:222563837-222565197	B73_Control_T0	B73_Stresses_T0	OK	5.51926	13.9955	1.34241	2.87871	5e-05	0.00267999	yes
GRMZM5G874955	3:224547412-224551627	B73_Control_T0	B73_Stresses_T0	OK	0.403723	1.68524	2.06152	2.97406	5e-05	0.00267999	yes
GRMZM5G875732	8:27802765-27804711	B73_Control_T0	B73_Stresses_T0	OK	0.591414	2.76852	2.22687	3.59734	5e-05	0.00267999	yes
GRMZM5G875784	9:19331119-19333885	B73_Control_T0	B73_Stresses_T0	OK	6.15025	22.2862	1.85743	2.52954	0.0002	0.00803712	yes
GRMZM5G876022	1:137962459-137964344	B73_Control_T0	B73_Stresses_T0	OK	0.55038	1.60027	1.53982	2.06721	0.0014	0.0328502	yes
GRMZM5G879913	7:5568048-5570142	B73_Control_T0	B73_Stresses_T0	OK	2.66055	5.93898	1.15849	2.30188	0.00055	0.0169312	yes
GRMZM5G882228	1:226230698-226233949	B73_Control_T0	B73_Stresses_T0	OK	18.7417	35.6859	0.929099	1.93698	0.002	0.0419424	yes
GRMZM5G882427	2:6628480-6630135	B73_Control_T0	B73_Stresses_T0	OK	3.71696	8.7353	1.23273	2.62273	0.0002	0.00803712	yes
GRMZM5G882986	9:10013245-10018520	B73_Control_T0	B73_Stresses_T0	OK	4.8393	11.028	1.18831	2.11825	0.0009	0.0244835	yes
GRMZM5G883417	7:136213369-136214936	B73_Control_T0	B73_Stresses_T0	OK	0.197766	0.738441	1.90069	2.51451	0.0003	0.0108271	yes
GRMZM5G883813	1:128710819-128712619	B73_Control_T0	B73_Stresses_T0	OK	0.833058	1.93465	1.21559	1.85776	0.00255	0.0494536	yes
GRMZM5G883969	1:296787365-296791021	B73_Control_T0	B73_Stresses_T0	OK	2.81361	7.67389	1.44753	2.65539	0.0001	0.00468418	yes
GRMZM5G885392	7:33239201-33249185	B73_Control_T0	B73_Stresses_T0	OK	80.2879	159.48	0.990123	2.11585	0.00125	0.0305211	yes
GRMZM5G885618	1:49126949-49127718	B73_Control_T0	B73_Stresses_T0	OK	72.7855	135.012	0.891368	1.98589	0.0019	0.0403364	yes
GRMZM5G887999	5:58168565-58168911	B73_Control_T0	B73_Stresses_T0	OK	93.2326	46.1161	-1.01556	-1.95819	0.0017	0.0375855	yes
GRMZM5G888931	7:47738517-47740886	B73_Control_T0	B73_Stresses_T0	OK	4.39781	11.4571	1.38138	2.43445	0.0003	0.0108271	yes
GRMZM5G889052	7:160189920-160192923	B73_Control_T0	B73_Stresses_T0	OK	1.34347	4.39894	1.7112	3.30474	5e-05	0.00267999	yes
GRMZM5G889229	4:114127440-114127775	B73_Control_T0	B73_Stresses_T0	OK	0	0.598352	inf	#NAME?	5e-05	0.00267999	yes
GRMZM5G890843	3:13397178-13400400	B73_Control_T0	B73_Stresses_T0	OK	2.48652	5.46166	1.13521	2.0973	0.00055	0.0169312	yes
GRMZM5G891425	1:136808040-136809705	B73_Control_T0	B73_Stresses_T0	OK	0.159416	0.69607	2.12644	2.43266	0.00115	0.0289563	yes
GRMZM5G891656	9:153022771-153024886	B73_Control_T0	B73_Stresses_T0	OK	0.104933	0.933597	3.15333	3.34482	5e-05	0.00267999	yes
GRMZM5G892675	8:141864687-141871565	B73_Control_T0	B73_Stresses_T0	OK	0.111137	0.639448	2.52449	3.34779	5e-05	0.00267999	yes
GRMZM5G893649	9:18102978-18105523	B73_Control_T0	B73_Stresses_T0	OK	0.751613	1.81976	1.27568	1.96646	0.00175	0.0382888	yes
GRMZM5G893912	1:180635458-180637364	B73_Control_T0	B73_Stresses_T0	OK	0.0741779	0.783558	3.40098	3.82402	0.00035	0.012157	yes
GRMZM5G898274_O_1	6:137586668-137588160	B73_Control_T0	B73_Stresses_T0	OK	4.41002	14.5178	1.71896	3.68034	5e-05	0.00267999	yes
GRMZM5G898290	4:125797542-125799275	B73_Control_T0	B73_Stresses_T0	OK	0.495943	2.56794	2.37236	3.79042	5e-05	0.00267999	yes
GRMZM5G898939	5:209266860-209267076	B73_Control_T0	B73_Stresses_T0	OK	0	1.40429	inf	#NAME?	0.00025	0.00949274	yes
GRMZM5G899851	5:4589116-4593360	B73_Control_T0	B73_Stresses_T0	OK	0.263952	1.11745	2.08186	2.95962	5e-05	0.00267999	yes
GRMZM6G182520	scaffold_288:1499-2578	B73_Control_T0	B73_Stresses_T0	OK	7.23951	31.0099	2.09877	3.84532	5e-05	0.00267999	yes
GRMZM6G192875	scaffold_492:597-1228	B73_Control_T0	B73_Stresses_T0	OK	0.23117	2.24939	3.28251	3.63801	0.00045	0.0146627	yes
GRMZM6G317966	2:206337618-206338882	B73_Control_T0	B73_Stresses_T0	OK	1.79705	6.62758	1.88285	2.72456	0.00055	0.0169312	yes
GRMZM6G441368	scaffold_6:0-905	B73_Control_T0	B73_Stresses_T0	OK	1.13303	4.12691	1.86488	2.37223	0.0003	0.0108271	yes
GRMZM6G617209	4:1252637-1254044	B73_Control_T0	B73_Stresses_T0	OK	57.7631	187.54	1.69898	3.65214	5e-05	0.00267999	yes
GRMZM6G706391	scaffold_299:77-4464	B73_Control_T0	B73_Stresses_T0	OK	6.20182	2.44113	-1.34514	-2.20902	0.001	0.0264077	yes
GRMZM6G732597	scaffold_304:1012-1653	B73_Control_T0	B73_Stresses_T0	OK	55.5529	134.738	1.27822	2.71825	5e-05	0.00267999	yes
GRMZM6G734131	scaffold_26:0-2675	B73_Control_T0	B73_Stresses_T0	OK	9.54388	33.3062	1.80314	3.89965	5e-05	0.00267999	yes
GRMZM6G738249	scaffold_108:1089-1550	B73_Control_T0	B73_Stresses_T0	OK	4.28619	10.5689	1.30206	2.13867	0.0016	0.0360905	yes
GRMZM6G851663	2:58076050-58076601	B73_Control_T0	B73_Stresses_T0	OK	16.8871	65.1901	1.94873	3.71769	5e-05	0.00267999	yes
GRMZM6G901724	scaffold_440:1960-4374	B73_Control_T0	B73_Stresses_T0	OK	7.4771	20.2336	1.4362	2.87781	5e-05	0.00267999	yes
XLOC_001569	1:47784303-47784942	B73_Control_T0	B73_Stresses_T0	OK	0.658259	2.42555	1.88158	2.33236	0.0015	0.0343459	yes
XLOC_010638	1:76201741-76201834	B73_Control_T0	B73_Stresses_T0	OK	0	132.586	inf	#NAME?	5e-05	0.00267999	yes
XLOC_016473	1:295342014-295342810	B73_Control_T0	B73_Stresses_T0	OK	0.199989	1.48795	2.89533	2.88762	0.0015	0.0343459	yes
XLOC_026623	2:62119424-62119657	B73_Control_T0	B73_Stresses_T0	OK	0	1.88567	inf	#NAME?	5e-05	0.00267999	yes
XLOC_026731	2:66528178-66529351	B73_Control_T0	B73_Stresses_T0	OK	0.193708	2.12401	3.45483	3.20432	0.0005	0.0157896	yes
XLOC_027403	2:102822978-102824434	B73_Control_T0	B73_Stresses_T0	OK	2.59596	17.6045	2.76161	3.30519	0.00015	0.00644473	yes
XLOC_032378	2:21151222-21151410	B73_Control_T0	B73_Stresses_T0	OK	0	1.65622	inf	#NAME?	0.00145	0.0336278	yes
XLOC_035164	2:145784507-145785243	B73_Control_T0	B73_Stresses_T0	OK	41.6999	85.0919	1.02898	2.18662	0.0006	0.0180452	yes
XLOC_039385	3:41259859-41260863	B73_Control_T0	B73_Stresses_T0	OK	5.9239	2.3624	-1.32629	-1.85746	0.00235	0.0493097	yes
XLOC_039636	3:52487145-52509919	B73_Control_T0	B73_Stresses_T0	OK	0.995785	6.23923	2.64746	2.38955	0.001	0.0264077	yes
XLOC_043714	3:222935312-222935752	B73_Control_T0	B73_Stresses_T0	OK	0.583878	3.92024	2.7472	2.88729	0.0015	0.0343459	yes
XLOC_044937	3:28392352-28392461	B73_Control_T0	B73_Stresses_T0	OK	5.45895	0	#NAME?	#NAME?	0.002	0.0439872	yes
XLOC_044975	3:29647028-29647331	B73_Control_T0	B73_Stresses_T0	OK	0	0.680255	inf	#NAME?	5e-05	0.00267999	yes
XLOC_044976	3:29649985-29650775	B73_Control_T0	B73_Stresses_T0	OK	1.5475	9.52122	2.62121	3.38366	0.0001	0.00468418	yes
XLOC_049824	3:226963409-226963923	B73_Control_T0	B73_Stresses_T0	OK	0	0.51025	inf	#NAME?	5e-05	0.00267999	yes
XLOC_049825	3:226965181-226965492	B73_Control_T0	B73_Stresses_T0	OK	0	1.13849	inf	#NAME?	5e-05	0.00267999	yes
XLOC_052605	4:107856785-107857110	B73_Control_T0	B73_Stresses_T0	OK	0	1.16019	inf	#NAME?	5e-05	0.00267999	yes
XLOC_056458	4:902801-902871	B73_Control_T0	B73_Stresses_T0	OK	0	53.5289	inf	#NAME?	0.0013	0.0313182	yes
XLOC_058903	4:100435151-100435561	B73_Control_T0	B73_Stresses_T0	OK	0	1.08078	inf	#NAME?	5e-05	0.00267999	yes
XLOC_065041	5:72211317-72211638	B73_Control_T0	B73_Stresses_T0	OK	0	1.32026	inf	#NAME?	5e-05	0.00267999	yes
XLOC_070042	5:31645782-31645992	B73_Control_T0	B73_Stresses_T0	OK	0	3.02593	inf	#NAME?	5e-05	0.00267999	yes
XLOC_074728	5:214767215-214767532	B73_Control_T0	B73_Stresses_T0	OK	0	1.21967	inf	#NAME?	5e-05	0.00267999	yes
XLOC_075158	6:13448538-13451469	B73_Control_T0	B73_Stresses_T0	OK	0.859087	3.95663	2.2034	2.79994	0.00015	0.00644473	yes
XLOC_076583	6:83522413-83522622	B73_Control_T0	B73_Stresses_T0	OK	17.0999	47.4195	1.47149	2.24154	0.0008	0.022324	yes
XLOC_079678	6:2584587-2584897	B73_Control_T0	B73_Stresses_T0	OK	0	1.68117	inf	#NAME?	5e-05	0.00267999	yes
XLOC_082596	6:123955284-123955570	B73_Control_T0	B73_Stresses_T0	OK	177.557	82.607	-1.10395	-1.98657	0.0017	0.0375855	yes
XLOC_084181	6:166829158-166829345	B73_Control_T0	B73_Stresses_T0	OK	0	6.03407	inf	#NAME?	5e-05	0.00267999	yes
XLOC_084759	7:12597561-12598199	B73_Control_T0	B73_Stresses_T0	OK	0.260382	1.81418	2.80061	3.19507	0.00225	0.0454255	yes
XLOC_084996	7:21534461-21539928	B73_Control_T0	B73_Stresses_T0	OK	0	0.700608	inf	#NAME?	0.0004	0.0133905	yes
XLOC_085013	7:22337002-22337248	B73_Control_T0	B73_Stresses_T0	OK	0	1.42338	inf	#NAME?	0.0004	0.0133905	yes
XLOC_087098	7:129308162-129308332	B73_Control_T0	B73_Stresses_T0	OK	0	3.48002	inf	#NAME?	0.0004	0.0133905	yes
XLOC_094179	8:31996492-31996698	B73_Control_T0	B73_Stresses_T0	OK	0	1.41084	inf	#NAME?	0.00165	0.0367372	yes
XLOC_100371	8:99539364-99539766	B73_Control_T0	B73_Stresses_T0	OK	0	1.57059	inf	#NAME?	5e-05	0.00267999	yes
XLOC_102012	8:155877917-155878123	B73_Control_T0	B73_Stresses_T0	OK	0	1.81325	inf	#NAME?	0.0008	0.022324	yes
XLOC_103433	9:13164504-13165305	B73_Control_T0	B73_Stresses_T0	OK	14.5115	29.0249	1.00009	1.95927	0.00195	0.0411215	yes
XLOC_104855	9:70239154-70239339	B73_Control_T0	B73_Stresses_T0	OK	0	6.25868	inf	#NAME?	5e-05	0.00267999	yes
XLOC_112321	scaffold_304:0-689	B73_Control_T0	B73_Stresses_T0	OK	64.2758	136.537	1.08694	2.26792	0.00035	0.012157	yes
XLOC_112388	scaffold_392:182-1362	B73_Control_T0	B73_Stresses_T0	OK	4.89249	13.8731	1.50365	3.1873	5e-05	0.00267999	yes
XLOC_112429	scaffold_440:336-1841	B73_Control_T0	B73_Stresses_T0	OK	10.556	25.1862	1.25457	2.06535	0.00075	0.0212734	yes
XLOC_112436	scaffold_442:444-931	B73_Control_T0	B73_Stresses_T0	OK	0.355086	3.07893	3.11619	3.22058	0.001	0.0264077	yes
XLOC_112437	scaffold_442:1081-1688	B73_Control_T0	B73_Stresses_T0	OK	0.542874	3.66512	2.75517	2.71706	0.00085	0.0234772	yes
XLOC_112451	scaffold_464:407-701	B73_Control_T0	B73_Stresses_T0	OK	29.8806	62.5151	1.06499	1.9493	0.00185	0.0396526	yes
XLOC_112638	scaffold_7:30-338	B73_Control_T0	B73_Stresses_T0	OK	56.4353	23.3085	-1.27574	-2.0008	0.002	0.0419424	yes
XLOC_112660	scaffold_97:1602-2991	B73_Control_T0	B73_Stresses_T0	OK	8.11077	19.2266	1.24519	2.66423	5e-05	0.00267999	yes
shRNA_Z27kG1_10871	9:20681267-20683239	B73_Control_T0	B73_Stresses_T0	OK	1.37793	3.25053	1.23817	2.2577	0.0009	0.0244835	yes
shRNA_Z27kG1_19462	2:17093560-17095381	B73_Control_T0	B73_Stresses_T0	OK	1.82968	4.16994	1.18844	2.01111	0.0017	0.0375855	yes
siRNA_Z27kG1_05574	5:124590904-124592237	B73_Control_T0	B73_Stresses_T0	OK	0.337103	1.70393	2.3376	2.50478	0.0012	0.0298778	yes
siRNA_Z27kG1_17658	scaffold_321:439-551	B73_Control_T0	B73_Stresses_T0	OK	34.2355	300.827	3.13537	4.13091	0.00045	0.0146627	yes
siRNA_Z27kG1_19222	3:143621264-143622490	B73_Control_T0	B73_Stresses_T0	OK	0	0.519822	inf	#NAME?	5e-05	0.00267999	yes

## Sheet: Stresses vS Control B73_Isof
gene_id	locus	sample_1	sample_2	status	value_1	value_2	log2(fold_change)	test_stat	p_value	q_value	significant
AC148152.3_FG005	2:231952641-231954277	B73_Control_T0	B73_Stresses_T0	OK	0.0920231	1.11135	3.59417	3.42799	0.0002	0.0169132	yes
AC149829.2_FG002	9:151382930-151383185	B73_Control_T0	B73_Stresses_T0	OK	12.3205	41.8512	1.76421	2.88433	0.00065	0.0394833	yes
AC177924.2_FG003	2:71370497-71370833	B73_Control_T0	B73_Stresses_T0	OK	10.7138	26.4425	1.30339	2.47388	0.00075	0.0438593	yes
AC186620.3_FG011	1:116844166-116844448	B73_Control_T0	B73_Stresses_T0	OK	0	0.706231	inf	#NAME?	0.0003	0.0227623	yes
AC187782.4_FG009	8:140022444-140022813	B73_Control_T0	B73_Stresses_T0	OK	0	2.76848	inf	#NAME?	5e-05	0.00574615	yes
AC191040.2_FG001	1:11779461-11779787	B73_Control_T0	B73_Stresses_T0	OK	0	1.73268	inf	#NAME?	0.0004	0.0280125	yes
AC193402.3_FG004	10:120463239-120465061	B73_Control_T0	B73_Stresses_T0	OK	0.622602	1.76641	1.50444	2.21635	0.00055	0.0349306	yes
AC194158.3_FG005	5:17912795-17913389	B73_Control_T0	B73_Stresses_T0	OK	9.37552	2.13438	-2.13508	-3.06422	0.00055	0.0349306	yes
AC194362.3_FG003	3:232079034-232081893	B73_Control_T0	B73_Stresses_T0	OK	1.20599	6.68029	2.4697	3.93404	5e-05	0.00574615	yes
AC194472.3_FG011	2:216672441-216672699	B73_Control_T0	B73_Stresses_T0	OK	0.620536	0	#NAME?	#NAME?	5e-05	0.00574615	yes
AC195331.3_FG008_O_1	3:218853805-218854419	B73_Control_T0	B73_Stresses_T0	OK	30.8855	63.0325	1.02917	2.27188	0.00045	0.0305261	yes
AC196110.4_FG004	4:15343573-15344100	B73_Control_T0	B73_Stresses_T0	OK	1.90986	10.3286	2.4351	3.86192	5e-05	0.00574615	yes
AC197705.4_FG003	8:117630363-117630962	B73_Control_T0	B73_Stresses_T0	OK	0.554566	27.6306	5.63877	8.14043	5e-05	0.00574615	yes
AC199541.4_FG001	1:78413942-78415533	B73_Control_T0	B73_Stresses_T0	OK	1.66779	4.24441	1.34763	2.27538	0.0006	0.0370559	yes
AC199541.4_FG007	1:78371746-78373391	B73_Control_T0	B73_Stresses_T0	OK	0.48981	1.56539	1.67623	2.50292	0.0002	0.0169132	yes
AC202561.3_FG005	5:18711429-18712719	B73_Control_T0	B73_Stresses_T0	OK	0	0.809295	inf	#NAME?	0.00035	0.0256264	yes
AC205008.4_FG001	7:21649735-21650415	B73_Control_T0	B73_Stresses_T0	OK	2.13775	5.80161	1.44036	2.41982	0.00025	0.0199327	yes
AC205052.4_FG004	1:36997894-36998245	B73_Control_T0	B73_Stresses_T0	OK	0	0.469728	inf	#NAME?	5e-05	0.00574615	yes
AC207043.3_FG002	5:86050122-86051813	B73_Control_T0	B73_Stresses_T0	OK	0.55345	2.25687	2.0278	3.63647	5e-05	0.00574615	yes
AC207342.3_FG008	8:135947434-135949485	B73_Control_T0	B73_Stresses_T0	OK	26.5622	75.0793	1.49904	3.59204	5e-05	0.00574615	yes
AC208077.3_FG004	5:199419904-199420183	B73_Control_T0	B73_Stresses_T0	OK	330.986	152.649	-1.11655	-2.76245	0.0007	0.0416732	yes
AC210013.4_FG018	5:3428186-3429834	B73_Control_T0	B73_Stresses_T0	OK	18.322	41.8096	1.19026	2.40833	0.0003	0.0227623	yes
AC210596.3_FG003	6:77628443-77642062	B73_Control_T0	B73_Stresses_T0	OK	0.682221	2.17545	1.673	2.45614	0.0003	0.0227623	yes
AC214146.3_FG007	1:126581758-126582010	B73_Control_T0	B73_Stresses_T0	OK	0	1.37037	inf	#NAME?	5e-05	0.00574615	yes
AC216872.3_FG001	4:156322140-156322473	B73_Control_T0	B73_Stresses_T0	OK	0	2.09227	inf	#NAME?	0.0002	0.0189	yes
AC216891.3_FG004_X_1	3:22683242-22686671	B73_Control_T0	B73_Stresses_T0	OK	0.609099	2.03057	1.73713	2.40661	0.0003	0.0227623	yes
AC217241.3_FG004	4:187051150-187051354	B73_Control_T0	B73_Stresses_T0	OK	1.16493	0	#NAME?	#NAME?	0.0001	0.011388	yes
AC217690.3_FG003	4:107997034-107997328	B73_Control_T0	B73_Stresses_T0	OK	0	0.732041	inf	#NAME?	0.0001	0.0101043	yes
AC220927.3_FG007	5:208724192-208725137	B73_Control_T0	B73_Stresses_T0	OK	71.6826	28.6675	-1.32221	-2.64712	0.00015	0.0137404	yes
AC225184.3_FG002	1:144939836-144940124	B73_Control_T0	B73_Stresses_T0	OK	2.28069	0	#NAME?	#NAME?	5e-05	0.00574615	yes
AC233885.1_FG002	5:16139719-16140665	B73_Control_T0	B73_Stresses_T0	OK	0.626395	1.98411	1.66335	2.52181	0.0002	0.0169132	yes
AC233960.1_FG002	5:200032551-200035241	B73_Control_T0	B73_Stresses_T0	OK	1.3935	4.08661	1.55219	2.64955	5e-05	0.00574615	yes
AC233979.1_FG006	10:135080592-135082825	B73_Control_T0	B73_Stresses_T0	OK	1.63738	3.87122	1.2414	2.18431	0.00085	0.0480503	yes
AC234575.1_FG003	6:132841737-132842967	B73_Control_T0	B73_Stresses_T0	OK	0.174287	0.998631	2.51848	2.96096	0.0004	0.0280125	yes
AF546187.1_FG011	1:162119179-162120882	B73_Control_T0	B73_Stresses_T0	OK	0.538173	2.2755	2.08004	3.44849	5e-05	0.00574615	yes
ClusterV2_3	6:68667234-68672875	B73_Control_T0	B73_Stresses_T0	OK	0.250634	0.761695	1.60363	2.20771	0.00055	0.0349306	yes
ClusterV2_51	6:68640510-68652544	B73_Control_T0	B73_Stresses_T0	OK	0.145334	0.40066	1.46301	2.18486	0.00045	0.0305261	yes
Cluster_179	3:222932359-222934387	B73_Control_T0	B73_Stresses_T0	OK	0.297276	1.98828	2.74165	3.51089	5e-05	0.00574615	yes
Cluster_240	5:74365542-74366711	B73_Control_T0	B73_Stresses_T0	OK	0.569902	2.12516	1.89879	2.27575	0.00065	0.0394833	yes
Cluster_29	1:164961177-164961732	B73_Control_T0	B73_Stresses_T0	OK	71.0037	193.82	1.44875	2.81197	5e-05	0.00574615	yes
Cluster_304	7:73553135-73554043	B73_Control_T0	B73_Stresses_T0	OK	0.945804	5.30195	2.48691	3.3977	5e-05	0.00574615	yes
Cluster_76	10:92505109-92507803	B73_Control_T0	B73_Stresses_T0	OK	0.385081	1.60381	2.05827	2.94282	5e-05	0.00574615	yes
Cluster_94	2:65289131-65290500	B73_Control_T0	B73_Stresses_T0	OK	5.63607	1.59097	-1.82478	-2.66241	5e-05	0.00574615	yes
GRMZM2G000326	6:39462071-39462798	B73_Control_T0	B73_Stresses_T0	OK	3.59551	12.3683	1.78238	2.63139	5e-05	0.00574615	yes
GRMZM2G000397	2:12136407-12137757	B73_Control_T0	B73_Stresses_T0	OK	7.50398	15.4252	1.03956	2.08323	0.00055	0.0349306	yes
GRMZM2G000932	9:24497101-24499075	B73_Control_T0	B73_Stresses_T0	OK	0.656324	2.57443	1.97177	3.03716	5e-05	0.00574615	yes
GRMZM2G001118	8:155484425-155484779	B73_Control_T0	B73_Stresses_T0	OK	0.44609	0	#NAME?	#NAME?	0.0001	0.011388	yes
GRMZM2G001243	8:135551750-135576504	B73_Control_T0	B73_Stresses_T0	OK	3.63018	14.0749	1.95501	2.87058	5e-05	0.00574615	yes
GRMZM2G001375	4:13706086-13706694	B73_Control_T0	B73_Stresses_T0	OK	4.38027	28.4212	2.69788	4.24162	5e-05	0.00574615	yes
GRMZM2G001676	1:233457233-233460466	B73_Control_T0	B73_Stresses_T0	OK	1.31872	3.10958	1.23758	2.15128	0.00065	0.0394833	yes
GRMZM2G001930	1:98363080-98365897	B73_Control_T0	B73_Stresses_T0	OK	10.23	22.2137	1.11865	2.53557	0.00015	0.0137404	yes
GRMZM2G002178	1:28926394-28928612	B73_Control_T0	B73_Stresses_T0	OK	4.5509	16.9824	1.89982	3.24537	5e-05	0.00574615	yes
GRMZM2G002286	4:197547255-197551301	B73_Control_T0	B73_Stresses_T0	OK	2.99952	7.1688	1.257	2.43206	0.00015	0.0137404	yes
GRMZM2G002704	4:51286228-51288398	B73_Control_T0	B73_Stresses_T0	OK	0.939226	3.02638	1.68805	2.81189	5e-05	0.00574615	yes
GRMZM2G003179	7:121444680-121445481	B73_Control_T0	B73_Stresses_T0	OK	5.62456	13.2295	1.23395	2.21614	0.0004	0.0280125	yes
GRMZM2G003506	1:24673749-24676395	B73_Control_T0	B73_Stresses_T0	OK	0.201298	0.902649	2.16483	2.68369	0.0002	0.0169132	yes
GRMZM2G004160	1:267227976-267228945	B73_Control_T0	B73_Stresses_T0	OK	1.47464	10.2604	2.79866	4.54477	5e-05	0.00574615	yes
GRMZM2G004278	6:77839960-77877017	B73_Control_T0	B73_Stresses_T0	OK	2.0979	6.69797	1.67478	2.36464	0.00025	0.0199327	yes
GRMZM2G004511	1:290878307-290879859	B73_Control_T0	B73_Stresses_T0	OK	30.215	65.3089	1.11201	2.52028	0.0003	0.0227623	yes
GRMZM2G004548	5:198868435-198870185	B73_Control_T0	B73_Stresses_T0	OK	1.00381	7.12414	2.82722	4.95186	5e-05	0.00574615	yes
GRMZM2G004909	6:162843434-162844175	B73_Control_T0	B73_Stresses_T0	OK	17.2506	62.7084	1.86201	4.00978	5e-05	0.00574615	yes
GRMZM2G005146	2:184396724-184403837	B73_Control_T0	B73_Stresses_T0	OK	4.00265	26.559	2.73017	4.27645	5e-05	0.00574615	yes
GRMZM2G005207	10:3995049-3997492	B73_Control_T0	B73_Stresses_T0	OK	16.0859	46.2712	1.52432	2.87914	5e-05	0.00574615	yes
GRMZM2G005840	1:183336452-183337346	B73_Control_T0	B73_Stresses_T0	OK	18.2252	72.4579	1.99121	4.52997	5e-05	0.00574615	yes
GRMZM2G006212	10:136639606-136641723	B73_Control_T0	B73_Stresses_T0	OK	0.157767	0.770043	2.28714	2.89097	0.0006	0.0370559	yes
GRMZM2G006287	10:19523269-19525984	B73_Control_T0	B73_Stresses_T0	OK	0.725787	3.24638	2.16121	3.17553	5e-05	0.00574615	yes
GRMZM2G006377	6:157777177-157784372	B73_Control_T0	B73_Stresses_T0	OK	8.67188	23.8216	1.45785	2.38727	0.0001	0.0101043	yes
GRMZM2G006490	10:113171616-113173124	B73_Control_T0	B73_Stresses_T0	OK	1.72493	20.0889	3.54179	3.95385	5e-05	0.00574615	yes
GRMZM2G006964	2:28389254-28392075	B73_Control_T0	B73_Stresses_T0	OK	0.246454	1.0574	2.10114	2.88375	0.00015	0.0137404	yes
GRMZM2G007372	5:84876426-84879655	B73_Control_T0	B73_Stresses_T0	OK	6.90401	13.678	0.986347	2.04246	0.0006	0.0406575	yes
GRMZM2G007928	3:179685799-179686954	B73_Control_T0	B73_Stresses_T0	OK	59.164	121.806	1.04179	2.12845	0.00065	0.0394833	yes
GRMZM2G008108	7:73496760-73547865	B73_Control_T0	B73_Stresses_T0	OK	2.35382	10.9136	2.21305	3.40169	5e-05	0.00574615	yes
GRMZM2G008482	4:37134415-37135954	B73_Control_T0	B73_Stresses_T0	OK	1.48808	3.97721	1.4183	2.34831	0.0005	0.0329213	yes
GRMZM2G008507	4:10486153-10492230	B73_Control_T0	B73_Stresses_T0	OK	3.46696	9.15643	1.40111	2.95139	5e-05	0.00574615	yes
GRMZM2G008773	1:3883250-3883979	B73_Control_T0	B73_Stresses_T0	OK	1.73759	6.6456	1.93531	3.13183	5e-05	0.00574615	yes
GRMZM2G008819	4:179823337-179824412	B73_Control_T0	B73_Stresses_T0	OK	2.67008	7.16388	1.42386	2.08254	0.0003	0.0227623	yes
GRMZM2G009045	7:125137104-125139291	B73_Control_T0	B73_Stresses_T0	OK	0.135235	1.09701	3.02003	3.55245	0.0003	0.0227623	yes
GRMZM2G009103	7:153894301-153896666	B73_Control_T0	B73_Stresses_T0	OK	1.31171	4.99855	1.93006	3.57795	5e-05	0.00574615	yes
GRMZM2G009232	1:60678271-60680917	B73_Control_T0	B73_Stresses_T0	OK	5.35129	17.9017	1.74214	3.14611	5e-05	0.00574615	yes
GRMZM2G009387	4:18044673-18045748	B73_Control_T0	B73_Stresses_T0	OK	4.73218	10.8988	1.20359	2.38023	0.0004	0.0280125	yes
GRMZM2G009400	6:158202513-158204520	B73_Control_T0	B73_Stresses_T0	OK	0.341922	1.76942	2.37154	3.30538	0.0002	0.0169132	yes
GRMZM2G009510	4:192822847-192824296	B73_Control_T0	B73_Stresses_T0	OK	0.580497	1.73101	1.57625	2.29668	0.0006	0.0370559	yes
GRMZM2G009792	6:14770291-14771363	B73_Control_T0	B73_Stresses_T0	OK	4.8241	12.2689	1.34667	2.61835	5e-05	0.00574615	yes
GRMZM2G010048	5:14831777-14832764	B73_Control_T0	B73_Stresses_T0	OK	0.391179	1.41719	1.85714	2.61697	0.0007	0.0416732	yes
GRMZM2G010673	5:196813066-196813882	B73_Control_T0	B73_Stresses_T0	OK	3.82711	10.5195	1.45875	2.55436	0.0002	0.0169132	yes
GRMZM2G010855	1:39104874-39146176	B73_Control_T0	B73_Stresses_T0	OK	1.86612	13.7603	2.8824	2.68488	0.0008	0.0457597	yes
GRMZM2G010987	8:152285573-152287645	B73_Control_T0	B73_Stresses_T0	OK	12.4866	26.7187	1.09746	2.41251	0.00035	0.0256264	yes
GRMZM2G011006	5:196852725-196853684	B73_Control_T0	B73_Stresses_T0	OK	6.75692	17.2042	1.34832	2.62226	0.0002	0.0169132	yes
GRMZM2G011240	1:56763339-56766439	B73_Control_T0	B73_Stresses_T0	OK	0.650182	3.95261	2.60389	3.89585	5e-05	0.00574615	yes
GRMZM2G012453	1:193074563-193078345	B73_Control_T0	B73_Stresses_T0	OK	4.83622	10.2906	1.08937	2.13455	0.0007	0.0416732	yes
GRMZM2G012860_O_1	5:97419972-97421220	B73_Control_T0	B73_Stresses_T0	OK	6.64034	2.08144	-1.67368	-2.73413	5e-05	0.00574615	yes
GRMZM2G013214	4:79470088-79471591	B73_Control_T0	B73_Stresses_T0	OK	7.91789	20.8909	1.39969	2.72762	5e-05	0.00574615	yes
GRMZM2G013248	1:284876538-284877186	B73_Control_T0	B73_Stresses_T0	OK	1.32064	4.33664	1.71533	2.49246	5e-05	0.00574615	yes
GRMZM2G013391	8:173930577-173932078	B73_Control_T0	B73_Stresses_T0	OK	1.41233	3.88303	1.45911	2.51906	0.00035	0.0256264	yes
GRMZM2G013461	8:3347945-3350818	B73_Control_T0	B73_Stresses_T0	OK	17.0084	34.7972	1.03273	2.16996	0.00025	0.0199327	yes
GRMZM2G013617	6:56969089-56972316	B73_Control_T0	B73_Stresses_T0	OK	6.71938	14.8432	1.1434	2.41114	0.00025	0.0199327	yes
GRMZM2G014392	1:250953387-250956063	B73_Control_T0	B73_Stresses_T0	OK	0.85406	7.23557	3.0827	5.59702	5e-05	0.00574615	yes
GRMZM2G014395	3:217177060-217180016	B73_Control_T0	B73_Stresses_T0	OK	0.942355	2.99082	1.6662	2.74297	5e-05	0.00574615	yes
GRMZM2G014580	8:27670613-27672525	B73_Control_T0	B73_Stresses_T0	OK	3.09017	6.7244	1.12172	2.27452	0.0006	0.0370559	yes
GRMZM2G015605	10:87283918-87284844	B73_Control_T0	B73_Stresses_T0	OK	15.8091	69.2893	2.13188	4.33483	5e-05	0.00574615	yes
GRMZM2G015739	7:2621255-2623557	B73_Control_T0	B73_Stresses_T0	OK	2.8994	6.88421	1.24754	2.11328	0.00055	0.0349306	yes
GRMZM2G015983	4:178702779-178706249	B73_Control_T0	B73_Stresses_T0	OK	1.3131	3.37446	1.36168	2.59438	5e-05	0.00574615	yes
GRMZM2G016346	10:88549995-88550718	B73_Control_T0	B73_Stresses_T0	OK	4.36952	10.2521	1.23037	2.07761	0.0006	0.0370559	yes
GRMZM2G016462	10:88565606-88566272	B73_Control_T0	B73_Stresses_T0	OK	4.40354	12.1261	1.46139	2.45263	0.00025	0.0199327	yes
GRMZM2G016734	1:47329570-47331169	B73_Control_T0	B73_Stresses_T0	OK	6.33848	19.069	1.58902	2.73246	0.0001	0.0101043	yes
GRMZM2G016802	8:160073965-160078086	B73_Control_T0	B73_Stresses_T0	OK	1.4128	3.53924	1.32489	2.15955	0.00085	0.0480503	yes
GRMZM2G017110	1:198263438-198267100	B73_Control_T0	B73_Stresses_T0	OK	13.9267	68.7062	2.30259	2.92093	5e-05	0.00574615	yes
GRMZM2G017266	7:166593473-166596349	B73_Control_T0	B73_Stresses_T0	OK	6.67182	18.1812	1.4463	3.02783	5e-05	0.00574615	yes
GRMZM2G017616	1:16573826-16580722	B73_Control_T0	B73_Stresses_T0	OK	2.19234	4.93608	1.17089	2.19781	0.00035	0.0256264	yes
GRMZM2G017792	1:43690125-43693022	B73_Control_T0	B73_Stresses_T0	OK	1.13915	4.07567	1.83908	3.09992	5e-05	0.00574615	yes
GRMZM2G018375	8:137677255-137679026	B73_Control_T0	B73_Stresses_T0	OK	26.3725	143.752	2.44647	3.9382	5e-05	0.00574615	yes
GRMZM2G018462	10:140903076-140908845	B73_Control_T0	B73_Stresses_T0	OK	1.43034	4.24081	1.56798	2.39626	5e-05	0.00574615	yes
GRMZM2G018631	10:134591173-134592109	B73_Control_T0	B73_Stresses_T0	OK	4.0934	10.1284	1.30703	2.60174	5e-05	0.00574615	yes
GRMZM2G018707	4:226224612-226226417	B73_Control_T0	B73_Stresses_T0	OK	0.104982	0.662546	2.65787	3.14375	0.00035	0.0256264	yes
GRMZM2G018760	10:130470516-130472859	B73_Control_T0	B73_Stresses_T0	OK	1.61287	6.34253	1.97543	3.10717	5e-05	0.00574615	yes
GRMZM2G018950	7:148216227-148220202	B73_Control_T0	B73_Stresses_T0	OK	12.7898	27.5739	1.10831	2.19538	0.00025	0.0199327	yes
GRMZM2G018992	2:234069923-234072190	B73_Control_T0	B73_Stresses_T0	OK	2.42478	6.79246	1.48608	2.82935	5e-05	0.00574615	yes
GRMZM2G019056	2:72236020-72236801	B73_Control_T0	B73_Stresses_T0	OK	4.31023	10.1151	1.23068	2.42214	0.0008	0.0457597	yes
GRMZM2G019619	8:98670075-98673711	B73_Control_T0	B73_Stresses_T0	OK	2.10822	5.36236	1.34684	2.54985	0.0001	0.0101043	yes
GRMZM2G020148	8:4432843-4434564	B73_Control_T0	B73_Stresses_T0	OK	7.82603	19.478	1.3155	2.54076	5e-05	0.00574615	yes
GRMZM2G020631	1:195785844-195789120	B73_Control_T0	B73_Stresses_T0	OK	0.458613	1.56698	1.77264	2.4477	0.0002	0.0169132	yes
GRMZM2G020761	9:127562918-127567385	B73_Control_T0	B73_Stresses_T0	OK	3.36389	9.7065	1.52882	2.9156	5e-05	0.00574615	yes
GRMZM2G020982	9:139052078-139055199	B73_Control_T0	B73_Stresses_T0	OK	1.1932	3.08033	1.36825	2.54951	0.0002	0.0169132	yes
GRMZM2G022213	2:208042000-208045546	B73_Control_T0	B73_Stresses_T0	OK	1.67073	4.30211	1.36456	2.66127	0.0001	0.0101043	yes
GRMZM2G022242	2:208048559-208050345	B73_Control_T0	B73_Stresses_T0	OK	4.71557	10.7638	1.19068	2.49592	0.00015	0.0137404	yes
GRMZM2G022571	9:133469221-133473010	B73_Control_T0	B73_Stresses_T0	OK	14.3335	31.9113	1.15468	2.42753	0.0002	0.0169132	yes
GRMZM2G022627	2:37564854-37567063	B73_Control_T0	B73_Stresses_T0	OK	1.1832	3.48793	1.55968	2.9616	5e-05	0.00574615	yes
GRMZM2G022679	3:196126845-196128900	B73_Control_T0	B73_Stresses_T0	OK	0.150114	0.749034	2.31897	2.85372	0.00075	0.0438593	yes
GRMZM2G022958	8:162551645-162552395	B73_Control_T0	B73_Stresses_T0	OK	22.0236	165.188	2.90698	5.27341	5e-05	0.00574615	yes
GRMZM2G023711	5:211399848-211401726	B73_Control_T0	B73_Stresses_T0	OK	0.778249	2.54209	1.70771	2.2592	0.0006	0.0370559	yes
GRMZM2G024109	4:136540698-136545027	B73_Control_T0	B73_Stresses_T0	OK	0.439778	1.27169	1.5319	2.08526	0.0008	0.0457597	yes
GRMZM2G024315	8:143805472-143808516	B73_Control_T0	B73_Stresses_T0	OK	7.77084	16.0915	1.05015	2.0124	0.0006	0.0370559	yes
GRMZM2G024451	5:181941050-181944263	B73_Control_T0	B73_Stresses_T0	OK	2.83629	6.40583	1.17538	2.16816	0.00055	0.0349306	yes
GRMZM2G024476	8:171917566-171921620	B73_Control_T0	B73_Stresses_T0	OK	0.304251	1.6439	2.43379	3.82304	5e-05	0.00574615	yes
GRMZM2G024695	3:39196406-39197497	B73_Control_T0	B73_Stresses_T0	OK	1.09724	5.19103	2.24215	3.75964	5e-05	0.00574615	yes
GRMZM2G024718	9:146714309-146717502	B73_Control_T0	B73_Stresses_T0	OK	0.674099	3.23089	2.2609	2.97534	5e-05	0.00574615	yes
GRMZM2G025833	5:30794883-30797302	B73_Control_T0	B73_Stresses_T0	OK	0.361838	21.1321	5.86795	9.49985	5e-05	0.00574615	yes
GRMZM2G026143	9:89248791-89249564	B73_Control_T0	B73_Stresses_T0	OK	1.5226	4.71743	1.63147	2.03678	0.0005	0.0329213	yes
GRMZM2G026157	5:12557626-12560441	B73_Control_T0	B73_Stresses_T0	OK	0.357234	3.6042	3.33474	3.75057	0.0001	0.0101043	yes
GRMZM2G026391	10:133841322-133845170	B73_Control_T0	B73_Stresses_T0	OK	1.71473	5.41429	1.65879	2.75379	5e-05	0.00574615	yes
GRMZM2G026767	1:85064007-85070315	B73_Control_T0	B73_Stresses_T0	OK	2.28656	7.43191	1.70056	2.66824	0.0001	0.0101043	yes
GRMZM2G026889	9:116981970-116985956	B73_Control_T0	B73_Stresses_T0	OK	0.346145	1.02732	1.56945	2.24792	0.0007	0.0416732	yes
GRMZM2G026910	1:42481334-42482483	B73_Control_T0	B73_Stresses_T0	OK	2.62793	8.78683	1.74142	2.8715	5e-05	0.00574615	yes
GRMZM2G027478	3:184334213-184338119	B73_Control_T0	B73_Stresses_T0	OK	8.1779	18.0376	1.1412	2.00793	0.0006	0.0406575	yes
GRMZM2G027627	9:1443354-1447997	B73_Control_T0	B73_Stresses_T0	OK	0.580424	2.4936	2.10305	3.38794	5e-05	0.00574615	yes
GRMZM2G027958	9:38545466-38547347	B73_Control_T0	B73_Stresses_T0	OK	1.05058	2.80417	1.41639	2.49944	0.0002	0.0169132	yes
GRMZM2G028535	8:167716846-167725004	B73_Control_T0	B73_Stresses_T0	OK	3.34517	40.6599	3.60345	5.73517	5e-05	0.00574615	yes
GRMZM2G028665	3:114101560-114105440	B73_Control_T0	B73_Stresses_T0	OK	1.17811	6.18764	2.39291	3.40506	5e-05	0.00574615	yes
GRMZM2G029048	5:186776434-186780444	B73_Control_T0	B73_Stresses_T0	OK	33.9602	80.2259	1.24022	2.12736	0.00075	0.0482677	yes
GRMZM2G029411	7:73060405-73060582	B73_Control_T0	B73_Stresses_T0	OK	2.05058	0	#NAME?	#NAME?	5e-05	0.00574615	yes
GRMZM2G029713	1:3693186-3697975	B73_Control_T0	B73_Stresses_T0	OK	3.78747	8.2512	1.12337	2.42712	0.00035	0.0256264	yes
GRMZM2G030794	1:51167518-51168462	B73_Control_T0	B73_Stresses_T0	OK	2.98173	8.83554	1.56717	2.95723	5e-05	0.00574615	yes
GRMZM2G031004	3:21267431-21270193	B73_Control_T0	B73_Stresses_T0	OK	0.285923	0.882153	1.6254	2.24982	0.0008	0.0457597	yes
GRMZM2G031033	10:4779363-4780100	B73_Control_T0	B73_Stresses_T0	OK	0.297932	1.7988	2.59398	3.05705	0.00015	0.0137404	yes
GRMZM2G031138	1:278088967-278093752	B73_Control_T0	B73_Stresses_T0	OK	0.599986	2.16468	1.85115	2.96823	5e-05	0.00574615	yes
GRMZM2G031177	1:18973400-18980284	B73_Control_T0	B73_Stresses_T0	OK	1.20222	5.10775	2.08699	2.87396	5e-05	0.00574615	yes
GRMZM2G031580	6:160327058-160328898	B73_Control_T0	B73_Stresses_T0	OK	3.48279	10.6949	1.61861	2.67969	5e-05	0.00574615	yes
GRMZM2G031613	7:131064288-131074210	B73_Control_T0	B73_Stresses_T0	OK	0.99651	2.45213	1.29908	2.27001	0.0008	0.0457597	yes
GRMZM2G031660	10:130321371-130327440	B73_Control_T0	B73_Stresses_T0	OK	2.29777	12.9531	2.495	3.38156	5e-05	0.00574615	yes
GRMZM2G031780	7:21200073-21210242	B73_Control_T0	B73_Stresses_T0	OK	9.97857	20.9452	1.06971	2.20367	0.00055	0.0349306	yes
GRMZM2G032602	2:29557867-29562262	B73_Control_T0	B73_Stresses_T0	OK	0.781629	2.98896	1.93509	2.32644	0.00025	0.0199327	yes
GRMZM2G032807	7:75161340-75162546	B73_Control_T0	B73_Stresses_T0	OK	2.34798	8.56791	1.86752	3.32484	5e-05	0.00574615	yes
GRMZM2G032896	6:132244540-132248962	B73_Control_T0	B73_Stresses_T0	OK	0.486077	1.96756	2.01715	2.88571	5e-05	0.00574615	yes
GRMZM2G033413	9:8230020-8240287	B73_Control_T0	B73_Stresses_T0	OK	1.38093	3.55372	1.36368	2.37827	0.0002	0.0169132	yes
GRMZM2G033846	9:134973688-134974579	B73_Control_T0	B73_Stresses_T0	OK	8.87795	25.3527	1.51384	2.63141	0.00015	0.0137404	yes
GRMZM2G034157	8:21620000-21621116	B73_Control_T0	B73_Stresses_T0	OK	5.2529	13.2937	1.33956	2.62653	0.0002	0.0169132	yes
GRMZM2G034421	8:118496158-118498954	B73_Control_T0	B73_Stresses_T0	OK	1.46452	4.86144	1.73095	2.41961	0.0003	0.0227623	yes
GRMZM2G034843	7:91999018-91999848	B73_Control_T0	B73_Stresses_T0	OK	11.5061	28.5246	1.30981	2.76002	5e-05	0.00574615	yes
GRMZM2G035213	5:200419843-200423666	B73_Control_T0	B73_Stresses_T0	OK	9.22599	29.4956	1.67672	3.29272	5e-05	0.00574615	yes
GRMZM2G035853_O_1	9:17157270-17159783	B73_Control_T0	B73_Stresses_T0	OK	9.87617	26.1273	1.40353	2.72844	0.0001	0.0101043	yes
GRMZM2G036203	7:162879250-162880761	B73_Control_T0	B73_Stresses_T0	OK	3.46307	9.95246	1.523	2.73821	5e-05	0.00574615	yes
GRMZM2G036282	4:182468235-182470110	B73_Control_T0	B73_Stresses_T0	OK	1.60859	4.48474	1.47923	2.29941	0.00055	0.0349306	yes
GRMZM2G036286	5:208118329-208119808	B73_Control_T0	B73_Stresses_T0	OK	1.49918	8.05697	2.42607	3.09574	5e-05	0.00574615	yes
GRMZM2G036288	9:150582431-150583458	B73_Control_T0	B73_Stresses_T0	OK	0.244865	4.037	4.04322	5.60576	5e-05	0.00574615	yes
GRMZM2G036351	9:150514711-150515694	B73_Control_T0	B73_Stresses_T0	OK	7.51527	32.4534	2.11047	4.0088	5e-05	0.00574615	yes
GRMZM2G036826	9:75077558-75081343	B73_Control_T0	B73_Stresses_T0	OK	8.379	20.5283	1.29277	2.97447	5e-05	0.00574615	yes
GRMZM2G037781	4:35166123-35167982	B73_Control_T0	B73_Stresses_T0	OK	0.9036	2.82341	1.64368	2.90511	0.00025	0.0199327	yes
GRMZM2G037875	2:199166131-199169546	B73_Control_T0	B73_Stresses_T0	OK	10.2885	29.0481	1.49741	3.06381	5e-05	0.00574615	yes
GRMZM2G037926	5:29641579-29644988	B73_Control_T0	B73_Stresses_T0	OK	2.77304	6.46565	1.22133	2.22684	0.0005	0.0329213	yes
GRMZM2G038003	3:49149921-49150956	B73_Control_T0	B73_Stresses_T0	OK	3.44008	8.13582	1.24185	2.16864	0.00055	0.0349306	yes
GRMZM2G038034	1:91758741-91761444	B73_Control_T0	B73_Stresses_T0	OK	0.301574	0.969608	1.68489	2.21244	0.0007	0.0416732	yes
GRMZM2G038284	6:164572346-164575688	B73_Control_T0	B73_Stresses_T0	OK	32.3146	76.4367	1.24208	2.55643	0.00015	0.0137404	yes
GRMZM2G038598	1:59958602-59963511	B73_Control_T0	B73_Stresses_T0	OK	6.26249	28.1711	2.16941	2.1601	0.0002	0.0169132	yes
GRMZM2G038636	7:122016557-122021813	B73_Control_T0	B73_Stresses_T0	OK	10.0766	52.8098	2.3898	4.20215	5e-05	0.00574615	yes
GRMZM2G038722	2:13306158-13307935	B73_Control_T0	B73_Stresses_T0	OK	1.08246	2.75508	1.34777	2.08492	0.00045	0.0305261	yes
GRMZM2G038893	1:166818059-166824936	B73_Control_T0	B73_Stresses_T0	OK	0.242567	1.03063	2.08707	2.71022	0.0004	0.0280125	yes
GRMZM2G039246	3:199176514-199178480	B73_Control_T0	B73_Stresses_T0	OK	4.81348	11.6177	1.27117	2.24329	0.00015	0.0137404	yes
GRMZM2G039278	1:279058328-279074785	B73_Control_T0	B73_Stresses_T0	OK	1.61629	4.46042	1.46449	2.60115	0.00015	0.0137404	yes
GRMZM2G039312	1:82197774-82199916	B73_Control_T0	B73_Stresses_T0	OK	0.872621	2.89339	1.72933	2.78939	0.00015	0.0137404	yes
GRMZM2G039757	7:168785029-168787324	B73_Control_T0	B73_Stresses_T0	OK	3.78606	8.13386	1.10324	2.51154	0.0004	0.0280125	yes
GRMZM2G039993	9:1995839-1997888	B73_Control_T0	B73_Stresses_T0	OK	2.42596	7.48663	1.62576	2.27455	0.0002	0.0189	yes
GRMZM2G040095	2:4192151-4196263	B73_Control_T0	B73_Stresses_T0	OK	37.4024	134.776	1.84936	2.99409	0.0002	0.0169132	yes
GRMZM2G040298	3:201085601-201087238	B73_Control_T0	B73_Stresses_T0	OK	0.348719	1.13416	1.70149	2.48208	0.00065	0.0394833	yes
GRMZM2G040559	4:210564129-210566275	B73_Control_T0	B73_Stresses_T0	OK	6.35265	15.7575	1.31061	2.73309	5e-05	0.00574615	yes
GRMZM2G040618	2:211447135-211453321	B73_Control_T0	B73_Stresses_T0	OK	10.1621	22.4615	1.14426	2.37819	0.0002	0.0169132	yes
GRMZM2G040736	2:2084220-2085003	B73_Control_T0	B73_Stresses_T0	OK	7.07002	16.9464	1.26119	2.30945	0.0001	0.0101043	yes
GRMZM2G041055	10:40894398-40895923	B73_Control_T0	B73_Stresses_T0	OK	2.81343	6.45878	1.19893	2.19034	0.00075	0.0438593	yes
GRMZM2G041415	3:140151897-140153093	B73_Control_T0	B73_Stresses_T0	OK	3.61143	12.5542	1.79753	3.39152	5e-05	0.00574615	yes
GRMZM2G041534	2:183306726-183310323	B73_Control_T0	B73_Stresses_T0	OK	2.41159	5.91302	1.29391	2.24955	0.00025	0.0199327	yes
GRMZM2G041549	2:229800853-229802637	B73_Control_T0	B73_Stresses_T0	OK	4.77707	11.0485	1.20965	2.67284	0.00015	0.0137404	yes
GRMZM2G041774	3:205438137-205439773	B73_Control_T0	B73_Stresses_T0	OK	0.722541	2.57153	1.83147	2.77035	0.0007	0.0416732	yes
GRMZM2G041991	5:204659224-204661268	B73_Control_T0	B73_Stresses_T0	OK	3.28184	8.64814	1.39789	2.51905	0.00035	0.0256264	yes
GRMZM2G042347	7:172865163-172866926	B73_Control_T0	B73_Stresses_T0	OK	2.46314	8.74497	1.82796	3.62521	5e-05	0.00574615	yes
GRMZM2G042516	8:101384114-101385582	B73_Control_T0	B73_Stresses_T0	OK	8.41033	22.5435	1.42248	2.73503	5e-05	0.00574615	yes
GRMZM2G042660	2:206919839-206923574	B73_Control_T0	B73_Stresses_T0	OK	0.12241	0.550471	2.16895	2.86261	0.00035	0.0256264	yes
GRMZM2G042789	8:133911569-133912100	B73_Control_T0	B73_Stresses_T0	OK	7.84519	32.3791	2.04518	3.96309	5e-05	0.00574615	yes
GRMZM2G042995	10:37346571-37348591	B73_Control_T0	B73_Stresses_T0	OK	1.59635	3.60955	1.17705	2.11753	0.00085	0.0480503	yes
GRMZM2G043162	4:40189644-40190398	B73_Control_T0	B73_Stresses_T0	OK	86.332	221.256	1.35775	3.06239	5e-05	0.00574615	yes
GRMZM2G043291	1:43114365-43116827	B73_Control_T0	B73_Stresses_T0	OK	21.9814	95.6294	2.12117	3.74673	5e-05	0.00574615	yes
GRMZM2G043295	9:130786652-130788537	B73_Control_T0	B73_Stresses_T0	OK	2.75716	5.9978	1.12125	2.20093	0.0006	0.0370559	yes
GRMZM2G043336	3:132181944-132183468	B73_Control_T0	B73_Stresses_T0	OK	0.412614	12.8374	4.95942	5.96424	0.0001	0.0101043	yes
GRMZM2G044174	7:3011684-3012644	B73_Control_T0	B73_Stresses_T0	OK	2.127	10.4022	2.29	4.28447	5e-05	0.00574615	yes
GRMZM2G044460	3:160558384-160561442	B73_Control_T0	B73_Stresses_T0	OK	2.33061	9.16462	1.97537	3.45126	5e-05	0.00574615	yes
GRMZM2G044724	3:85672959-85676903	B73_Control_T0	B73_Stresses_T0	OK	3.89518	9.58388	1.29892	2.39213	5e-05	0.00574615	yes
GRMZM2G045278	8:167570397-167571619	B73_Control_T0	B73_Stresses_T0	OK	0.368537	1.74818	2.24597	2.89905	0.0001	0.0101043	yes
GRMZM2G045431	7:125355435-125357466	B73_Control_T0	B73_Stresses_T0	OK	1.12592	3.87638	1.78361	3.28361	5e-05	0.00574615	yes
GRMZM2G045638	7:108562825-108563609	B73_Control_T0	B73_Stresses_T0	OK	17.3645	77.3362	2.155	4.58924	5e-05	0.00574615	yes
GRMZM2G045664	8:74456859-74457773	B73_Control_T0	B73_Stresses_T0	OK	16.4163	53.4724	1.70367	3.796	5e-05	0.00574615	yes
GRMZM2G045706	2:167840074-167841704	B73_Control_T0	B73_Stresses_T0	OK	2.52117	6.74333	1.41937	2.85096	5e-05	0.00574615	yes
GRMZM2G045720	6:136547348-136551123	B73_Control_T0	B73_Stresses_T0	OK	0.108102	0.827189	2.93582	3.35189	5e-05	0.00574615	yes
GRMZM2G046024	4:206251344-206256017	B73_Control_T0	B73_Stresses_T0	OK	0.657239	2.07988	1.66201	2.51128	5e-05	0.00574615	yes
GRMZM2G046615	5:71292442-71295610	B73_Control_T0	B73_Stresses_T0	OK	7.68691	44.7268	2.54066	4.74635	5e-05	0.00574615	yes
GRMZM2G046849	1:269089055-269092027	B73_Control_T0	B73_Stresses_T0	OK	12.7583	29.0537	1.18729	2.10551	0.00035	0.0256264	yes
GRMZM2G047002	1:8973596-8975454	B73_Control_T0	B73_Stresses_T0	OK	6.27993	14.7243	1.22938	2.44371	0.0005	0.0329213	yes
GRMZM2G047139	8:24724641-24727493	B73_Control_T0	B73_Stresses_T0	OK	0.517594	2.10872	2.02647	3.03786	5e-05	0.00574615	yes
GRMZM2G048129	1:196085034-196086934	B73_Control_T0	B73_Stresses_T0	OK	0.89449	17.2819	4.27205	6.84802	5e-05	0.00574615	yes
GRMZM2G048181	1:88169145-88171113	B73_Control_T0	B73_Stresses_T0	OK	11.8278	25.3852	1.1018	2.03163	0.00075	0.0438593	yes
GRMZM2G048200	8:125000017-125004014	B73_Control_T0	B73_Stresses_T0	OK	1.48292	4.50853	1.60421	2.73023	5e-05	0.00574615	yes
GRMZM2G048210	7:172160390-172165393	B73_Control_T0	B73_Stresses_T0	OK	2.0296	6.85951	1.75691	2.30107	0.00045	0.0305261	yes
GRMZM2G048324	1:70432376-70436980	B73_Control_T0	B73_Stresses_T0	OK	4.10443	10.0367	1.29003	2.58216	5e-05	0.00574615	yes
GRMZM2G048616	1:182418107-182420563	B73_Control_T0	B73_Stresses_T0	OK	5.72884	12.8116	1.16114	2.34821	0.0004	0.0280125	yes
GRMZM2G048836	6:113288837-113291286	B73_Control_T0	B73_Stresses_T0	OK	0.175618	4.72672	4.75033	6.04094	5e-05	0.00574615	yes
GRMZM2G048910	6:118137379-118139235	B73_Control_T0	B73_Stresses_T0	OK	0.197056	1.28773	2.70815	3.36712	5e-05	0.00574615	yes
GRMZM2G049229	9:112025168-112028072	B73_Control_T0	B73_Stresses_T0	OK	2.86627	7.57647	1.40235	2.94941	0.0001	0.0101043	yes
GRMZM2G049349	1:272284843-272287578	B73_Control_T0	B73_Stresses_T0	OK	2.42911	31.5108	3.69735	7.1503	5e-05	0.00574615	yes
GRMZM2G049675	5:175629507-175630860	B73_Control_T0	B73_Stresses_T0	OK	2.63448	7.09893	1.43008	2.86496	5e-05	0.00574615	yes
GRMZM2G049695	8:20520276-20522116	B73_Control_T0	B73_Stresses_T0	OK	6.84968	26.7838	1.96725	4.28542	5e-05	0.00574615	yes
GRMZM2G049727	5:74368898-74370826	B73_Control_T0	B73_Stresses_T0	OK	2.71101	7.58887	1.48505	2.70513	5e-05	0.00574615	yes
GRMZM2G049755	5:74363463-74365440	B73_Control_T0	B73_Stresses_T0	OK	0.351831	1.34006	1.92935	2.53824	0.00015	0.0137404	yes
GRMZM2G049882	7:162898262-162899737	B73_Control_T0	B73_Stresses_T0	OK	1.42952	3.75484	1.39322	2.29886	0.00025	0.0199327	yes
GRMZM2G050216	2:15143944-15144725	B73_Control_T0	B73_Stresses_T0	OK	27.2695	74.3819	1.44766	3.24561	5e-05	0.00574615	yes
GRMZM2G050234	2:15139188-15141339	B73_Control_T0	B73_Stresses_T0	OK	3.18375	18.2496	2.51907	5.11442	5e-05	0.00574615	yes
GRMZM2G050587	8:108964055-108964422	B73_Control_T0	B73_Stresses_T0	OK	0	0.799678	inf	#NAME?	0.00045	0.0334161	yes
GRMZM2G050764	3:20711670-20712814	B73_Control_T0	B73_Stresses_T0	OK	3.64948	11.4611	1.65099	2.88201	0.00015	0.0137404	yes
GRMZM2G051085	9:153822429-153822640	B73_Control_T0	B73_Stresses_T0	OK	0	3.75616	inf	#NAME?	5e-05	0.00574615	yes
GRMZM2G051305	2:22220872-22222583	B73_Control_T0	B73_Stresses_T0	OK	0.923092	6.19946	2.7476	3.97982	5e-05	0.00574615	yes
GRMZM2G051448	3:200667956-200668474	B73_Control_T0	B73_Stresses_T0	OK	0.566325	5.28296	3.22164	4.034	0.00025	0.0199327	yes
GRMZM2G051619	6:131338804-131342645	B73_Control_T0	B73_Stresses_T0	OK	3.35755	13.2368	1.97907	3.77583	5e-05	0.00574615	yes
GRMZM2G051683	3:205769269-205770970	B73_Control_T0	B73_Stresses_T0	OK	1.62717	4.71006	1.53338	2.84952	5e-05	0.00574615	yes
GRMZM2G051852	10:125740598-125742553	B73_Control_T0	B73_Stresses_T0	OK	0.218651	0.727276	1.73387	2.09689	0.0008	0.0457597	yes
GRMZM2G051943	2:34162587-34163936	B73_Control_T0	B73_Stresses_T0	OK	2.56208	5.99778	1.22711	2.33059	0.0005	0.0329213	yes
GRMZM2G053315	7:147159834-147162058	B73_Control_T0	B73_Stresses_T0	OK	0.0631714	1.24471	4.30039	4.20634	0.0005	0.0329213	yes
GRMZM2G053485	5:30459616-30460180	B73_Control_T0	B73_Stresses_T0	OK	3.47709	13.9279	2.00203	3.37073	5e-05	0.00574615	yes
GRMZM2G053669	1:45118779-45122813	B73_Control_T0	B73_Stresses_T0	OK	0.249212	3.18205	3.67451	5.17273	5e-05	0.00574615	yes
GRMZM2G053831	9:123880653-123883539	B73_Control_T0	B73_Stresses_T0	OK	1.96688	4.90383	1.318	2.47254	0.00025	0.0199327	yes
GRMZM2G054803	7:45400080-45402022	B73_Control_T0	B73_Stresses_T0	OK	1.63239	12.0551	2.88459	5.02387	5e-05	0.00574615	yes
GRMZM2G055107	9:151665850-151670249	B73_Control_T0	B73_Stresses_T0	OK	2.12817	8.96751	2.07509	3.10449	5e-05	0.00574615	yes
GRMZM2G055154	5:63649040-63652275	B73_Control_T0	B73_Stresses_T0	OK	0.273064	1.00712	1.88293	2.37243	0.0008	0.0457597	yes
GRMZM2G055180	2:21347525-21348862	B73_Control_T0	B73_Stresses_T0	OK	3.77839	11.2683	1.57643	3.09251	5e-05	0.00574615	yes
GRMZM2G055469	7:132423679-132426159	B73_Control_T0	B73_Stresses_T0	OK	4.22891	9.54058	1.17379	2.44368	0.00055	0.0349306	yes
GRMZM2G055585	3:211614265-211618366	B73_Control_T0	B73_Stresses_T0	OK	6.66368	17.9025	1.42577	2.52541	5e-05	0.00574615	yes
GRMZM2G056600	7:129296233-129298384	B73_Control_T0	B73_Stresses_T0	OK	10.1489	20.605	1.02166	2.1931	0.00045	0.0305261	yes
GRMZM2G056815	1:215041334-215044716	B73_Control_T0	B73_Stresses_T0	OK	2.76705	7.57382	1.45267	2.85794	0.00025	0.0199327	yes
GRMZM2G057247	7:162108147-162114592	B73_Control_T0	B73_Stresses_T0	OK	2.47875	6.55328	1.4026	2.23879	0.00075	0.0438593	yes
GRMZM2G058173	7:144872209-144875122	B73_Control_T0	B73_Stresses_T0	OK	33.1235	204.039	2.62292	4.52108	5e-05	0.00574615	yes
GRMZM2G058279	4:813499-814213	B73_Control_T0	B73_Stresses_T0	OK	0.443885	2.74506	2.62858	3.16422	0.0001	0.0101043	yes
GRMZM2G058404	8:6359237-6360557	B73_Control_T0	B73_Stresses_T0	OK	5.8251	17.1078	1.5543	2.89695	5e-05	0.00574615	yes
GRMZM2G058808	3:18639401-18640833	B73_Control_T0	B73_Stresses_T0	OK	1.17016	6.25177	2.41756	2.98052	5e-05	0.00574615	yes
GRMZM2G059453	3:180096071-180098099	B73_Control_T0	B73_Stresses_T0	OK	4.40748	25.9671	2.55866	4.32769	5e-05	0.00574615	yes
GRMZM2G059799	3:210146158-210148750	B73_Control_T0	B73_Stresses_T0	OK	2.18014	12.9842	2.57426	3.9442	5e-05	0.00574615	yes
GRMZM2G059836	6:662044-662968	B73_Control_T0	B73_Stresses_T0	OK	7.51756	112.753	3.90675	7.25286	5e-05	0.00574615	yes
GRMZM2G059851	5:168263115-168266561	B73_Control_T0	B73_Stresses_T0	OK	0.194103	1.24914	2.68604	2.956	0.00045	0.0305261	yes
GRMZM2G060886	8:152130930-152135975	B73_Control_T0	B73_Stresses_T0	OK	35.1374	80.3695	1.19364	2.32645	0.0003	0.0227623	yes
GRMZM2G061088	8:37813025-37816876	B73_Control_T0	B73_Stresses_T0	OK	0.111159	0.888674	2.99903	3.19323	0.00025	0.0199327	yes
GRMZM2G061202	1:39247768-39253303	B73_Control_T0	B73_Stresses_T0	OK	3.78185	11.7257	1.63252	3.31753	5e-05	0.00574615	yes
GRMZM2G061591	1:17179531-17181901	B73_Control_T0	B73_Stresses_T0	OK	0.906289	2.53289	1.48274	2.32972	0.00065	0.0394833	yes
GRMZM2G061879	10:93409982-93414244	B73_Control_T0	B73_Stresses_T0	OK	4.17859	17.0529	2.02893	3.231	5e-05	0.00574615	yes
GRMZM2G061932	8:17422666-17423950	B73_Control_T0	B73_Stresses_T0	OK	4.21695	16.2842	1.9492	2.78248	5e-05	0.00574615	yes
GRMZM2G062156	2:208298568-208300747	B73_Control_T0	B73_Stresses_T0	OK	2.64236	8.14236	1.62362	2.64578	0.0001	0.0101043	yes
GRMZM2G062160	4:2843217-2844364	B73_Control_T0	B73_Stresses_T0	OK	3.64713	24.116	2.72516	4.51291	5e-05	0.00574615	yes
GRMZM2G062499	5:161231807-161235997	B73_Control_T0	B73_Stresses_T0	OK	14.677	35.4259	1.27124	2.69292	5e-05	0.00574615	yes
GRMZM2G062531	3:101749484-101752385	B73_Control_T0	B73_Stresses_T0	OK	149.957	366.97	1.29111	2.41398	0.0005	0.0329213	yes
GRMZM2G062613	3:94000019-94003415	B73_Control_T0	B73_Stresses_T0	OK	1.68432	4.02872	1.25816	2.41136	0.0002	0.0169132	yes
GRMZM2G062946	1:8735651-8737767	B73_Control_T0	B73_Stresses_T0	OK	11.6834	24.9462	1.09436	2.22203	0.0005	0.0329213	yes
GRMZM2G063162	5:139395259-139403105	B73_Control_T0	B73_Stresses_T0	OK	6.08655	34.7135	2.5118	2.98459	0.00015	0.0137404	yes
GRMZM2G063223	8:1145850-1147685	B73_Control_T0	B73_Stresses_T0	OK	0.951916	2.91013	1.61218	2.62918	0.0003	0.0227623	yes
GRMZM2G063276	4:167063263-167064549	B73_Control_T0	B73_Stresses_T0	OK	2.68715	7.67619	1.51431	2.70121	0.00015	0.0137404	yes
GRMZM2G063431	8:146158330-146159609	B73_Control_T0	B73_Stresses_T0	OK	41.9355	116.582	1.4751	2.99751	5e-05	0.00574615	yes
GRMZM2G063717	9:1020946-1026522	B73_Control_T0	B73_Stresses_T0	OK	2.93501	11.3797	1.95502	3.1922	5e-05	0.00574615	yes
GRMZM2G063756	4:3112924-3115501	B73_Control_T0	B73_Stresses_T0	OK	35.1364	88.3634	1.33048	2.54095	0.0003	0.0227623	yes
GRMZM2G063917	4:143539450-143542437	B73_Control_T0	B73_Stresses_T0	OK	0.798147	2.76071	1.79031	3.08347	5e-05	0.00574615	yes
GRMZM2G064091	3:227172814-227175344	B73_Control_T0	B73_Stresses_T0	OK	0.388324	3.6247	3.22253	5.04984	5e-05	0.00574615	yes
GRMZM2G064406	5:71409754-71413111	B73_Control_T0	B73_Stresses_T0	OK	1.24827	12.9	3.36937	5.05694	5e-05	0.00574615	yes
GRMZM2G064679	6:152625107-152629291	B73_Control_T0	B73_Stresses_T0	OK	1.13264	3.35225	1.56545	2.60849	0.0001	0.0101043	yes
GRMZM2G065471	3:15871856-15873164	B73_Control_T0	B73_Stresses_T0	OK	0.20941	1.15079	2.45822	3.21049	0.00035	0.0256264	yes
GRMZM2G065617	7:140141028-140142845	B73_Control_T0	B73_Stresses_T0	OK	0.121474	0.821265	2.7572	3.05172	0.00015	0.0137404	yes
GRMZM2G065928	7:126008604-126011545	B73_Control_T0	B73_Stresses_T0	OK	13.6429	40.5656	1.57211	3.46684	5e-05	0.00574615	yes
GRMZM2G066428	3:223036123-223037874	B73_Control_T0	B73_Stresses_T0	OK	2.95859	13.3572	2.17464	4.45606	5e-05	0.00574615	yes
GRMZM2G066870	3:49118178-49119770	B73_Control_T0	B73_Stresses_T0	OK	5.00064	12.302	1.2987	2.29763	0.0004	0.0280125	yes
GRMZM2G067277	4:79866291-79869978	B73_Control_T0	B73_Stresses_T0	OK	7.97134	29.4332	1.88455	3.76737	5e-05	0.00574615	yes
GRMZM2G067315	1:235968684-235970191	B73_Control_T0	B73_Stresses_T0	OK	0.354639	1.59353	2.1678	2.61815	5e-05	0.00574615	yes
GRMZM2G067508	8:29618691-29620247	B73_Control_T0	B73_Stresses_T0	OK	0.160048	0.866495	2.43669	2.8354	5e-05	0.00574615	yes
GRMZM2G067600	3:214901789-214902528	B73_Control_T0	B73_Stresses_T0	OK	2.84556	23.4431	3.04238	4.42262	5e-05	0.00574615	yes
GRMZM2G068361	8:164450537-164452465	B73_Control_T0	B73_Stresses_T0	OK	8.48053	21.0003	1.30819	2.7993	5e-05	0.00574615	yes
GRMZM2G068665	3:150304512-150308434	B73_Control_T0	B73_Stresses_T0	OK	9.4	25.8579	1.45987	3.21329	5e-05	0.00574615	yes
GRMZM2G068904	5:186889090-186891829	B73_Control_T0	B73_Stresses_T0	OK	0.890649	2.88012	1.6932	2.98023	5e-05	0.00574615	yes
GRMZM2G069232	2:196391825-196392086	B73_Control_T0	B73_Stresses_T0	OK	7.2055	21.5259	1.5789	2.28071	0.0008	0.0457597	yes
GRMZM2G069713	6:139060065-139063172	B73_Control_T0	B73_Stresses_T0	OK	4.5389	13.8459	1.60905	2.47788	0.00035	0.0256264	yes
GRMZM2G069722	1:279133376-279135423	B73_Control_T0	B73_Stresses_T0	OK	2.67424	9.30152	1.79834	3.50212	5e-05	0.00574615	yes
GRMZM2G069911	9:23826466-23827831	B73_Control_T0	B73_Stresses_T0	OK	11.8164	56.5837	2.2596	2.77303	0.0004	0.0280125	yes
GRMZM2G069911	9:23826466-23827831	B73_Control_T0	B73_Stresses_T0	OK	19.1654	93.0075	2.27884	3.56716	5e-05	0.00574615	yes
GRMZM2G070167	3:32241093-32242848	B73_Control_T0	B73_Stresses_T0	OK	42.8396	161.093	1.91088	3.64617	5e-05	0.00574615	yes
GRMZM2G070475	9:11401591-11403958	B73_Control_T0	B73_Stresses_T0	OK	3.82489	12.9535	1.75986	3.36248	5e-05	0.00574615	yes
GRMZM2G070508	4:230381301-230387143	B73_Control_T0	B73_Stresses_T0	OK	0.911344	2.56017	1.49017	2.50761	0.00025	0.0199327	yes
GRMZM2G070744	5:115425554-115427931	B73_Control_T0	B73_Stresses_T0	OK	0.804083	2.08035	1.37141	2.26931	0.0003	0.0227623	yes
GRMZM2G070797	3:227063183-227064829	B73_Control_T0	B73_Stresses_T0	OK	16.6143	34.1172	1.03807	2.17362	0.0003	0.0227623	yes
GRMZM2G071154	3:226857039-226872349	B73_Control_T0	B73_Stresses_T0	OK	33.327	100.421	1.59129	3.40162	5e-05	0.00574615	yes
GRMZM2G071343	1:24777309-24785234	B73_Control_T0	B73_Stresses_T0	OK	0.851444	7.94633	3.2223	4.67512	5e-05	0.00574615	yes
GRMZM2G071832	2:11769275-11771102	B73_Control_T0	B73_Stresses_T0	OK	0.694489	2.02773	1.54584	2.59454	0.0001	0.0101043	yes
GRMZM2G072034	5:184090807-184092028	B73_Control_T0	B73_Stresses_T0	OK	33.1334	111.555	1.75139	3.79055	5e-05	0.00574615	yes
GRMZM2G072820	2:6191769-6192874	B73_Control_T0	B73_Stresses_T0	OK	1.87596	5.24388	1.48301	2.34244	0.0002	0.0169132	yes
GRMZM2G073359	4:154407255-154409786	B73_Control_T0	B73_Stresses_T0	OK	0.592859	1.93253	1.70473	2.74601	5e-05	0.00574615	yes
GRMZM2G074040	5:169267234-169269799	B73_Control_T0	B73_Stresses_T0	OK	1.93216	6.03983	1.6443	2.78873	5e-05	0.00574615	yes
GRMZM2G074097	3:218917242-218918947	B73_Control_T0	B73_Stresses_T0	OK	16.6243	92.062	2.46931	4.37514	5e-05	0.00574615	yes
GRMZM2G074307	4:89839033-89841610	B73_Control_T0	B73_Stresses_T0	OK	0.65029	3.94957	2.60254	3.56902	5e-05	0.00574615	yes
GRMZM2G074462	8:166562946-166565165	B73_Control_T0	B73_Stresses_T0	OK	2.05765	7.84712	1.93117	3.50472	5e-05	0.00574615	yes
GRMZM2G074759	10:148065470-148067620	B73_Control_T0	B73_Stresses_T0	OK	0.564699	1.61238	1.51364	2.44728	0.0006	0.0370559	yes
GRMZM2G075245	1:55506653-55507385	B73_Control_T0	B73_Stresses_T0	OK	0.426052	2.17357	2.35096	3.03397	0.0004	0.0280125	yes
GRMZM2G075430	4:73855142-73862864	B73_Control_T0	B73_Stresses_T0	OK	1.91994	7.56689	1.97864	2.65942	0.0001	0.0101043	yes
GRMZM2G075438	7:155288522-155292288	B73_Control_T0	B73_Stresses_T0	OK	1.23316	3.15302	1.35437	2.21819	0.0006	0.0370559	yes
GRMZM2G075456	1:150233486-150235768	B73_Control_T0	B73_Stresses_T0	OK	18.7698	125.168	2.73738	4.67307	5e-05	0.00574615	yes
GRMZM2G075461	2:213866058-213868082	B73_Control_T0	B73_Stresses_T0	OK	0.258285	2.75922	3.41723	5.41894	5e-05	0.00574615	yes
GRMZM2G075712	1:19260434-19261579	B73_Control_T0	B73_Stresses_T0	OK	1.85964	7.14432	1.94177	3.74536	5e-05	0.00574615	yes
GRMZM2G076212	2:4470157-4472253	B73_Control_T0	B73_Stresses_T0	OK	0.30513	1.3359	2.13031	3.02582	5e-05	0.00574615	yes
GRMZM2G076584	2:57755132-57758575	B73_Control_T0	B73_Stresses_T0	OK	0.667762	2.93883	2.13783	2.70456	0.00055	0.0349306	yes
GRMZM2G076631	4:159936429-159938596	B73_Control_T0	B73_Stresses_T0	OK	9.02129	20.9725	1.2171	2.09922	0.0008	0.0457597	yes
GRMZM2G076972	9:19814457-19815259	B73_Control_T0	B73_Stresses_T0	OK	3.36125	11.9937	1.8352	3.4342	5e-05	0.00574615	yes
GRMZM2G078256	6:12542485-12542786	B73_Control_T0	B73_Stresses_T0	OK	1.6994	11.3877	2.74438	3.17515	0.0001	0.0101043	yes
GRMZM2G078500	3:172376581-172379604	B73_Control_T0	B73_Stresses_T0	OK	20.0877	51.1218	1.34763	3.02717	5e-05	0.00574615	yes
GRMZM2G078723	8:92542245-92543218	B73_Control_T0	B73_Stresses_T0	OK	4.00256	11.46	1.51762	2.96592	0.0001	0.0101043	yes
GRMZM2G078806	1:66018579-66022804	B73_Control_T0	B73_Stresses_T0	OK	0.429401	8.02535	4.22417	4.76339	5e-05	0.00574615	yes
GRMZM2G079127	2:150148298-150150973	B73_Control_T0	B73_Stresses_T0	OK	13.8308	27.4763	0.990303	2.17089	0.0007	0.0416732	yes
GRMZM2G079200	6:103303640-103305338	B73_Control_T0	B73_Stresses_T0	OK	1.96139	6.75182	1.7834	2.97951	5e-05	0.00574615	yes
GRMZM2G079284	9:16909905-16910965	B73_Control_T0	B73_Stresses_T0	OK	1.01015	3.00316	1.57191	2.13913	0.0008	0.0457597	yes
GRMZM2G079470	1:88488421-88491040	B73_Control_T0	B73_Stresses_T0	OK	2.16549	5.68207	1.39172	2.92977	5e-05	0.00574615	yes
GRMZM2G079499	7:131226044-131227129	B73_Control_T0	B73_Stresses_T0	OK	2.36023	5.52325	1.22659	2.16387	0.00075	0.0438593	yes
GRMZM2G079896	10:110636191-110638085	B73_Control_T0	B73_Stresses_T0	OK	20.884	71.2095	1.76967	2.5113	0.00045	0.0305261	yes
GRMZM2G080487	3:161935899-161937113	B73_Control_T0	B73_Stresses_T0	OK	8.39214	20.4633	1.28593	2.68467	5e-05	0.00574615	yes
GRMZM2G080724	1:184014020-184015262	B73_Control_T0	B73_Stresses_T0	OK	1.03018	3.19243	1.63176	2.51521	5e-05	0.00574615	yes
GRMZM2G080725	1:262366751-262386144	B73_Control_T0	B73_Stresses_T0	OK	14.4635	33.6469	1.21805	2.15674	0.0006	0.0370559	yes
GRMZM2G080851	8:112421975-112428528	B73_Control_T0	B73_Stresses_T0	OK	2.67252	5.61743	1.07171	2.11429	0.00035	0.0256264	yes
GRMZM2G081285	4:156997731-156998604	B73_Control_T0	B73_Stresses_T0	OK	1.02718	3.75863	1.87151	2.46378	0.0001	0.0101043	yes
GRMZM2G081843	4:170004632-170006133	B73_Control_T0	B73_Stresses_T0	OK	11.5158	26.5536	1.2053	2.66694	0.00015	0.0137404	yes
GRMZM2G081892	8:12197383-12199394	B73_Control_T0	B73_Stresses_T0	OK	6.58859	16.634	1.33609	2.69061	0.0001	0.0101043	yes
GRMZM2G081930	2:29749590-29752453	B73_Control_T0	B73_Stresses_T0	OK	0.244808	1.17579	2.26391	2.54028	0.0004	0.0280125	yes
GRMZM2G082032	2:5073890-5077102	B73_Control_T0	B73_Stresses_T0	OK	23.7228	48.5527	1.03327	2.22973	0.00065	0.0394833	yes
GRMZM2G082434	2:128812136-128814389	B73_Control_T0	B73_Stresses_T0	OK	1.56382	5.92833	1.92255	2.68651	0.0002	0.0169132	yes
GRMZM2G082484	1:224508801-224512075	B73_Control_T0	B73_Stresses_T0	OK	26.7696	9.51631	-1.49212	-3.05172	5e-05	0.00574615	yes
GRMZM2G082487	2:176186304-176187719	B73_Control_T0	B73_Stresses_T0	OK	1.60006	7.1971	2.16929	3.91955	5e-05	0.00574615	yes
GRMZM2G083130	3:135784197-135786159	B73_Control_T0	B73_Stresses_T0	OK	1.27003	3.78745	1.57636	2.40203	0.00025	0.0199327	yes
GRMZM2G083526	5:90378697-90384920	B73_Control_T0	B73_Stresses_T0	OK	4.04569	9.49461	1.23072	2.34344	0.00045	0.0305261	yes
GRMZM2G083590	7:160071866-160075599	B73_Control_T0	B73_Stresses_T0	OK	31.5423	14.2647	-1.14484	-2.04455	0.00065	0.0394833	yes
GRMZM2G083810	3:8887554-8888747	B73_Control_T0	B73_Stresses_T0	OK	10.4597	31.0146	1.56811	3.29243	5e-05	0.00574615	yes
GRMZM2G083932	7:132660262-132661562	B73_Control_T0	B73_Stresses_T0	OK	1.14177	2.99091	1.38931	2.29807	0.0004	0.0280125	yes
GRMZM2G083935	2:93759613-93761482	B73_Control_T0	B73_Stresses_T0	OK	1.59642	5.53944	1.7949	3.3676	5e-05	0.00574615	yes
GRMZM2G084005	10:21559822-21561255	B73_Control_T0	B73_Stresses_T0	OK	0.840287	8.49762	3.3381	5.41119	5e-05	0.00574615	yes
GRMZM2G084149	1:191031428-191063042	B73_Control_T0	B73_Stresses_T0	OK	20.8722	44.9171	1.10568	2.12621	0.00065	0.0394833	yes
GRMZM2G084407	1:64153929-64156413	B73_Control_T0	B73_Stresses_T0	OK	15.3462	36.6147	1.25454	2.66224	0.0001	0.0101043	yes
GRMZM2G084825	1:110955449-110958921	B73_Control_T0	B73_Stresses_T0	OK	0.656318	1.86401	1.50595	2.40807	0.00015	0.0137404	yes
GRMZM2G084947	9:75927880-75929175	B73_Control_T0	B73_Stresses_T0	OK	0.493481	3.72027	2.91434	3.86805	5e-05	0.00574615	yes
GRMZM2G085199	2:199549860-199555027	B73_Control_T0	B73_Stresses_T0	OK	0.471199	1.24903	1.4064	2.08259	0.0004	0.0312568	yes
GRMZM2G085218	9:106530025-106531123	B73_Control_T0	B73_Stresses_T0	OK	0.551724	2.8418	2.36478	3.47154	5e-05	0.00574615	yes
GRMZM2G085381	4:3260761-3263006	B73_Control_T0	B73_Stresses_T0	OK	2.45148	14.0069	2.51442	3.39951	5e-05	0.00574615	yes
GRMZM2G085661	4:3265212-3267368	B73_Control_T0	B73_Stresses_T0	OK	3.346	13.7828	2.04236	3.28397	5e-05	0.00574615	yes
GRMZM2G085729	3:127176746-127177013	B73_Control_T0	B73_Stresses_T0	OK	0	0.708447	inf	#NAME?	0.0001	0.0101043	yes
GRMZM2G086403	10:135709747-135712426	B73_Control_T0	B73_Stresses_T0	OK	1.97963	5.52274	1.48015	2.23463	0.00055	0.0349306	yes
GRMZM2G086714	7:122105575-122108931	B73_Control_T0	B73_Stresses_T0	OK	1.75753	4.206	1.2589	2.4491	5e-05	0.00574615	yes
GRMZM2G087081	8:61990786-61993032	B73_Control_T0	B73_Stresses_T0	OK	2.6093	8.57789	1.71696	3.07488	5e-05	0.00574615	yes
GRMZM2G087150	3:214084614-214087640	B73_Control_T0	B73_Stresses_T0	OK	21.6093	46.9251	1.11871	2.27973	0.0002	0.0169132	yes
GRMZM2G087194	9:10327610-10328696	B73_Control_T0	B73_Stresses_T0	OK	0.849763	0	#NAME?	#NAME?	0.00045	0.0305261	yes
GRMZM2G087254	2:203181027-203184356	B73_Control_T0	B73_Stresses_T0	OK	2.98211	7.28141	1.28788	2.64673	0.0001	0.0101043	yes
GRMZM2G087259	4:56994835-56996995	B73_Control_T0	B73_Stresses_T0	OK	2.3661	6.56396	1.47206	2.32862	0.0006	0.0370559	yes
GRMZM2G087507	2:188276429-188280124	B73_Control_T0	B73_Stresses_T0	OK	0.228781	2.06722	3.17565	4.17902	5e-05	0.00574615	yes
GRMZM2G087827	5:36614801-36616666	B73_Control_T0	B73_Stresses_T0	OK	0.58737	2.39151	2.02558	3.4031	5e-05	0.00574615	yes
GRMZM2G088064	5:37251081-37256273	B73_Control_T0	B73_Stresses_T0	OK	31.3347	64.3605	1.03841	2.06541	0.00045	0.0305261	yes
GRMZM2G088312	1:174312986-174314179	B73_Control_T0	B73_Stresses_T0	OK	0.49254	1.96048	1.99289	2.99944	5e-05	0.00574615	yes
GRMZM2G088356	8:18894917-18900780	B73_Control_T0	B73_Stresses_T0	OK	1.89079	5.31359	1.4907	2.61592	5e-05	0.00574615	yes
GRMZM2G088469	7:17190976-17193117	B73_Control_T0	B73_Stresses_T0	OK	2.606	7.12296	1.45064	2.42492	0.0002	0.0169132	yes
GRMZM2G088964	7:123678864-123708524	B73_Control_T0	B73_Stresses_T0	OK	0.140489	0.774484	2.46278	3.09814	0.0001	0.0101043	yes
GRMZM2G089562	6:121392562-121397196	B73_Control_T0	B73_Stresses_T0	OK	2.27938	5.62455	1.3031	2.37641	0.00015	0.0137404	yes
GRMZM2G089952	3:156978779-156981628	B73_Control_T0	B73_Stresses_T0	OK	3.94655	9.23312	1.22623	2.32072	0.0003	0.0227623	yes
GRMZM2G090051	1:5373626-5376230	B73_Control_T0	B73_Stresses_T0	OK	0.74701	4.42519	2.56654	3.25919	5e-05	0.00574615	yes
GRMZM2G090226	9:6225587-6227109	B73_Control_T0	B73_Stresses_T0	OK	2.85819	6.54334	1.19492	2.4582	0.00035	0.0256264	yes
GRMZM2G090266	9:108529837-108530603	B73_Control_T0	B73_Stresses_T0	OK	1.43033	4.06582	1.5072	2.48498	0.0002	0.0169132	yes
GRMZM2G090432	5:6548811-6551287	B73_Control_T0	B73_Stresses_T0	OK	2.30473	5.79201	1.32947	2.16766	0.00055	0.0349306	yes
GRMZM2G090568	1:7153869-7156146	B73_Control_T0	B73_Stresses_T0	OK	6.71513	14.0146	1.06145	2.25364	0.0003	0.0227623	yes
GRMZM2G090584	3:26258972-26261493	B73_Control_T0	B73_Stresses_T0	OK	1.51369	4.63419	1.61425	3.00628	0.00015	0.0137404	yes
GRMZM2G091044	4:157531939-157533735	B73_Control_T0	B73_Stresses_T0	OK	1.42006	6.04292	2.08929	3.60559	5e-05	0.00574615	yes
GRMZM2G091124	2:59912425-59915092	B73_Control_T0	B73_Stresses_T0	OK	8.79969	26.7302	1.60294	3.59933	5e-05	0.00574615	yes
GRMZM2G091742	9:145424638-145427642	B73_Control_T0	B73_Stresses_T0	OK	0.365442	1.17108	1.68013	2.55552	5e-05	0.00574615	yes
GRMZM2G091837	7:143056599-143058636	B73_Control_T0	B73_Stresses_T0	OK	0.347651	2.31411	2.73474	4.02179	5e-05	0.00574615	yes
GRMZM2G092474	3:186851760-186852893	B73_Control_T0	B73_Stresses_T0	OK	0.53769	2.20302	2.03463	3.16234	0.0002	0.0169132	yes
GRMZM2G092525	7:109354513-109358530	B73_Control_T0	B73_Stresses_T0	OK	3.10704	10.6057	1.77122	2.47898	0.0004	0.0280125	yes
GRMZM2G092804	8:131939658-131941598	B73_Control_T0	B73_Stresses_T0	OK	0.531052	2.86932	2.43378	2.66884	0.00085	0.0480503	yes
GRMZM2G092813	1:6776410-6778457	B73_Control_T0	B73_Stresses_T0	OK	5.52874	19.5706	1.82366	4.20002	5e-05	0.00574615	yes
GRMZM2G092817	8:164822847-164826124	B73_Control_T0	B73_Stresses_T0	OK	8.18593	21.6315	1.40191	3.12754	5e-05	0.00574615	yes
GRMZM2G092823	1:207572005-207574436	B73_Control_T0	B73_Stresses_T0	OK	0.421509	1.81701	2.10794	3.01102	5e-05	0.00574615	yes
GRMZM2G093276	7:21809954-21811964	B73_Control_T0	B73_Stresses_T0	OK	1.8868	5.56283	1.55987	3.04123	0.0001	0.0101043	yes
GRMZM2G094304	8:13333646-13335530	B73_Control_T0	B73_Stresses_T0	OK	4.55648	13.6801	1.58608	3.06044	0.00015	0.0137404	yes
GRMZM2G094510	9:19666683-19667362	B73_Control_T0	B73_Stresses_T0	OK	1.6918	5.50668	1.70262	2.7478	0.0001	0.0101043	yes
GRMZM2G095689	9:150051453-150053759	B73_Control_T0	B73_Stresses_T0	OK	3.18593	7.72609	1.27803	2.30182	0.00075	0.0438593	yes
GRMZM2G095873	4:202250463-202252939	B73_Control_T0	B73_Stresses_T0	OK	1.20195	4.98534	2.05232	3.30243	0.0001	0.0101043	yes
GRMZM2G095919	4:6297235-6297853	B73_Control_T0	B73_Stresses_T0	OK	0.475639	3.878	3.02737	2.99862	0.00015	0.0137404	yes
GRMZM2G096115	8:122674720-122676803	B73_Control_T0	B73_Stresses_T0	OK	0.0751767	0.564919	2.90969	3.25242	0.00075	0.0438593	yes
GRMZM2G096412	7:156954007-156955855	B73_Control_T0	B73_Stresses_T0	OK	2.15079	5.47636	1.34835	2.4479	0.00015	0.0137404	yes
GRMZM2G096475	6:162162302-162163681	B73_Control_T0	B73_Stresses_T0	OK	0.41592	1.81513	2.12569	2.9889	5e-05	0.00574615	yes
GRMZM2G096717	2:64577146-64578093	B73_Control_T0	B73_Stresses_T0	OK	0.504828	1.70319	1.75437	2.17766	0.0004	0.0280125	yes
GRMZM2G096952	7:129753751-129758331	B73_Control_T0	B73_Stresses_T0	OK	0.0381927	0.903286	4.56381	4.69805	0.00035	0.0256264	yes
GRMZM2G097093	4:68938179-68939141	B73_Control_T0	B73_Stresses_T0	OK	0	0.491932	inf	#NAME?	5e-05	0.00574615	yes
GRMZM2G098167	5:212297571-212298668	B73_Control_T0	B73_Stresses_T0	OK	10.2508	22.7803	1.15205	2.05473	0.00055	0.0383034	yes
GRMZM2G098298	5:158904819-158908319	B73_Control_T0	B73_Stresses_T0	OK	124.005	329.578	1.41022	2.7314	5e-05	0.00574615	yes
GRMZM2G098346	4:13409583-13412986	B73_Control_T0	B73_Stresses_T0	OK	12.1166	29.3373	1.27575	2.65043	5e-05	0.00574615	yes
GRMZM2G098460	4:102833674-102834649	B73_Control_T0	B73_Stresses_T0	OK	5.13245	11.2936	1.13778	2.14533	0.00075	0.0438593	yes
GRMZM2G098517	7:161325636-161329188	B73_Control_T0	B73_Stresses_T0	OK	2.06552	6.94834	1.75016	2.52943	0.0001	0.0101043	yes
GRMZM2G098569	3:205218173-205222694	B73_Control_T0	B73_Stresses_T0	OK	7.26649	18.1061	1.31714	2.53469	5e-05	0.00574615	yes
GRMZM2G098696	4:195298839-195300584	B73_Control_T0	B73_Stresses_T0	OK	0.552233	2.29282	2.05377	2.74135	5e-05	0.00574615	yes
GRMZM2G099002	10:86711389-86721041	B73_Control_T0	B73_Stresses_T0	OK	3.80327	11.2481	1.56437	2.40348	0.0002	0.0169132	yes
GRMZM2G099049	7:120797781-120799329	B73_Control_T0	B73_Stresses_T0	OK	0.491413	3.66665	2.89945	2.56893	0.00055	0.0349306	yes
GRMZM2G099049	7:120797781-120799329	B73_Control_T0	B73_Stresses_T0	OK	0.412921	7.89338	4.2567	3.58215	0.00045	0.0305261	yes
GRMZM2G099382	3:215984228-215987022	B73_Control_T0	B73_Stresses_T0	OK	0.333341	1.61756	2.27875	2.57651	0.00055	0.0349306	yes
GRMZM2G099454	1:7398291-7402945	B73_Control_T0	B73_Stresses_T0	OK	4.39234	11.8076	1.42665	2.51627	5e-05	0.00574615	yes
GRMZM2G099467	1:83410151-83414307	B73_Control_T0	B73_Stresses_T0	OK	8.39693	29.2435	1.80018	3.86606	5e-05	0.00574615	yes
GRMZM2G099619	6:31420601-31423013	B73_Control_T0	B73_Stresses_T0	OK	0.529821	1.92282	1.85965	3.16342	5e-05	0.00574615	yes
GRMZM2G099642	9:89880612-89882476	B73_Control_T0	B73_Stresses_T0	OK	0.791392	2.0607	1.38067	2.20842	0.0006	0.0370559	yes
GRMZM2G100158	5:22675579-22678984	B73_Control_T0	B73_Stresses_T0	OK	4.17061	9.49684	1.18719	2.32507	0.00015	0.0137404	yes
GRMZM2G100333	2:184567474-184571788	B73_Control_T0	B73_Stresses_T0	OK	5.77816	14.835	1.36032	2.52208	5e-05	0.00574615	yes
GRMZM2G100583	4:46961568-46964308	B73_Control_T0	B73_Stresses_T0	OK	2.49031	7.16277	1.52419	2.53469	0.00085	0.0480503	yes
GRMZM2G101125	4:175243396-175248499	B73_Control_T0	B73_Stresses_T0	OK	1.26174	9.63498	2.93287	4.03712	5e-05	0.00574615	yes
GRMZM2G101142	2:211692532-211694697	B73_Control_T0	B73_Stresses_T0	OK	3.7553	9.31137	1.31006	2.59615	5e-05	0.00574615	yes
GRMZM2G101926	10:85197046-85200378	B73_Control_T0	B73_Stresses_T0	OK	5.23572	11.0488	1.07742	2.03924	0.0008	0.0457597	yes
GRMZM2G101958	10:4168396-4169548	B73_Control_T0	B73_Stresses_T0	OK	118.429	295.037	1.31687	2.94472	5e-05	0.00574615	yes
GRMZM2G102138	2:210207281-210208102	B73_Control_T0	B73_Stresses_T0	OK	0.701936	2.47747	1.81945	2.35543	0.0006	0.0370559	yes
GRMZM2G102349	2:2787383-2790978	B73_Control_T0	B73_Stresses_T0	OK	8.10593	19.1527	1.2405	2.39888	0.00015	0.0137404	yes
GRMZM2G102714	3:13877382-13881488	B73_Control_T0	B73_Stresses_T0	OK	7.82755	16.4714	1.07333	2.23243	0.0005	0.0329213	yes
GRMZM2G102760	5:12285655-12290564	B73_Control_T0	B73_Stresses_T0	OK	35.4689	91.981	1.37478	2.45225	0.0002	0.0169132	yes
GRMZM2G103197	1:204480366-204481910	B73_Control_T0	B73_Stresses_T0	OK	64.9468	259.772	1.99992	3.19384	5e-05	0.00574615	yes
GRMZM2G103771	3:54113088-54114393	B73_Control_T0	B73_Stresses_T0	OK	0.326799	2.25646	2.78759	3.53626	5e-05	0.00574615	yes
GRMZM2G103945	6:133537404-133539921	B73_Control_T0	B73_Stresses_T0	OK	3.11921	31.4055	3.33177	4.48575	5e-05	0.00574615	yes
GRMZM2G104041	4:195932306-195934184	B73_Control_T0	B73_Stresses_T0	OK	7.10792	21.3891	1.58938	2.66482	0.0001	0.0101043	yes
GRMZM2G104176	3:7118666-7121305	B73_Control_T0	B73_Stresses_T0	OK	0.756821	2.11156	1.48028	2.40362	0.0007	0.0416732	yes
GRMZM2G104639	3:66947061-66952975	B73_Control_T0	B73_Stresses_T0	OK	5.56234	16.5149	1.57001	3.24905	5e-05	0.00574615	yes
GRMZM2G104760	9:16186673-16189567	B73_Control_T0	B73_Stresses_T0	OK	2.64818	6.02332	1.18556	2.22172	0.00055	0.0349306	yes
GRMZM2G104783	4:216113548-216116085	B73_Control_T0	B73_Stresses_T0	OK	2.76446	12.749	2.20532	4.48365	5e-05	0.00574615	yes
GRMZM2G104836	6:30248251-30253253	B73_Control_T0	B73_Stresses_T0	OK	1.23611	3.90316	1.65884	2.75511	0.0003	0.0227623	yes
GRMZM2G104843	2:45820626-45825130	B73_Control_T0	B73_Stresses_T0	OK	3.37736	15.3918	2.18819	3.52253	5e-05	0.00574615	yes
GRMZM2G105221	8:157158949-157161646	B73_Control_T0	B73_Stresses_T0	OK	0.248335	0.751519	1.59752	2.36548	0.00055	0.0349306	yes
GRMZM2G105330	2:1920975-1923155	B73_Control_T0	B73_Stresses_T0	OK	2.11331	7.08698	1.74566	3.54995	5e-05	0.00574615	yes
GRMZM2G105348	5:150228696-150230232	B73_Control_T0	B73_Stresses_T0	OK	1.5934	11.5547	2.8583	4.21745	5e-05	0.00574615	yes
GRMZM2G105991	3:114370774-114372855	B73_Control_T0	B73_Stresses_T0	OK	1.77208	5.8261	1.71709	3.08366	5e-05	0.00574615	yes
GRMZM2G106344	8:171262648-171265559	B73_Control_T0	B73_Stresses_T0	OK	1.14632	12.1895	3.41056	5.83477	5e-05	0.00574615	yes
GRMZM2G106363	4:209980832-209983942	B73_Control_T0	B73_Stresses_T0	OK	0.956633	5.67237	2.56791	4.4246	5e-05	0.00574615	yes
GRMZM2G106462	3:56813677-56821576	B73_Control_T0	B73_Stresses_T0	OK	2.40645	6.54767	1.44408	2.40548	0.00015	0.0137404	yes
GRMZM2G106604	2:227043363-227047534	B73_Control_T0	B73_Stresses_T0	OK	1.40335	3.20744	1.19255	2.27659	0.0008	0.0457597	yes
GRMZM2G106622	10:14307489-14310723	B73_Control_T0	B73_Stresses_T0	OK	0.87047	7.31114	3.07023	5.45386	5e-05	0.00574615	yes
GRMZM2G106819	8:124326718-124327641	B73_Control_T0	B73_Stresses_T0	OK	6.44777	16.6391	1.3677	2.37164	0.0004	0.0280125	yes
GRMZM2G106950	7:82352130-82358119	B73_Control_T0	B73_Stresses_T0	OK	1.51143	3.81345	1.33518	2.33216	0.0004	0.0280125	yes
GRMZM2G107665	9:22338955-22343061	B73_Control_T0	B73_Stresses_T0	OK	3.66532	7.99077	1.1244	2.04285	0.0004	0.0312568	yes
GRMZM2G107945	2:225575239-225579603	B73_Control_T0	B73_Stresses_T0	OK	2.35611	13.1966	2.48569	4.84232	5e-05	0.00574615	yes
GRMZM2G108003	1:211246762-211247955	B73_Control_T0	B73_Stresses_T0	OK	3.18111	21.8703	2.78137	5.14889	5e-05	0.00574615	yes
GRMZM2G108133	7:138413369-138417817	B73_Control_T0	B73_Stresses_T0	OK	9.09451	21.0432	1.21028	2.48481	5e-05	0.00574615	yes
GRMZM2G108273	8:110236660-110239074	B73_Control_T0	B73_Stresses_T0	OK	1.15949	4.72768	2.02764	2.9108	5e-05	0.00574615	yes
GRMZM2G108597	2:120865363-120867494	B73_Control_T0	B73_Stresses_T0	OK	0.986342	3.62441	1.87759	3.12666	5e-05	0.00574615	yes
GRMZM2G108997	9:104926885-104927869	B73_Control_T0	B73_Stresses_T0	OK	0.385949	3.21635	3.05894	3.83981	5e-05	0.00574615	yes
GRMZM2G109070	5:76982746-76992833	B73_Control_T0	B73_Stresses_T0	OK	10.9702	22.3034	1.02368	2.05012	0.00085	0.0480503	yes
GRMZM2G109130	1:264266380-264271190	B73_Control_T0	B73_Stresses_T0	OK	0.467548	5.12706	3.45495	6.12303	5e-05	0.00574615	yes
GRMZM2G109959	5:178970657-178971460	B73_Control_T0	B73_Stresses_T0	OK	0.464113	2.86688	2.62693	2.78977	0.0001	0.0101043	yes
GRMZM2G110192	4:159750699-159753203	B73_Control_T0	B73_Stresses_T0	OK	10.7155	37.6113	1.81147	3.64683	5e-05	0.00574615	yes
GRMZM2G110276	1:185974794-185975017	B73_Control_T0	B73_Stresses_T0	OK	11.4345	33.7498	1.56149	2.10292	0.00085	0.0480503	yes
GRMZM2G110423	5:17212984-17288687	B73_Control_T0	B73_Stresses_T0	OK	1.46232	3.79764	1.37684	2.37334	0.0001	0.0101043	yes
GRMZM2G110504	8:6920227-6921126	B73_Control_T0	B73_Stresses_T0	OK	46.5583	171.162	1.87825	4.12069	5e-05	0.00574615	yes
GRMZM2G111224	7:165399551-165408274	B73_Control_T0	B73_Stresses_T0	OK	4.16517	9.35597	1.16751	2.20924	0.0004	0.0280125	yes
GRMZM2G111697	2:68561212-68563427	B73_Control_T0	B73_Stresses_T0	OK	5.01435	11.1876	1.15776	2.41961	0.00025	0.0199327	yes
GRMZM2G112488	1:47182427-47183304	B73_Control_T0	B73_Stresses_T0	OK	0.282933	2.3515	3.05505	3.43815	0.0001	0.0101043	yes
GRMZM2G112629	3:29613766-29617374	B73_Control_T0	B73_Stresses_T0	OK	4.75299	13.4377	1.49938	2.42293	0.0007	0.0416732	yes
GRMZM2G113060	9:149648094-149649451	B73_Control_T0	B73_Stresses_T0	OK	0.607624	2.4064	1.98562	3.0093	5e-05	0.00574615	yes
GRMZM2G113135	5:23018080-23018894	B73_Control_T0	B73_Stresses_T0	OK	0.392839	1.49897	1.93196	2.35457	0.0008	0.0457597	yes
GRMZM2G113618	2:196077948-196079957	B73_Control_T0	B73_Stresses_T0	OK	0.638763	1.91042	1.58054	2.53194	0.00025	0.0199327	yes
GRMZM2G113844	2:105793399-105815258	B73_Control_T0	B73_Stresses_T0	OK	0.256735	0.894294	1.80047	2.36049	0.00035	0.0256264	yes
GRMZM2G114044	3:2813693-2815256	B73_Control_T0	B73_Stresses_T0	OK	2.33537	6.64703	1.50906	2.4447	0.00025	0.0199327	yes
GRMZM2G114050	3:2816015-2816532	B73_Control_T0	B73_Stresses_T0	OK	3.89626	11.9502	1.61688	3.06521	0.0001	0.0101043	yes
GRMZM2G114503	6:166381902-166382762	B73_Control_T0	B73_Stresses_T0	OK	1.86853	5.61148	1.58648	2.50864	0.0001	0.0101043	yes
GRMZM2G114988	4:78570476-78572699	B73_Control_T0	B73_Stresses_T0	OK	0.550842	2.27362	2.04528	3.29647	5e-05	0.00574615	yes
GRMZM2G116614	7:121257028-121259231	B73_Control_T0	B73_Stresses_T0	OK	28.2611	73.632	1.38151	2.68074	0.0001	0.0101043	yes
GRMZM2G117164	5:190526952-190528628	B73_Control_T0	B73_Stresses_T0	OK	0.514935	10.8852	4.40183	6.48362	5e-05	0.00574615	yes
GRMZM2G117246	9:138237811-138241068	B73_Control_T0	B73_Stresses_T0	OK	0.736936	2.3754	1.68856	2.47556	0.0008	0.0457597	yes
GRMZM2G117271	5:67891977-67892352	B73_Control_T0	B73_Stresses_T0	OK	1.28939	6.10823	2.24407	2.33462	0.00055	0.0349306	yes
GRMZM2G117836	10:53487794-53491678	B73_Control_T0	B73_Stresses_T0	OK	4.23679	9.73231	1.19981	2.53722	5e-05	0.00574615	yes
GRMZM2G117851	3:212260635-212276138	B73_Control_T0	B73_Stresses_T0	OK	0.486871	2.30451	2.24285	3.19182	5e-05	0.00574615	yes
GRMZM2G117878	7:85288736-85290669	B73_Control_T0	B73_Stresses_T0	OK	0.327228	1.56584	2.25858	3.13478	0.00015	0.0137404	yes
GRMZM2G117993	2:212900214-212905203	B73_Control_T0	B73_Stresses_T0	OK	6.15989	13.8764	1.17165	2.41951	0.0003	0.0227623	yes
GRMZM2G118037	6:150703738-150713662	B73_Control_T0	B73_Stresses_T0	OK	35.2956	68.4064	0.954642	2.07612	0.00065	0.0394833	yes
GRMZM2G118104	4:74621050-74623345	B73_Control_T0	B73_Stresses_T0	OK	4.85507	11.2049	1.20656	2.31855	0.0002	0.0169132	yes
GRMZM2G118172	1:256856446-256857212	B73_Control_T0	B73_Stresses_T0	OK	4.41481	18.7757	2.08845	3.89673	5e-05	0.00574615	yes
GRMZM2G118345	2:28677254-28680358	B73_Control_T0	B73_Stresses_T0	OK	2.16859	9.00943	2.05468	4.08035	5e-05	0.00574615	yes
GRMZM2G118610	10:64494293-64497324	B73_Control_T0	B73_Stresses_T0	OK	12.5877	56.9558	2.17783	4.04664	5e-05	0.00574615	yes
GRMZM2G119186	5:2496041-2497691	B73_Control_T0	B73_Stresses_T0	OK	4.43134	13.1972	1.57442	3.02307	5e-05	0.00574615	yes
GRMZM2G119521	1:238809555-238811821	B73_Control_T0	B73_Stresses_T0	OK	2.52988	5.68211	1.16736	2.27786	0.0008	0.0457597	yes
GRMZM2G119583	6:24318396-24320624	B73_Control_T0	B73_Stresses_T0	OK	5.58311	11.6076	1.05592	2.17999	0.0008	0.0457597	yes
GRMZM2G119705	7:162849639-162851038	B73_Control_T0	B73_Stresses_T0	OK	9.72067	25.0503	1.3657	2.68904	5e-05	0.00574615	yes
GRMZM2G119782	5:213385393-213386254	B73_Control_T0	B73_Stresses_T0	OK	54.9535	120.24	1.12964	2.65455	5e-05	0.00574615	yes
GRMZM2G119865	6:79717474-79718928	B73_Control_T0	B73_Stresses_T0	OK	0.719268	2.18346	1.60201	2.56711	0.0003	0.0227623	yes
GRMZM2G119970	6:142393786-142396033	B73_Control_T0	B73_Stresses_T0	OK	1.47744	4.48261	1.60124	3.07233	5e-05	0.00574615	yes
GRMZM2G119975	2:40429831-40430859	B73_Control_T0	B73_Stresses_T0	OK	1.58007	4.36284	1.46528	2.07387	0.00085	0.0480503	yes
GRMZM2G120304	3:31898898-31902299	B73_Control_T0	B73_Stresses_T0	OK	27.8186	117.888	2.0833	3.31386	5e-05	0.00574615	yes
GRMZM2G120320	5:92841737-92843574	B73_Control_T0	B73_Stresses_T0	OK	9.46655	33.8073	1.83642	3.33975	5e-05	0.00574615	yes
GRMZM2G120971	7:169484380-169486976	B73_Control_T0	B73_Stresses_T0	OK	2.5939	5.88798	1.18265	2.28012	0.00025	0.0199327	yes
GRMZM2G121928	4:60384133-60384965	B73_Control_T0	B73_Stresses_T0	OK	0.263806	6.34736	4.58861	5.72751	5e-05	0.00574615	yes
GRMZM2G122584	3:209159594-209160447	B73_Control_T0	B73_Stresses_T0	OK	9.57248	22.4019	1.22666	2.52997	0.00015	0.0137404	yes
GRMZM2G123407	3:47499959-47501850	B73_Control_T0	B73_Stresses_T0	OK	6.53914	14.7654	1.17505	2.42742	0.0001	0.0101043	yes
GRMZM2G123896	1:222643513-222645307	B73_Control_T0	B73_Stresses_T0	OK	95.0713	320.291	1.7523	3.30884	5e-05	0.00574615	yes
GRMZM2G124042	1:14029886-14032276	B73_Control_T0	B73_Stresses_T0	OK	1.33958	3.77569	1.49496	2.92915	5e-05	0.00574615	yes
GRMZM2G124136	5:190966099-190968852	B73_Control_T0	B73_Stresses_T0	OK	0.242426	1.28093	2.40157	3.20653	5e-05	0.00574615	yes
GRMZM2G124759	8:133098809-133100443	B73_Control_T0	B73_Stresses_T0	OK	31.3506	185.349	2.56368	5.14555	5e-05	0.00574615	yes
GRMZM2G124799	6:159037315-159038747	B73_Control_T0	B73_Stresses_T0	OK	0.492078	3.20967	2.70547	3.58426	5e-05	0.00574615	yes
GRMZM2G124868	4:100301757-100302837	B73_Control_T0	B73_Stresses_T0	OK	0.334295	1.05629	1.65982	2.05424	0.0008	0.0457597	yes
GRMZM2G125032	3:151858688-151860775	B73_Control_T0	B73_Stresses_T0	OK	0.34106	1.17128	1.77999	2.27253	0.0005	0.0329213	yes
GRMZM2G125314	1:67134760-67136668	B73_Control_T0	B73_Stresses_T0	OK	2.22553	6.38493	1.52052	2.60262	0.0001	0.0101043	yes
GRMZM2G125411	3:178651444-178655463	B73_Control_T0	B73_Stresses_T0	OK	9.81333	21.6538	1.14181	2.16135	0.00015	0.0137404	yes
GRMZM2G125482	2:184907574-184909958	B73_Control_T0	B73_Stresses_T0	OK	1.19558	6.74412	2.49592	4.19074	5e-05	0.00574615	yes
GRMZM2G125653	7:115336588-115338419	B73_Control_T0	B73_Stresses_T0	OK	11.0644	31.809	1.52351	2.64595	0.0001	0.0101043	yes
GRMZM2G125775	2:179011180-179012357	B73_Control_T0	B73_Stresses_T0	OK	1.55443	4.17297	1.42469	2.36468	0.00075	0.0438593	yes
GRMZM2G125813	9:122850992-122851593	B73_Control_T0	B73_Stresses_T0	OK	2.48522	11.6026	2.22301	3.53474	5e-05	0.00574615	yes
GRMZM2G125923	10:113534702-113536450	B73_Control_T0	B73_Stresses_T0	OK	4.11937	11.6567	1.50066	3.22751	5e-05	0.00574615	yes
GRMZM2G126386	3:154698357-154701733	B73_Control_T0	B73_Stresses_T0	OK	8.73466	23.4004	1.42171	3.12311	5e-05	0.00574615	yes
GRMZM2G126749	3:21375546-21378108	B73_Control_T0	B73_Stresses_T0	OK	0.633941	3.46796	2.45167	3.87853	5e-05	0.00574615	yes
GRMZM2G126986	5:214778032-214779150	B73_Control_T0	B73_Stresses_T0	OK	0.682899	2.27262	1.73461	2.40052	0.00045	0.0305261	yes
GRMZM2G127031	7:165337343-165341000	B73_Control_T0	B73_Stresses_T0	OK	3.29824	7.40764	1.16732	2.42997	0.0004	0.0280125	yes
GRMZM2G127134	2:219785665-219794161	B73_Control_T0	B73_Stresses_T0	OK	0.663437	1.89969	1.51773	2.2251	0.0007	0.0416732	yes
GRMZM2G127336	10:57658110-57664789	B73_Control_T0	B73_Stresses_T0	OK	0.613695	2.68343	2.12848	3.18454	5e-05	0.00574615	yes
GRMZM2G127350	6:153508287-153512627	B73_Control_T0	B73_Stresses_T0	OK	4.66709	15.7017	1.75032	3.31451	5e-05	0.00574615	yes
GRMZM2G127421	1:239887470-239889132	B73_Control_T0	B73_Stresses_T0	OK	4.24687	10.748	1.3396	2.61172	5e-05	0.00574615	yes
GRMZM2G127537	7:123539133-123541042	B73_Control_T0	B73_Stresses_T0	OK	1.96939	5.58373	1.50348	2.79109	5e-05	0.00574615	yes
GRMZM2G128515	9:14318119-14321708	B73_Control_T0	B73_Stresses_T0	OK	1.51681	4.15882	1.45513	2.43108	0.00025	0.0199327	yes
GRMZM2G129018	7:115719688-115721820	B73_Control_T0	B73_Stresses_T0	OK	5.92774	19.9969	1.75422	3.92267	5e-05	0.00574615	yes
GRMZM2G129189	5:182569000-182570164	B73_Control_T0	B73_Stresses_T0	OK	5.04494	14.8557	1.55811	3.13988	5e-05	0.00574615	yes
GRMZM2G129815	9:134341873-134342886	B73_Control_T0	B73_Stresses_T0	OK	0.51731	1.84306	1.833	2.60192	0.00025	0.0199327	yes
GRMZM2G129860	3:217218198-217221692	B73_Control_T0	B73_Stresses_T0	OK	2.38273	11.6148	2.28528	3.74668	5e-05	0.00574615	yes
GRMZM2G129879	1:209628061-209629126	B73_Control_T0	B73_Stresses_T0	OK	3.42913	10.5761	1.62489	3.31906	5e-05	0.00574615	yes
GRMZM2G130049	2:151074218-151076969	B73_Control_T0	B73_Stresses_T0	OK	0.114148	0.436851	1.93624	2.33332	0.0005	0.0357335	yes
GRMZM2G130764	8:170357808-170361292	B73_Control_T0	B73_Stresses_T0	OK	0.491346	1.6828	1.77605	2.61047	0.0003	0.0227623	yes
GRMZM2G130943	9:147803303-147805998	B73_Control_T0	B73_Stresses_T0	OK	0.409266	1.36781	1.74076	2.48759	0.0002	0.0169132	yes
GRMZM2G131165	1:211484864-211490236	B73_Control_T0	B73_Stresses_T0	OK	5.49599	21.798	1.98774	4.25874	5e-05	0.00574615	yes
GRMZM2G132069	3:6802221-6806161	B73_Control_T0	B73_Stresses_T0	OK	8.26867	22.4807	1.44296	2.85541	5e-05	0.00574615	yes
GRMZM2G132478	6:142832871-142835221	B73_Control_T0	B73_Stresses_T0	OK	0.550528	1.80161	1.7104	2.73225	5e-05	0.00574615	yes
GRMZM2G132690	1:82163653-82164902	B73_Control_T0	B73_Stresses_T0	OK	1.13569	4.1487	1.86908	2.77974	0.00015	0.0137404	yes
GRMZM2G132868	8:100221798-100225360	B73_Control_T0	B73_Stresses_T0	OK	1.20051	2.8858	1.26532	2.05495	0.00075	0.0482677	yes
GRMZM2G133675	4:6601617-6606573	B73_Control_T0	B73_Stresses_T0	OK	1.68698	5.62568	1.73759	2.61608	0.00045	0.0305261	yes
GRMZM2G133720	8:27703137-27705894	B73_Control_T0	B73_Stresses_T0	OK	0.31971	0.999993	1.64515	2.39455	0.0004	0.0280125	yes
GRMZM2G134023	4:156218330-156219514	B73_Control_T0	B73_Stresses_T0	OK	5.86177	19.6455	1.74479	3.4888	5e-05	0.00574615	yes
GRMZM2G134045	9:112127021-112137834	B73_Control_T0	B73_Stresses_T0	OK	5.12247	11.984	1.2262	2.10068	0.0004	0.0280125	yes
GRMZM2G134628	3:220928319-220934347	B73_Control_T0	B73_Stresses_T0	OK	5.14665	14.2409	1.46833	2.82966	5e-05	0.00574615	yes
GRMZM2G134671	1:59766714-59771616	B73_Control_T0	B73_Stresses_T0	OK	6.56716	16.6125	1.33892	2.9092	5e-05	0.00574615	yes
GRMZM2G134708	4:53106012-53110676	B73_Control_T0	B73_Stresses_T0	OK	2.76922	13.692	2.30579	4.60769	5e-05	0.00574615	yes
GRMZM2G135722	3:176043969-176045918	B73_Control_T0	B73_Stresses_T0	OK	0.580496	6.2751	3.43428	5.4303	5e-05	0.00574615	yes
GRMZM2G135877_O_1	1:29788975-29791801	B73_Control_T0	B73_Stresses_T0	OK	0.455354	1.54946	1.76671	2.54562	0.0002	0.0169132	yes
GRMZM2G136139	4:163476598-163479602	B73_Control_T0	B73_Stresses_T0	OK	2.29159	9.91293	2.11296	3.91442	5e-05	0.00574615	yes
GRMZM2G136300	9:75178374-75189228	B73_Control_T0	B73_Stresses_T0	OK	0.638197	2.71137	2.08695	2.83813	0.00015	0.0137404	yes
GRMZM2G136364	2:56316541-56317722	B73_Control_T0	B73_Stresses_T0	OK	18.4555	78.7234	2.09274	4.58647	5e-05	0.00574615	yes
GRMZM2G136453	1:195364023-195371310	B73_Control_T0	B73_Stresses_T0	OK	11.3255	34.747	1.61731	3.56493	5e-05	0.00574615	yes
GRMZM2G136960	10:144108827-144109924	B73_Control_T0	B73_Stresses_T0	OK	7.73247	28.829	1.89852	3.50302	5e-05	0.00574615	yes
GRMZM2G136981	10:8852552-8854107	B73_Control_T0	B73_Stresses_T0	OK	140.823	794.051	2.49535	4.67185	5e-05	0.00574615	yes
GRMZM2G137108	6:113136257-113140405	B73_Control_T0	B73_Stresses_T0	OK	12.6497	38.7351	1.61454	3.33412	5e-05	0.00574615	yes
GRMZM2G137161	2:42628939-42631697	B73_Control_T0	B73_Stresses_T0	OK	0.820849	3.56885	2.12027	3.29333	5e-05	0.00574615	yes
GRMZM2G137329	1:2993010-2993734	B73_Control_T0	B73_Stresses_T0	OK	70.1063	199.624	1.50967	3.57281	5e-05	0.00574615	yes
GRMZM2G137535	6:142501767-142506498	B73_Control_T0	B73_Stresses_T0	OK	9.03235	2.80417	-1.68753	-3.13895	5e-05	0.00574615	yes
GRMZM2G137821	1:43673573-43674188	B73_Control_T0	B73_Stresses_T0	OK	8.33232	24.5312	1.55783	3.05598	5e-05	0.00574615	yes
GRMZM2G138259	4:77234780-77235944	B73_Control_T0	B73_Stresses_T0	OK	0.29008	1.16942	2.01127	2.74479	0.00075	0.0438593	yes
GRMZM2G138382	1:295078228-295084217	B73_Control_T0	B73_Stresses_T0	OK	5.18295	13.6328	1.39524	2.35516	0.0002	0.0169132	yes
GRMZM2G138589	9:148882510-148885238	B73_Control_T0	B73_Stresses_T0	OK	4.86875	13.6112	1.48317	2.9366	5e-05	0.00574615	yes
GRMZM2G138624	4:133950462-133953167	B73_Control_T0	B73_Stresses_T0	OK	3.47909	9.35059	1.42635	2.22487	0.0003	0.0227623	yes
GRMZM2G138770	2:35101698-35103768	B73_Control_T0	B73_Stresses_T0	OK	1.83584	5.89519	1.6831	3.20974	5e-05	0.00574615	yes
GRMZM2G138809	4:35381188-35382246	B73_Control_T0	B73_Stresses_T0	OK	3.62124	9.71332	1.42348	2.75711	5e-05	0.00574615	yes
GRMZM2G139035	5:172331525-172333862	B73_Control_T0	B73_Stresses_T0	OK	8.60825	20.845	1.27591	2.32416	0.0003	0.0227623	yes
GRMZM2G139223	8:171327197-171329310	B73_Control_T0	B73_Stresses_T0	OK	0.227836	0.931353	2.03133	2.85883	0.0001	0.0101043	yes
GRMZM2G139300	5:169497596-169502089	B73_Control_T0	B73_Stresses_T0	OK	4.13982	9.39105	1.18172	2.39868	0.0002	0.0169132	yes
GRMZM2G139460	8:171297745-171298420	B73_Control_T0	B73_Stresses_T0	OK	3.90673	9.58957	1.2955	2.2643	0.00025	0.0199327	yes
GRMZM2G140101	3:131730019-131731520	B73_Control_T0	B73_Stresses_T0	OK	0.0754022	1.35894	4.17173	4.14673	0.00035	0.0256264	yes
GRMZM2G140909	7:126864349-126866304	B73_Control_T0	B73_Stresses_T0	OK	0.471925	1.46321	1.63251	2.31793	0.00025	0.0199327	yes
GRMZM2G140996	6:158854081-158856387	B73_Control_T0	B73_Stresses_T0	OK	46.4716	96.5055	1.05426	2.06642	0.0007	0.0416732	yes
GRMZM2G141026	6:158883922-158885330	B73_Control_T0	B73_Stresses_T0	OK	9.2906	25.5499	1.45947	3.08744	5e-05	0.00574615	yes
GRMZM2G141036	4:163992612-163994394	B73_Control_T0	B73_Stresses_T0	OK	0.46092	1.57447	1.77227	2.81641	0.0001	0.0101043	yes
GRMZM2G141473	1:286577037-286584000	B73_Control_T0	B73_Stresses_T0	OK	5.60787	19.0507	1.76432	3.47019	5e-05	0.00574615	yes
GRMZM2G141665	3:7130271-7138382	B73_Control_T0	B73_Stresses_T0	OK	4.00354	13.4238	1.74544	3.28584	5e-05	0.00574615	yes
GRMZM2G141922	8:133466102-133469393	B73_Control_T0	B73_Stresses_T0	OK	2.92851	7.6717	1.38938	2.39102	0.0002	0.0169132	yes
GRMZM2G142093	5:53208140-53209401	B73_Control_T0	B73_Stresses_T0	OK	76.1457	194.464	1.35267	2.93883	5e-05	0.00574615	yes
GRMZM2G142315	3:157005351-157010694	B73_Control_T0	B73_Stresses_T0	OK	6.37796	15.2043	1.25331	2.60131	0.0001	0.0101043	yes
GRMZM2G142409	6:122126247-122129125	B73_Control_T0	B73_Stresses_T0	OK	10.3918	40.5471	1.96415	3.44084	5e-05	0.00574615	yes
GRMZM2G142891	10:8609825-8611615	B73_Control_T0	B73_Stresses_T0	OK	30.5606	157.029	2.36128	3.96842	5e-05	0.00574615	yes
GRMZM2G143050	5:164020161-164021630	B73_Control_T0	B73_Stresses_T0	OK	1.69458	4.9849	1.55663	2.5469	0.0001	0.0101043	yes
GRMZM2G143640	8:166202167-166203590	B73_Control_T0	B73_Stresses_T0	OK	0.148653	1.55411	3.38607	4.24233	5e-05	0.00574615	yes
GRMZM2G144668	3:8980484-8982638	B73_Control_T0	B73_Stresses_T0	OK	1.2846	3.67385	1.51597	2.79691	0.00015	0.0137404	yes
GRMZM2G144997	1:52759071-52760172	B73_Control_T0	B73_Stresses_T0	OK	4.05008	15.4571	1.93225	3.76856	5e-05	0.00574615	yes
GRMZM2G145313	9:140271043-140272640	B73_Control_T0	B73_Stresses_T0	OK	0.313542	1.47233	2.23137	3.21314	5e-05	0.00574615	yes
GRMZM2G145407	2:65326352-65328811	B73_Control_T0	B73_Stresses_T0	OK	0.61665	2.46196	1.99728	2.66683	0.00065	0.0394833	yes
GRMZM2G145412	1:244885426-244886628	B73_Control_T0	B73_Stresses_T0	OK	7.2854	23.9646	1.71782	3.26705	5e-05	0.00574615	yes
GRMZM2G145632	8:96687687-96689353	B73_Control_T0	B73_Stresses_T0	OK	0.551079	2.29565	2.05858	3.05563	0.0001	0.0101043	yes
GRMZM2G145633	7:2960525-2964318	B73_Control_T0	B73_Stresses_T0	OK	1.96702	4.57859	1.21889	2.21738	0.00085	0.0480503	yes
GRMZM2G145655	6:155087239-155088269	B73_Control_T0	B73_Stresses_T0	OK	1.16623	4.1892	1.84482	3.08457	5e-05	0.00574615	yes
GRMZM2G146154	1:118778931-118780652	B73_Control_T0	B73_Stresses_T0	OK	0.656481	1.86126	1.50346	2.25202	0.0005	0.0329213	yes
GRMZM2G146614	5:87758519-87759788	B73_Control_T0	B73_Stresses_T0	OK	6.35108	15.1139	1.2508	2.74584	0.00035	0.0256264	yes
GRMZM2G146754	4:79471724-79474955	B73_Control_T0	B73_Stresses_T0	OK	21.3628	47.1357	1.14172	2.34753	0.00015	0.0137404	yes
GRMZM2G146913	3:206848211-206852477	B73_Control_T0	B73_Stresses_T0	OK	0.773086	6.37533	3.0438	3.7996	5e-05	0.00574615	yes
GRMZM2G147014	5:193902114-193903647	B73_Control_T0	B73_Stresses_T0	OK	9.52405	42.9539	2.17314	4.17307	5e-05	0.00574615	yes
GRMZM2G147327	10:113720482-113723229	B73_Control_T0	B73_Stresses_T0	OK	0.388646	1.29813	1.73991	2.49919	0.00035	0.0256264	yes
GRMZM2G147491	2:119166784-119168503	B73_Control_T0	B73_Stresses_T0	OK	0.188458	1.15304	2.61313	3.00495	0.0008	0.0457597	yes
GRMZM2G147752	3:216957042-216959373	B73_Control_T0	B73_Stresses_T0	OK	0.263932	1.30413	2.30484	3.22446	5e-05	0.00574615	yes
GRMZM2G147856	9:98249002-98254055	B73_Control_T0	B73_Stresses_T0	OK	5.93303	12.7627	1.1051	2.04223	0.0006	0.0370559	yes
GRMZM2G148272	7:153219517-153220328	B73_Control_T0	B73_Stresses_T0	OK	0.231082	1.59636	2.7883	2.80181	0.00035	0.0256264	yes
GRMZM2G148281	1:207946159-207950205	B73_Control_T0	B73_Stresses_T0	OK	3.98431	11.0371	1.46996	2.96537	5e-05	0.00574615	yes
GRMZM2G148333	2:184209895-184212209	B73_Control_T0	B73_Stresses_T0	OK	9.79345	22.2604	1.18459	2.59574	0.00015	0.0137404	yes
GRMZM2G148441	10:96108545-96110569	B73_Control_T0	B73_Stresses_T0	OK	16.6261	33.4769	1.00972	2.25753	0.0003	0.0227623	yes
GRMZM2G148453	5:185463237-185465012	B73_Control_T0	B73_Stresses_T0	OK	0.839923	4.35397	2.374	3.67787	5e-05	0.00574615	yes
GRMZM2G148461	6:106235417-106238190	B73_Control_T0	B73_Stresses_T0	OK	0.426077	1.68453	1.98316	2.55555	0.00025	0.0199327	yes
GRMZM2G148772	5:89751515-89753301	B73_Control_T0	B73_Stresses_T0	OK	5.08821	14.6448	1.52516	3.14108	5e-05	0.00574615	yes
GRMZM2G148864	7:144438838-144439974	B73_Control_T0	B73_Stresses_T0	OK	16.5922	35.9293	1.11466	2.44024	0.0003	0.0227623	yes
GRMZM2G148904	8:34584593-34586235	B73_Control_T0	B73_Stresses_T0	OK	2.27049	10.9066	2.26413	3.44055	0.0005	0.0329213	yes
GRMZM2G149216	10:55162223-55165098	B73_Control_T0	B73_Stresses_T0	OK	0.423582	2.94615	2.79812	4.4294	5e-05	0.00574615	yes
GRMZM2G150363	5:200743140-200745544	B73_Control_T0	B73_Stresses_T0	OK	3.3896	12.9646	1.93539	3.73702	5e-05	0.00574615	yes
GRMZM2G150688	1:256145756-256146645	B73_Control_T0	B73_Stresses_T0	OK	13.283	87.076	2.71269	5.99959	5e-05	0.00574615	yes
GRMZM2G150906	3:12571384-12575346	B73_Control_T0	B73_Stresses_T0	OK	4.8463	24.3005	2.32603	5.00613	5e-05	0.00574615	yes
GRMZM2G150928	3:12566618-12570638	B73_Control_T0	B73_Stresses_T0	OK	1.9352	5.57543	1.5266	2.72295	5e-05	0.00574615	yes
GRMZM2G151249	1:289917885-289918878	B73_Control_T0	B73_Stresses_T0	OK	0.503864	2.08131	2.04639	2.7729	0.00015	0.0137404	yes
GRMZM2G151649	7:162043059-162044852	B73_Control_T0	B73_Stresses_T0	OK	1.53627	4.40425	1.51946	2.81673	0.00015	0.0137404	yes
GRMZM2G151992	9:140100466-140102777	B73_Control_T0	B73_Stresses_T0	OK	13.2842	36.4942	1.45795	3.19086	5e-05	0.00574615	yes
GRMZM2G152056	5:62222695-62225332	B73_Control_T0	B73_Stresses_T0	OK	14.9929	34.6511	1.20862	2.53545	0.0001	0.0101043	yes
GRMZM2G152365	1:82167073-82176810	B73_Control_T0	B73_Stresses_T0	OK	0.641681	2.20529	1.78104	2.14784	0.00045	0.0305261	yes
GRMZM2G152417	9:136270170-136274045	B73_Control_T0	B73_Stresses_T0	OK	1.79392	4.43182	1.30478	2.52482	0.0001	0.0101043	yes
GRMZM2G152739	2:128828153-128832461	B73_Control_T0	B73_Stresses_T0	OK	1.11408	4.70841	2.07939	3.7779	5e-05	0.00574615	yes
GRMZM2G152975	1:122478469-122482556	B73_Control_T0	B73_Stresses_T0	OK	1.97686	5.73773	1.53727	2.83332	5e-05	0.00574615	yes
GRMZM2G153208	1:228704640-228705641	B73_Control_T0	B73_Stresses_T0	OK	0.599444	2.58584	2.10893	2.80113	0.0005	0.0329213	yes
GRMZM2G153233	1:230778451-230782861	B73_Control_T0	B73_Stresses_T0	OK	1.57669	3.91393	1.31172	2.46164	0.0002	0.0169132	yes
GRMZM2G153378	2:15693533-15695330	B73_Control_T0	B73_Stresses_T0	OK	0.599751	2.1182	1.8204	2.16595	0.00075	0.0438593	yes
GRMZM2G154036	1:12479457-12485653	B73_Control_T0	B73_Stresses_T0	OK	0.640503	8.28208	3.69272	5.6269	5e-05	0.00574615	yes
GRMZM2G154332	5:210524895-210525690	B73_Control_T0	B73_Stresses_T0	OK	5.32579	12.6811	1.25162	2.31257	0.0006	0.0370559	yes
GRMZM2G154499	8:7428273-7431907	B73_Control_T0	B73_Stresses_T0	OK	3.53518	8.67616	1.29527	2.1515	0.0006	0.0370559	yes
GRMZM2G154735	2:222878519-222879755	B73_Control_T0	B73_Stresses_T0	OK	3.15527	52.9225	4.06805	7.10914	5e-05	0.00574615	yes
GRMZM2G154752	7:123635275-123637214	B73_Control_T0	B73_Stresses_T0	OK	0.128751	0.80761	2.64908	3.07357	0.0001	0.0101043	yes
GRMZM2G154881	8:88396525-88401136	B73_Control_T0	B73_Stresses_T0	OK	1.8428	7.20703	1.9675	3.28962	5e-05	0.00574615	yes
GRMZM2G155270	9:88072292-88072577	B73_Control_T0	B73_Stresses_T0	OK	0	0.899262	inf	#NAME?	5e-05	0.00574615	yes
GRMZM2G155329	1:293118118-293119647	B73_Control_T0	B73_Stresses_T0	OK	39.9376	95.3542	1.25555	2.83954	5e-05	0.00574615	yes
GRMZM2G155473	1:273583251-273583816	B73_Control_T0	B73_Stresses_T0	OK	0	0.697536	inf	#NAME?	0.00045	0.0305261	yes
GRMZM2G155998	3:133810028-133812839	B73_Control_T0	B73_Stresses_T0	OK	0.93768	2.3851	1.34688	2.45177	0.0003	0.0227623	yes
GRMZM2G156632	8:12275984-12276693	B73_Control_T0	B73_Stresses_T0	OK	0.595119	4.07073	2.77404	3.21366	5e-05	0.00574615	yes
GRMZM2G156861	3:168738872-168882335	B73_Control_T0	B73_Stresses_T0	OK	53.1779	162.907	1.61514	2.45017	0.0004	0.0312568	yes
GRMZM2G157168	10:11319478-11321410	B73_Control_T0	B73_Stresses_T0	OK	0.629117	1.77289	1.4947	2.36325	0.0003	0.0227623	yes
GRMZM2G157458	4:146170300-146171109	B73_Control_T0	B73_Stresses_T0	OK	3.78391	9.6938	1.35718	2.48026	0.0002	0.0169132	yes
GRMZM2G157505	7:164496100-164496944	B73_Control_T0	B73_Stresses_T0	OK	0.793918	2.8187	1.82797	2.53222	0.00015	0.0137404	yes
GRMZM2G157760	9:128380540-128386288	B73_Control_T0	B73_Stresses_T0	OK	1.94825	4.79194	1.29843	2.19385	0.00055	0.0349306	yes
GRMZM2G158232	3:20541670-20542514	B73_Control_T0	B73_Stresses_T0	OK	2.82957	20.5941	2.86358	4.92	5e-05	0.00574615	yes
GRMZM2G158328	3:184905731-184908623	B73_Control_T0	B73_Stresses_T0	OK	1.80242	4.99825	1.47149	2.87421	0.00015	0.0137404	yes
GRMZM2G158394	7:176260710-176262411	B73_Control_T0	B73_Stresses_T0	OK	109.108	436.702	2.0009	3.43128	5e-05	0.00574615	yes
GRMZM2G158831	1:246277115-246279503	B73_Control_T0	B73_Stresses_T0	OK	0.121913	0.549044	2.17107	2.73457	0.00065	0.0394833	yes
GRMZM2G158890	1:206428612-206429590	B73_Control_T0	B73_Stresses_T0	OK	1.17641	3.41664	1.53819	2.22874	0.00055	0.0349306	yes
GRMZM2G158940	9:63633390-63634121	B73_Control_T0	B73_Stresses_T0	OK	0	0.562006	inf	#NAME?	0.0005	0.0329213	yes
GRMZM2G159811	10:101377173-101382475	B73_Control_T0	B73_Stresses_T0	OK	0.156893	4.97487	4.98681	6.74669	5e-05	0.00574615	yes
GRMZM2G159908	3:229396710-229398691	B73_Control_T0	B73_Stresses_T0	OK	8.05095	18.7546	1.22001	2.47711	0.00025	0.0199327	yes
GRMZM2G159937	3:204715843-204717904	B73_Control_T0	B73_Stresses_T0	OK	3.23763	11.3724	1.81252	3.5192	5e-05	0.00574615	yes
GRMZM2G160354	6:152450868-152451644	B73_Control_T0	B73_Stresses_T0	OK	2.29768	10.3455	2.17075	3.52467	5e-05	0.00574615	yes
GRMZM2G160447	9:16743876-16746162	B73_Control_T0	B73_Stresses_T0	OK	10.8459	24.4464	1.17247	2.50997	0.0001	0.0101043	yes
GRMZM2G161097	7:10170662-10171849	B73_Control_T0	B73_Stresses_T0	OK	6.82022	16.1582	1.24437	2.5526	0.00045	0.0305261	yes
GRMZM2G161154	3:19835197-19836462	B73_Control_T0	B73_Stresses_T0	OK	148.009	397.183	1.42412	2.77305	5e-05	0.00574615	yes
GRMZM2G161335	1:180333581-180335486	B73_Control_T0	B73_Stresses_T0	OK	32.0256	65.2115	1.0259	2.34602	0.00075	0.0438593	yes
GRMZM2G161534	6:150135958-150138522	B73_Control_T0	B73_Stresses_T0	OK	2.40555	7.35	1.61137	3.00975	5e-05	0.00574615	yes
GRMZM2G161809	7:151008862-151014148	B73_Control_T0	B73_Stresses_T0	OK	2.30987	6.29324	1.44599	2.472	0.00065	0.0394833	yes
GRMZM2G161905	9:155866675-155867611	B73_Control_T0	B73_Stresses_T0	OK	0.784776	11.1239	3.82524	6.3322	5e-05	0.00574615	yes
GRMZM2G162056	2:118365106-118365860	B73_Control_T0	B73_Stresses_T0	OK	0.34659	1.66266	2.26219	2.50531	0.00065	0.0394833	yes
GRMZM2G162486	9:139006145-139008600	B73_Control_T0	B73_Stresses_T0	OK	13.1267	44.005	1.74516	3.61909	5e-05	0.00574615	yes
GRMZM2G162535	1:21567144-21568174	B73_Control_T0	B73_Stresses_T0	OK	17.6013	44.2397	1.32966	2.57551	0.0001	0.0101043	yes
GRMZM2G163418	2:176398480-176400987	B73_Control_T0	B73_Stresses_T0	OK	1.08582	3.39192	1.64332	2.48846	0.00025	0.0199327	yes
GRMZM2G164074	2:124226585-124228753	B73_Control_T0	B73_Stresses_T0	OK	3.8719	10.507	1.44024	2.94472	0.0001	0.0101043	yes
GRMZM2G164341	8:137796647-137798798	B73_Control_T0	B73_Stresses_T0	OK	3.11434	7.45756	1.25978	2.56854	0.0001	0.0101043	yes
GRMZM2G164486	scaffold_508:440662-440918	B73_Control_T0	B73_Stresses_T0	OK	0	0.829948	inf	#NAME?	0.0003	0.0227623	yes
GRMZM2G164542	3:67891307-67892254	B73_Control_T0	B73_Stresses_T0	OK	1.29029	3.91579	1.60161	2.46456	0.0002	0.0169132	yes
GRMZM2G165177	8:168042378-168044229	B73_Control_T0	B73_Stresses_T0	OK	0.618778	2.09429	1.75897	2.77582	0.0001	0.0101043	yes
GRMZM2G165192	3:178457938-178459898	B73_Control_T0	B73_Stresses_T0	OK	1.18664	4.50344	1.92415	3.66731	5e-05	0.00574615	yes
GRMZM2G165422	1:5238056-5241101	B73_Control_T0	B73_Stresses_T0	OK	1.29012	2.87724	1.15719	2.31245	0.00025	0.0199327	yes
GRMZM2G165757	10:74913240-74918166	B73_Control_T0	B73_Stresses_T0	OK	0.489669	1.68773	1.7852	2.36607	0.0005	0.0329213	yes
GRMZM2G165901	5:14084192-14085595	B73_Control_T0	B73_Stresses_T0	OK	60.9691	177.853	1.54453	2.64256	0.00045	0.0305261	yes
GRMZM2G165919	1:51531587-51533796	B73_Control_T0	B73_Stresses_T0	OK	8.27039	42.1997	2.35121	4.86173	5e-05	0.00574615	yes
GRMZM2G166297	8:168029795-168032471	B73_Control_T0	B73_Stresses_T0	OK	6.82241	34.2253	2.32671	4.18156	5e-05	0.00574615	yes
GRMZM2G166616	10:90480466-90481799	B73_Control_T0	B73_Stresses_T0	OK	0.249474	1.78199	2.83653	3.38033	0.00015	0.0137404	yes
GRMZM2G167549	4:3003161-3005932	B73_Control_T0	B73_Stresses_T0	OK	11.9825	42.6881	1.83291	2.48364	0.00035	0.0256264	yes
GRMZM2G167613	2:109744664-109746224	B73_Control_T0	B73_Stresses_T0	OK	7.07098	23.7495	1.74792	3.85949	5e-05	0.00574615	yes
GRMZM2G168115	5:62054197-62056856	B73_Control_T0	B73_Stresses_T0	OK	0.624179	3.23691	2.37459	4.08101	5e-05	0.00574615	yes
GRMZM2G168382	2:113028380-113030682	B73_Control_T0	B73_Stresses_T0	OK	1.17307	3.22317	1.45819	2.47139	0.00025	0.0199327	yes
GRMZM2G168552	8:156640124-156641211	B73_Control_T0	B73_Stresses_T0	OK	64.8727	261.535	2.01132	3.78145	5e-05	0.00574615	yes
GRMZM2G169089	6:105027580-105034465	B73_Control_T0	B73_Stresses_T0	OK	1.64568	4.3632	1.40671	2.4704	0.00015	0.0137404	yes
GRMZM2G169149	7:115576478-115577711	B73_Control_T0	B73_Stresses_T0	OK	2.69234	7.83909	1.54183	2.82884	5e-05	0.00574615	yes
GRMZM2G169329	8:167532925-167534041	B73_Control_T0	B73_Stresses_T0	OK	4.82589	11.7518	1.28401	2.57994	0.0002	0.0169132	yes
GRMZM2G169372	1:259363953-259365311	B73_Control_T0	B73_Stresses_T0	OK	6.02606	28.9956	2.26655	2.686	5e-05	0.00574615	yes
GRMZM2G169947	3:29650902-29653843	B73_Control_T0	B73_Stresses_T0	OK	1.62822	14.6955	3.174	2.64292	0.00025	0.0199327	yes
GRMZM2G169947	3:29650902-29653843	B73_Control_T0	B73_Stresses_T0	OK	3.1321	24.7271	2.98089	5.00316	5e-05	0.00574615	yes
GRMZM2G170017	5:188907399-188909179	B73_Control_T0	B73_Stresses_T0	OK	0.120782	1.2979	3.42571	4.01415	0.0004	0.0280125	yes
GRMZM2G170044	7:16107155-16110012	B73_Control_T0	B73_Stresses_T0	OK	10.5948	24.5237	1.21082	2.80322	5e-05	0.00574615	yes
GRMZM2G170307	3:32780239-32783181	B73_Control_T0	B73_Stresses_T0	OK	5.10787	12.9503	1.34219	2.62932	0.00015	0.0137404	yes
GRMZM2G170338	5:13407421-13410959	B73_Control_T0	B73_Stresses_T0	OK	5.24367	13.5288	1.36739	2.37088	0.0007	0.0416732	yes
GRMZM2G170400	6:162503007-162507889	B73_Control_T0	B73_Stresses_T0	OK	16.4644	69.5422	2.07854	3.17761	5e-05	0.00574615	yes
GRMZM2G170586_O_1	2:94263699-94267537	B73_Control_T0	B73_Stresses_T0	OK	1.8652	6.43485	1.78658	3.24959	5e-05	0.00574615	yes
GRMZM2G170628	8:138192010-138194564	B73_Control_T0	B73_Stresses_T0	OK	0.066717	0.780929	3.54907	3.58217	5e-05	0.00574615	yes
GRMZM2G170692	5:186845784-186848361	B73_Control_T0	B73_Stresses_T0	OK	2.85402	9.4446	1.72649	3.4395	5e-05	0.00574615	yes
GRMZM2G170969	8:162305490-162306120	B73_Control_T0	B73_Stresses_T0	OK	2.50023	7.31626	1.54904	2.36737	0.00035	0.0256264	yes
GRMZM2G171248	1:275838556-275840293	B73_Control_T0	B73_Stresses_T0	OK	1.15354	3.09518	1.42396	2.38987	0.00075	0.0482677	yes
GRMZM2G171296	2:44262351-44262845	B73_Control_T0	B73_Stresses_T0	OK	0.866889	4.61046	2.41099	3.21427	0.0001	0.0101043	yes
GRMZM2G171311	4:27785180-27787300	B73_Control_T0	B73_Stresses_T0	OK	1.20998	3.98548	1.71977	2.318	0.00035	0.0256264	yes
GRMZM2G172204	7:26167429-26169874	B73_Control_T0	B73_Stresses_T0	OK	39.5953	149.776	1.9194	4.03501	5e-05	0.00574615	yes
GRMZM2G172214	4:171288648-171296028	B73_Control_T0	B73_Stresses_T0	OK	33.4346	108.162	1.69378	2.4498	0.00055	0.0349306	yes
GRMZM2G172230	5:167978616-167983282	B73_Control_T0	B73_Stresses_T0	OK	3.74657	14.8235	1.98424	3.50055	5e-05	0.00574615	yes
GRMZM2G172826	2:195934971-195937356	B73_Control_T0	B73_Stresses_T0	OK	5.8261	21.0228	1.85135	2.9469	5e-05	0.00574615	yes
GRMZM2G173067	1:26434983-26439513	B73_Control_T0	B73_Stresses_T0	OK	3.95284	9.58365	1.27769	2.20891	0.00025	0.0199327	yes
GRMZM2G173085	4:17852317-17855425	B73_Control_T0	B73_Stresses_T0	OK	2.89653	14.0702	2.28025	3.29027	5e-05	0.00574615	yes
GRMZM2G173315	1:237237201-237243148	B73_Control_T0	B73_Stresses_T0	OK	1.89445	6.29665	1.7328	3.56645	5e-05	0.00574615	yes
GRMZM2G173596	5:36976139-36977007	B73_Control_T0	B73_Stresses_T0	OK	5.93853	22.7383	1.93695	3.07209	5e-05	0.00574615	yes
GRMZM2G173630	6:146310946-146313512	B73_Control_T0	B73_Stresses_T0	OK	7.53114	16.6343	1.14323	2.58126	0.0001	0.0101043	yes
GRMZM2G173669	10:14767639-14770295	B73_Control_T0	B73_Stresses_T0	OK	18.3105	43.5403	1.24968	2.72163	5e-05	0.00574615	yes
GRMZM2G173718	8:15244795-15246538	B73_Control_T0	B73_Stresses_T0	OK	18.3792	47.1377	1.35881	2.76633	5e-05	0.00574615	yes
GRMZM2G174449	4:25096836-25098362	B73_Control_T0	B73_Stresses_T0	OK	0.27132	1.96585	2.85709	3.8257	5e-05	0.00574615	yes
GRMZM2G174708	1:76347452-76348507	B73_Control_T0	B73_Stresses_T0	OK	3.46514	8.86203	1.35472	2.69051	0.00045	0.0305261	yes
GRMZM2G174739	4:185889955-185893500	B73_Control_T0	B73_Stresses_T0	OK	0.368075	1.69544	2.20359	2.90672	5e-05	0.00574615	yes
GRMZM2G174827	7:68157893-68158062	B73_Control_T0	B73_Stresses_T0	OK	0	2.71321	inf	#NAME?	0.0004	0.0280125	yes
GRMZM2G175082	2:229789264-229790818	B73_Control_T0	B73_Stresses_T0	OK	0.124519	0.93102	2.90245	3.51192	0.0004	0.0280125	yes
GRMZM2G175816	2:21160301-21162888	B73_Control_T0	B73_Stresses_T0	OK	17.7475	53.3579	1.58809	2.68749	0.00025	0.0199327	yes
GRMZM2G176085	5:6363428-6365180	B73_Control_T0	B73_Stresses_T0	OK	3.50543	9.47012	1.43379	2.8285	5e-05	0.00574615	yes
GRMZM2G176206	5:151922861-151926238	B73_Control_T0	B73_Stresses_T0	OK	1.52732	3.49301	1.19347	2.29126	0.0005	0.0329213	yes
GRMZM2G176354	6:47562894-47563642	B73_Control_T0	B73_Stresses_T0	OK	0	0.416479	inf	#NAME?	5e-05	0.00574615	yes
GRMZM2G176446	3:16864297-16866251	B73_Control_T0	B73_Stresses_T0	OK	2.34811	7.29566	1.63554	2.24233	0.00055	0.0349306	yes
GRMZM2G176998	10:92146424-92149043	B73_Control_T0	B73_Stresses_T0	OK	11.2467	60.9014	2.43698	5.36308	5e-05	0.00574615	yes
GRMZM2G177384	3:216337996-216339775	B73_Control_T0	B73_Stresses_T0	OK	0.499859	1.94968	1.96364	3.10438	5e-05	0.00574615	yes
GRMZM2G177386	6:161744095-161747484	B73_Control_T0	B73_Stresses_T0	OK	2.41684	15.1389	2.64706	3.48957	5e-05	0.00574615	yes
GRMZM2G177668	4:19134048-19135964	B73_Control_T0	B73_Stresses_T0	OK	3.02079	9.65164	1.67585	3.36851	5e-05	0.00574615	yes
GRMZM2G177878	9:144869093-144872515	B73_Control_T0	B73_Stresses_T0	OK	0.962429	3.19205	1.72973	2.39005	0.00055	0.0349306	yes
GRMZM2G178074	5:214764761-214766299	B73_Control_T0	B73_Stresses_T0	OK	2.8389	14.4026	2.34293	3.31906	5e-05	0.00574615	yes
GRMZM2G178756	6:62895991-62899068	B73_Control_T0	B73_Stresses_T0	OK	4.2567	9.11186	1.09801	2.35178	0.0004	0.0280125	yes
GRMZM2G179024	7:143149747-143155381	B73_Control_T0	B73_Stresses_T0	OK	12.8693	24.9961	0.957771	2.03881	0.0008	0.0457597	yes
GRMZM2G179092	10:74488738-74492309	B73_Control_T0	B73_Stresses_T0	OK	2.30239	20.658	3.1655	3.56583	5e-05	0.00574615	yes
GRMZM2G179292	5:59457064-59458960	B73_Control_T0	B73_Stresses_T0	OK	16.9142	122.704	2.85888	5.50365	5e-05	0.00574615	yes
GRMZM2G179462	1:43984334-43987175	B73_Control_T0	B73_Stresses_T0	OK	0	0.555671	inf	#NAME?	0.00075	0.0438593	yes
GRMZM2G180016	6:38180782-38182217	B73_Control_T0	B73_Stresses_T0	OK	0.375695	1.19924	1.67449	2.22404	0.00025	0.0199327	yes
GRMZM2G180082	7:153490386-153492351	B73_Control_T0	B73_Stresses_T0	OK	0.723852	2.45837	1.76394	2.85683	0.0001	0.0101043	yes
GRMZM2G180328	6:148062213-148064233	B73_Control_T0	B73_Stresses_T0	OK	0.370813	1.66886	2.1701	3.24528	0.00015	0.0137404	yes
GRMZM2G180659	6:6892848-6897889	B73_Control_T0	B73_Stresses_T0	OK	2.39636	11.0716	2.20795	2.24316	0.0007	0.0416732	yes
GRMZM2G180947	2:211052665-211054021	B73_Control_T0	B73_Stresses_T0	OK	0.342297	1.82223	2.41238	3.31948	5e-05	0.00574615	yes
GRMZM2G181445	1:26623448-26623744	B73_Control_T0	B73_Stresses_T0	OK	44.3382	117.716	1.40869	3.41932	0.0001	0.0101043	yes
GRMZM2G300125	8:147450966-147456224	B73_Control_T0	B73_Stresses_T0	OK	0.123486	0.73056	2.56465	3.0236	0.0002	0.0169132	yes
GRMZM2G300424	1:115768124-115770454	B73_Control_T0	B73_Stresses_T0	OK	1.03704	3.02639	1.54513	2.29852	0.00045	0.0305261	yes
GRMZM2G300500	2:9003403-9005619	B73_Control_T0	B73_Stresses_T0	OK	1.49667	3.40077	1.1841	2.14457	0.0005	0.0329213	yes
GRMZM2G301089	1:274801583-274803327	B73_Control_T0	B73_Stresses_T0	OK	3.0421	11.1732	1.8769	2.60442	0.0003	0.0227623	yes
GRMZM2G301860	9:16257943-16259507	B73_Control_T0	B73_Stresses_T0	OK	0.874964	3.9197	2.16345	3.7401	5e-05	0.00574615	yes
GRMZM2G302074	8:159451537-159453504	B73_Control_T0	B73_Stresses_T0	OK	3.97072	11.8197	1.57372	2.40327	0.0007	0.0416732	yes
GRMZM2G302604	7:160854581-160856768	B73_Control_T0	B73_Stresses_T0	OK	2.5414	5.47105	1.1062	2.11129	0.0007	0.0416732	yes
GRMZM2G303149	1:207177187-207178075	B73_Control_T0	B73_Stresses_T0	OK	3.90745	9.4943	1.28083	2.41616	0.00055	0.0383034	yes
GRMZM2G303964	5:170544068-170545731	B73_Control_T0	B73_Stresses_T0	OK	4.21343	11.0372	1.3893	2.9941	5e-05	0.00574615	yes
GRMZM2G304010	10:83325100-83326881	B73_Control_T0	B73_Stresses_T0	OK	2.09513	5.21012	1.31428	2.49605	0.00025	0.0199327	yes
GRMZM2G304132	1:87570817-87572784	B73_Control_T0	B73_Stresses_T0	OK	0.144263	0.97793	2.76103	3.38415	0.0006	0.0370559	yes
GRMZM2G304258	1:19626530-19626728	B73_Control_T0	B73_Stresses_T0	OK	0	1.8098	inf	#NAME?	0.0006	0.0370559	yes
GRMZM2G304297	6:33432953-33433455	B73_Control_T0	B73_Stresses_T0	OK	2.53317	7.53182	1.57205	2.40396	0.00025	0.0199327	yes
GRMZM2G306714	1:38851740-38852691	B73_Control_T0	B73_Stresses_T0	OK	1.77427	13.852	2.9648	3.31126	0.0002	0.0169132	yes
GRMZM2G308626	7:89059717-89061311	B73_Control_T0	B73_Stresses_T0	OK	0.349948	2.59452	2.89026	3.4796	5e-05	0.00574615	yes
GRMZM2G309071	6:137681580-137683754	B73_Control_T0	B73_Stresses_T0	OK	2.65884	9.86518	1.89155	3.11842	5e-05	0.00574615	yes
GRMZM2G310955	4:18245676-18245956	B73_Control_T0	B73_Stresses_T0	OK	120.132	290.519	1.27401	2.42597	0.00015	0.0137404	yes
GRMZM2G311898	8:69273805-69274643	B73_Control_T0	B73_Stresses_T0	OK	3.0195	10.4499	1.7911	3.37549	5e-05	0.00574615	yes
GRMZM2G312061	4:15294799-15295265	B73_Control_T0	B73_Stresses_T0	OK	4.13474	22.8467	2.46612	4.22074	5e-05	0.00574615	yes
GRMZM2G313078	6:156946310-156947989	B73_Control_T0	B73_Stresses_T0	OK	0.459115	1.30011	1.50171	2.3026	0.0005	0.0329213	yes
GRMZM2G314707	2:150649824-150651889	B73_Control_T0	B73_Stresses_T0	OK	1.2366	3.5105	1.5053	2.45332	0.0003	0.0227623	yes
GRMZM2G315431	7:103904513-103907063	B73_Control_T0	B73_Stresses_T0	OK	0.585006	11.3992	4.28434	7.67733	5e-05	0.00574615	yes
GRMZM2G316778	4:174071523-174074395	B73_Control_T0	B73_Stresses_T0	OK	0.895401	2.25218	1.33071	2.3239	0.00055	0.0349306	yes
GRMZM2G318780	1:56787027-56794227	B73_Control_T0	B73_Stresses_T0	OK	1.14919	4.59081	1.99813	2.46104	0.0003	0.0227623	yes
GRMZM2G319062	4:28099140-28101623	B73_Control_T0	B73_Stresses_T0	OK	9.22317	24.0277	1.38137	2.69928	5e-05	0.00574615	yes
GRMZM2G320373	6:162859288-162860116	B73_Control_T0	B73_Stresses_T0	OK	4.26492	26.377	2.62869	4.74842	5e-05	0.00574615	yes
GRMZM2G321839	3:189910085-189911973	B73_Control_T0	B73_Stresses_T0	OK	0.784429	2.53883	1.69445	2.38806	0.0004	0.0280125	yes
GRMZM2G323060	5:208973868-208978095	B73_Control_T0	B73_Stresses_T0	OK	3.68606	8.37339	1.18373	2.23975	0.0007	0.0416732	yes
GRMZM2G323422	9:6066507-6067263	B73_Control_T0	B73_Stresses_T0	OK	7.7419	17.5685	1.18223	2.45609	0.00045	0.0305261	yes
GRMZM2G325683	5:176916703-176917333	B73_Control_T0	B73_Stresses_T0	OK	6.82498	18.9367	1.47229	2.73923	0.0003	0.0227623	yes
GRMZM2G326707	5:31900809-31903008	B73_Control_T0	B73_Stresses_T0	OK	4.70404	13.8411	1.55699	3.32133	5e-05	0.00574615	yes
GRMZM2G330049	2:181175309-181177429	B73_Control_T0	B73_Stresses_T0	OK	0.905529	6.10541	2.75326	4.73804	5e-05	0.00574615	yes
GRMZM2G330635	10:96774297-96775703	B73_Control_T0	B73_Stresses_T0	OK	13.3861	29.0196	1.11629	2.19106	0.0004	0.0280125	yes
GRMZM2G330719	8:160527350-160529186	B73_Control_T0	B73_Stresses_T0	OK	3.54242	8.72416	1.30028	2.42451	5e-05	0.00574615	yes
GRMZM2G333049	9:110340191-110341243	B73_Control_T0	B73_Stresses_T0	OK	7.12679	20.6312	1.5335	3.44211	5e-05	0.00574615	yes
GRMZM2G333448	2:229956841-229957797	B73_Control_T0	B73_Stresses_T0	OK	1.89418	7.30655	1.94762	3.7346	5e-05	0.00574615	yes
GRMZM2G333875	6:88864433-88874793	B73_Control_T0	B73_Stresses_T0	OK	2.47721	6.57261	1.40775	2.54826	0.0001	0.0101043	yes
GRMZM2G334574	6:34602575-34604844	B73_Control_T0	B73_Stresses_T0	OK	0.699052	2.83463	2.01969	2.66141	0.00015	0.0137404	yes
GRMZM2G334660	5:186783198-186785900	B73_Control_T0	B73_Stresses_T0	OK	1.07986	5.25727	2.28347	4.29507	5e-05	0.00574615	yes
GRMZM2G335280	5:205896114-205898141	B73_Control_T0	B73_Stresses_T0	OK	1.32443	3.93113	1.56957	2.74096	5e-05	0.00574615	yes
GRMZM2G335618	6:104021615-104022697	B73_Control_T0	B73_Stresses_T0	OK	12.0537	41.76	1.79265	3.85939	5e-05	0.00574615	yes
GRMZM2G335635	6:104030338-104033096	B73_Control_T0	B73_Stresses_T0	OK	4.26203	17.0389	1.99922	2.98491	5e-05	0.00574615	yes
GRMZM2G336448	4:186680999-186686184	B73_Control_T0	B73_Stresses_T0	OK	2.34662	5.4015	1.20278	2.14807	0.0005	0.0329213	yes
GRMZM2G337768	6:120633664-120635951	B73_Control_T0	B73_Stresses_T0	OK	0.264281	1.21636	2.20242	2.75942	5e-05	0.00574615	yes
GRMZM2G338160	3:137741649-137742777	B73_Control_T0	B73_Stresses_T0	OK	27.1498	92.0036	1.76075	3.92328	5e-05	0.00574615	yes
GRMZM2G338259	3:156523680-156529660	B73_Control_T0	B73_Stresses_T0	OK	10.3672	21.1865	1.03112	2.17755	0.00025	0.0199327	yes
GRMZM2G338465	3:10849504-10851238	B73_Control_T0	B73_Stresses_T0	OK	0.912769	2.77072	1.60194	2.66894	5e-05	0.00574615	yes
GRMZM2G339327	4:207365370-207366135	B73_Control_T0	B73_Stresses_T0	OK	1.42948	86.6944	5.92238	9.14322	5e-05	0.00574615	yes
GRMZM2G339563	1:10090834-10095173	B73_Control_T0	B73_Stresses_T0	OK	5.20291	12.3783	1.25042	2.57516	0.0001	0.0101043	yes
GRMZM2G339645	7:156324057-156327322	B73_Control_T0	B73_Stresses_T0	OK	0.58134	2.97103	2.35351	4.02694	5e-05	0.00574615	yes
GRMZM2G340257	1:295340754-295341847	B73_Control_T0	B73_Stresses_T0	OK	0.229448	1.80733	2.97762	3.62477	5e-05	0.00574615	yes
GRMZM2G340656	7:19063720-19101243	B73_Control_T0	B73_Stresses_T0	OK	4.91196	100.613	4.35637	5.70511	5e-05	0.00574615	yes
GRMZM2G341309	1:35772931-35776252	B73_Control_T0	B73_Stresses_T0	OK	1.66177	6.84954	2.04329	3.48466	5e-05	0.00574615	yes
GRMZM2G342856	1:287341949-287342703	B73_Control_T0	B73_Stresses_T0	OK	0.168005	2.63116	3.96912	4.13709	0.00015	0.0137404	yes
GRMZM2G344630	3:185988046-185989025	B73_Control_T0	B73_Stresses_T0	OK	4.15977	10.687	1.36129	2.79983	0.0002	0.0169132	yes
GRMZM2G344993	9:88570771-88572697	B73_Control_T0	B73_Stresses_T0	OK	0.348776	1.29222	1.88948	2.82262	5e-05	0.00574615	yes
GRMZM2G346133	5:136486684-136487717	B73_Control_T0	B73_Stresses_T0	OK	3.79609	9.23643	1.28282	2.31037	0.00065	0.0394833	yes
GRMZM2G347043	1:292162440-292164227	B73_Control_T0	B73_Stresses_T0	OK	14.4424	38.5472	1.41632	3.02079	5e-05	0.00574615	yes
GRMZM2G348125	7:173641490-173642947	B73_Control_T0	B73_Stresses_T0	OK	20.1474	59.2838	1.55705	3.38569	5e-05	0.00574615	yes
GRMZM2G349749	1:200194204-200196248	B73_Control_T0	B73_Stresses_T0	OK	0.0788873	0.540526	2.7765	2.7557	0.0006	0.0370559	yes
GRMZM2G349839	2:221394598-221397950	B73_Control_T0	B73_Stresses_T0	OK	1.6807	4.54698	1.43584	2.56282	0.0004	0.0280125	yes
GRMZM2G350693	10:88584103-88584748	B73_Control_T0	B73_Stresses_T0	OK	12.3121	35.687	1.53532	3.06445	5e-05	0.00574615	yes
GRMZM2G351347	4:19966827-19968567	B73_Control_T0	B73_Stresses_T0	OK	0.46813	2.29878	2.29589	2.58205	5e-05	0.00574615	yes
GRMZM2G351387	3:126175574-126191693	B73_Control_T0	B73_Stresses_T0	OK	4.73238	10.112	1.09543	2.28454	0.0004	0.0280125	yes
GRMZM2G351484	7:164811511-164812305	B73_Control_T0	B73_Stresses_T0	OK	0.582785	2.39374	2.03823	3.30506	0.0002	0.0169132	yes
GRMZM2G351796	8:137162077-137163142	B73_Control_T0	B73_Stresses_T0	OK	32.5983	11.916	-1.45189	-2.43421	0.0002	0.0169132	yes
GRMZM2G352678	1:36424036-36425124	B73_Control_T0	B73_Stresses_T0	OK	23.0981	9.48358	-1.28427	-2.7234	5e-05	0.00574615	yes
GRMZM2G352695	1:254857117-254868235	B73_Control_T0	B73_Stresses_T0	OK	3.4315	7.04127	1.037	2.03793	0.00085	0.0480503	yes
GRMZM2G353444	3:8542032-8544078	B73_Control_T0	B73_Stresses_T0	OK	62.5075	281.547	2.17127	3.99068	5e-05	0.00574615	yes
GRMZM2G353852	5:67655375-67655648	B73_Control_T0	B73_Stresses_T0	OK	0	1.21826	inf	#NAME?	5e-05	0.00574615	yes
GRMZM2G356076	7:163095801-163099649	B73_Control_T0	B73_Stresses_T0	OK	0.414934	1.12164	1.43465	2.55539	0.0002	0.0169132	yes
GRMZM2G358791	4:10026492-10028555	B73_Control_T0	B73_Stresses_T0	OK	0.16993	0.892213	2.39245	3.34407	0.00015	0.0137404	yes
GRMZM2G359298	10:103645936-103651521	B73_Control_T0	B73_Stresses_T0	OK	0.115716	0.426396	1.88161	2.20889	0.0004	0.0280125	yes
GRMZM2G359581	4:15273693-15274774	B73_Control_T0	B73_Stresses_T0	OK	5.45589	25.3349	2.21524	3.3317	5e-05	0.00574615	yes
GRMZM2G362312	5:154520297-154521703	B73_Control_T0	B73_Stresses_T0	OK	14.132	35.1078	1.31283	2.98118	5e-05	0.00574615	yes
GRMZM2G363316	8:117338010-117338764	B73_Control_T0	B73_Stresses_T0	OK	7.1388	16.5681	1.21466	2.31431	0.00045	0.0305261	yes
GRMZM2G364208	6:166138946-166140014	B73_Control_T0	B73_Stresses_T0	OK	0.702552	2.51705	1.84106	2.59727	0.0001	0.0101043	yes
GRMZM2G364528	3:216875700-216876717	B73_Control_T0	B73_Stresses_T0	OK	8.58925	28.9569	1.7533	3.66119	5e-05	0.00574615	yes
GRMZM2G364601	5:139395259-139403105	B73_Control_T0	B73_Stresses_T0	OK	20.1649	141.454	2.81042	2.86409	0.00015	0.0137404	yes
GRMZM2G364643	7:172475106-172476227	B73_Control_T0	B73_Stresses_T0	OK	0.825262	2.76534	1.74453	2.80922	5e-05	0.00574615	yes
GRMZM2G365754	10:5921815-5922855	B73_Control_T0	B73_Stresses_T0	OK	0.255788	2.04013	2.99564	3.47431	0.00085	0.0480503	yes
GRMZM2G365957	2:103966793-103973039	B73_Control_T0	B73_Stresses_T0	OK	0.235935	0.653223	1.46919	2.03336	0.0007	0.0416732	yes
GRMZM2G366532	9:139766915-139770610	B73_Control_T0	B73_Stresses_T0	OK	0.173383	2.38031	3.77912	5.21801	5e-05	0.00574615	yes
GRMZM2G367638	9:26953543-26955251	B73_Control_T0	B73_Stresses_T0	OK	1.14375	3.28798	1.52342	2.52358	0.0003	0.0227623	yes
GRMZM2G367834	2:196361223-196383651	B73_Control_T0	B73_Stresses_T0	OK	6.99945	14.3688	1.03763	2.11769	0.0004	0.0280125	yes
GRMZM2G369472	1:199674462-199675600	B73_Control_T0	B73_Stresses_T0	OK	2.06607	8.93495	2.11257	2.89521	0.00015	0.0137404	yes
GRMZM2G370044	8:168677297-168678383	B73_Control_T0	B73_Stresses_T0	OK	0.775474	2.41543	1.63913	2.37792	0.00075	0.0438593	yes
GRMZM2G371462	1:137141558-137141923	B73_Control_T0	B73_Stresses_T0	OK	2.12277	10.09	2.24891	2.81416	0.0001	0.0101043	yes
GRMZM2G373522	4:154337341-154339063	B73_Control_T0	B73_Stresses_T0	OK	23.2993	85.2484	1.87139	3.77404	5e-05	0.00574615	yes
GRMZM2G375517	2:220267458-220268361	B73_Control_T0	B73_Stresses_T0	OK	0.287817	1.68716	2.55138	2.98218	0.00015	0.0137404	yes
GRMZM2G380377	6:62712929-62714535	B73_Control_T0	B73_Stresses_T0	OK	0.524656	2.81958	2.42604	3.44221	5e-05	0.00574615	yes
GRMZM2G381378	7:173263216-173265322	B73_Control_T0	B73_Stresses_T0	OK	0.292434	1.53664	2.3936	3.3143	0.0002	0.0169132	yes
GRMZM2G381782	9:24206127-24208611	B73_Control_T0	B73_Stresses_T0	OK	0.564221	2.05863	1.86735	3.05335	5e-05	0.00574615	yes
GRMZM2G382534	9:153962137-153964502	B73_Control_T0	B73_Stresses_T0	OK	0.626014	5.40368	3.10968	5.17106	5e-05	0.00574615	yes
GRMZM2G382774_O_1	1:71221960-71223719	B73_Control_T0	B73_Stresses_T0	OK	2.78315	6.62673	1.25158	2.32025	0.0004	0.0280125	yes
GRMZM2G382785	5:50372118-50374054	B73_Control_T0	B73_Stresses_T0	OK	2.92417	9.78258	1.74219	3.46679	5e-05	0.00574615	yes
GRMZM2G383338	1:251163289-251164559	B73_Control_T0	B73_Stresses_T0	OK	0.0809536	0.947467	3.54891	3.50589	0.0002	0.0169132	yes
GRMZM2G383408	1:248793811-248797153	B73_Control_T0	B73_Stresses_T0	OK	7.38343	15.3903	1.05966	2.09538	0.0006	0.0370559	yes
GRMZM2G383699	3:65739866-65740452	B73_Control_T0	B73_Stresses_T0	OK	0.39623	4.81291	3.6025	3.60544	0.0003	0.0227623	yes
GRMZM2G384528	7:164733506-164734923	B73_Control_T0	B73_Stresses_T0	OK	6.20247	13.6388	1.1368	2.38161	0.00025	0.0199327	yes
GRMZM2G389301	6:155933101-155934135	B73_Control_T0	B73_Stresses_T0	OK	0.582513	11.5849	4.31381	6.4054	5e-05	0.00574615	yes
GRMZM2G391596	5:189671816-189673443	B73_Control_T0	B73_Stresses_T0	OK	11.9406	30.2653	1.34179	2.66244	5e-05	0.00574615	yes
GRMZM2G391794	3:91614916-91618846	B73_Control_T0	B73_Stresses_T0	OK	1.58836	5.01312	1.65817	3.2045	5e-05	0.00574615	yes
GRMZM2G392791	1:180015324-180017868	B73_Control_T0	B73_Stresses_T0	OK	3.62294	8.36091	1.2065	2.35738	0.0002	0.0169132	yes
GRMZM2G393349	7:130936525-130937589	B73_Control_T0	B73_Stresses_T0	OK	13.4839	31.2644	1.21328	2.76402	0.0001	0.0101043	yes
GRMZM2G393839	4:183773259-183790392	B73_Control_T0	B73_Stresses_T0	OK	12.5133	26.1104	1.06116	2.25107	0.00065	0.0394833	yes
GRMZM2G394450	2:23504838-23509410	B73_Control_T0	B73_Stresses_T0	OK	1.79958	4.95562	1.4614	3.07426	5e-05	0.00574615	yes
GRMZM2G394968	7:6859804-6861047	B73_Control_T0	B73_Stresses_T0	OK	2.86297	7.46501	1.38263	2.20571	0.0004	0.0280125	yes
GRMZM2G395508	7:151118483-151120483	B73_Control_T0	B73_Stresses_T0	OK	2.63476	11.4533	2.12001	4.03207	5e-05	0.00574615	yes
GRMZM2G395526	7:151123364-151124976	B73_Control_T0	B73_Stresses_T0	OK	0.751992	3.02831	2.00972	3.45875	5e-05	0.00574615	yes
GRMZM2G396212	1:66979296-66982485	B73_Control_T0	B73_Stresses_T0	OK	2.47533	8.53394	1.78559	2.98189	5e-05	0.00574615	yes
GRMZM2G396553	9:23537709-23541078	B73_Control_T0	B73_Stresses_T0	OK	2.99722	8.49025	1.50218	3.31616	5e-05	0.00574615	yes
GRMZM2G398854	6:59054620-59060394	B73_Control_T0	B73_Stresses_T0	OK	2.42966	6.39098	1.39528	2.65822	5e-05	0.00574615	yes
GRMZM2G401511	2:222319673-222321136	B73_Control_T0	B73_Stresses_T0	OK	3.60839	8.73322	1.27516	2.58954	0.00015	0.0137404	yes
GRMZM2G402564	1:84824228-84824959	B73_Control_T0	B73_Stresses_T0	OK	4.93203	18.3145	1.89273	3.56945	5e-05	0.00574615	yes
GRMZM2G403636	4:7265354-7269838	B73_Control_T0	B73_Stresses_T0	OK	4.4452	9.59121	1.10947	2.34694	0.00025	0.0199327	yes
GRMZM2G404078	3:205466921-205468432	B73_Control_T0	B73_Stresses_T0	OK	0.461639	1.6532	1.84042	2.79917	0.00015	0.0137404	yes
GRMZM2G407495	10:73295082-73295663	B73_Control_T0	B73_Stresses_T0	OK	3.64561	28.9728	2.99047	2.94702	0.0005	0.0329213	yes
GRMZM2G407825	1:53148299-53153278	B73_Control_T0	B73_Stresses_T0	OK	0.632047	1.51595	1.26211	2.11492	0.0006	0.0370559	yes
GRMZM2G408038	2:45569714-45573804	B73_Control_T0	B73_Stresses_T0	OK	3.03918	8.38133	1.4635	2.49427	0.0001	0.0101043	yes
GRMZM2G408458	4:18392939-18394190	B73_Control_T0	B73_Stresses_T0	OK	1.51339	4.39138	1.53689	2.77457	0.00015	0.0137404	yes
GRMZM2G410766	7:173692011-173693306	B73_Control_T0	B73_Stresses_T0	OK	12.9644	48.9162	1.91576	4.07214	5e-05	0.00574615	yes
GRMZM2G411333	5:160200501-160205107	B73_Control_T0	B73_Stresses_T0	OK	1.17204	3.26041	1.47603	2.52905	5e-05	0.00574615	yes
GRMZM2G411938	10:92550633-92552658	B73_Control_T0	B73_Stresses_T0	OK	9.55629	43.9171	2.20026	4.34101	5e-05	0.00574615	yes
GRMZM2G413460	4:40691245-40693994	B73_Control_T0	B73_Stresses_T0	OK	0.415859	1.53387	1.88301	2.78327	5e-05	0.00574615	yes
GRMZM2G413897	3:20595876-20596906	B73_Control_T0	B73_Stresses_T0	OK	71.9387	189.751	1.39927	3.15796	5e-05	0.00574615	yes
GRMZM2G414813	7:104912101-104917103	B73_Control_T0	B73_Stresses_T0	OK	14.3003	33.7932	1.24068	2.38809	0.0002	0.0169132	yes
GRMZM2G416632	7:128406347-128412098	B73_Control_T0	B73_Stresses_T0	OK	1.0119	5.37136	2.40822	2.71559	0.00035	0.0256264	yes
GRMZM2G417954	7:5981140-5983425	B73_Control_T0	B73_Stresses_T0	OK	0.0696195	1.97564	4.82668	5.0421	5e-05	0.00574615	yes
GRMZM2G420684	8:124922167-124924175	B73_Control_T0	B73_Stresses_T0	OK	7.06784	19.2389	1.44468	2.96351	5e-05	0.00574615	yes
GRMZM2G420882	6:33620888-33623851	B73_Control_T0	B73_Stresses_T0	OK	0.465117	1.26407	1.44242	2.30877	0.00035	0.0256264	yes
GRMZM2G422069	9:100026314-100031449	B73_Control_T0	B73_Stresses_T0	OK	1.01273	3.19842	1.65911	2.51895	5e-05	0.00574615	yes
GRMZM2G424857	8:172619994-172625967	B73_Control_T0	B73_Stresses_T0	OK	1.23535	4.91976	1.99367	3.64592	5e-05	0.00574615	yes
GRMZM2G425999	4:55109835-55113173	B73_Control_T0	B73_Stresses_T0	OK	0.204427	0.70756	1.79127	2.36717	0.0004	0.0280125	yes
GRMZM2G426415	4:7316320-7318702	B73_Control_T0	B73_Stresses_T0	OK	6.83578	15.6376	1.19384	2.6627	0.00015	0.0137404	yes
GRMZM2G426613	3:184517048-184518519	B73_Control_T0	B73_Stresses_T0	OK	1.00412	5.03	2.32462	3.66754	5e-05	0.00574615	yes
GRMZM2G428040	9:151949361-151949977	B73_Control_T0	B73_Stresses_T0	OK	0.296603	2.70365	3.1883	3.94773	0.00035	0.0256264	yes
GRMZM2G429254	2:23232110-23233220	B73_Control_T0	B73_Stresses_T0	OK	3.26091	9.85158	1.59508	3.10857	5e-05	0.00574615	yes
GRMZM2G429396	7:153330869-153331777	B73_Control_T0	B73_Stresses_T0	OK	2.66975	6.82098	1.35327	2.2059	0.0005	0.0329213	yes
GRMZM2G429940	1:211584313-211586209	B73_Control_T0	B73_Stresses_T0	OK	16.7057	34.3094	1.03826	2.32184	0.0002	0.0169132	yes
GRMZM2G431030	10:69879302-69884027	B73_Control_T0	B73_Stresses_T0	OK	2.90931	15.9203	2.45211	3.86356	5e-05	0.00574615	yes
GRMZM2G431288	7:121635515-121637742	B73_Control_T0	B73_Stresses_T0	OK	0.368671	2.7009	2.87303	4.083	5e-05	0.00574615	yes
GRMZM2G431309	2:208500827-208504903	B73_Control_T0	B73_Stresses_T0	OK	3.19985	9.30938	1.54068	3.18494	5e-05	0.00574615	yes
GRMZM2G432583	8:118562817-118564187	B73_Control_T0	B73_Stresses_T0	OK	0.715523	2.99139	2.06375	3.05136	5e-05	0.00574615	yes
GRMZM2G433579	1:28862220-28868203	B73_Control_T0	B73_Stresses_T0	OK	1.03758	2.3434	1.17538	2.17173	0.00075	0.0438593	yes
GRMZM2G433959	8:159952142-159958269	B73_Control_T0	B73_Stresses_T0	OK	0.446623	2.35174	2.3966	3.05066	5e-05	0.00574615	yes
GRMZM2G434541	3:206915216-206915789	B73_Control_T0	B73_Stresses_T0	OK	20.5912	47.1133	1.19411	2.34236	0.00025	0.0199327	yes
GRMZM2G437912	2:59667645-59669581	B73_Control_T0	B73_Stresses_T0	OK	3.26507	9.89569	1.59968	3.37837	5e-05	0.00574615	yes
GRMZM2G438652	7:3077371-3078435	B73_Control_T0	B73_Stresses_T0	OK	0.189024	1.27035	2.74859	2.82044	0.0002	0.0169132	yes
GRMZM2G438871	7:31530994-31533668	B73_Control_T0	B73_Stresses_T0	OK	0.346305	1.78971	2.36961	3.54532	5e-05	0.00574615	yes
GRMZM2G442352	1:62702868-62705077	B73_Control_T0	B73_Stresses_T0	OK	3.64236	11.0706	1.60379	3.22605	5e-05	0.00574615	yes
GRMZM2G443332	5:82645718-82646644	B73_Control_T0	B73_Stresses_T0	OK	0.148353	5.21419	5.13534	5.87997	0.0003	0.0227623	yes
GRMZM2G443728	9:99682698-99687358	B73_Control_T0	B73_Stresses_T0	OK	5.65754	12.6471	1.16056	2.23561	0.00035	0.0256264	yes
GRMZM2G444567	8:11802323-11803211	B73_Control_T0	B73_Stresses_T0	OK	7.65555	18.8329	1.29868	2.64716	0.00025	0.0199327	yes
GRMZM2G445634	1:16791539-16792462	B73_Control_T0	B73_Stresses_T0	OK	33.6981	77.7854	1.20683	2.5846	0.0005	0.0329213	yes
GRMZM2G447632	3:206949797-206950761	B73_Control_T0	B73_Stresses_T0	OK	10.8267	29.9377	1.46737	2.85169	5e-05	0.00574615	yes
GRMZM2G447785	2:38710872-38712712	B73_Control_T0	B73_Stresses_T0	OK	25.9489	89.0616	1.77913	3.63106	5e-05	0.00574615	yes
GRMZM2G448001	5:1523922-1529123	B73_Control_T0	B73_Stresses_T0	OK	3.74702	11.2298	1.58351	3.06756	5e-05	0.00574615	yes
GRMZM2G448185	1:208868049-208873974	B73_Control_T0	B73_Stresses_T0	OK	0.786893	1.83262	1.21967	2.3036	0.0006	0.0370559	yes
GRMZM2G448627	10:70645288-70646218	B73_Control_T0	B73_Stresses_T0	OK	0	0.908009	inf	#NAME?	5e-05	0.00574615	yes
GRMZM2G449681	8:109739995-109742387	B73_Control_T0	B73_Stresses_T0	OK	0.68183	3.95136	2.53487	3.07755	0.00015	0.0137404	yes
GRMZM2G449709	7:153211793-153213046	B73_Control_T0	B73_Stresses_T0	OK	2.80563	7.11779	1.3431	2.57317	0.00015	0.0137404	yes
GRMZM2G450044	2:144155345-144156281	B73_Control_T0	B73_Stresses_T0	OK	0.930662	3.69233	1.9882	2.9482	5e-05	0.00574615	yes
GRMZM2G450125	1:9051957-9054944	B73_Control_T0	B73_Stresses_T0	OK	5.3711	37.5558	2.80575	5.01144	5e-05	0.00574615	yes
GRMZM2G450233	6:125337843-125340176	B73_Control_T0	B73_Stresses_T0	OK	3.8283	11.7905	1.62285	2.17354	0.0007	0.0416732	yes
GRMZM2G450512	10:93390801-93391432	B73_Control_T0	B73_Stresses_T0	OK	26.8903	350.663	3.70493	5.90295	5e-05	0.00574615	yes
GRMZM2G451314	5:170458834-170464830	B73_Control_T0	B73_Stresses_T0	OK	44.5272	94.6457	1.08785	2.23736	0.0008	0.0457597	yes
GRMZM2G453805	3:212090495-212091850	B73_Control_T0	B73_Stresses_T0	OK	0.786125	7.38887	3.23252	5.08494	5e-05	0.00574615	yes
GRMZM2G454449	9:111271439-111274299	B73_Control_T0	B73_Stresses_T0	OK	0.996538	3.42403	1.7807	2.76119	5e-05	0.00574615	yes
GRMZM2G455075	7:151229489-151232253	B73_Control_T0	B73_Stresses_T0	OK	2.17334	6.89623	1.66589	3.25916	5e-05	0.00574615	yes
GRMZM2G455440	5:139851115-139851820	B73_Control_T0	B73_Stresses_T0	OK	0.880365	9.86338	3.48591	5.02637	5e-05	0.00574615	yes
GRMZM2G457346	1:269002903-269003544	B73_Control_T0	B73_Stresses_T0	OK	0	0.479347	inf	#NAME?	5e-05	0.00574615	yes
GRMZM2G458494	7:13624622-13626638	B73_Control_T0	B73_Stresses_T0	OK	0.767691	2.43049	1.66265	2.87736	5e-05	0.00574615	yes
GRMZM2G459391	1:214284588-214291336	B73_Control_T0	B73_Stresses_T0	OK	19.9396	55.0407	1.46486	2.8392	5e-05	0.00574615	yes
GRMZM2G460383	1:207364506-207366640	B73_Control_T0	B73_Stresses_T0	OK	1.60814	3.64254	1.17955	2.3169	0.0006	0.0370559	yes
GRMZM2G462118	5:75921284-75925387	B73_Control_T0	B73_Stresses_T0	OK	0.617001	2.48201	2.00816	2.75368	5e-05	0.00574615	yes
GRMZM2G463953	9:85230495-85231545	B73_Control_T0	B73_Stresses_T0	OK	9.3341	23.2516	1.31675	2.78209	5e-05	0.00574615	yes
GRMZM2G464013	2:158433915-158434970	B73_Control_T0	B73_Stresses_T0	OK	3.12299	7.5367	1.27101	2.36979	0.00045	0.0305261	yes
GRMZM2G467893	1:260804237-260807046	B73_Control_T0	B73_Stresses_T0	OK	0.495177	1.67459	1.75779	2.87746	5e-05	0.00574615	yes
GRMZM2G468585	5:195180107-195181569	B73_Control_T0	B73_Stresses_T0	OK	0.158848	2.39881	3.91659	4.42757	0.0001	0.0101043	yes
GRMZM2G468756	10:132565062-132567733	B73_Control_T0	B73_Stresses_T0	OK	0.884711	2.44389	1.4659	2.72031	5e-05	0.00574615	yes
GRMZM2G468855	10:132641378-132643788	B73_Control_T0	B73_Stresses_T0	OK	7.9514	16.985	1.09498	2.14629	0.0006	0.0370559	yes
GRMZM2G469409	7:121216158-121220795	B73_Control_T0	B73_Stresses_T0	OK	2.35825	9.06054	1.94188	2.8328	5e-05	0.00574615	yes
GRMZM2G470075	2:203907311-203910210	B73_Control_T0	B73_Stresses_T0	OK	2.12233	5.50063	1.37395	2.27637	0.00055	0.0349306	yes
GRMZM2G470882	2:44816281-44817999	B73_Control_T0	B73_Stresses_T0	OK	2.13028	9.35215	2.13426	3.52222	5e-05	0.00574615	yes
GRMZM2G471517	3:22963599-22965029	B73_Control_T0	B73_Stresses_T0	OK	4.98225	14.7327	1.56416	2.92587	5e-05	0.00574615	yes
GRMZM2G472167	1:8552956-8556040	B73_Control_T0	B73_Stresses_T0	OK	5.04576	12.2487	1.27948	2.58115	0.0001	0.0101043	yes
GRMZM2G472248	3:36311865-36312838	B73_Control_T0	B73_Stresses_T0	OK	9.72461	22.8975	1.23548	2.73085	0.00015	0.0137404	yes
GRMZM2G473480	4:3051214-3054036	B73_Control_T0	B73_Stresses_T0	OK	31.4216	87.1712	1.4721	2.93717	5e-05	0.00574615	yes
GRMZM2G474153	2:79327895-79347754	B73_Control_T0	B73_Stresses_T0	OK	0.760261	2.01198	1.40405	2.40161	0.00025	0.0199327	yes
GRMZM2G474160	4:225417945-225420179	B73_Control_T0	B73_Stresses_T0	OK	1.68156	8.11048	2.26999	2.90623	5e-05	0.00574615	yes
GRMZM2G475380	1:4760776-4765803	B73_Control_T0	B73_Stresses_T0	OK	0.551079	6.23865	3.5009	4.01804	5e-05	0.00574615	yes
GRMZM2G475702	4:77507996-77510091	B73_Control_T0	B73_Stresses_T0	OK	0.210104	1.27346	2.59958	3.69742	5e-05	0.00574615	yes
GRMZM2G478417	1:199519464-199525696	B73_Control_T0	B73_Stresses_T0	OK	1.37418	3.99591	1.53995	2.68913	5e-05	0.00574615	yes
GRMZM2G478568	1:259836587-259838272	B73_Control_T0	B73_Stresses_T0	OK	6.70856	14.3493	1.0969	2.32511	0.00055	0.0349306	yes
GRMZM2G479038	3:10690422-10692428	B73_Control_T0	B73_Stresses_T0	OK	3.59674	8.80852	1.29221	2.44764	0.0001	0.0101043	yes
GRMZM2G479546	2:70910646-70916161	B73_Control_T0	B73_Stresses_T0	OK	0.471312	1.31158	1.47655	2.14046	0.0005	0.0329213	yes
GRMZM2G479760	5:210071175-210100758	B73_Control_T0	B73_Stresses_T0	OK	5.85084	15.0112	1.35933	2.48686	0.00025	0.0199327	yes
GRMZM2G481506	10:124868264-124868514	B73_Control_T0	B73_Stresses_T0	OK	0	1.11355	inf	#NAME?	0.0005	0.0329213	yes
GRMZM2G483598	6:14357579-14358669	B73_Control_T0	B73_Stresses_T0	OK	4.4626	10.1881	1.19093	2.20242	0.0005	0.0329213	yes
GRMZM2G484436	2:47632759-47634609	B73_Control_T0	B73_Stresses_T0	OK	0	1.16529	inf	#NAME?	5e-05	0.00574615	yes
GRMZM2G489119	3:222928408-222930027	B73_Control_T0	B73_Stresses_T0	OK	3.3399	20.6507	2.62831	4.33886	5e-05	0.00574615	yes
GRMZM2G493630	3:127480887-127481321	B73_Control_T0	B73_Stresses_T0	OK	0	0.671481	inf	#NAME?	5e-05	0.00574615	yes
GRMZM2G495047	3:517945-518038	B73_Control_T0	B73_Stresses_T0	OK	33.5573	0	#NAME?	#NAME?	0.0001	0.0101043	yes
GRMZM2G496634	10:65433200-65433525	B73_Control_T0	B73_Stresses_T0	OK	0	0.749656	inf	#NAME?	5e-05	0.00574615	yes
GRMZM2G497452	10:131194671-131194822	B73_Control_T0	B73_Stresses_T0	OK	0	5.20402	inf	#NAME?	0.00045	0.0334161	yes
GRMZM2G499527	5:192935822-192935907	B73_Control_T0	B73_Stresses_T0	OK	37.2087	0	#NAME?	#NAME?	0.0001	0.011388	yes
GRMZM2G502289	2:110783961-110784259	B73_Control_T0	B73_Stresses_T0	OK	0	0.714139	inf	#NAME?	0.0005	0.0329213	yes
GRMZM2G502380	5:3151249-3151485	B73_Control_T0	B73_Stresses_T0	OK	0	2.69527	inf	#NAME?	5e-05	0.00574615	yes
GRMZM2G502415	2:159141062-159141187	B73_Control_T0	B73_Stresses_T0	OK	0	10.7255	inf	#NAME?	0.0007	0.0416732	yes
GRMZM2G505530	10:86738737-86738814	B73_Control_T0	B73_Stresses_T0	OK	0	51.4993	inf	#NAME?	0.0002	0.0169132	yes
GRMZM2G506747	10:87433013-87433120	B73_Control_T0	B73_Stresses_T0	OK	0	20.5097	inf	#NAME?	5e-05	0.00574615	yes
GRMZM2G507586	5:97306985-97307085	B73_Control_T0	B73_Stresses_T0	OK	11.9936	0	#NAME?	#NAME?	5e-05	0.00574615	yes
GRMZM2G508260	8:48149152-48149282	B73_Control_T0	B73_Stresses_T0	OK	7.71132	0	#NAME?	#NAME?	5e-05	0.00574615	yes
GRMZM2G512787	10:78303752-78303845	B73_Control_T0	B73_Stresses_T0	OK	41.4844	0	#NAME?	#NAME?	0.00045	0.0305261	yes
GRMZM2G514245	10:94859032-94859582	B73_Control_T0	B73_Stresses_T0	OK	5.31266	16.7973	1.66072	2.49472	0.0002	0.0169132	yes
GRMZM2G514988	1:181240594-181240682	B73_Control_T0	B73_Stresses_T0	OK	0	33.493	inf	#NAME?	0.0001	0.0101043	yes
GRMZM2G517262	2:88945749-88945928	B73_Control_T0	B73_Stresses_T0	OK	0	2.88263	inf	#NAME?	5e-05	0.00574615	yes
GRMZM2G517972	1:258938103-258942647	B73_Control_T0	B73_Stresses_T0	OK	5.06517	13.3674	1.40003	2.24756	0.00055	0.0349306	yes
GRMZM2G518665	6:114558001-114558083	B73_Control_T0	B73_Stresses_T0	OK	0	54.3514	inf	#NAME?	5e-05	0.00574615	yes
GRMZM2G522904	1:1497026-1497123	B73_Control_T0	B73_Stresses_T0	OK	32.6518	0	#NAME?	#NAME?	0.0001	0.011388	yes
GRMZM2G523174	1:115169892-115170008	B73_Control_T0	B73_Stresses_T0	OK	0	22.4494	inf	#NAME?	5e-05	0.00574615	yes
GRMZM2G525319	2:4825902-4826011	B73_Control_T0	B73_Stresses_T0	OK	8.71996	0	#NAME?	#NAME?	5e-05	0.00574615	yes
GRMZM2G525326	1:152312572-152312661	B73_Control_T0	B73_Stresses_T0	OK	0	41.2793	inf	#NAME?	0.0003	0.0227623	yes
GRMZM2G532031	8:94386749-94386828	B73_Control_T0	B73_Stresses_T0	OK	0	62.2001	inf	#NAME?	5e-05	0.00574615	yes
GRMZM2G533650	6:115772343-115773019	B73_Control_T0	B73_Stresses_T0	OK	347.816	799.367	1.20053	2.52034	0.0001	0.0101043	yes
GRMZM2G535659	2:142433693-142433975	B73_Control_T0	B73_Stresses_T0	OK	0	0.719673	inf	#NAME?	0.00055	0.0349306	yes
GRMZM2G535791	8:81995291-81996035	B73_Control_T0	B73_Stresses_T0	OK	5.50878	17.279	1.64922	2.84469	5e-05	0.00574615	yes
GRMZM2G536537	9:113582453-113582540	B73_Control_T0	B73_Stresses_T0	OK	31.4744	0	#NAME?	#NAME?	5e-05	0.00574615	yes
GRMZM2G536843	4:24974708-24977657	B73_Control_T0	B73_Stresses_T0	OK	5.41008	12.2785	1.18241	2.10331	0.00065	0.0394833	yes
GRMZM2G542071	3:219409933-219410237	B73_Control_T0	B73_Stresses_T0	OK	0	0.636328	inf	#NAME?	0.0002	0.0169132	yes
GRMZM2G542515	9:38413717-38413823	B73_Control_T0	B73_Stresses_T0	OK	10.1486	0	#NAME?	#NAME?	5e-05	0.00574615	yes
GRMZM2G547449	8:145594296-145594527	B73_Control_T0	B73_Stresses_T0	OK	0	1.62418	inf	#NAME?	5e-05	0.00574615	yes
GRMZM2G548446	10:72810010-72810149	B73_Control_T0	B73_Stresses_T0	OK	0	8.07131	inf	#NAME?	0.0002	0.0169132	yes
GRMZM2G549120	4:145270743-145270843	B73_Control_T0	B73_Stresses_T0	OK	0	24.1395	inf	#NAME?	0.00015	0.0137404	yes
GRMZM2G550537	8:59043114-59043290	B73_Control_T0	B73_Stresses_T0	OK	2.86616	0	#NAME?	#NAME?	5e-05	0.00574615	yes
GRMZM2G551655	7:161299899-161300168	B73_Control_T0	B73_Stresses_T0	OK	0	1.19438	inf	#NAME?	0.0002	0.0169132	yes
GRMZM2G552418	6:2587513-2588853	B73_Control_T0	B73_Stresses_T0	OK	0.478747	5.173	3.43366	3.94852	5e-05	0.00574615	yes
GRMZM2G553124	10:112387308-112387460	B73_Control_T0	B73_Stresses_T0	OK	0	9.22997	inf	#NAME?	5e-05	0.00574615	yes
GRMZM2G556504	9:74252491-74252607	B73_Control_T0	B73_Stresses_T0	OK	0	19.134	inf	#NAME?	5e-05	0.00574615	yes
GRMZM2G558232	7:5533342-5533500	B73_Control_T0	B73_Stresses_T0	OK	0	5.6206	inf	#NAME?	0.00035	0.0256264	yes
GRMZM2G559426	1:59187961-59188174	B73_Control_T0	B73_Stresses_T0	OK	0	1.91705	inf	#NAME?	0.0001	0.0101043	yes
GRMZM2G560658	7:73611159-73611418	B73_Control_T0	B73_Stresses_T0	OK	0	0.986471	inf	#NAME?	5e-05	0.00574615	yes
GRMZM2G562099	5:36112008-36112110	B73_Control_T0	B73_Stresses_T0	OK	29.3893	0	#NAME?	#NAME?	0.00045	0.0305261	yes
GRMZM2G565546	4:12799067-12799170	B73_Control_T0	B73_Stresses_T0	OK	0	24.7488	inf	#NAME?	0.00015	0.0137404	yes
GRMZM2G566147	4:41392522-41392641	B73_Control_T0	B73_Stresses_T0	OK	0	18.0195	inf	#NAME?	5e-05	0.00574615	yes
GRMZM2G567452	4:18244662-18245553	B73_Control_T0	B73_Stresses_T0	OK	36.0961	108.831	1.59217	2.59743	0.00015	0.0137404	yes
GRMZM2G567527	5:75853436-75853788	B73_Control_T0	B73_Stresses_T0	OK	0	0.74763	inf	#NAME?	5e-05	0.00574615	yes
GRMZM2G568354	2:186853689-186853769	B73_Control_T0	B73_Stresses_T0	OK	0	61.3514	inf	#NAME?	0.00035	0.0256264	yes
GRMZM2G568749	8:99536001-99537245	B73_Control_T0	B73_Stresses_T0	OK	0	1.04478	inf	#NAME?	5e-05	0.00574615	yes
GRMZM2G569566	3:187115974-187116068	B73_Control_T0	B73_Stresses_T0	OK	0	26.2552	inf	#NAME?	0.0007	0.0416732	yes
GRMZM2G570096	3:187699963-187700093	B73_Control_T0	B73_Stresses_T0	OK	4.98001	0	#NAME?	#NAME?	5e-05	0.00574615	yes
GRMZM2G576392	7:9389101-9389225	B73_Control_T0	B73_Stresses_T0	OK	0	13.0608	inf	#NAME?	5e-05	0.00574615	yes
GRMZM2G579188	5:5021969-5022081	B73_Control_T0	B73_Stresses_T0	OK	14.0493	0	#NAME?	#NAME?	5e-05	0.00574615	yes
GRMZM2G579902	2:113498142-113498560	B73_Control_T0	B73_Stresses_T0	OK	0	0.414224	inf	#NAME?	5e-05	0.00574615	yes
GRMZM2G579922	10:1253366-1253469	B73_Control_T0	B73_Stresses_T0	OK	0	23.0145	inf	#NAME?	0.00025	0.0199327	yes
GRMZM2G580611	8:163729717-163729925	B73_Control_T0	B73_Stresses_T0	OK	1.68457	0	#NAME?	#NAME?	5e-05	0.00574615	yes
GRMZM2G581403	2:88611159-88611275	B73_Control_T0	B73_Stresses_T0	OK	0	21.2376	inf	#NAME?	5e-05	0.00574615	yes
GRMZM2G583296	1:75295888-75295980	B73_Control_T0	B73_Stresses_T0	OK	0	24.4161	inf	#NAME?	0.0006	0.0370559	yes
GRMZM2G584171	10:105769087-105769195	B73_Control_T0	B73_Stresses_T0	OK	0	16.6481	inf	#NAME?	0.00055	0.0349306	yes
GRMZM2G589258	1:16402208-16402937	B73_Control_T0	B73_Stresses_T0	OK	0.53734	0	#NAME?	#NAME?	5e-05	0.00574615	yes
GRMZM2G590209	8:19562839-19562939	B73_Control_T0	B73_Stresses_T0	OK	0	15.1688	inf	#NAME?	0.00075	0.0438593	yes
GRMZM2G700208	10:33357028-33360934	B73_Control_T0	B73_Stresses_T0	OK	54.2666	171.087	1.65659	3.29636	5e-05	0.00574615	yes
GRMZM2G701082	6:113738135-113741258	B73_Control_T0	B73_Stresses_T0	OK	10.0199	27.9428	1.47961	2.55293	0.0001	0.0101043	yes
GRMZM2G702991	2:29272896-29274262	B73_Control_T0	B73_Stresses_T0	OK	2.95367	7.12618	1.27062	2.45038	0.0004	0.0280125	yes
GRMZM2G703858	1:192965167-192967819	B73_Control_T0	B73_Stresses_T0	OK	9.14248	23.1363	1.3395	2.57701	0.0002	0.0169132	yes
GRMZM5G800032	4:122702505-122703826	B73_Control_T0	B73_Stresses_T0	OK	1.01527	3.03953	1.58198	2.61167	0.0001	0.0101043	yes
GRMZM5G800586	3:200503798-200505886	B73_Control_T0	B73_Stresses_T0	OK	48.3326	145.858	1.5935	3.57174	5e-05	0.00574615	yes
GRMZM5G801627	6:132847403-132849278	B73_Control_T0	B73_Stresses_T0	OK	4.70522	32.9442	2.80769	5.7201	5e-05	0.00574615	yes
GRMZM5G801875	4:49942923-49945493	B73_Control_T0	B73_Stresses_T0	OK	7.25112	14.6162	1.01129	2.11991	0.0005	0.0329213	yes
GRMZM5G803404	2:101898058-101900116	B73_Control_T0	B73_Stresses_T0	OK	0.485295	1.37496	1.50245	2.22258	0.0004	0.0280125	yes
GRMZM5G803475	4:3270660-3272696	B73_Control_T0	B73_Stresses_T0	OK	4.76738	14.257	1.58041	3.30992	5e-05	0.00574615	yes
GRMZM5G804292	9:134152465-134154240	B73_Control_T0	B73_Stresses_T0	OK	15.9756	88.0575	2.46258	4.51021	5e-05	0.00574615	yes
GRMZM5G806182	2:54473359-54474872	B73_Control_T0	B73_Stresses_T0	OK	18.3813	66.7754	1.86108	2.79764	0.00015	0.0137404	yes
GRMZM5G807269	10:93153397-93155033	B73_Control_T0	B73_Stresses_T0	OK	1.51663	51.0658	5.07341	7.45699	5e-05	0.00574615	yes
GRMZM5G809218	1:285410264-285411865	B73_Control_T0	B73_Stresses_T0	OK	16.5736	58.3907	1.81685	3.94535	5e-05	0.00574615	yes
GRMZM5G812811	2:43746149-43747663	B73_Control_T0	B73_Stresses_T0	OK	21.3925	58.6706	1.45553	3.16297	5e-05	0.00574615	yes
GRMZM5G815835	5:118461726-118468020	B73_Control_T0	B73_Stresses_T0	OK	19.6788	40.6641	1.04711	2.14726	0.00055	0.0349306	yes
GRMZM5G816887	6:68424130-68424364	B73_Control_T0	B73_Stresses_T0	OK	0	1.07393	inf	#NAME?	0.00055	0.0349306	yes
GRMZM5G818101	8:72141438-72143820	B73_Control_T0	B73_Stresses_T0	OK	0.405685	3.574	3.13911	4.12256	5e-05	0.00574615	yes
GRMZM5G821047	7:120797781-120799329	B73_Control_T0	B73_Stresses_T0	OK	1.28061	14.2475	3.47581	4.08427	5e-05	0.00574615	yes
GRMZM5G821587	9:156035086-156036567	B73_Control_T0	B73_Stresses_T0	OK	6.14466	21.1073	1.78033	3.66323	5e-05	0.00574615	yes
GRMZM5G822100	1:62561368-62563878	B73_Control_T0	B73_Stresses_T0	OK	0.42054	1.72363	2.03513	3.21615	5e-05	0.00574615	yes
GRMZM5G822929	1:74215972-74216431	B73_Control_T0	B73_Stresses_T0	OK	0	1.9425	inf	#NAME?	5e-05	0.00574615	yes
GRMZM5G823552	4:96336662-96338570	B73_Control_T0	B73_Stresses_T0	OK	5.1925	17.3731	1.74235	2.78225	5e-05	0.00574615	yes
GRMZM5G824741	6:105363982-105364262	B73_Control_T0	B73_Stresses_T0	OK	0	0.783461	inf	#NAME?	5e-05	0.00574615	yes
GRMZM5G825898	7:143856269-143858096	B73_Control_T0	B73_Stresses_T0	OK	25.5351	75.9905	1.57334	3.28464	5e-05	0.00574615	yes
GRMZM5G826357	5:206972500-206976357	B73_Control_T0	B73_Stresses_T0	OK	10.7943	29.4959	1.45025	2.32279	0.0003	0.0227623	yes
GRMZM5G826658	2:70340626-70344760	B73_Control_T0	B73_Stresses_T0	OK	3.68921	7.55165	1.03348	2.0672	0.0008	0.0457597	yes
GRMZM5G827286	10:33024918-33029483	B73_Control_T0	B73_Stresses_T0	OK	3.26324	7.5427	1.20878	2.36556	0.0002	0.0169132	yes
GRMZM5G827496	6:146857762-146888880	B73_Control_T0	B73_Stresses_T0	OK	0.816563	5.72226	2.80895	3.76598	5e-05	0.00574615	yes
GRMZM5G831224	10:15921462-15924280	B73_Control_T0	B73_Stresses_T0	OK	0.640413	10.6163	4.05114	5.79519	5e-05	0.00574615	yes
GRMZM5G831577	7:163828697-163831089	B73_Control_T0	B73_Stresses_T0	OK	2.70638	10.6614	1.97797	3.87025	5e-05	0.00574615	yes
GRMZM5G832466	6:63590849-63596514	B73_Control_T0	B73_Stresses_T0	OK	1.64768	4.92402	1.5794	2.37228	0.00045	0.0305261	yes
GRMZM5G833699	10:93697765-93700740	B73_Control_T0	B73_Stresses_T0	OK	0.279147	1.07324	1.94287	2.74211	0.0001	0.0101043	yes
GRMZM5G835323	7:154305566-154308577	B73_Control_T0	B73_Stresses_T0	OK	78.2524	191.23	1.2891	2.32666	0.0008	0.0457597	yes
GRMZM5G835704	8:152263137-152264383	B73_Control_T0	B73_Stresses_T0	OK	5.73552	17.6688	1.62321	3.27254	5e-05	0.00574615	yes
GRMZM5G836222	9:102483300-102485242	B73_Control_T0	B73_Stresses_T0	OK	95.033	216.045	1.18483	2.19052	0.00075	0.0438593	yes
GRMZM5G838098	1:16782462-16783895	B73_Control_T0	B73_Stresses_T0	OK	2.64931	10.5876	1.99869	2.91267	0.00055	0.0349306	yes
GRMZM5G838367	1:183109838-183110804	B73_Control_T0	B73_Stresses_T0	OK	0.509193	3.48337	2.7742	3.55297	0.00015	0.0137404	yes
GRMZM5G839518	5:174979820-174983548	B73_Control_T0	B73_Stresses_T0	OK	0.491422	2.03432	2.04951	2.87055	5e-05	0.00574615	yes
GRMZM5G839738	10:120772919-120776232	B73_Control_T0	B73_Stresses_T0	OK	17.9261	36.4829	1.02516	2.23464	0.0007	0.0416732	yes
GRMZM5G842695	1:245369016-245372021	B73_Control_T0	B73_Stresses_T0	OK	0.855714	3.33806	1.96381	3.16449	5e-05	0.00574615	yes
GRMZM5G844514	6:39478964-39479974	B73_Control_T0	B73_Stresses_T0	OK	0.401621	2.63251	2.71253	2.89687	0.0004	0.0280125	yes
GRMZM5G844545	3:150207834-150208861	B73_Control_T0	B73_Stresses_T0	OK	19.4325	87.4962	2.17075	3.41028	5e-05	0.00574615	yes
GRMZM5G847982	6:161998677-162000549	B73_Control_T0	B73_Stresses_T0	OK	4.49199	15.3728	1.77496	3.9332	5e-05	0.00574615	yes
GRMZM5G851266	10:59669630-59671907	B73_Control_T0	B73_Stresses_T0	OK	15.9999	40.373	1.33533	2.81159	5e-05	0.00574615	yes
GRMZM5G852396	9:18325418-18326021	B73_Control_T0	B73_Stresses_T0	OK	15.0872	32.5852	1.11089	2.41329	0.0003	0.0227623	yes
GRMZM5G855013	1:94273045-94273230	B73_Control_T0	B73_Stresses_T0	OK	3.40073	0	#NAME?	#NAME?	0.00045	0.0305261	yes
GRMZM5G857693	3:20433459-20434421	B73_Control_T0	B73_Stresses_T0	OK	0.723813	7.33242	3.3406	4.77901	5e-05	0.00574615	yes
GRMZM5G858128	10:119779456-119780511	B73_Control_T0	B73_Stresses_T0	OK	0.51309	1.86118	1.85893	2.4803	0.00045	0.0305261	yes
GRMZM5G859521	7:117136075-117136248	B73_Control_T0	B73_Stresses_T0	OK	0	5.08223	inf	#NAME?	5e-05	0.00574615	yes
GRMZM5G861127	8:96330854-96332948	B73_Control_T0	B73_Stresses_T0	OK	24.8566	67.0842	1.43234	2.92678	0.0001	0.0101043	yes
GRMZM5G861558	4:104889109-104889305	B73_Control_T0	B73_Stresses_T0	OK	0	1.377	inf	#NAME?	0.00025	0.0199327	yes
GRMZM5G862325	4:4553311-4555397	B73_Control_T0	B73_Stresses_T0	OK	1.06372	4.44923	2.06444	3.11327	5e-05	0.00574615	yes
GRMZM5G863645	1:269350250-269355402	B73_Control_T0	B73_Stresses_T0	OK	0.979123	4.02878	2.04078	3.29003	5e-05	0.00574615	yes
GRMZM5G870446	10:121709101-121712471	B73_Control_T0	B73_Stresses_T0	OK	3.90575	10.0901	1.36927	2.47556	0.0002	0.0169132	yes
GRMZM5G870606	3:6648611-6650405	B73_Control_T0	B73_Stresses_T0	OK	5.4425	24.5289	2.17214	4.37577	5e-05	0.00574615	yes
GRMZM5G870932	9:142082080-142086925	B73_Control_T0	B73_Stresses_T0	OK	3.98087	8.68658	1.12571	2.09522	0.0005	0.0329213	yes
GRMZM5G872184	9:125176154-125177527	B73_Control_T0	B73_Stresses_T0	OK	3.14572	7.35459	1.22526	2.31086	0.0003	0.0227623	yes
GRMZM5G872392	5:164895209-164898398	B73_Control_T0	B73_Stresses_T0	OK	5.69224	27.3428	2.26409	3.83002	5e-05	0.00574615	yes
GRMZM5G873446	10:90214396-90215794	B73_Control_T0	B73_Stresses_T0	OK	1.51119	5.50124	1.86407	2.94984	5e-05	0.00574615	yes
GRMZM5G873765	6:127465059-127466449	B73_Control_T0	B73_Stresses_T0	OK	2.37258	5.99436	1.33715	2.27369	0.0006	0.0370559	yes
GRMZM5G873964	2:222563837-222565197	B73_Control_T0	B73_Stresses_T0	OK	5.51926	13.9955	1.34241	2.87871	5e-05	0.00574615	yes
GRMZM5G874955	3:224547412-224551627	B73_Control_T0	B73_Stresses_T0	OK	0.403723	1.68524	2.06152	2.97406	5e-05	0.00574615	yes
GRMZM5G879913	7:5568048-5570142	B73_Control_T0	B73_Stresses_T0	OK	2.66055	5.93898	1.15849	2.30188	0.00055	0.0349306	yes
GRMZM5G882427	2:6628480-6630135	B73_Control_T0	B73_Stresses_T0	OK	3.71696	8.7353	1.23273	2.62273	0.0002	0.0169132	yes
GRMZM5G883417	7:136213369-136214936	B73_Control_T0	B73_Stresses_T0	OK	0.197766	0.738441	1.90069	2.51451	0.0003	0.0227623	yes
GRMZM5G883969	1:296787365-296791021	B73_Control_T0	B73_Stresses_T0	OK	2.81361	7.67389	1.44753	2.65539	0.0001	0.0101043	yes
GRMZM5G888931	7:47738517-47740886	B73_Control_T0	B73_Stresses_T0	OK	4.39781	11.4571	1.38138	2.43445	0.0003	0.0227623	yes
GRMZM5G889052	7:160189920-160192923	B73_Control_T0	B73_Stresses_T0	OK	1.34347	4.39894	1.7112	3.30474	5e-05	0.00574615	yes
GRMZM5G889229	4:114127440-114127775	B73_Control_T0	B73_Stresses_T0	OK	0	0.598352	inf	#NAME?	5e-05	0.00574615	yes
GRMZM5G890843	3:13397178-13400400	B73_Control_T0	B73_Stresses_T0	OK	2.48652	5.46166	1.13521	2.0973	0.00055	0.0349306	yes
GRMZM5G892675	8:141864687-141871565	B73_Control_T0	B73_Stresses_T0	OK	0.111137	0.639448	2.52449	3.34779	5e-05	0.00574615	yes
GRMZM5G893912	1:180635458-180637364	B73_Control_T0	B73_Stresses_T0	OK	0.0741779	0.783558	3.40098	3.82402	0.00035	0.0256264	yes
GRMZM5G898274_O_1	6:137586668-137588160	B73_Control_T0	B73_Stresses_T0	OK	3.5394	13.4964	1.931	3.67615	5e-05	0.00574615	yes
GRMZM5G898939	5:209266860-209267076	B73_Control_T0	B73_Stresses_T0	OK	0	1.40429	inf	#NAME?	0.00025	0.0199327	yes
GRMZM5G899851	5:4589116-4593360	B73_Control_T0	B73_Stresses_T0	OK	0.263952	1.11745	2.08186	2.95962	5e-05	0.00574615	yes
GRMZM6G182520	scaffold_288:1499-2578	B73_Control_T0	B73_Stresses_T0	OK	7.23951	31.0099	2.09877	3.84532	5e-05	0.00574615	yes
GRMZM6G192875	scaffold_492:597-1228	B73_Control_T0	B73_Stresses_T0	OK	0.23117	2.24939	3.28251	3.63801	0.00045	0.0305261	yes
GRMZM6G317966	2:206337618-206338882	B73_Control_T0	B73_Stresses_T0	OK	1.79705	6.62758	1.88285	2.72456	0.00055	0.0349306	yes
GRMZM6G441368	scaffold_6:0-905	B73_Control_T0	B73_Stresses_T0	OK	1.13303	4.12691	1.86488	2.37223	0.0003	0.0227623	yes
GRMZM6G617209	4:1252637-1254044	B73_Control_T0	B73_Stresses_T0	OK	57.7631	187.54	1.69898	3.65214	5e-05	0.00574615	yes
GRMZM6G732597	scaffold_304:1012-1653	B73_Control_T0	B73_Stresses_T0	OK	55.5529	134.738	1.27822	2.71825	5e-05	0.00574615	yes
GRMZM6G734131	scaffold_26:0-2675	B73_Control_T0	B73_Stresses_T0	OK	7.02822	21.611	1.62053	2.76816	0.00015	0.0137404	yes
GRMZM6G734131	scaffold_26:0-2675	B73_Control_T0	B73_Stresses_T0	OK	2.51566	11.6952	2.21691	2.383	0.00085	0.0480503	yes
GRMZM6G851663	2:58076050-58076601	B73_Control_T0	B73_Stresses_T0	OK	16.8871	65.1901	1.94873	3.71769	5e-05	0.00574615	yes
GRMZM6G901724	scaffold_440:1960-4374	B73_Control_T0	B73_Stresses_T0	OK	4.73599	14.4955	1.61386	2.44517	0.0002	0.0169132	yes
XLOC_010638	1:76201741-76201834	B73_Control_T0	B73_Stresses_T0	OK	0	132.586	inf	#NAME?	5e-05	0.00574615	yes
XLOC_026623	2:62119424-62119657	B73_Control_T0	B73_Stresses_T0	OK	0	1.88567	inf	#NAME?	5e-05	0.00574615	yes
XLOC_035164	2:145784507-145785243	B73_Control_T0	B73_Stresses_T0	OK	41.6999	85.0919	1.02898	2.18662	0.0006	0.0370559	yes
XLOC_044975	3:29647028-29647331	B73_Control_T0	B73_Stresses_T0	OK	0	0.680255	inf	#NAME?	5e-05	0.00574615	yes
XLOC_044976	3:29649985-29650775	B73_Control_T0	B73_Stresses_T0	OK	1.5475	9.52122	2.62121	3.38366	0.0001	0.0101043	yes
XLOC_049824	3:226963409-226963923	B73_Control_T0	B73_Stresses_T0	OK	0	0.51025	inf	#NAME?	5e-05	0.00574615	yes
XLOC_049825	3:226965181-226965492	B73_Control_T0	B73_Stresses_T0	OK	0	1.13849	inf	#NAME?	5e-05	0.00574615	yes
XLOC_052605	4:107856785-107857110	B73_Control_T0	B73_Stresses_T0	OK	0	1.16019	inf	#NAME?	5e-05	0.00574615	yes
XLOC_058903	4:100435151-100435561	B73_Control_T0	B73_Stresses_T0	OK	0	1.08078	inf	#NAME?	5e-05	0.00574615	yes
XLOC_065041	5:72211317-72211638	B73_Control_T0	B73_Stresses_T0	OK	0	1.32026	inf	#NAME?	5e-05	0.00574615	yes
XLOC_070042	5:31645782-31645992	B73_Control_T0	B73_Stresses_T0	OK	0	3.02593	inf	#NAME?	5e-05	0.00574615	yes
XLOC_074728	5:214767215-214767532	B73_Control_T0	B73_Stresses_T0	OK	0	1.21967	inf	#NAME?	5e-05	0.00574615	yes
XLOC_075158	6:13448538-13451469	B73_Control_T0	B73_Stresses_T0	OK	0.859087	3.95663	2.2034	2.79994	0.00015	0.0137404	yes
XLOC_076583	6:83522413-83522622	B73_Control_T0	B73_Stresses_T0	OK	17.0999	47.4195	1.47149	2.24154	0.0008	0.0457597	yes
XLOC_079678	6:2584587-2584897	B73_Control_T0	B73_Stresses_T0	OK	0	1.68117	inf	#NAME?	5e-05	0.00574615	yes
XLOC_084181	6:166829158-166829345	B73_Control_T0	B73_Stresses_T0	OK	0	6.03407	inf	#NAME?	5e-05	0.00574615	yes
XLOC_084996	7:21534461-21539928	B73_Control_T0	B73_Stresses_T0	OK	0	0.700608	inf	#NAME?	0.0004	0.0280125	yes
XLOC_085013	7:22337002-22337248	B73_Control_T0	B73_Stresses_T0	OK	0	1.42338	inf	#NAME?	0.0004	0.0280125	yes
XLOC_087098	7:129308162-129308332	B73_Control_T0	B73_Stresses_T0	OK	0	3.48002	inf	#NAME?	0.0004	0.0280125	yes
XLOC_100371	8:99539364-99539766	B73_Control_T0	B73_Stresses_T0	OK	0	1.57059	inf	#NAME?	5e-05	0.00574615	yes
XLOC_102012	8:155877917-155878123	B73_Control_T0	B73_Stresses_T0	OK	0	1.81325	inf	#NAME?	0.0008	0.0457597	yes
XLOC_104855	9:70239154-70239339	B73_Control_T0	B73_Stresses_T0	OK	0	6.25868	inf	#NAME?	5e-05	0.00574615	yes
XLOC_112321	scaffold_304:0-689	B73_Control_T0	B73_Stresses_T0	OK	64.2758	136.537	1.08694	2.26792	0.00035	0.0256264	yes
XLOC_112388	scaffold_392:182-1362	B73_Control_T0	B73_Stresses_T0	OK	4.89249	13.8731	1.50365	3.1873	5e-05	0.00574615	yes
XLOC_112429	scaffold_440:336-1841	B73_Control_T0	B73_Stresses_T0	OK	9.38789	21.6278	1.20401	2.15807	0.00075	0.0438593	yes
XLOC_112437	scaffold_442:1081-1688	B73_Control_T0	B73_Stresses_T0	OK	0.542874	3.66512	2.75517	2.71706	0.00085	0.0480503	yes
XLOC_112660	scaffold_97:1602-2991	B73_Control_T0	B73_Stresses_T0	OK	8.11077	19.2266	1.24519	2.66423	5e-05	0.00574615	yes
shRNA_Z27kG1_10871	9:20681267-20683239	B73_Control_T0	B73_Stresses_T0	OK	1.37793	3.25053	1.23817	2.21955	0.00055	0.0383034	yes
siRNA_Z27kG1_17658	scaffold_321:439-551	B73_Control_T0	B73_Stresses_T0	OK	34.2355	300.827	3.13537	4.13091	0.00045	0.0305261	yes
siRNA_Z27kG1_19222	3:143621264-143622490	B73_Control_T0	B73_Stresses_T0	OK	0	0.519822	inf	#NAME?	5e-05	0.00574615	yes

## Sheet: Stresses vS Control rmr6_Gene
test_id	locus	sample_1	sample_2	status	value_1	value_2	log2(fold_change)	test_stat	p_value	q_value	significant
AC148152.3_FG005	2:231952641-231954277	rmr6_Control_T0	rmr6_Stresses_T0	OK	0.268164	3.90392	3.86374	5.03234	5e-05	0.00713064	yes
AC177863.3_FG001	2:2216052-2216909	rmr6_Control_T0	rmr6_Stresses_T0	OK	2.07682	0	#NAME?	#NAME?	5e-05	0.00583615	yes
AC185279.3_FG002	4:127038864-127039137	rmr6_Control_T0	rmr6_Stresses_T0	OK	0	0.867463	inf	#NAME?	5e-05	0.00713064	yes
AC185467.3_FG001	4:180076610-180076871	rmr6_Control_T0	rmr6_Stresses_T0	OK	0	1.56954	inf	#NAME?	5e-05	0.00713064	yes
AC185479.3_FG006	4:180754544-180754799	rmr6_Control_T0	rmr6_Stresses_T0	OK	0	0.880937	inf	#NAME?	0.00015	0.0179503	yes
AC186321.5_FG002	1:117564654-117564864	rmr6_Control_T0	rmr6_Stresses_T0	OK	0	1.95871	inf	#NAME?	0.0001	0.0129914	yes
AC191040.2_FG001	1:11779461-11779787	rmr6_Control_T0	rmr6_Stresses_T0	OK	0	1.07993	inf	#NAME?	0.00035	0.0343081	yes
AC193786.3_FG005	8:157462748-157463805	rmr6_Control_T0	rmr6_Stresses_T0	OK	1.225	5.61121	2.19553	3.22842	5e-05	0.00713064	yes
AC195214.3_FG006	2:217233058-217233321	rmr6_Control_T0	rmr6_Stresses_T0	OK	9.37069	0	#NAME?	#NAME?	5e-05	0.00713064	yes
AC197147.3_FG002	2:133143068-133143275	rmr6_Control_T0	rmr6_Stresses_T0	OK	0	1.54021	inf	#NAME?	0.0004	0.0374667	yes
AC197705.4_FG003	8:117630363-117630962	rmr6_Control_T0	rmr6_Stresses_T0	OK	2.88069	32.8226	3.5102	5.5625	5e-05	0.00713064	yes
AC198371.3_FG007	10:5883141-5883705	rmr6_Control_T0	rmr6_Stresses_T0	OK	1.89038	6.62074	1.80832	2.2523	0.00045	0.0334721	yes
AC200099.4_FG004	8:27669625-27669715	rmr6_Control_T0	rmr6_Stresses_T0	OK	0	22.0128	inf	#NAME?	0.0004	0.0374667	yes
AC202548.4_FG002	9:15779868-15780557	rmr6_Control_T0	rmr6_Stresses_T0	OK	0	2.2331	inf	#NAME?	5e-05	0.00713064	yes
AC205843.3_FG003	4:204699205-204699307	rmr6_Control_T0	rmr6_Stresses_T0	OK	17.6173	0	#NAME?	#NAME?	5e-05	0.00583615	yes
AC208201.3_FG002	1:45370668-45372107	rmr6_Control_T0	rmr6_Stresses_T0	OK	3.81713	9.41611	1.30264	2.60996	0.0002	0.0225134	yes
AC208221.3_FG002	2:38530563-38533170	rmr6_Control_T0	rmr6_Stresses_T0	OK	1.50017	32.4217	4.43376	5.31794	5e-05	0.00713064	yes
AC209784.3_FG007	3:181162936-181166123	rmr6_Control_T0	rmr6_Stresses_T0	OK	5.35571	15.2319	1.50795	2.7913	5e-05	0.00713064	yes
AC210731.3_FG002	6:164521728-164522010	rmr6_Control_T0	rmr6_Stresses_T0	OK	0	1.41487	inf	#NAME?	5e-05	0.00713064	yes
AC210844.4_FG004	1:119251835-119252095	rmr6_Control_T0	rmr6_Stresses_T0	OK	8.70446	0	#NAME?	#NAME?	5e-05	0.00583615	yes
AC215613.3_FG005	8:114304546-114304816	rmr6_Control_T0	rmr6_Stresses_T0	OK	0	0.735725	inf	#NAME?	0.0003	0.0305927	yes
AC216249.3_FG001	9:29297908-29298238	rmr6_Control_T0	rmr6_Stresses_T0	OK	0	0.700718	inf	#NAME?	5e-05	0.00713064	yes
AC216891.3_FG004_X_1	3:22683242-22686671	rmr6_Control_T0	rmr6_Stresses_T0	OK	2.95824	12.543	2.08407	3.55227	5e-05	0.00713064	yes
AC225205.3_FG003	7:130124436-130126149	rmr6_Control_T0	rmr6_Stresses_T0	OK	13.3592	31.43	1.23431	2.36534	5e-05	0.00713064	yes
AC233861.1_FG002	2:189782202-189784338	rmr6_Control_T0	rmr6_Stresses_T0	OK	2.43907	0	#NAME?	#NAME?	5e-05	0.00713064	yes
AC233979.1_FG006	10:135080592-135082825	rmr6_Control_T0	rmr6_Stresses_T0	OK	1.28195	3.24195	1.33852	2.25996	0.0005	0.0357877	yes
AC235543.1_FG003	6:148897772-148900158	rmr6_Control_T0	rmr6_Stresses_T0	OK	4.73392	13.2486	1.48474	2.52564	0.0005	0.0432062	yes
ClusterV2_3	6:68667234-68672875	rmr6_Control_T0	rmr6_Stresses_T0	OK	0.271444	1.34365	2.30743	3.40107	5e-05	0.00713064	yes
ClusterV2_40	5:114403171-114405627	rmr6_Control_T0	rmr6_Stresses_T0	OK	0.527339	1.42918	1.43839	2.05142	0.00045	0.0334721	yes
ClusterV2_51	6:68640510-68652544	rmr6_Control_T0	rmr6_Stresses_T0	OK	0.10733	0.670868	2.64398	3.91534	5e-05	0.00713064	yes
Cluster_179	3:222932359-222934387	rmr6_Control_T0	rmr6_Stresses_T0	OK	0.10941	1.84202	4.07347	4.26888	0.00015	0.0179503	yes
Cluster_304	7:73553135-73554043	rmr6_Control_T0	rmr6_Stresses_T0	OK	1.07892	4.87479	2.17575	2.85728	0.00025	0.0267903	yes
Cluster_346	9:15219860-15221390	rmr6_Control_T0	rmr6_Stresses_T0	OK	0.263785	2.42566	3.20094	3.57109	0.00015	0.0179503	yes
Cluster_76	10:92505109-92507803	rmr6_Control_T0	rmr6_Stresses_T0	OK	0.336654	1.42746	2.08411	2.44477	0.00025	0.0267903	yes
GRMZM2G001048	4:14748386-14751790	rmr6_Control_T0	rmr6_Stresses_T0	OK	1.93974	4.50349	1.21518	2.23312	0.0006	0.0398616	yes
GRMZM2G001243	8:135551750-135576504	rmr6_Control_T0	rmr6_Stresses_T0	OK	6.61641	21.5784	1.70547	2.65574	0.0004	0.0311581	yes
GRMZM2G001676	1:233457233-233460466	rmr6_Control_T0	rmr6_Stresses_T0	OK	1.16645	3.39852	1.54278	2.67163	0.0003	0.0305927	yes
GRMZM2G002559	2:8812127-8816749	rmr6_Control_T0	rmr6_Stresses_T0	OK	1.90474	4.84034	1.34552	2.13319	0.0008	0.0480951	yes
GRMZM2G002704	4:51286228-51288398	rmr6_Control_T0	rmr6_Stresses_T0	OK	1.48385	4.52483	1.60852	3.03828	0.0005	0.0432062	yes
GRMZM2G004548	5:198868435-198870185	rmr6_Control_T0	rmr6_Stresses_T0	OK	1.4181	8.48468	2.5809	5.25734	5e-05	0.00713064	yes
GRMZM2G005146	2:184396724-184403837	rmr6_Control_T0	rmr6_Stresses_T0	OK	14.7917	48.1412	1.70248	3.84179	5e-05	0.00713064	yes
GRMZM2G005419	3:134818583-134820641	rmr6_Control_T0	rmr6_Stresses_T0	OK	5.38354	16.045	1.5755	2.61779	0.0003	0.0305927	yes
GRMZM2G005756	5:65054004-65054219	rmr6_Control_T0	rmr6_Stresses_T0	OK	1.47276	0	#NAME?	#NAME?	5e-05	0.00583615	yes
GRMZM2G005840	1:183336452-183337346	rmr6_Control_T0	rmr6_Stresses_T0	OK	18.5232	53.8003	1.53828	3.52551	5e-05	0.00713064	yes
GRMZM2G006042	10:13788433-13794457	rmr6_Control_T0	rmr6_Stresses_T0	OK	5.31405	11.3969	1.10076	2.21256	0.00035	0.0286148	yes
GRMZM2G006287	10:19523269-19525984	rmr6_Control_T0	rmr6_Stresses_T0	OK	0.395897	3.92575	3.30977	4.90662	5e-05	0.00713064	yes
GRMZM2G006450	8:150846499-150848619	rmr6_Control_T0	rmr6_Stresses_T0	OK	0.211788	1.00965	2.25317	2.59954	0.00075	0.0462622	yes
GRMZM2G007587	4:36548795-36551039	rmr6_Control_T0	rmr6_Stresses_T0	OK	6.80074	14.1596	1.05801	2.3307	0.0006	0.0398616	yes
GRMZM2G008108	7:73496760-73547865	rmr6_Control_T0	rmr6_Stresses_T0	OK	1.50011	11.6973	2.96303	3.89706	5e-05	0.00713064	yes
GRMZM2G009103	7:153894301-153896666	rmr6_Control_T0	rmr6_Stresses_T0	OK	0.894439	3.60471	2.01083	3.40926	5e-05	0.00713064	yes
GRMZM2G009212	7:62514608-62515713	rmr6_Control_T0	rmr6_Stresses_T0	OK	0	0.775827	inf	#NAME?	5e-05	0.00713064	yes
GRMZM2G009479	5:123239667-123243697	rmr6_Control_T0	rmr6_Stresses_T0	OK	5.01719	12.2288	1.28533	2.89424	5e-05	0.00713064	yes
GRMZM2G009792	6:14770291-14771363	rmr6_Control_T0	rmr6_Stresses_T0	OK	6.3576	18.6683	1.55404	3.67819	5e-05	0.00713064	yes
GRMZM2G011240	1:56763339-56766439	rmr6_Control_T0	rmr6_Stresses_T0	OK	1.03086	3.11023	1.59317	2.46185	0.00065	0.0422946	yes
GRMZM2G011367	1:276228711-276230768	rmr6_Control_T0	rmr6_Stresses_T0	OK	0	0.961452	inf	#NAME?	5e-05	0.00713064	yes
GRMZM2G011523	3:23905960-24097603	rmr6_Control_T0	rmr6_Stresses_T0	OK	40.3341	105.492	1.38707	2.36487	0.0006	0.0398616	yes
GRMZM2G011932	6:165543428-165548373	rmr6_Control_T0	rmr6_Stresses_T0	OK	6.34512	18.7632	1.56418	2.43557	0.0002	0.0188263	yes
GRMZM2G012393	4:233606521-233609685	rmr6_Control_T0	rmr6_Stresses_T0	OK	3.34735	7.21234	1.10745	2.03386	0.0006	0.0398616	yes
GRMZM2G012460	9:37701729-37702707	rmr6_Control_T0	rmr6_Stresses_T0	OK	9.98076	25.729	1.36617	2.4862	0.00025	0.0267903	yes
GRMZM2G014392	1:250953387-250956063	rmr6_Control_T0	rmr6_Stresses_T0	OK	1.25247	4.36316	1.80059	3.10759	5e-05	0.00713064	yes
GRMZM2G015605	10:87283918-87284844	rmr6_Control_T0	rmr6_Stresses_T0	OK	25.519	78.2595	1.61669	3.20887	0.0001	0.0129914	yes
GRMZM2G015739	7:2621255-2623557	rmr6_Control_T0	rmr6_Stresses_T0	OK	1.58632	5.01841	1.66154	2.46953	0.0004	0.0374667	yes
GRMZM2G017110	1:198263438-198267100	rmr6_Control_T0	rmr6_Stresses_T0	OK	34.455	87.01	1.33647	2.5747	0.0004	0.0374667	yes
GRMZM2G017411	4:201655645-201659299	rmr6_Control_T0	rmr6_Stresses_T0	OK	2.15908	4.723	1.12929	2.11127	0.00055	0.0381431	yes
GRMZM2G017522	8:130217874-130220152	rmr6_Control_T0	rmr6_Stresses_T0	OK	0.55764	1.94922	1.80549	2.88401	0.0003	0.0256896	yes
GRMZM2G017792	1:43690125-43693022	rmr6_Control_T0	rmr6_Stresses_T0	OK	1.93264	4.81219	1.31612	2.47869	0.0005	0.0432062	yes
GRMZM2G017966	6:40366468-40368354	rmr6_Control_T0	rmr6_Stresses_T0	OK	4.68731	23.6456	2.33474	3.92004	5e-05	0.00713064	yes
GRMZM2G018375	8:137677255-137679026	rmr6_Control_T0	rmr6_Stresses_T0	OK	51.5498	194.009	1.91208	3.71104	5e-05	0.00713064	yes
GRMZM2G018707	4:226224612-226226417	rmr6_Control_T0	rmr6_Stresses_T0	OK	0.13933	0.748554	2.4256	2.20035	0.0004	0.0374667	yes
GRMZM2G018837	4:235806853-235815325	rmr6_Control_T0	rmr6_Stresses_T0	OK	7.65534	16.8409	1.13743	2.0823	0.00055	0.046365	yes
GRMZM2G019090	3:136292386-136351651	rmr6_Control_T0	rmr6_Stresses_T0	OK	3.96426	10.3665	1.38681	2.14752	0.00035	0.0286148	yes
GRMZM2G019923	8:146599828-146601395	rmr6_Control_T0	rmr6_Stresses_T0	OK	1.07161	4.73372	2.1432	3.31437	5e-05	0.00713064	yes
GRMZM2G020081	4:140726568-140729619	rmr6_Control_T0	rmr6_Stresses_T0	OK	0.958096	3.0382	1.66497	2.56339	5e-05	0.00713064	yes
GRMZM2G020148	8:4432843-4434564	rmr6_Control_T0	rmr6_Stresses_T0	OK	7.21191	15.8518	1.13619	2.33213	0.0003	0.0256896	yes
GRMZM2G020712	7:166773687-166773899	rmr6_Control_T0	rmr6_Stresses_T0	OK	0	1.99672	inf	#NAME?	0.00055	0.0381431	yes
GRMZM2G020761	9:127562918-127567385	rmr6_Control_T0	rmr6_Stresses_T0	OK	4.06623	11.6633	1.52021	2.36789	0.00045	0.0402612	yes
GRMZM2G021378	3:134115510-134120841	rmr6_Control_T0	rmr6_Stresses_T0	OK	0.938756	2.42069	1.36659	2.24195	0.0008	0.0480951	yes
GRMZM2G022499	1:188491126-188495082	rmr6_Control_T0	rmr6_Stresses_T0	OK	0.612458	1.89471	1.6293	2.94246	0.0002	0.0225134	yes
GRMZM2G022645	5:196559978-196563662	rmr6_Control_T0	rmr6_Stresses_T0	OK	0.794124	2.3247	1.54961	2.4038	0.00045	0.0402612	yes
GRMZM2G022958	8:162551645-162552395	rmr6_Control_T0	rmr6_Stresses_T0	OK	43.8302	129.563	1.56365	3.28961	5e-05	0.00713064	yes
GRMZM2G023711	5:211399848-211401726	rmr6_Control_T0	rmr6_Stresses_T0	OK	1.3697	4.05252	1.56496	2.35346	0.0004	0.0311581	yes
GRMZM2G023786	3:224047477-224049735	rmr6_Control_T0	rmr6_Stresses_T0	OK	0.747245	4.11773	2.4622	3.56338	0.00035	0.0343081	yes
GRMZM2G023827	8:167667210-167669255	rmr6_Control_T0	rmr6_Stresses_T0	OK	3.01445	9.17257	1.60543	2.8409	5e-05	0.00713064	yes
GRMZM2G023982	5:21012076-21025199	rmr6_Control_T0	rmr6_Stresses_T0	OK	14.1173	36.6128	1.37488	2.5818	0.00025	0.0224733	yes
GRMZM2G024695	3:39196406-39197497	rmr6_Control_T0	rmr6_Stresses_T0	OK	1.27864	4.32318	1.75748	2.77499	0.00025	0.0267903	yes
GRMZM2G024718	9:146714309-146717502	rmr6_Control_T0	rmr6_Stresses_T0	OK	0.672206	3.35266	2.31833	2.84544	0.0001	0.0129914	yes
GRMZM2G025812	9:100855146-100857284	rmr6_Control_T0	rmr6_Stresses_T0	OK	15.8533	35.4705	1.16183	2.36534	0.0007	0.0445545	yes
GRMZM2G025833	5:30794883-30797302	rmr6_Control_T0	rmr6_Stresses_T0	OK	1.92084	14.3147	2.89769	4.26652	5e-05	0.00713064	yes
GRMZM2G026391	10:133841322-133845170	rmr6_Control_T0	rmr6_Stresses_T0	OK	2.83294	6.27108	1.14641	2.38941	0.00045	0.0334721	yes
GRMZM2G026910	1:42481334-42482483	rmr6_Control_T0	rmr6_Stresses_T0	OK	3.07723	8.11333	1.39866	2.27756	0.00045	0.0334721	yes
GRMZM2G027120	9:133405915-133407787	rmr6_Control_T0	rmr6_Stresses_T0	OK	2.30414	5.54011	1.26568	2.56168	0.0008	0.0480951	yes
GRMZM2G027627	9:1443354-1447997	rmr6_Control_T0	rmr6_Stresses_T0	OK	0.760106	2.648	1.80063	2.95222	5e-05	0.00713064	yes
GRMZM2G027970	10:58704458-58704620	rmr6_Control_T0	rmr6_Stresses_T0	OK	0	4.01206	inf	#NAME?	0.00055	0.0381431	yes
GRMZM2G028129	7:15013240-15015289	rmr6_Control_T0	rmr6_Stresses_T0	OK	3.1087	9.35828	1.58993	3.22079	0.00035	0.0343081	yes
GRMZM2G028535	8:167716846-167725004	rmr6_Control_T0	rmr6_Stresses_T0	OK	11.2872	43.3698	1.94201	2.90934	0.0001	0.0129914	yes
GRMZM2G028665	3:114101560-114105440	rmr6_Control_T0	rmr6_Stresses_T0	OK	1.79619	12.1847	2.76206	4.59866	5e-05	0.00713064	yes
GRMZM2G031033	10:4779363-4780100	rmr6_Control_T0	rmr6_Stresses_T0	OK	0.20791	2.77361	3.73773	5.08252	0.0008	0.0480951	yes
GRMZM2G031143	2:212325406-212328106	rmr6_Control_T0	rmr6_Stresses_T0	OK	0.686654	4.72566	2.78286	3.7184	5e-05	0.00713064	yes
GRMZM2G031177	1:18973400-18980284	rmr6_Control_T0	rmr6_Stresses_T0	OK	1.25428	3.41869	1.44659	2.27398	0.0006	0.0398616	yes
GRMZM2G031496	5:181446830-181450049	rmr6_Control_T0	rmr6_Stresses_T0	OK	18.8429	39.2684	1.05935	2.13976	0.00055	0.0381431	yes
GRMZM2G031827	8:69651988-69660585	rmr6_Control_T0	rmr6_Stresses_T0	OK	0.899914	3.43102	1.93078	2.07064	0.0002	0.0225134	yes
GRMZM2G034157	8:21620000-21621116	rmr6_Control_T0	rmr6_Stresses_T0	OK	2.82858	11.4448	2.01654	3.84978	5e-05	0.00713064	yes
GRMZM2G034421	8:118496158-118498954	rmr6_Control_T0	rmr6_Stresses_T0	OK	3.112	7.85052	1.33495	2.32845	0.0006	0.0398616	yes
GRMZM2G034843	7:91999018-91999848	rmr6_Control_T0	rmr6_Stresses_T0	OK	10.5442	27.4123	1.37838	2.81375	0.0001	0.0129914	yes
GRMZM2G037875	2:199166131-199169546	rmr6_Control_T0	rmr6_Stresses_T0	OK	16.5953	35.4746	1.09602	2.17152	0.00025	0.0224733	yes
GRMZM2G038284	6:164572346-164575688	rmr6_Control_T0	rmr6_Stresses_T0	OK	33.8075	87.1253	1.36575	2.77405	0.0001	0.0129914	yes
GRMZM2G038598	1:59958602-59963511	rmr6_Control_T0	rmr6_Stresses_T0	OK	23.3444	71.8932	1.62278	2.66358	0.00035	0.0343081	yes
GRMZM2G038636	7:122016557-122021813	rmr6_Control_T0	rmr6_Stresses_T0	OK	23.5799	87.2475	1.88756	3.29832	5e-05	0.00713064	yes
GRMZM2G042639	1:43124835-43126948	rmr6_Control_T0	rmr6_Stresses_T0	OK	1.53256	5.84491	1.93123	3.00344	5e-05	0.00713064	yes
GRMZM2G042902	5:34312437-34312645	rmr6_Control_T0	rmr6_Stresses_T0	OK	1.12764	0	#NAME?	#NAME?	5e-05	0.00583615	yes
GRMZM2G042995	10:37346571-37348591	rmr6_Control_T0	rmr6_Stresses_T0	OK	1.94731	5.00151	1.36088	2.54508	0.0005	0.0432062	yes
GRMZM2G043147	5:48374141-48377010	rmr6_Control_T0	rmr6_Stresses_T0	OK	11.3355	30.5079	1.42833	2.65319	0.0001	0.0129914	yes
GRMZM2G043336	3:132181944-132183468	rmr6_Control_T0	rmr6_Stresses_T0	OK	0.892557	5.79707	2.69931	3.33903	5e-05	0.00713064	yes
GRMZM2G044174	7:3011684-3012644	rmr6_Control_T0	rmr6_Stresses_T0	OK	3.06553	9.7804	1.67376	3.31659	0.00045	0.0402612	yes
GRMZM2G044460	3:160558384-160561442	rmr6_Control_T0	rmr6_Stresses_T0	OK	3.92147	14.2285	1.85932	3.29892	5e-05	0.00713064	yes
GRMZM2G044469	7:7415057-7418404	rmr6_Control_T0	rmr6_Stresses_T0	OK	2.43817	7.01428	1.5245	2.52015	5e-05	0.00713064	yes
GRMZM2G045431	7:125355435-125357466	rmr6_Control_T0	rmr6_Stresses_T0	OK	1.10988	4.07375	1.87596	3.54631	0.0001	0.0129914	yes
GRMZM2G045849	2:10518984-10521474	rmr6_Control_T0	rmr6_Stresses_T0	OK	1.70177	4.92714	1.53372	2.39797	0.00025	0.0267903	yes
GRMZM2G046615	5:71292442-71295610	rmr6_Control_T0	rmr6_Stresses_T0	OK	10.1483	25.3207	1.31909	2.55408	0.00055	0.046365	yes
GRMZM2G047478	2:158904979-158905344	rmr6_Control_T0	rmr6_Stresses_T0	OK	0	0.613359	inf	#NAME?	5e-05	0.00713064	yes
GRMZM2G048129	1:196085034-196086934	rmr6_Control_T0	rmr6_Stresses_T0	OK	4.9757	14.7661	1.56932	3.51756	0.00015	0.0179503	yes
GRMZM2G048181	1:88169145-88171113	rmr6_Control_T0	rmr6_Stresses_T0	OK	14.8073	41.9837	1.50352	2.59239	5e-05	0.00713064	yes
GRMZM2G048616	1:182418107-182420563	rmr6_Control_T0	rmr6_Stresses_T0	OK	3.16917	8.37012	1.40114	2.64626	0.0004	0.0374667	yes
GRMZM2G048836	6:113288837-113291286	rmr6_Control_T0	rmr6_Stresses_T0	OK	0.288631	3.21095	3.4757	5.37567	5e-05	0.00713064	yes
GRMZM2G049349	1:272284843-272287578	rmr6_Control_T0	rmr6_Stresses_T0	OK	10.2956	32.5228	1.65942	3.1721	5e-05	0.00713064	yes
GRMZM2G049990	7:111449002-111450195	rmr6_Control_T0	rmr6_Stresses_T0	OK	1.24327	4.55488	1.87328	2.51875	0.00035	0.0286148	yes
GRMZM2G050286	8:111836749-111837836	rmr6_Control_T0	rmr6_Stresses_T0	OK	12.3181	4.35746	-1.49923	-2.40617	0.00035	0.0343081	yes
GRMZM2G050294	4:197919372-197927000	rmr6_Control_T0	rmr6_Stresses_T0	OK	0.463507	6.40531	3.78861	2.41368	0.00075	0.0462622	yes
GRMZM2G051305	2:22220872-22222583	rmr6_Control_T0	rmr6_Stresses_T0	OK	1.00923	4.12005	2.02941	3.04813	0.00015	0.0179503	yes
GRMZM2G051448	3:200667956-200668474	rmr6_Control_T0	rmr6_Stresses_T0	OK	0.960728	6.20125	2.69036	3.43236	0.00045	0.0402612	yes
GRMZM2G051943	2:34162587-34163936	rmr6_Control_T0	rmr6_Stresses_T0	OK	2.33391	15.7189	2.75169	4.63677	5e-05	0.00713064	yes
GRMZM2G053090	7:138814579-138814829	rmr6_Control_T0	rmr6_Stresses_T0	OK	0	1.52101	inf	#NAME?	0.0001	0.0129914	yes
GRMZM2G053315	7:147159834-147162058	rmr6_Control_T0	rmr6_Stresses_T0	OK	0.121136	1.79989	3.89321	4.30585	0.0001	0.0129914	yes
GRMZM2G053669	1:45118779-45122813	rmr6_Control_T0	rmr6_Stresses_T0	OK	1.11253	5.0413	2.17995	3.78297	5e-05	0.00713064	yes
GRMZM2G053849	2:213977495-213977774	rmr6_Control_T0	rmr6_Stresses_T0	OK	0.614663	0	#NAME?	#NAME?	5e-05	0.00713064	yes
GRMZM2G054803	7:45400080-45402022	rmr6_Control_T0	rmr6_Stresses_T0	OK	4.91666	14.3574	1.54604	3.27239	5e-05	0.00713064	yes
GRMZM2G058173	7:144872209-144875122	rmr6_Control_T0	rmr6_Stresses_T0	OK	118.819	322.23	1.43932	2.67761	0.00025	0.0267903	yes
GRMZM2G058491	8:27641726-27647907	rmr6_Control_T0	rmr6_Stresses_T0	OK	0.811971	7.0796	3.12417	5.26401	5e-05	0.00713064	yes
GRMZM2G059453	3:180096071-180098099	rmr6_Control_T0	rmr6_Stresses_T0	OK	9.14801	24.7316	1.43483	2.78248	0.00025	0.0267903	yes
GRMZM2G059693	8:125432313-125436769	rmr6_Control_T0	rmr6_Stresses_T0	OK	0.61904	4.90708	2.98676	4.28949	5e-05	0.00713064	yes
[truncated: 496 more rows]

## Sheet: Stresses vS Control rmr6_Isof
test_id	locus	sample_1	sample_2	status	value_1	value_2	log2(fold_change)	test_stat	p_value	q_value	significant
[truncated: 341 more rows]

[truncated: 2 more sheets: rmr6 vS B73_Gene, rmr6 vS B73_Isof]
