# Supplementary material for: Stress-induced and epigenetic-mediated maize transcriptome regulation study by means of transcriptome reannotation and differential expression analysis
Source: Sci Rep. 2016 Jul 27;6:30446. doi: 10.1038/srep30446 (PMC4962059; doi:10.1038/srep30446)
Supplement: Supplementary Data S8 [file srep30446-s9.xls]

## Sheet: Foglio1
test_id	B73_Control_T0	B73_Stresses_T0	log2(FC) Stresses vS Control B73	rmr6_Control_T0	rmr6_Stresses_T0	log2(FC) Stresses vS Control rmr6	significant Stresses vS Control rmr6
XLOC_010638	0	132.586	13.6947	0	28.9996	11.5023	no
GRMZM2G532031	0	62.2001	12.6029	0	122.642	13.5823	yes
GRMZM2G568354	0	61.3514	12.5831	0	0	0	no
GRMZM2G518665	0	54.3514	12.4084	0	21.5055	11.0712	no
XLOC_056458	0	53.5289	12.3864	0	2652.23	18.0169	yes
GRMZM2G505530	0	51.4993	12.3306	0	0	0	no
GRMZM2G525326	0	41.2793	12.0116	0	0	0	no
GRMZM2G514988	0	33.493	11.7101	0	0	0	no
GRMZM2G569566	0	26.2552	11.3589	0	0	0	no
GRMZM2G581713	0	25.6137	11.3233	0	0	0	no
GRMZM2G565546	0	24.7488	11.2737	0	0	0	no
GRMZM2G583296	0	24.4161	11.2542	0	39.0427	11.9312	no
GRMZM2G549120	0	24.1395	11.2378	0	20.6312	11.0113	no
GRMZM2G517129	0	23.9986	11.2293	0	8.47869	9.7294	no
GRMZM2G579922	0	23.0145	11.169	0	22.526	11.138	no
GRMZM2G523174	0	22.4494	11.1331	0	18.2289	10.8328	no
GRMZM2G581403	0	21.2376	11.0531	0	9.76564	9.93305	no
GRMZM2G506747	0	20.5097	11.0028	0	10.2634	10.0047	no
GRMZM2G580738	0	19.9303	10.9615	0	14.3317	10.486	no
GRMZM2G556504	0	19.134	10.9027	0	13.8684	10.4386	no
GRMZM2G553923	0	18.6549	10.8661	0	12.8119	10.3244	no
GRMZM2G566147	0	18.0195	10.8161	0	10.2211	9.99875	no
GRMZM2G507386	0	16.6774	10.7045	0	9.76035	9.93227	no
GRMZM2G584171	0	16.6481	10.702	0	9.42812	9.88236	no
GRMZM2G545504	0	16.1982	10.6625	0	0	0	no
GRMZM2G495350	0	15.2011	10.5709	0	0	0	no
GRMZM2G590209	0	15.1688	10.5678	0	17.2576	10.7539	no
GRMZM2G500040	0	15.1649	10.5675	0	0	0	no
GRMZM2G532035	0	14.0423	10.4566	0	8.79436	9.78207	no
GRMZM2G576392	0	13.0608	10.3521	0	4.27314	8.74253	no
GRMZM2G544496	0	12.495	10.2883	0	16.0596	10.6501	no
GRMZM2G513173	0	11.4383	10.1609	0	0	0	no
GRMZM2G560734	0	10.9082	10.0925	0	11.3087	10.1445	no
GRMZM2G502415	0	10.7255	10.0682	0	9.13154	9.83629	no
GRMZM2G494985	0	10.6167	10.0535	0	0	0	no
GRMZM2G589810	0	9.57872	9.90519	0	6.03172	9.23882	no
GRMZM2G553124	0	9.22997	9.85174	0	6.58816	9.36592	no
GRMZM2G493656	0	8.12399	9.66782	0	0	0	no
GRMZM2G548446	0	8.07131	9.65845	0	0	0	no
GRMZM2G483807	0	7.05833	9.46523	0	0	0	no
GRMZM5G865453	0	6.74302	9.39939	0	0	0	no
GRMZM2G576088	0	6.67384	9.38453	0	4.1561	8.70255	no
XLOC_104855	0	6.25868	9.29202	0	2.50134	7.97231	no
XLOC_084181	0	6.03407	9.23938	0	1.70244	7.41991	no
GRMZM2G558232	0	5.6206	9.13714	0	0	0	no
GRMZM2G497452	0	5.20402	9.02625	0	2.5333	7.99056	no
GRMZM5G859521	0	5.08223	8.99215	0	1.27239	7.00269	no
GRMZM2G051085	0	3.75616	8.55695	0	1.60383	7.33434	no
XLOC_087098	0	3.48002	8.44709	0	16.3938	10.6798	yes
GRMZM2G046580	0	3.26003	8.35316	0	0	0	no
XLOC_070042	0	3.02593	8.24599	0	1.76519	7.47183	no
GRMZM2G079440	0.45159	137.949	8.22341	0.457729	5.56178	3.57439	no
GRMZM2G517262	0	2.88263	8.17624	0	1.89515	7.57376	no
AC187782.4_FG009	0	2.76848	8.11815	0	1.00887	6.67083	no
GRMZM2G174827	0	2.71321	8.08916	0	0	0	no
GRMZM2G557887	0	2.69994	8.08212	0	0.683244	6.11529	no
GRMZM2G502380	0	2.69527	8.07963	0	0	0	no
GRMZM2G017744	0	2.65357	8.05722	0	4.13518	8.69529	no
GRMZM2G179428	0	2.31837	7.86318	0	3.07663	8.26989	no
AC216872.3_FG001	0	2.09227	7.7158	0	2.7283	8.09714	no
GRMZM2G521923	0	1.95633	7.61936	0	0	0	no
GRMZM5G822929	0	1.9425	7.60918	0	0.608999	5.95187	no
GRMZM2G559426	0	1.91705	7.59025	0	0.419021	5.42298	no
XLOC_026623	0	1.88567	7.56656	0	2.47132	7.95496	no
XLOC_102012	0	1.81325	7.51037	0	1.92274	7.5945	no
GRMZM2G304258	0	1.8098	7.50764	0	0	0	no
AC191040.2_FG001	0	1.73268	7.44516	0	0	0	no
XLOC_079678	0	1.68117	7.40188	0	0.196982	4.37143	no
XLOC_032378	0	1.65622	7.38044	0	5.30897	9.055	yes
GRMZM2G547449	0	1.62418	7.35242	0	0.419587	5.42488	no
XLOC_100371	0	1.57059	7.30432	0	0.0643853	2.89502	no
XLOC_085013	0	1.42338	7.16328	0	0.444449	5.50605	no
XLOC_094179	0	1.41084	7.1506	0	3.30713	8.37379	no
GRMZM5G898939	0	1.40429	7.14393	0	1.18756	6.90395	no
GRMZM5G861558	0	1.377	7.11582	0	0	0	no
AC214146.3_FG007	0	1.37037	7.10891	0	0.142893	3.93445	no
XLOC_065041	0	1.32026	7.05556	0	0.376608	5.2728	no
GRMZM2G484436	0	1.30298	7.0367	0	0.135727	3.8652	no
GRMZM2G342744	0	1.24973	6.97697	0	2.23402	7.80994	no
XLOC_074728	0	1.21967	6.94213	0	0.0970765	3.42057	no
GRMZM2G353852	0	1.21826	6.94047	0	0.73905	6.22699	no
GRMZM2G114307	0	1.21149	6.9325	0	0	0	no
GRMZM2G551655	0	1.19438	6.91215	0	0	0	no
XLOC_052605	0	1.16019	6.8706	0	0.61835	5.9735	no
XLOC_049825	0	1.13849	6.84359	0	0	0	no
GRMZM2G102352	0	1.12874	6.83129	0	0.813233	6.36323	no
GRMZM2G481506	0	1.11355	6.81192	0	1.28203	7.0135	no
XLOC_058903	0	1.08078	6.76922	0	1.24948	6.97668	yes
GRMZM5G816887	0	1.07393	6.76013	0	0	0	no
GRMZM2G568749	0	1.04478	6.7208	0	0	0	no
GRMZM2G560658	0	0.986471	6.63876	0	0.366356	5.23403	no
GRMZM2G448627	0	0.908009	6.52044	0	0.0154334	1.34672	no
GRMZM2G155270	0	0.899262	6.50662	0	0	0	no
GRMZM2G164486	0	0.829948	6.39223	0	0	0	no
AC202561.3_FG005	0	0.809295	6.35631	0	0.755989	6.25925	no
GRMZM2G050587	0	0.799678	6.33928	0	1.28821	7.02038	no
GRMZM5G824741	0	0.783461	6.31009	0	0	0	no
GRMZM2G496634	0	0.749656	6.24727	0	0.2302	4.58616	no
GRMZM2G567527	0	0.74763	6.24342	0	0.201198	4.40052	no
AC217690.3_FG003	0	0.732041	6.21343	0	0	0	no
GRMZM2G535659	0	0.719673	6.18918	0	0.343068	5.14187	no
GRMZM2G502289	0	0.714139	6.17819	0	0.324039	5.06194	no
GRMZM2G504188	0	0.71335	6.17662	0	0.387816	5.31403	no
GRMZM2G085729	0	0.708447	6.16681	0	0.433551	5.47103	no
AC186620.3_FG011	0	0.706231	6.16235	0	0	0	no
XLOC_084996	0	0.700608	6.15098	0	0	0	no
GRMZM2G155473	0	0.697536	6.14473	0	0	0	no
XLOC_044975	0	0.680255	6.10906	0	0.296888	4.93964	no
GRMZM2G493630	0	0.671481	6.0906	0	0.134925	3.85723	no
GRMZM2G542071	0	0.636328	6.01419	0	0.9328	6.55888	no
GRMZM5G889229	0	0.598352	5.92683	0	0	0	no
GRMZM2G339327	1.42948	86.6944	5.91249	1.44898	10.2174	2.80941	yes
GRMZM2G158940	0	0.562006	5.83796	0	0.107311	3.55227	no
GRMZM2G025833	0.361838	21.1321	5.8293	0.366788	1.89389	2.33713	yes
GRMZM2G179462	0	0.555671	5.82189	0	0.109629	3.5805	no
XLOC_049824	0	0.51025	5.70113	0	0	0	no
GRMZM2G097093	0	0.491932	5.64942	0	0.380164	5.28601	no
AC197705.4_FG003	0.554566	27.6306	5.6135	0.561461	2.84164	2.31906	yes
GRMZM2G457346	0	0.479347	5.61279	0	0.0175429	1.46168	no
AC205052.4_FG004	0	0.469728	5.58414	0	0.0795008	3.1619	no
GRMZM2G176354	0	0.416479	5.4144	0	0.155703	4.05053	no
GRMZM2G579902	0	0.414224	5.40675	0	0	0	no
GRMZM2G407223	0.140804	5.7102	5.24532	0.142575	1.06799	2.82075	no
GRMZM2G058491	0.165013	6.48655	5.21414	0.167315	0.80101	2.19341	yes
GRMZM5G807269	1.51663	51.0658	5.06422	1.53769	5.73858	1.89309	yes
GRMZM2G443332	0.148353	5.21419	5.04399	0.150273	0.987006	2.63707	no
GRMZM2G159811	0.156893	4.97487	4.90056	0.159117	0.799823	2.25958	yes
GRMZM2G078806	0.838416	23.9074	4.81714	0.84944	4.20203	2.29305	yes
GRMZM2G048836	0.175618	4.72672	4.67348	0.178252	0.284739	0.646773	no
GRMZM2G417954	0.0696195	1.97564	4.64034	0.070669	0.214452	1.47632	no
GRMZM2G043336	0.597453	14.8849	4.6159	0.60526	0.879968	0.532557	no
GRMZM2G121928	0.263806	6.34736	4.5372	0.267338	2.46935	3.16024	yes
GRMZM2G340656	5.34425	112.806	4.39714	5.41488	14.4012	1.40953	no
GRMZM2G117164	0.514935	10.8852	4.37541	0.522591	2.06818	1.96422	yes
GRMZM2G389301	0.582513	11.5849	4.2905	0.590525	2.03453	1.76747	no
GRMZM2G315431	0.585006	11.3992	4.26115	0.592429	1.4658	1.29263	no
GRMZM2G096952	0.0381927	0.903286	4.24418	0.0387072	0.0859846	0.978668	no
GRMZM2G053315	0.0631714	1.24471	4.09993	0.0640048	0.119482	0.807061	no
GRMZM2G154735	3.15527	52.9225	4.06375	3.19868	12.3022	1.94004	yes
GRMZM5G831224	0.640413	10.6163	4.03014	0.649728	2.12687	1.69556	no
GRMZM2G140101	0.0754022	1.35894	4.00264	0.0764295	0.107461	0.442586	no
GRMZM2G036288	0.244865	4.037	3.98905	0.247731	2.06778	3.0111	yes
GRMZM2G041493	0.285266	4.57871	3.958	0.289015	1.40344	2.24092	no
GRMZM2G059836	7.51756	112.753	3.90497	7.61632	23.0468	1.59613	yes
GRMZM2G342856	0.168005	2.63116	3.89118	0.17025	0.392551	1.15917	no
GRMZM2G468585	0.158848	2.39881	3.83452	0.160941	0.287594	0.799847	no
GRMZM2G161905	0.784776	11.1239	3.80827	0.794512	1.91838	1.2612	no
GRMZM2G048129	1.28778	17.9896	3.79385	1.30392	4.90998	1.90478	yes
GRMZM5G859271	0.293965	4.16291	3.77908	0.298069	0.119719	-1.24786	no
GRMZM2G450512	26.8903	350.663	3.70443	27.2824	19.2274	-0.504585	no
GRMZM2G366532	0.17339	2.38041	3.70427	0.175816	0.539297	1.56371	no
GRMZM2G023786	0.209759	2.84111	3.69753	0.212476	0.737336	1.74811	no
GRMZM2G049349	2.42911	31.5108	3.69188	2.46202	10.1581	2.04029	yes
GRMZM2G154036	0.684388	8.65195	3.64088	0.693473	1.78049	1.34779	no
GRMZM2G053669	0.249212	3.18205	3.62228	0.25248	1.09782	2.07744	yes
GRMZM2G028535	3.39491	41.4076	3.60456	3.44233	11.1335	1.69056	yes
GRMZM5G868816	0.0907992	1.2006	3.58617	0.0920515	0.342097	1.78668	no
GRMZM2G099049	0.963703	11.598	3.57549	0.97671	7.64811	2.95629	yes
GRMZM2G383699	0.39623	4.81291	3.56954	0.400857	2.97926	2.86308	no
GRMZM2G106344	1.14925	13.5375	3.54676	1.16498	3.20895	1.45395	yes
GRMZM2G006490	1.72493	20.0889	3.53417	1.74657	2.31059	0.401731	no
GRMZM5G859316	1.22	13.81	3.49003	1.23694	1.91436	0.625987	no
GRMZM2G455440	0.880365	9.86338	3.47108	0.892037	1.13349	0.342185	no
GRMZM5G821047	1.28061	14.2475	3.4656	1.29595	11.5519	3.14621	yes
AC148152.3_FG005	0.0920231	1.11135	3.45827	0.0934048	0.264552	1.40878	no
GRMZM2G059693	1.58084	17.0765	3.425	1.60273	0.610545	-1.3779	no
GRMZM2G475380	0.69925	7.57587	3.41895	0.708371	1.52085	1.09153	no
GRMZM2G135722	0.580496	6.2751	3.41194	0.587749	2.65271	2.15528	yes
GRMZM2G552418	0.478747	5.173	3.40663	0.485247	2.15941	2.13108	no
GRMZM2G318652	0.0728338	0.867384	3.40492	0.0737956	0.408083	2.31884	no
GRMZM2G103945	4.79	50.5792	3.39772	4.85037	15.169	1.64294	yes
GRMZM2G383338	0.0809536	0.947467	3.39602	0.0820896	0.217305	1.30352	no
XLOC_026731	0.193708	2.12401	3.38899	0.196406	0.164849	-0.239375	no
GRMZM2G465860	0.2802	3.01473	3.38169	0.283999	0.079514	-1.71563	no
GRMZM2G109130	0.50899	5.35624	3.37013	0.5154	0.724406	0.483162	no
GRMZM2G075461	0.258285	2.75922	3.36764	0.261313	0.46051	0.794267	no
GRMZM2G170628	0.066717	0.780929	3.36593	0.067739	0.285569	1.92678	no
GRMZM2G499390	2.48857	25.6137	3.3583	2.5227	8.3666	1.72569	no
GRMZM5G857693	0.723813	7.33242	3.32277	0.733496	2.08547	1.49488	no
GRMZM2G084005	0.840287	8.49762	3.32273	0.852047	1.9454	1.18163	no
GRMZM2G170017	0.120782	1.2979	3.32202	0.122298	0.72405	2.47209	no
GRMZM2G143640	0.148653	1.55411	3.3014	0.150514	0.57149	1.85706	no
GRMZM2G026157	0.357234	3.6042	3.2989	0.362312	0.687305	0.905278	no
GRMZM2G095126	0.254325	2.58881	3.29747	0.257572	0.912851	1.78617	no
GRMZM2G064406	1.41272	13.8901	3.28837	1.43114	1.62443	0.181577	no
GRMZM2G017805	8.69459	83.2121	3.25712	8.81431	6.40806	-0.459346	no
GRMZM2G078465	0.397478	3.87802	3.25424	0.402088	1.9318	2.23637	yes
GRMZM5G893912	0.0741779	0.783558	3.23682	0.0751702	0.525555	2.65261	yes
GRMZM6G192875	0.23117	2.24939	3.22781	0.234276	0.0919702	-1.26036	no
GRMZM2G453805	0.786125	7.38887	3.21624	0.796805	2.95824	1.87932	yes
GRMZM2G051448	0.566325	5.28296	3.19912	0.573437	0.947723	0.715032	no
GRMZM2G064091	0.388324	3.6247	3.18982	0.393798	0.742684	0.898411	no
GRMZM2G458659	0.151905	1.44387	3.16668	0.154041	0.152779	-0.0111419	no
GRMZM2G179092	2.30239	20.658	3.15994	2.33454	4.16647	0.832979	no
GRMZM2G071343	0.933977	8.37147	3.15038	0.94792	0.767761	-0.300578	no
GRMZM2G428040	0.296603	2.70365	3.14579	0.300254	0.114713	-1.31484	no
GRMZM2G087507	0.228781	2.06722	3.12089	0.231848	0.986583	2.04289	yes
GRMZM2G382534	0.626014	5.40368	3.08948	0.634437	1.26049	0.979274	no
XLOC_112436	0.355086	3.07893	3.0808	0.359676	2.37046	2.68691	no
GRMZM2G146913	1.04649	8.8612	3.06985	1.06027	2.33477	1.13147	no
GRMZM2G014392	0.85406	7.23557	3.0679	0.865381	1.235	0.508163	no
GRMZM2G106622	0.87047	7.31114	3.05572	0.881285	2.2649	1.35184	no
GRMZM2G169947	4.76032	39.4226	3.04723	4.82548	11.6254	1.26679	no
GRMZM2G017285	0.0803468	0.73333	3.04046	0.0814413	0.419794	2.23273	no
GRMZM2G067600	2.84556	23.4431	3.03793	2.88416	4.11277	0.510469	no
GRMZM5G891656	0.104933	0.933597	3.03738	0.10626	0.729569	2.66933	yes
GRMZM2G004207	0.927004	7.64309	3.02992	0.938098	2.02118	1.09921	no
GRMZM2G108997	0.385949	3.21635	3.02652	0.391319	0.837898	1.07914	no
GRMZM2G112488	0.282933	2.3515	3.01106	0.286658	0.597196	1.03336	no
GRMZM2G095919	0.475639	3.878	3.00107	0.483379	0.285425	-0.739904	no
GRMZM2G407495	3.64561	28.9728	2.98701	3.69486	26.5398	2.84121	yes
GRMZM2G103771	0.327338	2.63568	2.97137	0.331694	0.327695	-0.0169841	no
GRMZM2G306714	1.77427	13.852	2.95773	1.79786	1.71551	-0.0672601	no
GRMZM2G365754	0.255788	2.04013	2.94737	0.259039	0.483296	0.874638	no
GRMZM2G009045	0.135235	1.09701	2.93021	0.137036	0.4947	1.77926	no
GRMZM2G082268	0.453131	3.50864	2.92553	0.459319	0.83147	0.842343	no
GRMZM2G340257	0.229448	1.80733	2.92404	0.232357	0.438487	0.887932	no
GRMZM5G862276	0.435689	3.3668	2.92155	0.441349	1.63088	1.86215	no
GRMZM2G022958	22.0236	165.188	2.90642	22.317	43.2524	0.954324	no
GRMZM2G061088	0.111159	0.888674	2.8909	0.112702	0.177967	0.615321	no
GRMZM2G084947	0.493481	3.72027	2.88927	0.500567	2.18802	2.10603	yes
GRMZM2G054803	1.63239	12.0551	2.87697	1.65477	4.85089	1.5459	yes
GRMZM5G817173	0.933809	6.85836	2.8634	0.945097	1.06098	0.165212	no
GRMZM2G158232	2.82957	20.5941	2.85919	2.86951	3.95799	0.462585	no
GRMZM2G308626	0.349948	2.59452	2.85516	0.35455	0.684735	0.930346	no
GRMZM2G105348	1.5934	11.5547	2.85052	1.61809	2.09047	0.367532	no
GRMZM2G101125	1.96933	14.2581	2.84971	1.99642	4.69262	1.22884	no
GRMZM2G431288	0.368671	2.7009	2.83976	0.373781	1.26671	1.73408	yes
XLOC_016473	0.199989	1.48795	2.8346	0.202606	0.185815	-0.118691	no
GRMZM5G801627	4.75704	33.9457	2.83249	4.8228	12.4656	1.36818	yes
GRMZM2G045720	0.108102	0.827189	2.82552	0.109571	0.227428	0.989623	no
GRMZM5G849535	0.362567	2.61929	2.8191	0.367293	2.56127	2.76872	no
GRMZM2G004548	1.00381	7.12414	2.81495	1.01661	1.39933	0.457121	no
GRMZM2G174449	0.27132	1.96585	2.81219	0.274892	2.26811	2.99935	yes
GRMZM2G364601	20.1649	141.454	2.8098	20.4392	66.8415	1.70892	no
GRMZM2G149326	0.365778	2.62345	2.809	0.370633	0.657241	0.809807	no
GRMZM2G175082	0.124519	0.93102	2.80642	0.126041	0.0730036	-0.712796	no
GRMZM2G179292	17.6404	123.133	2.80256	17.8852	52.4954	1.55289	yes
GRMZM5G815358	0.392748	2.79314	2.79909	0.398145	0.212739	-0.873728	no
GRMZM2G475059	1.06181	7.41145	2.79165	1.07533	1.66176	0.623234	no
GRMZM2G166616	0.249474	1.78199	2.7879	0.252579	0.232085	-0.117238	no
GRMZM2G146234	0.079673	0.609136	2.78751	0.0808037	0.517406	2.53809	no
GRMZM2G108003	3.18111	21.8703	2.7775	3.22446	15.127	2.22648	yes
GRMZM2G149216	0.423582	2.94615	2.76934	0.428958	0.813164	0.907097	no
GRMZM2G076239	0.13266	0.95984	2.76517	0.134554	0.0707451	-0.840162	no
GRMZM2G431030	2.91006	19.7941	2.76173	2.94866	5.33976	0.85453	no
XLOC_027403	2.59596	17.6045	2.75688	2.63042	11.3403	2.10389	no
GRMZM2G096115	0.0751767	0.564919	2.75483	0.0761774	0.190163	1.21579	no
XLOC_084759	0.260382	1.81418	2.75418	0.26352	0.449398	0.748098	no
GRMZM2G156632	0.595119	4.07073	2.75354	0.603366	0.516893	-0.219238	no
GRMZM5G838367	0.509193	3.48337	2.75028	0.516197	0.315932	-0.691032	no
GRMZM2G098875	0.220085	1.53128	2.74389	0.223275	0.656891	1.51542	no
GRMZM2G330049	0.905529	6.10541	2.73977	0.918329	2.28063	1.30304	no
GRMZM2G078256	1.6994	11.3877	2.73718	1.72166	1.06403	-0.689121	no
GRMZM2G148272	0.231082	1.59636	2.7362	0.234445	0.392703	0.720206	no
GRMZM2G051305	0.923092	6.19946	2.73438	0.936285	0.995544	0.0876295	no
XLOC_112437	0.542874	3.66512	2.73277	0.550248	1.96413	1.81708	no
GRMZM5G818101	0.623072	4.19232	2.73074	0.631141	1.16029	0.868153	no
XLOC_043714	0.583878	3.92024	2.72638	0.591488	0.213913	-1.4256	no
GRMZM2G063162	7.1026	46.749	2.7168	7.19996	17.8664	1.30999	no
GRMZM2G150688	13.3221	87.2129	2.7098	13.4956	33.69	1.31919	yes
GRMZM2G010855	3.56346	23.3123	2.70632	3.61002	4.08325	0.177249	no
Cluster_179	0.297276	1.98828	2.70115	0.301431	0.107926	-1.40103	no
GRMZM2G091837	0.347651	2.31411	2.70005	0.352241	0.648803	0.862897	no
GRMZM2G075456	23.0366	149.33	2.69597	23.3582	6.61336	-1.81891	yes
GRMZM2G001375	4.38027	28.4212	2.69509	4.43627	17.6513	1.98992	yes
GRMZM2G180435	1.23425	8.04439	2.6945	1.25032	2.78894	1.15109	no
GRMZM2G145974	0.515368	3.38628	2.69256	0.522123	0.291108	-0.821479	no
GRMZM2G438652	0.189024	1.27035	2.68552	0.191588	0.761554	1.93636	no
GRMZM5G844514	0.401621	2.63251	2.68252	0.407622	0.150327	-1.38118	no
GRMZM2G124799	0.492078	3.20967	2.68093	0.498318	0.348422	-0.504072	no
GRMZM2G304132	0.144263	0.97793	2.67902	0.145975	0.296517	0.974652	no
GRMZM2G137964	0.399904	2.60612	2.67407	0.405331	0.396094	-0.0324478	no
GRMZM2G104220	0.254992	1.67778	2.67111	0.258219	0.317466	0.287934	no
GRMZM2G096876	0.108151	0.741937	2.66998	0.109626	0.229392	1.00084	no
GRMZM2G450125	6.51513	41.5033	2.6695	6.59595	13.8667	1.07083	no
GRMZM2G065617	0.121474	0.821265	2.66053	0.123069	0.387388	1.57837	no
GRMZM2G489119	3.97554	24.9903	2.6491	4.03256	2.12823	-0.918852	no
GRMZM2G048910	0.197056	1.28773	2.6479	0.199664	0.392131	0.939586	no
GRMZM2G124927	0.106285	0.717776	2.64583	0.107829	2.98849	4.66947	yes
GRMZM5G872256	5.01761	31.4366	2.64496	5.08623	10.2295	1.00664	no
GRMZM2G109959	0.464113	2.95155	2.64305	0.469893	0.853107	0.846827	no
XLOC_039636	0.995785	6.23923	2.63536	1.01061	0.538893	-0.894835	no
GRMZM2G339091	0.200036	1.29261	2.6327	0.202784	0.923414	2.13313	no
GRMZM2G349749	0.0788873	0.540526	2.63076	0.0800272	0.894969	3.32944	yes
GRMZM2G320373	4.26492	26.377	2.62586	4.32383	8.507	0.974703	no
GRMZM2G132880	0.178081	1.14613	2.61988	0.18065	0.0456916	-1.77539	no
GRMZM5G839518	0.554235	3.45233	2.61738	0.561805	1.20909	1.09221	no
XLOC_044976	1.5475	9.52122	2.61343	1.56806	3.8444	1.28835	no
GRMZM2G106363	1.11459	6.82646	2.60385	1.12969	1.4872	0.393625	no
GRMZM2G058279	0.443885	2.74506	2.60169	0.450038	0.340387	-0.392804	no
GRMZM2G062160	4.84203	29.3347	2.59644	4.90844	5.7993	0.240164	no
GRMZM2G011240	0.650182	3.96732	2.59086	0.659074	1.01695	0.618128	no
GRMZM2G074307	0.65029	3.94957	2.58417	0.659181	1.98089	1.57295	no
GRMZM2G058173	37.3508	223.432	2.5803	37.8611	117.215	1.63011	yes
GRMZM2G311182	1.11695	6.70068	2.57404	1.13277	1.59771	0.492472	no
GRMZM2G111112	0.430545	2.61077	2.57263	0.436308	0.504534	0.205227	no
GRMZM2G416008	0.166399	1.03601	2.56798	0.168486	0.624544	1.82991	no
GRMZM2G143373	0.600288	3.59924	2.56413	0.608466	0.835459	0.451041	no
GRMZM2G124759	31.3506	185.349	2.5633	31.7904	28.226	-0.171509	no
GRMZM2G147319	4.34245	25.6971	2.56227	4.40773	12.8622	1.54288	yes
GRMZM2G154752	0.128751	0.80761	2.55891	0.130479	0.307622	1.17696	no
GRMZM2G031033	0.297932	1.7988	2.55435	0.301734	0.205159	-0.534912	no
GRMZM2G046615	7.68691	45.1307	2.55208	7.78862	10.0136	0.36211	no
GRMZM2G147491	0.188458	1.15304	2.551	0.190951	0.100282	-0.865646	no
GRMZM2G018707	0.104982	0.662546	2.54822	0.106356	0.137378	0.340976	no
GRMZM2G416632	1.34203	7.88035	2.54496	1.36021	3.35254	1.29515	no
GRMZM2G475702	0.210104	1.27346	2.54378	0.212634	0.266541	0.312819	no
GRMZM2G149452	0.230871	1.38883	2.53789	0.234257	0.423917	0.829019	no
GRMZM2G129860	3.28375	18.9973	2.52875	3.3267	4.85745	0.544744	no
GRMZM2G004160	1.84187	10.6241	2.52164	1.86541	5.95572	1.66949	yes
GRMZM2G059851	0.447964	2.61229	2.51752	0.453858	0.463314	0.0291144	no
GRMZM2G050234	3.18375	18.2496	2.51533	3.2246	6.29976	0.963998	no
GRMZM2G028665	1.26917	7.29343	2.51337	1.28609	1.77159	0.458999	no
GRMZM2G031660	3.72266	21.2989	2.51318	3.7698	7.25561	0.942774	no
GRMZM2G375517	0.287817	1.68716	2.51062	0.291744	0.722532	1.27957	no
GRMZM2G088964	0.140491	0.834137	2.4878	0.142406	0.875946	2.5393	yes
GRMZM2G125482	1.19558	6.74412	2.48604	1.21287	4.52548	1.89098	yes
GRMZM2G136981	147.191	822.494	2.48224	149.113	324.364	1.12116	no
GRMZM2G107945	2.35611	13.1966	2.48067	2.38635	2.45731	0.0421004	no
Cluster_304	0.945804	5.30195	2.47445	0.959288	1.06415	0.148198	no
GRMZM2G300125	0.123486	0.73056	2.47193	0.125179	0.153287	0.272539	no
GRMZM2G074097	16.6243	92.062	2.4686	16.8353	19.6594	0.223607	no
GRMZM2G312061	4.13474	22.8467	2.46326	4.18787	5.03006	0.263783	no
GRMZM5G804292	15.9756	88.0575	2.46184	16.1858	35.2732	1.12336	no
GRMZM2G059453	5.53636	30.3531	2.45271	5.61131	9.02545	0.68469	no
AC234575.1_FG003	0.174287	0.998631	2.45237	0.17663	0.198175	0.157616	no
GRMZM2G176998	11.2467	60.9014	2.43593	11.4003	8.16239	-0.481507	no
GRMZM2G126749	0.633941	3.46796	2.43324	0.642095	1.2099	0.903609	no
GRMZM2G370175	11.8182	63.756	2.43056	11.9625	21.9806	0.877163	no
GRMZM2G110567	2.11231	11.4278	2.4301	2.14202	1.1407	-0.90318	no
AC196110.4_FG004	1.90986	10.3286	2.42897	1.93325	2.6464	0.451001	no
GRMZM5G892675	0.111137	0.639448	2.42257	0.112668	0.238131	1.01634	no
GRMZM2G005146	6.44158	34.5141	2.41988	6.52294	14.595	1.16066	no
GRMZM2G059799	2.69882	14.3947	2.4108	2.73483	3.06226	0.162584	no
GRMZM2G058808	1.17016	6.25177	2.40759	1.18608	1.56035	0.392772	no
GRMZM2G380377	0.524656	2.81958	2.40391	0.531155	0.525616	-0.0148428	no
GRMZM2G065471	0.20941	1.15079	2.40341	0.212149	0.225285	0.0828817	no
GRMZM2G018375	29.2843	154.752	2.40136	29.665	50.8618	0.777618	no
GRMZM2G171296	0.866889	4.61046	2.39757	0.878581	0.581427	-0.587303	no
GRMZM2G024476	0.304251	1.6439	2.39588	0.30797	0.571793	0.871615	no
GRMZM2G382435	0.0960577	0.547788	2.39487	0.097376	0.094825	-0.0346887	no
GRMZM2G180947	0.342297	1.82223	2.37874	0.346729	0.783594	1.15357	no
GRMZM2G042639	3.11475	16.2229	2.37711	3.15703	1.51177	-1.05738	no
GRMZM2G433959	0.446623	2.35174	2.37077	0.452544	0.976138	1.0922	no
GRMZM2G085381	4.08125	21.1292	2.36931	4.14054	3.94907	-0.0681375	no
GRMZM2G067508	0.160048	0.866495	2.3658	0.162267	0.217403	0.400605	no
GRMZM2G148453	0.839923	4.35397	2.36024	0.8517	0.561172	-0.59326	no
GRMZM2G168115	0.624179	3.23691	2.35611	0.631666	2.11249	1.72586	yes
GRMZM2G124136	0.242426	1.28093	2.35448	0.24583	0.313399	0.33813	no
GRMZM2G381378	0.292434	1.53664	2.35445	0.295973	0.968883	1.67773	no
GRMZM2G165919	8.27039	42.1997	2.3498	8.38229	21.2371	1.34013	yes
GRMZM5G898290	0.495943	2.56794	2.34917	0.502185	0.457873	-0.130548	no
GRMZM2G085218	0.551724	2.8418	2.34394	0.558766	0.754005	0.425747	no
GRMZM2G009400	0.341922	1.76942	2.33808	0.34575	0.438798	0.335202	no
GRMZM2G438871	0.346305	1.78971	2.33658	0.351228	0.270116	-0.366885	no
GRMZM2G017522	0.249368	1.29766	2.33392	0.252494	0.550193	1.09364	no
GRMZM2G339645	0.58134	2.97103	2.33375	0.589238	2.61129	2.12908	yes
GRMZM2G042895	14.8578	74.8549	2.3321	15.0389	48.9859	1.703	no
GRMZM2G054900	0.336991	1.73282	2.32845	0.341227	0.3588	0.0704349	no
GRMZM2G358791	0.16993	0.892213	2.32603	0.172021	0.194951	0.171174	no
GRMZM2G075245	0.426052	2.17357	2.32412	0.431027	1.04102	1.25285	no
GRMZM2G150906	4.8463	24.3005	2.32365	4.91063	12.3589	1.3298	yes
GRMZM2G426613	1.00412	5.03	2.3132	1.01672	1.17402	0.205651	no
GRMZM2G374302	10.2981	51.1763	2.31198	10.4385	25.8896	1.30963	yes
GRMZM5G867037	0.255917	1.31037	2.31189	0.259435	0.32519	0.315042	no
GRMZM2G134708	2.76922	13.692	2.30163	2.80728	5.42847	0.948898	no
GRMZM2G123667	2.16099	10.6614	2.29732	2.18941	4.93928	1.1701	no
GRMZM2G010740	2.73431	13.4597	2.2952	2.77351	13.4803	2.27695	yes
GRMZM2G142891	32.9127	160.669	2.28703	33.3511	35.7067	0.0984319	no
GRMZM2G044174	2.127	10.4022	2.28462	2.15298	3.0246	0.488486	no
GRMZM2G147752	0.319731	1.59526	2.28345	0.323862	1.24127	1.90607	no
GRMZM5G827496	1.45576	7.11806	2.28186	1.47498	1.94951	0.400049	no
GRMZM2G092823	0.43111	2.13046	2.27871	0.436793	0.34827	-0.318559	no
GRMZM2G017110	19.8705	96.4376	2.27839	20.147	33.9924	0.754356	no
GRMZM2G334660	1.07986	5.25727	2.27291	1.0945	1.19005	0.119701	no
GRMZM2G351347	0.46813	2.29878	2.27166	0.475499	0.710852	0.570235	no
GRMZM2G069911	30.9818	149.591	2.27116	31.4076	47.3004	0.590584	no
GRMZM5G854367	1.65612	8.02764	2.27028	1.67827	2.0982	0.320466	no
GRMZM2G059740	0.128628	0.658714	2.27017	0.130403	0.343993	1.33415	no
GRMZM2G075430	1.91994	9.29504	2.26946	1.94705	1.75141	-0.15195	no
GRMZM2G474160	1.68156	8.11048	2.26321	1.70294	2.02836	0.250934	no
GRMZM2G092804	0.859832	4.13693	2.25324	0.87095	1.00125	0.199008	no
GRMZM2G173597	1.02444	4.90585	2.24859	1.0385	1.55927	0.581767	no
GRMZM2G178074	3.4392	16.3683	2.24745	3.48966	2.77117	-0.331523	no
GRMZM2G062600	0.138357	0.694257	2.24703	0.140257	0.545835	1.88722	no
GRMZM2G127379	0.158079	0.787378	2.24612	0.160009	0.226995	0.479245	no
GRMZM2G166297	8.25965	39.2	2.24532	8.37114	10.3953	0.3121	no
GRMZM2G022679	0.150114	0.749034	2.24507	0.151994	0.0574898	-1.2632	no
GRMZM2G024718	0.674099	3.23089	2.24411	0.683384	0.663054	-0.0429323	no
GRMZM2G371462	2.12277	10.09	2.24355	2.1518	3.37256	0.645882	no
GRMZM2G038893	0.292457	1.4208	2.24202	0.296365	0.657384	1.12327	no
GRMZM2G010474	0.109084	0.55154	2.23741	0.110416	0.0512513	-0.975215	no
GRMZM2G117271	1.28939	6.10823	2.23528	1.30745	1.80258	0.460296	no
GRMZM2G170322	0.0834423	0.429842	2.23484	0.0846586	0.146388	0.724324	no
GRMZM2G024695	1.09724	5.19103	2.23183	1.11204	1.26114	0.179999	no
GRMZM2G162056	0.34659	1.66266	2.22981	0.35135	3.97861	3.46442	yes
GRMZM2G117878	0.327228	1.56584	2.22432	0.331699	1.26534	1.90008	yes
GRMZM2G117851	0.504501	2.39222	2.22312	0.511275	0.936939	0.861227	no
GRMZM2G125813	2.48522	11.6026	2.21845	2.51731	2.15183	-0.22535	no
GRMZM2G081930	0.244808	1.17579	2.21837	0.248061	0.665094	1.38738	no
GRMZM2G006212	0.157767	0.770043	2.21709	0.159687	0.497036	1.57921	no
GRMZM2G045278	0.368537	1.74818	2.21558	0.373514	0.797227	1.0737	no
GRMZM2G008108	2.35382	10.9524	2.21337	2.38705	1.47931	-0.686616	no
GRMZM2G359581	5.45589	25.3349	2.21317	5.53	5.97823	0.112244	no
GRMZM2G122276	0.226203	1.08476	2.21252	0.229086	0.294201	0.347495	no
GRMZM5G875732	0.591414	2.76852	2.20789	0.599184	1.7321	1.51588	no
GRMZM2G104783	2.76446	12.749	2.20124	2.80149	6.15137	1.13192	no
GRMZM2G411938	9.55629	43.9171	2.19908	9.68209	5.27759	-0.874197	no
GRMZM2G145313	0.313542	1.47233	2.19584	0.317545	1.4364	2.1427	yes
XLOC_075158	0.859087	3.95663	2.19034	0.870867	0.644984	-0.427465	no
GRMZM2G090051	1.08421	4.96805	2.18569	1.0989	1.63205	0.566369	no
GRMZM2G169372	17.4124	79.1071	2.18305	17.6556	35.6605	1.01379	no
GRMZM2G072620	0.85185	3.89623	2.18027	0.862666	0.290587	-1.53765	no
GRMZM2G018813	0.139939	0.669296	2.17966	0.141684	0.281571	0.942778	no
GRMZM2G352858	0.234655	1.09799	2.17912	0.237878	0.305585	0.348398	no
GRMZM2G118610	12.5877	56.9558	2.17694	12.7513	14.4585	0.18114	no
GRMZM2G147014	9.52405	42.9539	2.17196	9.66182	6.34969	-0.604831	no
GRMZM2G066428	2.95859	13.3572	2.17085	2.99393	3.81814	0.349792	no
GRMZM2G030567	1.09647	4.9722	2.17082	1.10972	1.20985	0.123566	no
GRMZM5G844545	19.4325	87.4962	2.17017	19.6876	36.639	0.895754	no
GRMZM5G803341	0.233504	1.08568	2.16981	0.236827	0.846773	1.79541	no
GRMZM5G870606	6.02991	27.1104	2.16678	6.10854	9.31875	0.608496	no
GRMZM2G160354	2.29768	10.3455	2.16588	2.33067	6.18967	1.40527	no
GRMZM2G082487	1.60006	7.1971	2.1623	1.61938	2.49848	0.62249	no
GRMZM2G337768	0.264281	1.21636	2.16066	0.268019	0.882431	1.68256	no
GRMZM2G043291	26.8493	119.966	2.15925	27.2182	53.9418	0.986569	no
GRMZM2G045638	17.3645	77.3362	2.15436	17.5845	44.6414	1.34358	no
GRMZM2G082434	2.40984	10.7477	2.15239	2.44366	3.98952	0.704892	no
GRMZM2G301860	0.874964	3.9197	2.15073	0.885715	1.52828	0.780206	no
GRMZM2G006287	0.725787	3.24638	2.14591	0.735219	0.39055	-0.895682	no
GRMZM2G353444	73.5943	324.938	2.14235	74.5009	103.442	0.473438	no
GRMZM2G180328	0.370813	1.66886	2.14033	0.375255	1.07184	1.4896	no
GRMZM2G382569	1.12425	4.98541	2.13886	1.13916	3.06741	1.42114	no
GRMZM2G067315	0.354639	1.59353	2.13671	0.359732	0.782359	1.09967	no
GRMZM2G004191	0.221056	1.00517	2.13541	0.223955	0.293817	0.376972	no
GRMZM2G015605	15.8091	69.2893	2.13117	16.0118	25.1794	0.652781	no
GRMZM5G872392	9.14712	40.0907	2.13066	9.27555	6.72497	-0.463316	no
GRMZM2G470882	2.25395	9.87409	2.12627	2.2846	2.17707	-0.0692433	no
GRMZM2G395508	2.63476	11.4533	2.11581	2.66638	3.06164	0.198726	no
GRMZM2G127336	0.613695	2.68343	2.11053	0.621893	3.04477	2.27331	yes
GRMZM2G036351	7.51527	32.4534	2.109	7.60046	17.0652	1.16585	no
GRMZM2G369472	2.06607	8.93495	2.10722	2.08932	7.08259	1.75639	no
GRMZM2G137161	0.820849	3.56885	2.10684	0.832273	0.968908	0.216885	no
GRMZM2G105469	0.127835	0.581049	2.10034	0.129508	0.265282	0.980562	no
GRMZM2G096475	0.41592	1.81513	2.09934	0.421395	0.192796	-1.08898	no
GRMZM6G182520	7.23951	31.0099	2.09724	7.33638	7.93897	0.113734	no
GRMZM2G359368	11.3149	48.43	2.0967	11.4584	14.3917	0.328575	no
GRMZM2G136364	18.833	80.4969	2.09508	19.0748	63.4946	1.73444	yes
GRMZM2G076212	0.30513	1.3359	2.09455	0.309195	0.513265	0.713104	no
GRMZM2G153208	0.599444	2.58584	2.09064	0.607559	1.26722	1.04836	no
GRMZM2G120304	72.5199	308.359	2.08801	73.4665	126.57	0.784695	no
GRMZM2G118172	4.41481	18.7757	2.08595	4.46866	14.1701	1.66273	no
GRMZM2G027627	0.580424	2.4936	2.08418	0.588018	0.749836	0.345499	no
GRMZM2G148908	0.693318	2.97228	2.08417	0.702617	1.70019	1.26296	no
GRMZM2G158831	0.121913	0.549044	2.08338	0.123407	0.19556	0.623725	no
AC198028.3_FG001	0.496729	2.13729	2.08323	0.503068	1.33426	1.38959	no
GRMZM2G042660	0.12241	0.550471	2.08163	0.124087	0.23007	0.840286	no
GRMZM2G091044	1.42006	6.04292	2.08156	1.43896	2.22805	0.627224	no
GRMZM2G318780	2.79697	11.8346	2.07714	2.8351	3.00251	0.0824867	no
GRMZM2G382568	1.35606	5.75003	2.07606	1.37304	5.10659	1.88734	no
GRMZM2G103197	95.288	399.978	2.06944	96.5198	50.3216	-0.93951	no
AF546187.1_FG011	0.538173	2.2755	2.05981	0.544393	1.90295	1.78682	no
GRMZM5G891425	0.159416	0.69607	2.05924	0.161529	0.409996	1.29192	no
GRMZM2G075244	0.132898	0.585267	2.05855	0.134628	0.103042	-0.355488	no
GRMZM2G006964	0.246454	1.0574	2.05733	0.249696	0.343123	0.443347	no
GRMZM2G168552	71.4208	297.121	2.05648	72.3298	131.003	0.856848	no
GRMZM2G038636	15.5547	64.6492	2.05458	15.7693	23.2572	0.560264	no
GRMZM5G867376	1.37016	5.70775	2.05061	1.3882	2.17207	0.642127	no
GRMZM2G118345	2.16859	9.00943	2.04964	2.19856	4.7965	1.12188	no
GRMZM2G432583	0.715523	2.99139	2.04854	0.725077	1.56825	1.10236	no
GRMZM2G001243	4.66388	19.3157	2.04783	4.72504	6.52576	0.464978	no
GRMZM2G177386	10.0907	41.7195	2.04661	10.2293	13.9408	0.446231	no
GRMZM2G152365	0.641681	2.67963	2.04517	0.650561	1.12057	0.775287	no
GRMZM2G042789	7.84519	32.3791	2.04379	7.94601	12.6472	0.669841	no
GRMZM2G095873	1.20195	4.98534	2.04325	1.21643	4.61626	1.91538	yes
GRMZM5G899851	0.263952	1.11745	2.04107	0.26759	1.06999	1.95999	yes
GRMZM2G145632	0.551079	2.29565	2.0389	0.558551	0.934067	0.731599	no
GRMZM2G066801	10.3433	42.489	2.03734	10.4903	18.3904	0.809307	no
GRMZM2G341309	1.66177	6.84954	2.03674	1.68415	4.16905	1.30261	no
GRMZM2G061879	4.85013	19.914	2.03544	4.91463	7.97734	0.6977	no
GRMZM5G874955	0.403723	1.68524	2.03475	0.409252	0.605011	0.552795	no
GRMZM2G181237	0.119142	0.517989	2.03155	0.120867	0.371	1.54169	no
Cluster_76	0.385081	1.60381	2.03025	0.390578	0.331898	-0.228517	no
GRMZM5G863645	0.979123	4.02878	2.0297	0.993684	1.64861	0.72467	no
AC194362.3_FG003	3.15889	12.9257	2.02931	3.19914	5.10029	0.671218	no
GRMZM2G114988	0.550842	2.27362	2.02566	0.558027	0.735853	0.392932	no
GRMZM2G139535	0.145352	0.622317	2.02511	0.147207	0.445612	1.53514	no
GRMZM2G151249	0.503864	2.08131	2.02495	0.510509	1.13471	1.13699	no
GRMZM2G356338_O_1	0.309486	1.28877	2.02332	0.313411	0.531378	0.743268	no
GRMZM2G044460	2.62654	10.6831	2.01996	2.66176	3.86846	0.537694	no
GRMZM2G351484	0.582785	2.39374	2.0197	0.589493	0.912498	0.621803	no
GRMZM2G309071	3.51629	14.2862	2.01941	3.55966	9.22201	1.37086	yes
GRMZM2G092474	0.53769	2.20302	2.01459	0.544401	1.92029	1.79982	yes
GRMZM2G136139	3.17272	12.834	2.01276	3.21387	6.05669	0.912116	no
GRMZM5G822100	0.42054	1.72363	2.00958	0.425703	0.375728	-0.175761	no
AC207043.3_FG002	0.55345	2.25687	2.00834	0.560155	0.99049	0.811281	no
GRMZM2G087827	0.58737	2.39151	2.00725	0.594466	1.4966	1.31756	no
GRMZM2G042893	1.06529	4.30587	2.00493	1.07943	1.88181	0.796194	no
GRMZM2G108273	1.5004	6.04708	2.00369	1.52107	1.59411	0.0672328	no
GRMZM2G131266	0.958187	3.86891	2.00229	0.970654	1.75551	0.848269	no
GRMZM2G059939	0.309994	1.27055	2.00065	0.313689	0.401456	0.34613	no
GRMZM2G480356	0.114932	0.489733	2.00001	0.116493	0.178441	0.575055	no
GRMZM2G053485	3.47709	13.9279	1.99892	3.5211	9.24914	1.39076	no
GRMZM2G335635	4.26203	17.0389	1.99668	4.31617	25.6731	2.56966	yes
GRMZM2G395526	0.751992	3.02831	1.99542	0.760606	2.57613	1.74673	yes
GRMZM2G032896	0.486077	1.96756	1.99509	0.492599	0.57048	0.207839	no
GRMZM2G074462	2.05768	8.22998	1.99463	2.08637	5.01777	1.26203	no
GRMZM2G462118	0.617001	2.48201	1.99077	0.625224	1.80736	1.51651	no
GRMZM2G005840	18.2252	72.4579	1.99062	18.4489	18.2719	-0.0139006	no
GRMZM2G003506	0.220185	0.902649	1.98727	0.223174	0.519856	1.18419	no
GRMZM2G061403	0.150052	0.624281	1.98658	0.151898	0.664891	2.05957	no
GRMZM5G806182	30.1939	119.642	1.98604	30.5611	18.6608	-0.711385	no
GRMZM2G131165	5.49599	21.798	1.98578	5.56907	9.02624	0.695698	no
GRMZM2G022413	2.65857	10.5556	1.98524	2.69523	3.67553	0.446121	no
GRMZM2G424857	1.23535	4.91976	1.98497	1.2525	1.88794	0.588151	no
GRMZM2G139223	0.227836	0.931353	1.98477	0.230847	0.302451	0.375513	no
GRMZM2G335604	0.333138	1.34535	1.9818	0.337209	0.130046	-1.3099	no
GRMZM2G172230	3.74657	14.8235	1.98137	3.79861	7.76016	1.02868	no
GRMZM2G145407	0.61665	2.46196	1.97992	0.624359	0.741706	0.244869	no
GRMZM2G154881	1.8428	7.28569	1.97734	1.86856	3.88437	1.05176	no
GRMZM2G143669	0.243915	0.989623	1.97704	0.24729	0.0866238	-1.41294	no
GRMZM2G450044	0.930662	3.69233	1.97669	0.943283	2.68622	1.49996	no
GRMZM2G051619	3.35755	13.2368	1.97587	3.39857	4.46333	0.392183	no
GRMZM2G147399	0.280234	1.13129	1.97538	0.284121	0.374487	0.386525	no
GRMZM2G138259	0.29008	1.16942	1.97466	0.293662	0.48817	0.714172	no
GRMZM5G831577	2.70638	10.6614	1.97399	2.74319	4.39995	0.679658	no
GRMZM2G088312	0.49254	1.96048	1.97124	0.499115	1.02213	1.01956	no
GRMZM2G018760	1.61287	6.34253	1.96878	1.63521	2.86569	0.805636	no
GRMZM2G113060	0.607624	2.4064	1.96806	0.615409	0.885448	0.51781	no
GRMZM2G136300	0.771739	3.04687	1.9673	0.782006	1.951	1.30801	no
GRMZM2G152739	1.27279	5.00475	1.96689	1.28944	1.64794	0.351502	no
GRMZM2G049695	6.84968	26.7838	1.96569	6.93958	8.66086	0.319249	no
GRMZM2G170400	33.2435	129.686	1.96356	33.713	59.7884	0.826374	no
GRMZM2G148904	4.11	16.0577	1.96345	4.16031	10.9806	1.39804	no
GRMZM2G148461	0.426077	1.68453	1.95823	0.431846	0.447147	0.0491145	no
GRMZM2G002142	0.119003	0.491192	1.95796	0.120564	0.243526	0.957377	no
GRMZM5G833406	0.988926	3.86949	1.95742	1.00029	1.07791	0.10679	no
GRMZM2G000932	0.656324	2.57443	1.95555	0.664865	0.966229	0.532621	no
GRMZM2G076584	0.809112	3.15665	1.95082	0.819813	2.26087	1.45239	no
GRMZM6G851663	16.8871	65.1901	1.9481	17.114	28.9534	0.758211	no
GRMZM2G158394	132.704	512.019	1.9479	134.477	388.69	1.53119	no
GRMZM2G061932	4.21695	16.2842	1.94667	4.27161	5.36975	0.329386	no
GRMZM2G106392	0.313042	1.23369	1.94483	0.31716	0.291723	-0.116772	no
GRMZM2G177384	0.499859	1.94968	1.94245	0.506351	0.675974	0.409802	no
GRMZM2G333448	1.89418	7.30655	1.94199	1.91696	3.86668	1.0085	no
GRMZM2G095968	3.80273	14.5944	1.93751	3.84938	2.23687	-0.780452	no
GRMZM2G075712	1.85964	7.14432	1.93605	1.8815	2.97677	0.659055	no
GRMZM2G173596	5.93853	22.7383	1.93515	6.00766	14.8638	1.3055	no
GRMZM5G842695	0.896496	3.45653	1.93512	0.909009	1.37823	0.595096	no
GRMZM2G071698	0.656436	2.53834	1.93502	0.666071	0.724624	0.119831	no
GRMZM2G456422	0.498731	1.93374	1.93386	0.50508	0.999629	0.970957	no
GRMZM2G127338	0.540717	2.09281	1.93294	0.548152	0.831096	0.591612	no
GRMZM2G150363	3.3896	12.9646	1.93225	3.43509	6.87582	0.999087	no
GRMZM2G113761	0.632478	2.43999	1.93106	0.641033	2.30259	1.82871	yes
GRMZM2G144997	4.05008	15.4571	1.92962	4.10141	5.75526	0.487752	no
GRMZM2G008773	1.73759	6.6456	1.9292	1.76064	2.97235	0.752179	no
GRMZM2G099382	0.550773	2.12508	1.9288	0.558016	1.1203	0.992702	no
GRMZM2G440125	0.355803	1.38205	1.92807	0.359967	1.40932	1.93973	no
GRMZM2G060940	2.7303	10.4017	1.9258	2.76686	4.16943	0.589852	no
GRMZM2G172204	39.7879	150.947	1.92337	40.3326	26.567	-0.602126	no
GRMZM2G009103	1.31171	4.99855	1.92199	1.32863	0.88232	-0.585124	no
GRMZM2G089557	0.265408	1.03013	1.91712	0.268674	0.402226	0.564857	no
GRMZM2G165192	1.18664	4.50344	1.91524	1.20116	2.86018	1.24475	no
GRMZM2G410766	12.9644	48.9162	1.91494	13.1415	16.6833	0.344042	no
GRMZM2G052908	0.278006	1.07459	1.91298	0.281723	0.290223	0.0414354	no
GRMZM2G067277	8.18218	30.8215	1.91209	8.29197	15.289	0.881912	no
GRMZM2G129006	0.276728	1.06907	1.91203	0.280308	0.315127	0.163419	no
GRMZM2G070167	46.2948	173.873	1.90888	46.9057	88.5449	0.916501	no
GRMZM2G038598	14.5052	54.447	1.90755	14.6997	23.029	0.64731	no
GRMZM2G080586	0.180371	0.703687	1.90648	0.182683	0.186831	0.0307282	no
GRMZM2G165325	1.76515	6.64194	1.90583	1.78835	0.717351	-1.30595	no
GRMZM5G833699	0.279147	1.07324	1.90548	0.283199	0.343185	0.268544	no
GRMZM2G113135	0.392839	1.49897	1.90529	0.397949	0.430051	0.109282	no
GRMZM2G040095	45.5626	170.266	1.90164	46.1665	84.8745	0.878342	no
GRMZM2G049755	0.351831	1.34006	1.89964	0.357005	0.598582	0.729652	no
GRMZM2G156301	0.766771	2.88598	1.89849	0.776649	0.731844	-0.0846042	no
GRMZM2G002178	4.5509	16.9824	1.8975	4.61047	6.46508	0.486858	no
GRMZM2G136960	7.73247	28.829	1.89716	7.83916	22.5257	1.5216	yes
GRMZM2G402564	4.93203	18.3145	1.8906	4.99278	8.22919	0.719773	no
GRMZM5G862325	2.0869	7.76044	1.88974	2.11308	3.08102	0.541924	no
GRMZM2G035370	0.340777	1.28673	1.88625	0.345477	0.576303	0.72189	no
GRMZM2G167387	2.94323	10.8785	1.88244	2.98273	2.70583	-0.140069	no
Cluster_240	0.569902	2.12516	1.88046	0.577894	0.822184	0.501346	no
GRMZM2G110504	46.5583	171.162	1.87803	47.1545	87.7234	0.895425	no
GRMZM6G317966	1.79705	6.62758	1.87702	1.8198	2.88359	0.661175	no
GRMZM2G427503	0.637542	2.36491	1.87483	0.645473	1.02035	0.652526	no
GRMZM2G301089	3.0421	11.1732	1.87346	3.07935	4.90171	0.668922	no
GRMZM2G108597	0.986342	3.62441	1.86701	0.999483	1.83621	0.87095	no
XLOC_001569	0.658259	2.42555	1.86577	0.667104	0.165668	-1.94653	no
GRMZM2G097706	0.182051	0.689317	1.86446	0.184453	0.387667	1.03214	no
GRMZM2G093526	8.58175	31.2574	1.86364	8.69832	28.16	1.69369	no
GRMZM2G167549	19.9845	72.7514	1.86357	20.2606	21.9627	0.116323	no
GRMZM2G085661	4.65392	16.9566	1.86308	4.72255	4.3352	-0.123195	no
GRMZM2G032807	2.34798	8.56791	1.86307	2.37873	5.13271	1.10629	no
GRMZM2G493395	8.86852	32.2741	1.86243	8.97178	18.9381	1.07698	no
GRMZM2G004909	17.2506	62.7084	1.86141	17.4721	79.3481	2.1825	yes
GRMZM2G081285	1.02718	3.75863	1.86137	1.04192	1.42063	0.443626	no
GRMZM2G132690	1.13569	4.1487	1.85992	1.15096	1.89742	0.716304	no
GRMZM2G344993	0.348776	1.29222	1.85982	0.353471	0.523719	0.55424	no
GRMZM2G413460	0.415859	1.53387	1.8581	0.421551	0.730381	0.778737	no
GRMZM5G873446	1.51119	5.50124	1.85718	1.53119	1.66795	0.122655	no
GRMZM5G875784	6.15025	22.2862	1.85574	6.23277	8.95425	0.521997	no
GRMZM6G441368	1.13303	4.12691	1.85569	1.14834	2.94003	1.34867	no
GRMZM2G048210	2.47771	8.98488	1.85429	2.51285	2.42966	-0.0483743	no
GRMZM2G381782	0.564221	2.05863	1.849	0.572161	1.4057	1.28203	no
GRMZM5G883417	0.197766	0.738441	1.84893	0.200297	0.432909	1.07458	no
GRMZM2G447151	0.579841	2.11443	1.84868	0.586978	0.897855	0.604784	no
GRMZM2G130049	0.114148	0.436851	1.84773	0.11563	0.136553	0.222241	no
GRMZM2G142409	14.1764	51.0346	1.84725	14.3737	15.6113	0.11908	no
GRMZM2G055154	0.273064	1.00712	1.84529	0.276821	0.417382	0.575375	no
GRMZM2G023711	0.875917	3.17315	1.84521	0.887256	1.35105	0.601128	no
GRMZM2G099619	0.529821	1.92282	1.84015	0.536295	0.883799	0.71027	no
GRMZM5G842877	0.180428	0.671813	1.84013	0.182909	0.337188	0.847797	no
GRMZM2G136100	0.264301	0.972053	1.84004	0.267943	0.522522	0.938052	no
GRMZM5G858128	0.51309	1.86118	1.83882	0.520003	1.47433	1.48574	no
GRMZM2G036286	2.77476	9.9458	1.83798	2.8116	3.87602	0.46178	no
GRMZM2G145655	1.16623	4.1892	1.83594	1.18093	1.42064	0.264572	no
GRMZM2G002227	0.602587	2.17576	1.83515	0.610635	0.604396	-0.0145762	no
GRMZM2G031138	0.599986	2.16468	1.83396	0.608249	1.03466	0.756774	no
GRMZM2G013045	0.148245	0.553967	1.83345	0.150248	0.123862	-0.25956	no
GRMZM2G076972	3.36125	11.9937	1.83212	3.40204	16.0657	2.23618	yes
GRMZM2G010048	0.391179	1.41719	1.83086	0.395888	0.941357	1.22891	no
GRMZM2G017792	1.13915	4.07567	1.83001	1.1546	1.90645	0.718602	no
GRMZM2G049767	0.296495	1.07807	1.82784	0.300542	0.463143	0.607488	no
GRMZM2G389582	0.210903	0.77391	1.82728	0.213561	0.64517	1.5512	no
GRMZM2G364208	0.702552	2.51705	1.82639	0.711823	0.831255	0.220898	no
GRMZM2G079200	2.14547	7.62168	1.824	2.17347	2.34177	0.107124	no
GRMZM2G042347	2.46314	8.74497	1.82376	2.49557	4.74975	0.925747	no
GRMZM2G092813	5.52874	19.5706	1.8218	5.59487	8.63905	0.625861	no
GRMZM2G404078	0.461639	1.6532	1.81821	0.467311	1.11054	1.23119	no
GRMZM2G044851	1.05053	3.72933	1.81799	1.06551	2.90907	1.44049	yes
GRMZM2G041774	0.722541	2.57153	1.81724	0.730485	1.05917	0.529949	no
GRMZM5G809218	16.5736	58.3907	1.81623	16.7855	48.4367	1.52832	yes
GRMZM2G052625	0.358771	1.28828	1.8158	0.363584	1.05011	1.50471	no
GRMZM2G157505	0.793918	2.8187	1.81502	0.80462	9.08219	3.48043	yes
GRMZM2G141473	5.82095	20.5048	1.81486	5.90305	10.5591	0.837878	no
GRMZM2G129815	0.51731	1.84306	1.81319	0.524287	1.89379	1.83319	yes
GRMZM5G838804	2.15026	7.5807	1.81303	2.17813	2.94983	0.435816	no
GRMZM5G872861	0.399876	1.4298	1.81261	0.405193	0.498947	0.293733	no
GRMZM2G167613	7.07106	24.8447	1.81148	7.15756	14.3734	1.00485	no
GRMZM2G174739	0.482575	1.71874	1.81131	0.489181	0.607889	0.307785	no
GRMZM2G159937	3.23763	11.3724	1.80935	3.27444	2.30628	-0.503838	no
GRMZM5G860235	0.125738	0.464607	1.80591	0.127497	0.678187	2.3234	yes
GRMZM2G102138	0.701936	2.47747	1.80486	0.712292	0.0862649	-2.9075	no
GRMZM2G153378	0.599751	2.1182	1.80334	0.608517	0.674795	0.146859	no
GRMZM6G734131	9.54388	33.3062	1.80207	9.67075	9.63685	-0.00506089	no
GRMZM2G099467	8.39693	29.2435	1.79896	8.50618	15.4772	0.862798	no
GRMZM2G359298	0.115716	0.426396	1.79547	0.117357	0.261964	1.09454	no
GRMZM2G041415	3.61143	12.5542	1.79469	3.66124	6.39182	0.802215	no
GRMZM2G069722	2.67424	9.30152	1.7945	2.70938	5.92967	1.12711	no
GRMZM2G335618	12.0537	41.76	1.79179	12.2068	11.7641	-0.0532497	no
GRMZM2G022402	0.224895	0.803196	1.79159	0.22788	0.321326	0.478017	no
GRMZM2G083935	1.59642	5.53944	1.78849	1.61735	1.01006	-0.673871	no
GRMZM2G079583	0.710466	2.47871	1.7884	0.72033	0.712746	-0.0150598	no
GRMZM2G311898	3.0195	10.4499	1.78772	3.0573	3.37314	0.141394	no
GRMZM2G016637	0.206356	0.736813	1.78734	0.208803	0.401038	0.909639	no
GRMZM2G170128	1.71186	5.93098	1.78673	1.7349	3.79519	1.12482	no
AC217811.3_FG003	2.74747	9.50353	1.78664	2.78532	9.53096	1.77112	yes
GRMZM2G100583	3.04166	10.518	1.78657	3.0811	4.87737	0.660938	no
GRMZM2G366910	1.64668	5.70138	1.78554	1.66724	4.36879	1.38444	no
GRMZM2G114320	2.51363	8.67819	1.78356	2.54658	1.02195	-1.30884	no
GRMZM2G075387	0.173723	0.621733	1.78178	0.175829	0.231838	0.380065	no
GRMZM2G170586_O_1	1.8652	6.43485	1.7811	1.89081	1.93641	0.0342013	no
GRMZM2G172214	65.7745	225.993	1.78052	66.6533	107.862	0.694356	no
GRMZM2G176253	1.27868	4.41717	1.78049	1.29484	2.74888	1.08021	no
GRMZM5G821587	6.14466	21.1073	1.77867	6.21922	6.41888	0.0455159	no
GRMZM2G123896	108.607	372.641	1.77858	110.092	122.069	0.148974	no
GRMZM2G063917	0.798147	2.76071	1.77757	0.809637	1.17103	0.526989	no
GRMZM2G045748	0.919788	3.17238	1.77513	0.932094	1.3962	0.577859	no
GRMZM2G110192	11.2178	38.4104	1.7748	11.3686	21.3365	0.907676	no
GRMZM2G045431	1.12592	3.87638	1.77457	1.14046	1.09479	-0.0584387	no
GRMZM2G015037	0.284275	0.996322	1.77386	0.288039	0.0699419	-1.89848	no
GRMZM2G447551	0.325065	1.13532	1.77324	0.329514	0.203041	-0.67234	no
GRMZM5G847982	4.49199	15.3728	1.77268	4.54701	7.73178	0.764578	no
GRMZM2G153536	0.510644	1.76879	1.77253	0.517273	0.313113	-0.706511	no
GRMZM2G079896	20.884	71.2095	1.76918	21.1454	34.3391	0.699246	no
GRMZM2G011896	1.47332	5.0313	1.76497	1.49343	1.10182	-0.435334	no
GRMZM2G032047	0.745414	2.55498	1.76361	0.755435	1.50899	0.988761	no
AC149829.2_FG002	12.3205	41.8512	1.76338	12.4756	55.5685	2.15426	yes
GRMZM2G113844	0.256735	0.894294	1.76138	0.260097	0.392642	0.57602	no
GRMZM2G338160	27.1498	92.0036	1.76037	27.4995	20.0008	-0.459151	no
GRMZM2G059134	1.47538	5.01906	1.75946	1.49427	1.29318	-0.207027	no
GRMZM2G075152	0.794943	2.71181	1.75761	0.805003	2.04678	1.33551	no
GRMZM5G829396	0.291985	1.01089	1.75728	0.295684	0.434586	0.540421	no
GRMZM2G070475	3.82489	12.9535	1.7572	3.87845	10.3761	1.41739	yes
GRMZM2G104843	5.45019	18.4441	1.75692	5.51824	11.7124	1.08438	no
GRMZM2G130764	0.491346	1.6828	1.75553	0.497578	1.27879	1.34432	no
GRMZM2G133675	2.7281	9.22739	1.75431	2.76482	3.82482	0.466765	no
AC210596.3_FG003	0.682221	2.32334	1.75309	0.691653	1.89189	1.4386	no
GRMZM2G000326	3.8456	12.983	1.75271	3.8974	3.79305	-0.039052	no
GRMZM2G447785	27.8335	93.8004	1.75241	28.2118	43.2404	0.615903	no
GRMZM2G364528	8.58925	28.9569	1.75212	8.70004	6.93652	-0.326389	no
GRMZM2G156861	61.178	206.079	1.75195	61.9678	58.1536	-0.091635	no
GRMZM2G072034	33.1334	111.555	1.75109	33.5922	50.667	0.592775	no
GRMZM2G020631	0.458613	1.56698	1.7507	0.464894	1.1696	1.31262	no
GRMZM2G125032	0.34106	1.17128	1.75056	0.345845	10.6787	4.90869	yes
GRMZM2G141036	0.46092	1.57447	1.75045	0.466826	0.755985	0.683853	no
GRMZM2G180082	0.723852	2.45837	1.75	0.733316	1.26058	0.77344	no
GRMZM2G004278	5.3949	18.1667	1.74975	5.47107	9.86263	0.848977	no
GRMZM2G127350	4.66709	15.7017	1.74816	4.73055	5.43396	0.199602	no
GRMZM2G135877_O_1	0.455354	1.54946	1.74465	0.461485	0.631615	0.444496	no
GRMZM2G101000	12.4788	41.8361	1.74446	12.6748	14.9933	0.242179	no
GRMZM2G162486	13.1267	44.005	1.74439	13.3094	27.1617	1.02858	no
GRMZM2G134023	5.86177	19.6455	1.74307	5.93376	9.11086	0.617794	no
GRMZM2G141665	4.00354	13.4238	1.74292	4.0541	6.18259	0.607607	no
GRMZM2G129018	6.05341	20.2834	1.74281	6.13238	8.74553	0.511397	no
GRMZM2G165177	0.618778	2.09429	1.74271	0.626241	0.567768	-0.139083	no
GRMZM2G425999	0.204427	0.70756	1.74261	0.20719	0.623156	1.5436	no
GRMZM2G104269	3.20539	10.7404	1.74132	3.24856	4.99738	0.619821	no
GRMZM2G105330	2.11331	7.08698	1.74089	2.14018	3.30173	0.623128	no
GRMZM5G823552	5.1925	17.3731	1.74041	5.26683	5.97583	0.18188	no
GRMZM2G382785	2.92417	9.78258	1.73874	2.96064	2.4007	-0.301322	no
GRMZM2G097342	0.261054	0.894124	1.73794	0.264519	0.309105	0.217125	no
GRMZM2G092525	3.22465	10.7792	1.73791	3.26981	2.43338	-0.424734	no
GRMZM2G026910	2.62793	8.78683	1.73758	2.66524	3.03443	0.186504	no
GRMZM2G467893	0.495177	1.67459	1.73754	0.501778	0.87005	0.782067	no
GRMZM2G096717	0.504828	1.70319	1.73452	0.511996	0.750465	0.542843	no
GRMZM5G865298	0.184986	0.638416	1.73355	0.187553	0.245717	0.372308	no
GRMZM2G364643	0.825262	2.76534	1.73236	0.8356	0.929853	0.15246	no
GRMZM2G114850	0.167961	0.580384	1.73009	0.170265	0.136829	-0.295982	no
GRMZM2G098696	0.750186	2.51142	1.72981	0.760531	1.19024	0.639398	no
GRMZM2G373522	27.4823	91.1135	1.7288	27.8502	26.8458	-0.0529719	no
GRMZM2G173315	1.89445	6.29665	1.7275	1.91775	2.37984	0.309996	no
GRMZM2G334574	1.05216	3.50721	1.72743	1.06579	1.5111	0.499719	no
GRMZM2G429842	1.35913	4.52152	1.72674	1.37778	2.56804	0.893496	no
GRMZM2G391794	2.02831	6.73189	1.72578	2.05369	3.52071	0.774732	no
GRMZM2G170692	2.85402	9.4446	1.72297	2.89442	4.39685	0.601498	no
AC216891.3_FG004_X_1	0.609099	2.03057	1.72073	0.61745	2.91801	2.22235	yes
GRMZM2G126986	0.682899	2.27262	1.71997	0.691873	1.08758	0.645044	no
GRMZM2G156255	0.110402	0.386274	1.71864	0.111938	0.1839	0.669165	no
GRMZM2G039312	0.872621	2.89339	1.71787	0.883674	1.38596	0.643437	no
GRMZM5G898274_O_1	4.41002	14.5178	1.71669	4.46808	8.4752	0.922068	no
GRMZM2G145412	7.2854	23.9646	1.71645	7.37426	13.9807	0.921943	no
GRMZM2G147327	0.388646	1.29813	1.71433	0.393642	0.704974	0.824814	no
GRMZM2G105991	1.77208	5.8261	1.71144	1.79669	4.13291	1.1973	no
GRMZM2G086763	4.18606	13.7271	1.71097	4.24357	5.26409	0.310248	no
GRMZM2G062772	0.141823	0.487036	1.71096	0.143826	0.141507	-0.0219149	no
GRMZM2G464464	3.35188	10.9918	1.7104	3.39456	4.51175	0.409413	no
GRMZM2G013248	1.32064	4.33664	1.70778	1.33721	2.1209	0.661488	no
GRMZM5G889052	1.34347	4.39894	1.70377	1.36067	1.89499	0.474902	no
GRMZM2G045664	16.4163	53.4724	1.70306	16.6224	31.6432	0.928355	no
GRMZM2G093418	0.466099	1.53619	1.69938	0.471932	0.394198	-0.253767	no
GRMZM6G617209	57.7631	187.54	1.69881	58.4999	79.2343	0.437626	no
GRMZM2G094510	1.6918	5.50668	1.69674	1.71307	4.35598	1.34132	no
GRMZM2G132478	0.550528	1.80161	1.69241	0.558087	0.578937	0.0520014	no
GRMZM2G051852	0.218651	0.727276	1.68906	0.221823	0.371182	0.717456	no
GRMZM2G073359	0.592859	1.93253	1.68804	0.600655	0.837831	0.473419	no
GRMZM2G009232	6.14495	19.7972	1.68621	6.22955	7.0418	0.17655	no
GRMZM2G096403	0.530714	1.72747	1.68405	0.537311	0.632546	0.231439	no
GRMZM2G043191	0.433591	1.41414	1.68279	0.439681	0.513598	0.219558	no
GRMZM2G068904	0.890649	2.88012	1.68209	0.902518	1.70588	0.911024	no
GRMZM2G333095	1.24387	4.01356	1.68208	1.25997	6.08718	2.26335	yes
GRMZM2G064015	0.188213	0.625932	1.68182	0.190941	0.339029	0.796575	no
GRMZM2G138176	5.39407	17.3181	1.681	5.46968	3.46639	-0.656502	no
GRMZM2G021416	5.73577	18.3788	1.67826	5.8103	8.99692	0.62994	no
GRMZM2G138770	1.83584	5.89519	1.67771	1.86031	2.51351	0.432154	no
GRMZM2G133400	10.1873	32.5864	1.67653	10.3199	10.1376	-0.0256877	no
GRMZM2G117246	0.736936	2.3754	1.67517	0.745873	0.947012	0.340393	no
GRMZM2G050450	0.210427	0.693866	1.675	0.213618	0.535459	1.28643	no
GRMZM2G378452	0.561643	1.81495	1.67467	0.569091	0.703671	0.301469	no
GRMZM2G040298	0.348719	1.13416	1.67336	0.353345	0.674176	0.913027	no
GRMZM2G131982	1.2021	3.85532	1.67308	1.21795	1.46213	0.261653	no
GRMZM2G177668	3.02079	9.65164	1.67257	3.05789	5.49183	0.842665	no
GRMZM2G374973	0.139836	0.46762	1.67248	0.141744	0.219067	0.59413	no
GRMZM2G035213	10.1472	32.3575	1.67204	10.2834	21.4712	1.06135	no
GRMZM2G159724	21.8017	69.4744	1.67159	22.104	34.1941	0.629209	no
GRMZM2G172826	9.25032	29.4448	1.66937	9.37739	15.9107	0.762108	no
GRMZM2G087081	2.91599	9.29101	1.66846	2.95417	5.35891	0.857001	no
GRMZM2G394027	0.240358	0.78518	1.66729	0.243615	0.399612	0.691618	no
GRMZM2G018424	352.736	1116.05	1.66171	357.318	562.369	0.654294	no
GRMZM2G111428	0.201657	0.659623	1.66162	0.20415	0.378317	0.858613	no
GRMZM2G455075	2.17334	6.89623	1.66136	2.2017	3.21845	0.545686	no
GRMZM2G120320	12.7437	40.3161	1.6608	12.8986	30.5478	1.24321	no
GRMZM2G514245	5.31266	16.7973	1.65887	5.38969	6.2224	0.206911	no
GRMZM2G700208	54.2666	171.087	1.65641	55.015	48.1628	-0.191868	no
GRMZM2G026802	0.674208	2.14666	1.65629	0.683548	1.19886	0.80158	no
AC199541.4_FG007	0.48981	1.56539	1.65626	0.496508	0.848171	0.76068	no
GRMZM2G061969	18.0377	56.8612	1.65588	18.2841	22.2856	0.285381	no
AC155376.2_FG005	3.93283	12.404	1.65466	3.98675	5.89034	0.561971	no
GRMZM2G082184	0.537068	1.71162	1.65397	0.544578	0.86522	0.658255	no
GRMZM2G091742	0.365442	1.17108	1.65344	0.370225	0.907204	1.27039	no
GRMZM2G041175	10.7336	33.7816	1.65319	10.8712	21.8597	1.0071	no
GRMZM2G038034	0.301574	0.969608	1.65263	0.30564	0.687557	1.14403	no
GRMZM2G104836	1.23611	3.90316	1.6509	1.25129	3.9838	1.66286	no
GRMZM2G458494	0.767691	2.43049	1.6499	0.77808	1.30777	0.741685	no
GRMZM2G180016	0.375695	1.19924	1.64857	0.380914	0.911749	1.23752	no
GRMZM2G050764	3.64948	11.4611	1.64829	3.69267	6.36569	0.784016	no
AC233885.1_FG002	0.626395	1.98411	1.64775	0.634643	0.352065	-0.832252	no
GRMZM2G129189	5.11927	16.0601	1.64755	5.18344	9.06593	0.805355	no
GRMZM2G535791	5.50878	17.279	1.64743	5.58521	6.13151	0.134401	no
GRMZM2G371079	1.38528	4.35117	1.64416	1.40055	1.76182	0.328974	no
GRMZM2G325477	1.30642	4.10248	1.64339	1.32248	3.14457	1.24333	no
GRMZM2G411333	1.17205	3.67666	1.64102	1.18825	2.05303	0.783836	no
GRMZM2G047368	1.97116	6.16327	1.63969	1.99835	4.82809	1.26843	no
GRMZM2G074040	1.93263	6.04067	1.63908	1.95853	4.02896	1.03687	no
GRMZM2G020761	3.71119	11.5775	1.63873	3.76141	4.01136	0.0925795	no
AC182482.3_FG003	2.95566	9.22031	1.63803	2.99547	4.34207	0.534111	no
GRMZM2G180659	5.99376	18.6404	1.63527	6.07348	13.5715	1.15867	no
GRMZM2G308666	0.231321	0.739486	1.63495	0.234362	0.428668	0.84411	no
GRMZM2G031177	2.10131	6.5455	1.63457	2.12883	1.23724	-0.778083	no
GRMZM2G001577	1.58321	4.93391	1.63372	1.60359	3.81057	1.24351	no
GRMZM2G030350	1.81427	5.64792	1.63295	1.83848	3.03114	0.718273	no
GRMZM2G037781	0.9036	2.82341	1.6329	0.914391	0.600327	-0.598921	no
GRMZM5G841690	6.00064	18.6136	1.63154	6.07464	5.20985	-0.221164	no
GRMZM2G124868	0.334295	1.05629	1.63088	0.338817	0.327032	-0.0495848	no
GRMZM2G093826	0.584442	1.82718	1.62789	0.59214	1.80377	1.59082	no
GRMZM2G370044	0.775474	2.41543	1.62661	0.785771	0.483671	-0.688803	no
GRMZM2G026143	1.5226	4.71743	1.62507	1.54361	8.61178	2.47236	yes
GRMZM2G088469	2.74321	8.47985	1.62462	2.78119	3.08494	0.149031	no
GRMZM2G176548	1.054	3.26844	1.62351	1.06674	2.66482	1.31277	no
GRMZM2G396212	3.09311	9.54459	1.62248	3.13732	7.4251	1.24023	no
GRMZM2G080724	1.03018	3.19243	1.62233	1.04429	1.34562	0.362681	no
GRMZM2G129879	3.42913	10.5761	1.62206	3.47018	7.64429	1.13711	no
GRMZM2G039993	2.42596	7.48663	1.62175	2.45897	6.95427	1.49606	yes
GRMZM2G050997	2.18814	6.75337	1.62146	2.21802	2.59329	0.224574	no
GRMZM2G019562	4.43218	13.6364	1.61918	4.49357	5.60504	0.318227	no
GRMZM2G027120	1.09416	3.38056	1.61857	1.10829	2.27336	1.02986	no
GRMZM2G109201	0.949604	2.93393	1.61723	0.962585	1.01099	0.0700725	no
GRMZM2G404274	0.634414	1.96577	1.61636	0.642468	0.835749	0.374322	no
GRMZM2G031580	3.48279	10.6949	1.61582	3.52956	5.06277	0.519204	no
GRMZM2G133720	0.31971	0.999993	1.61508	0.323984	0.156089	-1.00782	no
GRMZM2G114050	3.89626	11.9502	1.61438	3.94509	5.38851	0.448851	no
GRMZM2G137108	12.6497	38.7351	1.61377	12.8233	18.8764	0.557456	no
GRMZM2G069713	5.54096	16.9752	1.61347	5.61254	9.50977	0.759705	no
GRMZM2G140909	0.471925	1.46321	1.61208	0.478412	1.28561	1.40746	no
GRMZM2G170262	1.38177	4.24355	1.61175	1.39902	2.10171	0.58372	no
GRMZM2G125653	15.1475	46.256	1.60992	15.3413	24.0972	0.651103	no
GRMZM2G060544	0.756967	2.33088	1.60981	0.76557	2.78693	1.85052	no
GRMZM2G046024	0.849258	2.61176	1.60937	0.861352	1.28184	0.5681	no
GRMZM2G420001	25.9217	79.0689	1.60858	26.272	68.4149	1.38045	no
GRMZM2G354319	1.06211	3.25871	1.60827	1.07555	2.35683	1.12453	no
GRMZM2G090584	1.51379	4.63432	1.6078	1.53274	3.95857	1.36312	no
GRMZM2G099002	5.01602	15.294	1.60642	5.08669	7.08153	0.476536	no
GRMZM2G093441	6.28954	19.1503	1.6048	6.37712	7.91741	0.311684	no
GRMZM2G123029	18.0413	54.88	1.60444	18.2821	31.8606	0.801005	no
GRMZM2G047139	0.703128	2.15538	1.60239	0.712125	1.41479	0.980429	no
GRMZM2G063223	0.951916	2.91013	1.60205	0.96398	0.373471	-1.34477	no
GRMZM2G091124	8.79969	26.7302	1.60185	8.90863	16.8394	0.917803	no
GRMZM2G442352	3.64236	11.0706	1.60114	3.69037	5.45667	0.562993	no
GRMZM2G428379	0.205884	0.643522	1.59798	0.208628	0.283324	0.424017	no
GRMZM2G048200	1.48304	4.50863	1.59763	1.50319	2.42142	0.684206	no
GRMZM2G523414	1.06774	3.24985	1.5968	1.08271	2.29814	1.07882	no
GRMZM2G437912	3.26507	9.89569	1.59673	3.30688	8.20631	1.30866	no
GRMZM2G347174	0.841125	2.56294	1.59597	0.853104	0.533458	-0.667366	no
GRMZM2G119970	1.47744	4.48261	1.59472	1.49517	1.90592	0.348111	no
GRMZM2G164542	1.29029	3.91579	1.59415	1.30818	2.3132	0.817566	no
GRMZM5G800586	48.3326	145.858	1.5933	48.9709	75.6197	0.626734	no
GRMZM2G167364	2.33216	7.05551	1.59295	2.36386	1.046	-1.16863	no
GRMZM2G429254	3.26091	9.85158	1.59213	3.30251	7.5425	1.18903	no
GRMZM2G031004	0.285923	0.882153	1.59207	0.289707	0.474499	0.692941	no
GRMZM2G567452	36.0961	108.831	1.59191	36.5365	29.9768	-0.285406	no
GRMZM2G119823	6.58153	19.858	1.59176	6.66317	13.7181	1.04069	no
GRMZM2G338465	0.912769	2.77072	1.59142	0.925234	2.41457	1.37433	no
GRMZM5G835704	6.07658	18.3167	1.59024	6.15555	5.96145	-0.0461483	no
GRMZM2G119865	0.719268	2.18346	1.58869	0.728226	1.14947	0.651331	no
GRMZM2G703582	0.568176	1.72762	1.58753	0.576254	4.1852	2.83914	yes
GRMZM2G143204	0.627552	1.90474	1.58653	0.635013	1.22341	0.935252	no
GRMZM2G383631	0.565426	1.71655	1.58519	0.572921	1.30204	1.17044	no
GRMZM2G094304	4.55648	13.6801	1.58398	4.61033	9.82433	1.08983	no
GRMZM5G804658	0.48904	1.4855	1.5834	0.495802	0.449218	-0.139394	no
GRMZM2G114503	1.86853	5.61148	1.58135	1.89326	2.67138	0.494503	no
GRMZM2G066441	0.426634	1.29638	1.58108	0.4322	1.44854	1.72175	yes
GRMZM2G448001	3.74702	11.2298	1.58096	3.79284	5.55544	0.549419	no
GRMZM2G061723	1.66327	4.99579	1.58093	1.685	2.74478	0.700652	no
GRMZM5G803475	4.76738	14.257	1.57839	4.82515	10.3885	1.10474	no
GRMZM2G069232	7.2055	21.5259	1.57757	7.29822	9.56805	0.390212	no
GRMZM2G104041	8.81959	26.3215	1.57637	8.93902	15.3342	0.777892	no
GRMZM2G450233	5.95193	17.761	1.57567	6.03527	17.0068	1.49308	yes
GRMZM2G093849	8.01964	23.923	1.57559	8.13024	15.7202	0.950394	no
GRMZM2G014395	1.04471	3.13256	1.57509	1.05922	2.24651	1.07753	no
GRMZM2G055180	3.77839	11.2683	1.57389	3.82259	4.05696	0.0856311	no
GRMZM5G832466	1.64768	4.92402	1.5736	1.6676	1.07889	-0.623541	no
GRMZM5G825898	25.5351	75.9905	1.57296	25.8783	42.4115	0.712495	no
GRMZM5G800032	1.01527	3.03953	1.57258	1.02832	1.4012	0.442671	no
GRMZM2G161534	2.47263	7.37031	1.57181	2.5072	1.87327	-0.41858	no
GRMZM2G119186	4.43566	13.2026	1.57144	4.49256	5.23658	0.220632	no
GRMZM2G065928	13.6429	40.5656	1.57141	13.8213	26.2751	0.926308	no
GRMZM2G125571	0.457471	1.37674	1.56875	0.463646	6.53372	3.78823	yes
GRMZM2G026767	3.14029	9.33448	1.56863	3.18298	6.82616	1.09828	no
GRMZM2G104639	5.56234	16.5149	1.56829	5.63164	6.76734	0.264605	no
GRMZM2G304297	2.53317	7.53182	1.56828	2.56583	5.75314	1.16182	no
GRMZM2G037875	10.8974	32.3204	1.56758	11.0452	16.3692	0.56714	no
GRMZM2G083810	10.4597	31.0146	1.56719	10.598	4.60645	-1.2003	no
ClusterV2_3	0.250634	0.761695	1.56601	0.254191	0.267743	0.0721692	no
GRMZM2G113618	0.638763	1.91042	1.56566	0.647163	1.61686	1.30777	no
GRMZM2G471517	6.28299	18.6028	1.56448	6.35859	12.5816	0.983416	no
GRMZM2G030794	2.98173	8.83554	1.56397	3.02034	3.4938	0.209441	no
GRMZM2G074631	3.36007	9.94577	1.56275	3.40773	6.51478	0.932891	no
GRMZM2G079284	1.01015	3.00316	1.5625	1.02469	0.820382	-0.317352	no
GRMZM2G029737	0.909751	2.70339	1.56078	0.921672	0.836304	-0.138646	no
GRMZM2G110276	11.4345	33.7498	1.56065	11.5821	29.5106	1.34858	no
GRMZM2G479523	1.20109	3.56172	1.56031	1.21709	1.31067	0.106029	no
GRMZM2G009510	0.580497	1.73101	1.55992	0.588272	0.42059	-0.474487	no
GRMZM2G105221	0.248335	0.751519	1.55964	0.251487	0.373962	0.554224	no
GRMZM2G305900	0.26794	0.809258	1.55954	0.271215	0.106124	-1.27601	no
GRMZM2G064679	1.13264	3.35225	1.55706	1.14828	2.12689	0.883529	no
GRMZM2G137821	8.33232	24.5312	1.55669	8.44146	4.32402	-0.963495	no
GRMZM2G348125	20.1474	59.2838	1.55657	20.4242	35.859	0.811752	no
GRMZM2G071154	34.621	101.84	1.55631	35.0553	61.4484	0.809566	no
GRMZM2G326707	4.70404	13.8411	1.55496	4.76171	7.61087	0.675449	no
GRMZM2G093276	1.8868	5.56283	1.55484	1.90896	3.15452	0.721662	no
GRMZM2G307992	16.1398	47.3816	1.55312	16.3541	20.8141	0.34772	no
GRMZM2G061202	4.65374	13.6757	1.55311	4.71473	10.3332	1.13038	no
GRMZM2G058404	5.8251	17.1078	1.55267	5.89102	4.72278	-0.318276	no
GRMZM2G022627	1.1832	3.48793	1.55167	1.19858	2.16789	0.849618	no
GRMZM2G143050	1.69458	4.9849	1.55104	1.71778	2.50179	0.539796	no
GRMZM2G321839	1.08679	3.20259	1.55045	1.10152	2.11183	0.932775	no
GRMZM2G176446	3.54794	10.4091	1.55012	3.59801	2.14778	-0.741656	no
GRMZM5G839349	0.228284	0.68718	1.54885	0.23114	0.346374	0.563521	no
AC187157.4_FG005	0.896503	2.64199	1.54869	0.908507	1.42764	0.64634	no
GRMZM2G134628	5.6227	16.4595	1.5479	5.70115	7.05718	0.307353	no
GRMZM2G029385	0.626737	1.84879	1.54559	0.635206	1.03981	0.702296	no
AC233960.1_FG002	1.3935	4.08661	1.5454	1.41228	1.72725	0.2886	no
GRMZM2G170969	2.50023	7.31626	1.54526	2.53221	5.47581	1.10962	no
GRMZM2G026889	0.346145	1.02732	1.54232	0.350869	0.654915	0.881695	no
GRMZM2G005207	20.2287	58.8856	1.54104	20.501	25.7041	0.326162	no
GRMZM2G062576	1.27104	3.71512	1.53997	1.28921	1.55569	0.269164	no
GRMZM5G810727	2.24742	6.55093	1.53923	2.27866	3.23297	0.502813	no
GRMZM2G418194	0.878383	2.57148	1.53894	0.890543	0.361391	-1.27786	no
GRMZM5G817967	5.6547	16.4483	1.53874	5.72488	7.92658	0.468754	no
GRMZM2G169149	2.69234	7.83909	1.53832	2.72617	8.38147	1.61677	yes
GRMZM2G431309	3.19985	9.30938	1.53773	3.24293	4.13975	0.351285	no
GRMZM2G014988	0.403915	1.19148	1.53741	0.409317	0.963509	1.21515	no
GRMZM2G131618	0.441569	1.3003	1.53688	0.447714	1.08807	1.26245	no
GRMZM2G300424	1.03704	3.02639	1.53604	1.05169	2.53101	1.25904	no
GRMZM2G063717	3.98366	11.5715	1.53604	4.03919	6.30924	0.642118	no
GRMZM2G350693	12.3121	35.687	1.53455	12.4874	19.6562	0.65409	no
GRMZM2G087059	0.245383	0.729805	1.53448	0.248384	0.299601	0.260893	no
GRMZM2G152975	1.97686	5.73773	1.5325	2.00393	4.63111	1.20446	no
GRMZM2G071832	0.694489	2.02773	1.53231	0.703833	1.18751	0.746379	no
GRMZM2G333049	7.12679	20.6312	1.53218	7.20802	13.8659	0.942906	no
AC195587.4_FG004	3.36843	9.75814	1.53173	3.41444	3.15082	-0.115569	no
GRMZM2G408458	1.51339	4.39138	1.53067	1.5318	1.27963	-0.257658	no
GRMZM2G158890	1.17641	3.41664	1.53019	1.19166	0.712137	-0.734684	no
GRMZM2G036257	0.393307	1.15478	1.53011	0.398379	0.569109	0.503926	no
GRMZM2G335280	1.46466	4.24892	1.53011	1.48487	1.86793	0.329123	no
GRMZM2G450498	8.83831	25.5422	1.52997	8.9462	5.88761	-0.602756	no
GRMZM2G412986	1.19244	3.46021	1.52906	1.20797	4.33301	1.83422	yes
GRMZM2G148281	4.24761	12.2671	1.52785	4.30364	4.82981	0.166045	no
GRMZM2G051683	1.62717	4.71006	1.5276	1.64768	1.83981	0.158212	no
GRMZM2G165901	80.7124	232.592	1.52682	81.7043	80.9875	-0.0127112	no
GRMZM2G095811	1.1119	3.21895	1.52512	1.12658	2.22033	0.972558	no
GRMZM2G177878	1.245	3.60096	1.5247	1.26207	2.43425	0.942214	no
GRMZM2G148772	5.08821	14.6448	1.52331	5.15524	12.0067	1.21813	no
GRMZM5G876022	0.55038	1.60027	1.52283	0.557911	1.39311	1.30489	no
GRMZM2G177227	1.7563	5.0646	1.52256	1.77841	3.16645	0.828738	no
GRMZM2G166452	0.831363	2.40683	1.52232	0.842073	1.18508	0.488058	no
GRMZM2G108456	1.14175	3.29476	1.52072	1.15684	1.77646	0.614497	no
GRMZM2G033855	1.20394	3.47094	1.51978	1.21897	3.03832	1.31056	no
GRMZM5G849028	17.5109	50.2291	1.51973	17.7433	25.5238	0.524321	no
AC205008.4_FG001	2.13794	6.14868	1.51967	2.16385	3.7811	0.802364	no
GRMZM2G063276	3.01704	8.65956	1.51805	3.05625	5.14267	0.748845	no
GRMZM2G044383	0.9016	2.60084	1.51804	0.91322	4.24543	2.20456	yes
GRMZM5G838098	4.35622	12.4867	1.51709	4.41008	6.51898	0.562785	no
GRMZM2G154093	2.29019	6.57193	1.51676	2.32194	1.72058	-0.430275	no
GRMZM2G125314	2.22553	6.38493	1.51631	2.25503	5.57062	1.3009	no
GRMZM2G078723	4.00256	11.46	1.51527	4.05335	7.0185	0.790547	no
GRMZM2G367638	1.14375	3.28798	1.51525	1.15878	2.05365	0.820195	no
GRMZM2G151649	1.53627	4.40425	1.51338	1.55611	1.64961	0.0836587	no
GRMZM2G028129	4.47703	12.7992	1.51335	4.53351	3.06767	-0.561969	no
GRMZM2G499214	2.0594	5.89708	1.51323	2.08529	1.61424	-0.367385	no
GRMZM2G402977	0.608892	1.75457	1.51156	0.616965	0.992248	0.676783	no
GRMZM2G024109	0.439778	1.27169	1.51076	0.445778	0.365279	-0.280368	no
GRMZM2G135385	0.923875	2.64947	1.50984	0.935432	1.75582	0.901293	no
GRMZM2G137329	70.1063	199.624	1.50954	71.0264	107.316	0.595369	no
GRMZM2G144668	1.2846	3.67385	1.50871	1.30081	2.16969	0.733664	no
GRMZM2G002704	1.24827	3.56875	1.50801	1.2644	1.46384	0.209762	no
GRMZM2G181000	1.31207	3.7425	1.50505	1.32988	6.15451	2.20188	yes
GRMZM2G106523	1.08528	3.09752	1.50446	1.10027	2.47089	1.15995	no
GRMZM2G455817	1.2981	3.69679	1.5027	1.31542	5.42333	2.03539	yes
GRMZM2G159996	6.42551	18.225	1.50258	6.50728	7.04827	0.115045	no
XLOC_112388	4.89249	13.8731	1.50174	4.95542	7.05385	0.508539	no
GRMZM2G416750	0.475246	1.36387	1.50146	0.480989	0.734285	0.600164	no
GRMZM2G178875	1.10339	3.14088	1.5008	1.11951	2.71178	1.26885	no
GRMZM2G090266	1.43033	4.06582	1.50069	1.44796	1.99215	0.457599	no
GRMZM2G396553	2.99722	8.49025	1.49907	3.03573	4.82623	0.667095	no
GRMZM2G586875	2.68946	7.61886	1.4988	2.72321	3.08883	0.181127	no
GRMZM2G127537	1.96939	5.58373	1.49875	1.99499	3.75762	0.910058	no
AC207342.3_FG008	26.5622	75.0793	1.49869	26.8942	42.1851	0.649244	no
GRMZM5G811624	2.42151	6.86063	1.49859	2.4547	3.34466	0.444755	no
GRMZM2G125923	4.11937	11.6567	1.4984	4.17062	4.73128	0.18156	no
GRMZM2G384755	0.837493	2.38355	1.49788	0.848974	0.616111	-0.456196	no
GRMZM2G112629	4.75299	13.4377	1.49742	4.81124	5.6113	0.2215	no
GRMZM2G074759	0.564699	1.61238	1.49723	0.571677	2.19403	1.92185	yes
GRMZM2G026391	2.15911	6.10947	1.4963	2.188	2.7947	0.351655	no
GRMZM2G055107	3.57824	10.098	1.49415	3.62645	5.81133	0.678818	no
GRMZM2G062156	4.21172	11.8783	1.49364	4.26659	4.65735	0.126143	no
GRMZM2G445338	0.323965	0.930071	1.49307	0.328487	0.79068	1.24213	no
GRMZM2G175816	27.7596	78.1344	1.49264	28.1235	59.6971	1.08561	no
GRMZM2G084825	0.656318	1.86401	1.49185	0.665681	1.77846	1.4043	no
GRMZM2G125476	0.558961	1.58787	1.48975	0.566745	0.762411	0.421435	no
AC193402.3_FG004	0.622602	1.76641	1.48959	0.630947	0.651964	0.0465477	no
GRMZM2G146154	0.656481	1.86126	1.48937	0.665099	0.990074	0.566936	no
GRMZM2G124042	1.33958	3.77569	1.48805	1.35563	0.308865	-2.09855	no
GRMZM2G018462	1.66617	4.68919	1.48724	1.68838	1.80506	0.095858	no
GRMZM2G016734	8.41691	23.6088	1.48686	8.52656	13.2959	0.640339	no
GRMZM2G088356	1.89079	5.31359	1.4858	1.91703	1.80388	-0.0873	no
GRMZM5G833253	0.785357	2.21495	1.4841	0.796915	1.24411	0.636175	no
GRMZM2G162278	0.516995	1.46418	1.48405	0.524056	0.617216	0.231971	no
GRMZM2G163418	1.48487	4.17028	1.48358	1.50396	2.30437	0.612292	no
GRMZM5G803404	0.485295	1.37496	1.48348	0.491955	0.870618	0.810958	no
GRMZM2G469409	4.2289	11.8393	1.48304	4.28771	6.05788	0.497624	no
GRMZM2G145133	4.58118	12.8183	1.48239	4.64012	6.2123	0.42018	no
GRMZM2G018992	2.42478	6.79246	1.48227	2.45954	2.91026	0.241854	no
GRMZM2G313078	0.459115	1.30011	1.48167	0.465042	0.483247	0.0542552	no
GRMZM2G138589	4.86875	13.6112	1.48127	4.93633	9.43448	0.933113	no
GRMZM2G131969	6.01269	16.8042	1.4812	6.09669	6.03883	-0.0137345	no
GRMZM2G099454	5.03961	14.0819	1.48062	5.11075	14.4832	1.50095	yes
GRMZM2G157168	0.629117	1.77289	1.48007	0.637216	1.57719	1.29416	no
GRMZM2G070508	0.911344	2.56017	1.48005	0.92374	1.79096	0.947673	no
GRMZM2G072820	1.87596	5.24388	1.47808	1.90248	1.90479	0.00174152	no
GRMZM2G381404	1.3912	3.89125	1.47727	1.40892	0.638392	-1.12986	no
GRMZM2G420684	7.22809	20.0964	1.47397	7.32282	16.0387	1.13002	no
GRMZM2G114572	0.275269	0.782009	1.47319	0.278916	0.211076	-0.386108	no
GRMZM2G061591	0.906289	2.53289	1.47259	0.917984	1.27238	0.466652	no
GRMZM2G033846	10.4351	28.9748	1.47247	10.5781	22.5756	1.09296	no
GRMZM2G473480	31.4216	87.1712	1.4718	31.8353	37.594	0.239806	no
XLOC_076583	17.0999	47.4195	1.47095	17.3135	41.4649	1.25951	no
GRMZM2G325683	6.82498	18.9367	1.47094	6.90525	11.7015	0.760073	no
GRMZM2G104176	0.756821	2.11156	1.46816	0.766708	1.14156	0.568145	no
GRMZM2G302074	8.07914	22.3558	1.46724	8.17881	11.6483	0.509632	no
GRMZM2G447632	10.8267	29.9377	1.46652	10.9802	9.48326	-0.211242	no
GRMZM2G158328	1.80242	4.99825	1.46639	1.82404	2.16146	0.24364	no
GRMZM2G034471	1.81066	5.02075	1.46631	1.83422	5.23518	1.50798	yes
GRMZM2G067122	4.40317	12.1564	1.46302	4.45615	4.77599	0.0997857	no
GRMZM5G844173	9.81417	27.0658	1.4626	9.94995	10.8696	0.127415	no
GRMZM2G454449	1.27253	3.52426	1.46242	1.28986	2.17351	0.748293	no
GRMZM2G444073	1.07562	2.97907	1.46118	1.08915	2.3825	1.12213	no
GRMZM2G119975	1.58007	4.36284	1.45948	1.60093	3.47246	1.11221	no
GRMZM2G016462	4.40354	12.1261	1.4593	4.46481	10.0279	1.16556	no
GRMZM2G068665	9.4	25.8579	1.4589	9.52536	13.0614	0.455054	no
GRMZM2G039278	1.61629	4.46042	1.45883	1.63787	2.74463	0.741256	no
GRMZM2G141026	9.2906	25.5499	1.45849	9.4197	11.1217	0.23939	no
GRMZM2G151992	13.2842	36.4942	1.45727	13.457	11.6234	-0.211156	no
GRMZM2G479546	0.471312	1.31158	1.45722	0.477662	0.56781	0.244714	no
GRMZM2G010673	3.82711	10.5195	1.45634	3.87254	5.79122	0.579356	no
GRMZM2G394450	1.79958	4.95562	1.45632	1.82213	3.36952	0.883296	no
GRMZM2G468756	0.884711	2.44389	1.45558	0.896524	1.35605	0.591593	no
GRMZM5G812811	21.3925	58.6706	1.4551	21.6799	21.9166	0.0156587	no
GRMZM2G314707	1.47451	4.05575	1.45353	1.49421	1.55966	0.0614461	no
GRMZM2G180547	0.340174	0.949029	1.4535	0.344656	0.309133	-0.152263	no
GRMZM2G083130	1.71436	4.71102	1.45304	1.73624	3.49478	1.00507	no
GRMZM2G013391	1.41233	3.88303	1.45264	1.42981	2.9111	1.02063	no
GRMZM2G034618	1.62872	4.47285	1.45185	1.65108	2.50354	0.597599	no
GRMZM2G168382	1.17307	3.22317	1.45041	1.18867	1.05387	-0.172113	no
GRMZM2G036203	4.0687	11.1359	1.45033	4.12559	10.5599	1.3538	yes
GRMZM2G159926	2.36542	6.48079	1.45021	2.39761	2.15008	-0.156517	no
GRMZM2G078401	0.8494	2.33715	1.44951	0.860198	1.68078	0.958273	no
GRMZM2G150014	4.40794	12.0559	1.44949	4.46737	8.29237	0.890872	no
GRMZM5G826357	10.7943	29.4959	1.4494	10.9403	13.4773	0.300631	no
GRMZM2G128515	1.51681	4.15882	1.44912	1.53764	1.29426	-0.246838	no
Cluster_29	71.0037	193.82	1.44862	72.0474	188.065	1.38409	yes
GRMZM5G870446	3.90575	10.6765	1.44843	3.95827	7.57267	0.934196	no
GRMZM2G441753	17.8714	48.77	1.44783	18.0841	15.0826	-0.261678	no
GRMZM2G050216	27.2695	74.3819	1.44733	27.6221	31.4228	0.185926	no
GRMZM2G017266	6.67182	18.1812	1.44493	6.7605	9.63131	0.509967	no
GRMZM5G883969	2.81361	7.67389	1.4443	2.8498	4.74382	0.733173	no
GRMZM2G114044	2.89342	7.88439	1.44307	2.93252	3.21338	0.131522	no
GRMZM2G082792	12.7308	34.5753	1.4407	12.8992	19.0307	0.560687	no
GRMZM2G045473	0.396495	1.09336	1.44059	0.402204	1.49862	1.8718	yes
GRMZM2G458728	4.6717	12.6976	1.44059	4.73103	12.7024	1.42296	no
GRMZM2G106462	2.40645	6.54767	1.44029	2.43919	1.64934	-0.561695	no
GRMZM6G901724	7.4771	20.2336	1.43499	7.58143	9.37661	0.306233	no
GRMZM2G024345	1.06849	2.9014	1.4327	1.08301	0.69227	-0.638209	no
GRMZM2G101818	39.9208	107.764	1.43244	40.4578	64.5531	0.673935	no
GRMZM5G861127	24.8566	67.0842	1.43198	25.1611	24.0051	-0.0678264	no
GRMZM2G365957	0.235935	0.653223	1.43122	0.239303	0.43564	0.837978	no
GRMZM2G176085	3.50543	9.47012	1.4312	3.55115	9.3011	1.38661	yes
GRMZM2G115960	6.6811	18.0282	1.43074	6.77259	5.16232	-0.391025	no
GRMZM2G349839	1.6807	4.54698	1.43046	1.70175	3.90753	1.19447	no
GRMZM2G013214	8.30829	22.3848	1.4288	8.40765	13.3129	0.662419	no
GRMZM2G049675	2.63448	7.09893	1.42665	2.66691	4.77005	0.836457	no
GRMZM2G419777	1.15481	3.12042	1.42626	1.17057	1.69241	0.528095	no
GRMZM2G478417	1.51686	4.09011	1.42509	1.5378	2.13969	0.47391	no
GRMZM2G161154	148.009	397.183	1.42406	150.072	123.135	-0.285393	no
GRMZM2G420882	0.465117	1.26407	1.42309	0.471275	0.933559	0.971251	no
GRMZM2G146298	0.730162	1.97301	1.42178	0.739824	1.13479	0.610459	no
GRMZM2G106377	0.253306	0.69535	1.4216	0.256821	0.649872	1.30631	no
GRMZM2G042516	8.41033	22.5438	1.42142	8.5158	15.4072	0.854634	no
GRMZM2G138809	3.62124	9.71332	1.42099	3.66793	2.88798	-0.343846	no
GRMZM2G126386	8.73466	23.4004	1.42068	8.84675	12.9747	0.551963	no
GRMZM2G008819	2.67008	7.16388	1.42048	2.70977	2.57472	-0.0734767	no
GRMZM5G846082	3.28293	8.80357	1.42035	3.32673	5.44736	0.709768	no
GRMZM2G125775	1.55443	4.17297	1.41889	1.57398	4.05296	1.35898	no
GRMZM2G034421	3.07408	8.2358	1.41882	3.11366	3.07078	-0.0199418	no
GRMZM2G168833	5.83898	15.6146	1.41756	5.91436	7.54692	0.351139	no
GRMZM2G171248	1.15354	3.09518	1.41616	1.16843	1.63493	0.48116	no
GRMZM2G045706	2.52117	6.74333	1.41579	2.55383	3.51844	0.46073	no
GRMZM2G347043	14.4424	38.5472	1.41569	14.6362	15.982	0.126824	no
GRMZM2G479760	6.01838	16.0637	1.41486	6.10085	8.22381	0.430187	no
GRMZM2G102965	0.792697	2.12817	1.41345	0.803001	1.19695	0.570037	no
GRMZM2G356076	0.414934	1.12164	1.4131	0.42031	0.527878	0.321903	no
GRMZM2G063431	44.8511	119.347	1.41175	45.4573	167.968	1.88537	yes
GRMZM2G098298	124.005	329.578	1.41015	125.732	201.117	0.67764	no
GRMZM2G100333	6.85908	18.2248	1.40851	6.95461	10.4726	0.589882	no
GRMZM2G181445	44.3382	117.716	1.40849	44.9174	102.609	1.19163	no
GRMZM2G115105	1.67958	4.4734	1.40793	1.70287	2.68929	0.656164	no
GRMZM2G027958	1.05058	2.80417	1.40786	1.06324	2.27544	1.0905	no
GRMZM2G125441	49.1265	130.296	1.40704	49.7872	61.4656	0.303949	no
GRMZM2G459391	21.9144	58.1201	1.40675	22.2053	39.6557	0.836338	no
GRMZM2G136453	17.5525	46.5291	1.40595	17.7715	90.2409	2.34356	yes
GRMZM2G012758	2.51387	6.67476	1.40524	2.5469	4.13937	0.698497	no
GRMZM2G333875	2.47721	6.57261	1.40413	2.51115	4.91143	0.964996	no
GRMZM2G010016	1.60878	4.27044	1.40285	1.63105	2.75416	0.752222	no
GRMZM2G164074	4.07079	10.78	1.40277	4.12015	5.70526	0.468625	no
GRMZM2G035853_O_1	9.87617	26.1273	1.40263	10.0058	7.75022	-0.368108	no
ClusterV2_51	0.145334	0.40066	1.40257	0.147447	0.105842	-0.442708	no
GRMZM2G356003	0.345131	0.92858	1.40213	0.34992	0.550569	0.639216	no
GRMZM2G169089	1.64568	4.3632	1.40127	1.66869	2.94586	0.816242	no
GRMZM2G092817	8.18593	21.6315	1.40082	8.2908	14.3721	0.792952	no
GRMZM2G116614	29.1164	76.8154	1.39926	29.5008	56.8669	0.9466	no
GRMZM2G049229	2.86627	7.57647	1.39923	2.89965	3.8422	0.404837	no
GRMZM2G413897	71.9387	189.751	1.39914	72.8935	87.9062	0.270141	no
GRMZM2G056815	3.03701	8.02597	1.39908	3.07337	4.1098	0.418066	no
GRMZM2G054123	65.2077	171.734	1.39692	66.1205	76.6278	0.21274	no
GRMZM2G073427	8.93397	23.5239	1.39575	9.05644	9.07629	0.00315517	no
GRMZM2G041991	3.28184	8.64814	1.39516	3.3245	6.96289	1.06429	no
GRMZM2G029587	2.50234	6.59456	1.39443	2.53444	3.37222	0.410622	no
GRMZM2G041356	1.69167	4.46131	1.39375	1.71438	3.17905	0.887049	no
GRMZM2G374827	0.934506	2.47141	1.39353	0.947713	1.56139	0.714376	no
GRMZM2G133793	0.711003	1.88297	1.39257	0.71976	1.23904	0.775326	no
GRMZM2G474153	0.760261	2.01198	1.39235	0.770508	1.96354	1.3383	no
GRMZM2G398854	2.42966	6.39098	1.39161	2.4628	5.13145	1.05603	no
GRMZM2G108487	0.658435	1.743	1.39097	0.66739	0.73809	0.143225	no
GRMZM2G348846	0.61979	1.63915	1.38878	0.627637	0.527629	-0.246124	no
GRMZM2G079470	2.16549	5.68207	1.38761	2.19306	2.73127	0.315336	no
GRMZM2G085199	0.471199	1.24903	1.38761	0.477369	0.505939	0.082186	no
GRMZM2G303964	4.21343	11.0372	1.38719	4.26527	8.87788	1.05582	no
GRMZM2G049882	1.42952	3.75484	1.387	1.44978	2.82726	0.958747	no
GRMZM2G065557	10.8477	28.3843	1.38688	10.9893	13.1573	0.259548	no
GRMZM2G141922	2.92851	7.6717	1.38634	2.96658	1.95844	-0.596603	no
GRMZM2G052344	1.08875	2.85814	1.38425	1.10319	4.13197	1.89562	yes
GRMZM2G083932	1.14177	2.99091	1.38155	1.15569	1.53594	0.4073	no
GRMZM2G036099	4.28123	11.156	1.37965	4.34187	5.7362	0.400973	no
GRMZM2G394968	2.86297	7.46501	1.37953	2.90542	3.93986	0.438098	no
GRMZM5G888931	4.39781	11.4571	1.37937	4.45683	9.44019	1.08109	no
GRMZM2G127134	0.813302	2.12301	1.3734	0.824046	0.651058	-0.33535	no
GRMZM2G476538	14.9062	38.5577	1.37051	15.0918	25.1702	0.737569	no
GRMZM2G703928	1.68937	4.38382	1.37048	1.71246	2.9489	0.78059	no
GRMZM2G099642	0.791392	2.0607	1.36954	0.802081	1.11235	0.466827	no
GRMZM2G150928	2.6395	6.8297	1.36821	2.67492	2.15846	-0.308208	no
GRMZM2G132069	9.84125	25.4111	1.36765	9.97199	17.0085	0.769705	no
GRMZM2G139328	0.521162	1.35996	1.36691	0.528349	1.07672	1.01337	no
GRMZM2G119705	9.72067	25.0503	1.36479	9.85355	14.0343	0.509806	no
GRMZM2G078407	0.765344	1.98649	1.36456	0.775484	0.628575	-0.298726	no
GRMZM2G107498	1.82901	4.72447	1.36427	1.85262	3.22235	0.79525	no
GRMZM5G857641	1.36027	3.51765	1.36425	1.37949	1.29509	-0.0904062	no
GRMZM2G020148	8.72477	22.4605	1.36319	8.84176	7.11371	-0.313336	no
GRMZM2G008507	4.36364	11.2394	1.36294	4.41837	6.38887	0.531041	no
GRMZM2G173718	19.6821	50.5858	1.3614	19.9564	34.1536	0.774886	no
GRMZM2G020982	1.1932	3.08033	1.36088	1.20934	1.68116	0.471913	no
GRMZM2G070744	0.804083	2.08035	1.3605	0.815188	0.361484	-1.15142	no
GRMZM2G149923	2.721	6.99814	1.3596	2.75719	3.2433	0.233482	no
GRMZM2G022213	1.67073	4.30211	1.35931	1.69303	1.12623	-0.583849	no
GRMZM2G344630	4.15977	10.687	1.35917	4.21278	4.58275	0.121165	no
GRMZM2G400281	1.07605	2.77606	1.35914	1.08988	1.60493	0.554126	no
GRMZM2G136266	2.66569	6.85038	1.35838	2.7012	3.22853	0.256408	no
GRMZM2G043162	86.332	221.256	1.35765	87.4166	158.843	0.861548	no
GRMZM2G078650	3.14505	8.07489	1.35757	3.18567	4.43378	0.475669	no
GRMZM2G033413	1.38093	3.55372	1.35733	1.39935	1.48291	0.0830973	no
GRMZM2G417658	18.9342	48.5171	1.35703	19.1944	18.2104	-0.0758823	no
GRMZM2G015983	1.3131	3.37446	1.355	1.3306	1.92875	0.532248	no
GRMZM2G157458	3.78391	9.6938	1.35486	3.83141	4.14299	0.112514	no
GRMZM2G102760	41.1576	105.214	1.35388	41.7051	18.5474	-1.16858	no
GRMZM2G080530	12.2097	31.2175	1.35361	12.3723	11.8115	-0.0668662	no
GRMZM2G174708	3.46514	8.86203	1.35219	3.50498	6.23974	0.83028	no
GRMZM2G031102	1.9824	5.07462	1.35163	2.01039	4.06161	1.01097	no
GRMZM2G336456	1.3707	3.51354	1.35163	1.38975	2.933	1.07212	no
GRMZM2G162690	11.9722	30.5637	1.3514	12.1391	15.1644	0.32079	no
GRMZM2G429396	2.66975	6.82098	1.34999	2.70303	2.522	-0.0996276	no
GRMZM2G138382	5.64875	14.4099	1.34951	5.72288	7.26017	0.342729	no
GRMZM2G075438	1.23316	3.15302	1.34729	1.24991	1.6217	0.373055	no
GRMZM2G078500	20.0877	51.1218	1.34719	20.3584	29.9778	0.558043	no
GRMZM2G011006	6.75692	17.2042	1.34703	6.84259	15.4145	1.1705	no
GRMZM2G026922	0.533856	1.3728	1.3463	0.541133	1.17438	1.10366	no
GRMZM2G154499	3.74359	9.53327	1.34621	3.79496	4.0847	0.105876	no
GRMZM2G036282	2.06794	5.2726	1.34609	2.09587	2.03595	-0.0416455	no
GRMZM2G009792	4.8241	12.2689	1.34486	4.88417	6.27362	0.360532	no
GRMZM2G077181	2.01341	5.12806	1.34444	2.03906	1.35067	-0.590645	no
GRMZM2G096412	2.15079	5.47636	1.34429	2.18011	8.56908	1.96982	yes
GRMZM2G019619	2.10822	5.36236	1.3427	2.1354	2.746	0.361329	no
AC199541.4_FG001	1.66779	4.24441	1.3424	1.68946	2.01948	0.256034	no
GRMZM2G071087	3.66651	9.312	1.3423	3.71722	3.96913	0.0943531	no
GRMZM2G088501	1.29447	3.29722	1.34216	1.31238	4.95271	1.90799	yes
GRMZM2G134396	4.83241	12.2656	1.342	4.89949	4.65161	-0.0747449	no
GRMZM2G098637	1.6398	4.1722	1.34197	1.66163	2.02996	0.287285	no
GRMZM5G873964	5.51926	13.9955	1.34084	5.58975	3.01083	-0.890417	no
GRMZM2G170307	5.10787	12.9503	1.34048	5.1778	6.9939	0.433036	no
GRMZM2G089562	2.38512	6.05497	1.3404	2.41819	3.62967	0.583926	no
GRMZM2G449709	2.80563	7.11779	1.34	2.84296	3.8648	0.441662	no
GRMZM2G006736	3.21678	8.15793	1.33988	3.25989	4.94517	0.599692	no
GRMZM2G038722	1.08246	2.75508	1.33974	1.0987	2.08919	0.920964	no
AC206901.3_FG005	0.923424	2.35238	1.33964	0.935559	0.897209	-0.0597325	no
GRMZM2G331902	2.77128	7.0281	1.33944	2.80713	2.88071	0.0371977	no
GRMZM2G034157	5.2529	13.2937	1.3379	5.32315	2.79086	-0.929118	no
GRMZM2G155998	0.93768	2.3851	1.33761	0.950218	1.4453	0.599883	no
GRMZM2G134671	6.56716	16.6125	1.3376	6.65444	10.4934	0.656301	no
GRMZM2G127421	4.24687	10.748	1.33754	4.30417	8.59526	0.996136	no
GRMZM2G153591	0.516999	1.32038	1.33597	0.524055	0.601492	0.195345	no
GRMZM2G033787	6.03879	15.2528	1.3353	6.1134	4.26552	-0.518233	no
GRMZM2G141024	1.67832	4.25002	1.33527	1.69912	1.43255	-0.244632	no
GRMZM2G085320	0.71458	1.81794	1.335	0.724542	0.894299	0.299955	no
GRMZM5G851266	15.9999	40.373	1.33478	16.2221	4.22904	-1.93704	yes
GRMZM2G703858	10.7054	27.0156	1.33464	10.8471	10.9276	0.0106574	no
GRMZM2G153233	1.69498	4.28713	1.33362	1.71792	1.93196	0.168477	no
GRMZM5G873765	2.37258	5.99436	1.33349	2.40449	3.60284	0.581415	no
GRMZM2G054115	1.29322	3.27241	1.33267	1.31062	4.20989	1.67599	yes
GRMZM2G142093	79.0707	199.013	1.33154	80.1331	173.858	1.11734	no
GRMZM2G031581	0.635544	1.61433	1.33126	0.644121	0.763504	0.241851	no
GRMZM2G154523	6.58379	16.5763	1.33081	6.67372	5.82229	-0.196589	no
GRMZM2G063756	35.1364	88.3634	1.33024	35.6302	31.9658	-0.156525	no
GRMZM2G165422	1.29016	3.25749	1.32949	1.30704	1.99945	0.609502	no
GRMZM2G106950	1.51143	3.81345	1.32945	1.53074	4.79061	1.63959	yes
GRMZM2G046600	1.09863	2.77218	1.32744	1.11401	1.97008	0.816904	no
GRMZM5G835323	85.2723	213.841	1.32629	86.4458	116.409	0.429292	no
GRMZM2G021406	9.8286	24.6573	1.32607	9.95736	34.546	1.79365	no
GRMZM2G178753	0.186514	0.482588	1.32575	0.188992	0.563195	1.52632	no
GRMZM2G090432	2.30473	5.79201	1.32571	2.33432	4.65677	0.993255	no
GRMZM2G020081	1.0953	2.76011	1.32551	1.11025	0.945092	-0.230109	no
GRMZM2G011932	5.76869	14.4678	1.32503	5.84863	6.25872	0.0976076	no
GRMZM2G011523	90.6232	227.025	1.3248	91.8955	39.7856	-1.20754	no
GRMZM2G099166	3.28645	8.2475	1.32479	3.33212	2.47621	-0.426815	no
GRMZM2G397402	1.24419	3.13141	1.32466	1.26025	2.96587	1.2282	no
GRMZM2G164945	0.851246	2.14588	1.32378	0.863896	0.501352	-0.773145	no
GRMZM2G137421	0.355245	0.903089	1.32189	0.359799	0.63275	0.797516	no
GRMZM2G316778	0.895401	2.25218	1.32108	0.90781	1.35966	0.57755	no
GRMZM2G040309	0.68113	1.71603	1.32043	0.690624	1.66637	1.25863	no
GRMZM2G085467	1.56824	3.9315	1.32043	1.58809	2.35111	0.563117	no
GRMZM2G055883	0.808824	2.03384	1.31966	0.820024	1.22937	0.578382	no
GRMZM2G101958	118.429	295.037	1.3168	119.961	99.414	-0.27102	no
GRMZM2G098569	7.26649	18.1061	1.31596	7.36854	11.8551	0.685317	no
GRMZM2G005849	13.8146	34.4063	1.31585	14.003	20.9521	0.581017	no
GRMZM2G463953	9.3341	23.2516	1.31582	9.45844	11.555	0.288567	no
GRMZM2G157760	2.39418	5.97363	1.31548	2.42809	2.7257	0.166159	no
GRMZM2G171912	3.06125	7.63219	1.31516	3.10033	5.73549	0.885362	no
GRMZM2G080992	0.58084	1.45905	1.31404	0.587995	1.74614	1.5542	no
GRMZM2G053831	1.96688	4.90383	1.31362	1.99337	2.33213	0.225392	no
GRMZM2G042538	0.687578	1.72382	1.31353	0.696355	0.872783	0.321665	no
GRMZM2G139765	0.511672	1.28642	1.31332	0.51847	0.386478	-0.414581	no
GRMZM2G362312	14.132	35.1078	1.31222	14.3169	26.0239	0.861665	no
GRMZM2G471269	4.05259	10.078	1.31217	4.10914	6.80023	0.72536	no
GRMZM2G408038	4.06281	10.0993	1.31159	4.11856	6.12239	0.570811	no
GRMZM2G304010	2.09513	5.21012	1.31017	2.12344	2.33875	0.138712	no
GRMZM2G040559	6.35265	15.7575	1.30925	6.43188	13.8192	1.10216	no
GRMZM2G034843	11.5061	28.5246	1.30906	11.6545	10.3975	-0.164501	no
GRMZM2G068361	8.48053	21.0268	1.30899	8.59447	13.9678	0.699979	no
GRMZM2G406830	2.47996	6.15516	1.30802	2.51471	4.06717	0.69145	no
GRMZM2G151519	6.04949	14.9896	1.30766	6.12981	6.34484	0.0496618	no
GRMZM2G080503	0.343795	0.86473	1.30592	0.348395	0.973265	1.45603	no
GRMZM2G029058	7.42493	18.3677	1.30557	7.52862	12.1834	0.693728	no
GRMZM2G018631	4.0934	10.1284	1.30494	4.14578	6.84244	0.721499	no
GRMZM2G011347	0.629458	1.56982	1.30484	0.637585	0.608522	-0.0662447	no
GRMZM2G344388	3.19596	7.90918	1.30459	3.23339	7.16734	1.14595	no
AC177924.2_FG003	10.7138	26.4425	1.30259	10.847	18.5839	0.776204	no
GRMZM2G359929	0.223727	0.566139	1.30159	0.226862	0.428525	0.888612	no
GRMZM2G086403	2.26736	5.60324	1.30147	2.29903	3.43561	0.577472	no
GRMZM2G700188	121.292	298.759	1.30043	122.875	127.922	0.0580684	no
GRMZM6G738249	4.28619	10.5689	1.30006	4.33953	6.64934	0.61452	no
GRMZM2G152417	1.79392	4.43182	1.30002	1.81818	1.21985	-0.571926	no
GRMZM2G055585	7.58443	18.6821	1.29942	7.6881	7.49709	-0.0362486	no
GRMZM2G009479	4.56616	11.2504	1.29905	4.62747	4.94997	0.0969934	no
GRMZM2G330719	3.54242	8.72416	1.29787	3.58844	3.28265	-0.128122	no
GRMZM2G444567	7.65555	18.8329	1.29756	7.74968	7.56166	-0.0353875	no
GRMZM2G173067	4.45253	10.9591	1.29751	4.51448	7.02944	0.637709	no
GRMZM2G162535	20.0387	49.2604	1.29721	20.3216	18.8776	-0.106284	no
GRMZM2G066870	5.00064	12.302	1.297	5.06923	9.10569	0.843742	no
GRMZM5G848622	5.249	12.9122	1.29699	5.32307	2.29699	-1.20895	no
GRMZM2G338333	4.1373	10.1759	1.29633	4.19246	4.60964	0.136546	no
GRMZM2G084279	59.8186	146.899	1.29602	60.6408	96.518	0.670421	no
GRMZM2G354909	2.09235	5.14763	1.29471	2.12038	5.15864	1.27867	no
GRMZM2G139460	3.90673	9.58957	1.29332	3.95915	8.0218	1.01689	no
GRMZM2G036826	8.379	20.5283	1.29175	8.48227	11.6117	0.452599	no
GRMZM5G830977	0.796018	1.96217	1.2909	0.80582	0.929006	0.202884	no
GRMZM2G041534	2.41159	5.91302	1.29038	2.44549	6.41195	1.387	no
GRMZM2G104538	8.52682	20.8651	1.29001	8.64167	7.33357	-0.236497	no
GRMZM2G479038	3.59674	8.80852	1.28984	3.64874	9.26725	1.34235	yes
GRMZM2G048324	4.10443	10.0367	1.28796	4.16047	9.42991	1.17856	no
GRMZM2G106479	0.962058	2.36151	1.28669	0.975279	0.917425	-0.0873017	no
GRMZM2G019872	2.52619	6.17742	1.28668	2.55984	5.50297	1.10115	no
GRMZM2G158117	2.51941	6.16054	1.2866	2.55471	1.37457	-0.889358	no
GRMZM5G867463	1.21141	2.96831	1.28595	1.2267	1.53204	0.318345	no
GRMZM2G542847	1.25063	3.06228	1.28516	1.26798	1.50131	0.241934	no
GRMZM2G087254	2.98211	7.28141	1.28503	3.0223	4.43106	0.550492	no
GRMZM2G080487	8.39214	20.4633	1.28491	8.50236	12.5266	0.558515	no
GRMZM2G053987	3.61677	8.82454	1.28447	3.66232	4.35899	0.250608	no
GRMZM2G062531	159.965	389.516	1.28387	162.106	259.553	0.679058	no
GRMZM2G089944	2.46149	6.00572	1.28336	2.49505	3.61688	0.53389	no
GRMZM2G031613	1.10716	2.70815	1.28279	1.12107	0.555253	-1.00072	no
GRMZM2G169329	4.82589	11.7518	1.28226	4.89123	11.2174	1.19581	no
GRMZM2G051984	4.10395	9.99525	1.28216	4.16204	7.74546	0.894459	no
GRMZM2G077436	6.84374	16.649	1.28134	6.93442	13.1823	0.92577	no
GRMZM2G169951	0.643404	1.57765	1.28085	0.652394	1.11546	0.764753	no
GRMZM2G346133	3.79609	9.23643	1.28059	3.84527	5.07829	0.400349	no
GRMZM2G391596	13.7136	33.3246	1.28036	13.8903	21.8565	0.653606	no
GRMZM2G101142	3.84486	9.35238	1.2802	3.89638	7.30882	0.905779	no
GRMZM2G303149	3.90745	9.4943	1.27867	3.95466	5.51539	0.478879	no
GRMZM2G149739	1.14218	2.78444	1.27819	1.15685	0.943257	-0.291682	no
GRMZM2G062476	0.841816	2.05591	1.27816	0.853258	1.68849	0.976389	no
GRMZM6G732597	55.5529	134.738	1.27807	56.2982	65.785	0.224633	no
GRMZM2G590027	6.0953	14.7946	1.27791	6.17417	7.52007	0.284083	no
AC212219.3_FG005	7.54782	18.315	1.27777	7.64001	15.24	0.995276	no
GRMZM2G153527	2.01115	4.88972	1.27752	2.03534	4.2296	1.05159	no
GRMZM2G088613	0.392406	0.965025	1.27679	0.397928	0.347134	-0.191849	no
GRMZM2G034668	2.22121	5.39619	1.27679	2.25013	3.64933	0.695174	no
GRMZM5G817968	0.973254	2.37186	1.27645	0.986334	0.976584	-0.0141876	no
GRMZM2G319062	10.1521	24.5878	1.27533	10.2897	9.63256	-0.0951142	no
GRMZM2G102862	1.798	4.36564	1.2751	1.82134	1.79545	-0.0205412	no
GRMZM2G098346	12.1166	29.3373	1.27505	12.2862	24.2253	0.978897	no
GRMZM5G854435	2.19501	5.32571	1.2749	2.22254	2.53544	0.189229	no
GRMZM2G075651	4.22585	10.2379	1.2746	4.28307	5.13995	0.262549	no
GRMZM2G445575	1.63598	3.97162	1.27441	1.65856	1.48552	-0.157956	no
GRMZM2G310955	120.132	290.519	1.27394	121.783	75.3764	-0.692055	no
GRMZM2G128644	1.17626	2.85773	1.27349	1.19062	1.31855	0.146073	no
GRMZM2G401511	3.60839	8.73322	1.27282	3.65453	3.38285	-0.111131	no
GRMZM2G013790	2.82135	6.82511	1.27147	2.85994	4.2735	0.57777	no
GRMZM2G350391	0.220433	0.546043	1.27085	0.223465	0.482248	1.07618	no
GRMZM5G862882	5.02266	12.1294	1.2703	5.09138	6.79241	0.415158	no
GRMZM2G160710	1.6148	3.90907	1.27025	1.63755	3.40791	1.05279	no
GRMZM2G039246	4.81348	11.6177	1.26942	4.87946	6.69269	0.455065	no
GRMZM2G132358	4.45091	10.7388	1.26877	4.50981	6.16164	0.449392	no
GRMZM2G464013	3.12299	7.5367	1.26831	3.16278	4.03252	0.349507	no
GRMZM2G702991	2.95367	7.12618	1.26777	2.99057	4.86828	0.701136	no
GRMZM2G472167	5.83283	14.054	1.26727	5.91047	8.18085	0.468301	no
GRMZM2G482256	8.11372	19.5407	1.26701	8.22186	13.1331	0.675015	no
GRMZM2G138624	4.271	10.2912	1.26679	4.3284	4.05949	-0.0923151	no
GRMZM2G028568	2.53828	6.1218	1.26679	2.57187	2.98535	0.214308	no
GRMZM2G081892	7.6805	18.4942	1.2667	7.7824	6.53197	-0.252343	no
GRMZM2G014071	3.71592	8.9495	1.26582	3.7645	4.45235	0.241518	no
GRMZM5G893649	0.751613	1.81976	1.26452	0.761904	0.859558	0.171861	no
GRMZM2G137891	2.97935	7.1704	1.26423	3.01681	4.75166	0.653666	no
GRMZM2G156824	1.07237	2.58819	1.26331	1.08702	1.65593	0.602738	no
GRMZM2G031143	1.36601	3.29051	1.2622	1.38425	0.677498	-1.02006	no
GRMZM2G449681	2.16634	5.20307	1.26023	2.19233	1.38651	-0.657205	no
GRMZM2G040736	7.07002	16.9464	1.26	7.16166	11.7065	0.708163	no
GRMZM2G039961	3.11849	7.47519	1.25857	3.15604	5.89101	0.898282	no
GRMZM2G132868	1.20051	2.8858	1.25835	1.21624	1.70851	0.486917	no
GRMZM2G084407	15.7775	37.7403	1.25771	15.9936	29.3797	0.876914	no
GRMZM2G164341	3.11434	7.45756	1.25709	3.15425	3.51473	0.155649	no
GRMZM2G301885	19.1604	45.7804	1.25616	19.417	28.5711	0.556998	no
GRMZM2G103013	3.83174	9.1582	1.25488	3.88115	5.42565	0.482256	no
GRMZM2G075901	2.00607	4.79984	1.25444	2.03147	2.82072	0.471561	no
GRMZM2G002286	2.99952	7.1688	1.25421	3.04031	4.13193	0.441347	no
GRMZM2G086714	1.75753	4.206	1.25414	1.78087	2.17423	0.286464	no
XLOC_112429	10.556	25.1862	1.25378	10.7028	14.2421	0.411839	no
GRMZM2G062613	1.68432	4.02872	1.25319	1.70702	1.91633	0.165948	no
GRMZM2G114153	1.13496	2.71786	1.25247	1.15022	1.33667	0.214998	no
GRMZM2G142315	6.37796	15.2043	1.252	6.46302	7.91281	0.291573	no
GRMZM2G108133	11.4032	27.1716	1.25193	11.5566	13.136	0.184659	no
GRMZM2G354610	3.84642	9.17269	1.25165	3.89821	7.52545	0.947186	no
GRMZM2G000278	8.15471	19.42	1.25081	8.26168	7.6091	-0.11856	no
GRMZM2G161809	3.14523	7.49638	1.25037	3.18519	6.71625	1.0739	no
GRMZM2G154332	5.32579	12.6811	1.25004	5.39561	7.1121	0.397845	no
GRMZM2G146614	6.35108	15.1139	1.24949	6.42805	7.24999	0.173344	no
GRMZM2G173669	18.3105	43.5403	1.24922	18.5604	26.4496	0.510786	no
GRMZM2G407825	0.632047	1.51595	1.24896	0.640941	0.852278	0.405626	no
GRMZM2G339563	5.20291	12.3783	1.24882	5.27527	7.69863	0.544497	no
GRMZM2G382774_O_1	2.78315	6.62673	1.24858	2.81834	3.09392	0.134136	no
GRMZM2G171324	1.06139	2.53518	1.24828	1.07582	1.41636	0.393553	no
GRMZM2G006377	12.109	28.7674	1.24767	12.271	16.7596	0.44942	no
GRMZM2G087259	4.33131	10.294	1.247	4.3862	5.22754	0.252632	no
GRMZM2G160463	20.3635	48.3041	1.24575	20.6272	35.5424	0.7847	no
GRMZM2G015739	2.8994	6.88421	1.24466	2.9374	1.56451	-0.90454	no
GRMZM2G028556	1.62429	3.8618	1.24434	1.64596	3.05476	0.888106	no
GRMZM2G379128	1.07601	2.56276	1.24428	1.09013	1.50004	0.456913	no
GRMZM2G094589	1.61784	3.84626	1.24424	1.63768	2.73867	0.738298	no
XLOC_112660	8.11077	19.2266	1.24417	8.21627	8.1836	-0.00574096	no
GRMZM2G161097	6.82022	16.1582	1.24316	6.9093	2.93623	-1.23176	no
GRMZM2G155329	40.6105	96.1442	1.24314	41.1467	57.6105	0.485455	no
GRMZM2G133407	4.35151	10.3087	1.24236	4.40649	3.10353	-0.504349	no
GRMZM2G095689	3.6222	8.57568	1.24109	3.66945	5.29579	0.528077	no
GRMZM2G082257	10.4483	24.6991	1.24039	10.5863	10.7754	0.0255191	no
GRMZM2G043182	7.51588	17.7596	1.23948	7.61442	8.01322	0.0735538	no
GRMZM2G038003	3.44008	8.13582	1.23943	3.48608	3.68335	0.0791918	no
GRMZM2G168721	2.44337	5.77403	1.23731	2.47419	3.74198	0.594877	no
AC233979.1_FG006	1.63738	3.87122	1.23634	1.66024	1.26445	-0.390181	no
GRMZM2G472248	9.72461	22.8975	1.23462	9.84741	10.467	0.0879451	no
GRMZM2G165567	6.39817	15.0573	1.23344	6.4831	8.31951	0.359324	no
GRMZM2G425863	8.90445	20.9436	1.23298	9.02511	9.44308	0.0652423	no
GRMZM2G414813	16.9712	39.8919	1.23252	17.2103	20.4922	0.251668	no
GRMZM2G003179	5.62456	13.2295	1.23247	5.69671	6.08071	0.0939512	no
GRMZM2G001676	1.31872	3.10958	1.23131	1.33545	1.1507	-0.213094	no
GRMZM5G882427	3.71696	8.7353	1.23051	3.76432	6.03437	0.679375	no
GRMZM2G701082	17.4468	40.9403	1.23008	17.6874	19.3938	0.132802	no
GRMZM2G040515	1.96824	4.62949	1.22975	1.99475	4.37938	1.13059	no
GRMZM2G170338	7.71454	18.1031	1.22951	7.80976	12.243	0.647939	no
GRMZM2G019056	4.31023	10.1151	1.22876	4.36193	9.78426	1.16367	no
GRMZM2G065635	2.19326	5.15322	1.22863	2.22237	3.04392	0.452086	no
GRMZM2G016346	4.36952	10.2521	1.22848	4.43147	5.91077	0.414748	no
GRMZM2G146887	2.87709	6.7457	1.22649	2.91651	3.03627	0.0578626	no
GRMZM2G331811	8.66622	20.2826	1.22582	8.78525	11.1127	0.338711	no
GRMZM2G122584	9.57248	22.4019	1.22579	9.68875	9.59084	-0.0146382	no
GRMZM2G014089	0.785133	1.84915	1.22538	0.795891	1.59588	0.994707	no
GRMZM2G007587	4.25056	9.94927	1.225	4.30995	6.70941	0.63732	no
GRMZM2G134045	5.12249	11.984	1.22458	5.19113	8.53993	0.717088	no
GRMZM2G089952	3.94655	9.23312	1.22414	3.99868	3.64507	-0.133228	no
GRMZM2G051943	2.56208	5.99778	1.2239	2.59395	2.30138	-0.171947	no
GRMZM2G139035	9.48195	22.1555	1.22354	9.60287	10.365	0.110072	no
GRMZM2G440925	2.10282	4.92339	1.22341	2.13134	2.39066	0.164917	no
GRMZM2G079499	2.36023	5.52325	1.2231	2.38991	2.6078	0.125375	no
GRMZM2G018238	0.937704	2.20191	1.22278	0.949766	1.03981	0.129374	no
GRMZM5G872184	3.14572	7.35459	1.22264	3.18674	2.56089	-0.314334	no
GRMZM2G056988	5.46164	12.7569	1.22236	5.53402	2.46222	-1.16513	no
GRMZM2G351387	4.98871	11.6433	1.22111	5.05439	7.35609	0.540511	no
GRMZM2G029242	1.77006	4.13912	1.22088	1.79418	2.31786	0.367661	no
GRMZM2G154442	7.49356	17.4788	1.22078	7.59744	1.36924	-2.46354	yes
GRMZM2G016802	1.66361	3.88535	1.21879	1.68503	1.8537	0.136859	no
GRMZM2G037926	2.77304	6.46565	1.21836	2.80994	2.87336	0.0320865	no
GRMZM2G157722	1.30965	3.05988	1.21803	1.32776	1.59937	0.266677	no
GRMZM2G047002	7.93646	18.4599	1.21679	8.03598	5.79228	-0.471648	no
GRMZM2G442489	1.12766	2.63409	1.2167	1.14348	1.77231	0.627755	no
GRMZM5G820270	0.718842	1.68268	1.21563	0.728541	1.5416	1.07101	no
Cluster_398	1.95681	4.55746	1.21553	1.9825	2.48873	0.326615	no
GRMZM2G145633	1.96702	4.57859	1.21472	1.99343	1.66047	-0.262218	no
GRMZM2G325693	7.98919	18.5475	1.21408	8.09262	12.9012	0.672163	no
GRMZM2G363316	7.1388	16.5681	1.21351	7.23036	8.2335	0.187196	no
GRMZM2G393349	13.4839	31.2644	1.21267	13.6619	9.95815	-0.455816	no
GRMZM5G823135	1.76131	4.09439	1.21235	1.78377	2.479	0.472571	no
GRMZM2G117993	6.32689	14.67	1.21201	6.40999	11.9384	0.896174	no
GRMZM2G174732	1.36847	3.18042	1.21068	1.38704	2.89849	1.0579	no
GRMZM5G836222	107.675	249.185	1.21046	109.162	110.953	0.0234758	no
GRMZM2G174784	1.12814	2.62367	1.2104	1.14287	1.36185	0.250893	no
GRMZM2G170044	10.5948	24.5237	1.21005	10.727	16.8967	0.655004	no
GRMZM2G448185	0.786893	1.83262	1.2093	0.797467	1.37924	0.782821	no
GRMZM2G041549	4.77707	11.0485	1.20794	4.83582	8.44631	0.803287	no
GRMZM2G072529	4.87345	11.2612	1.20667	4.93348	10.4865	1.08631	no
GRMZM2G445634	33.6981	77.7854	1.20659	34.0806	55.8933	0.713559	no
GRMZM5G827286	3.26324	7.5427	1.20627	3.30853	3.56663	0.108057	no
GRMZM5G883813	0.833058	1.93465	1.20581	0.844507	1.22719	0.533903	no
GRMZM2G035790	0.979354	2.27091	1.20505	0.992687	1.36558	0.456169	no
GRMZM2G118104	4.85507	11.2049	1.20488	4.92421	8.61945	0.806449	no
GRMZM2G081843	11.5158	26.5536	1.20458	11.6627	9.48122	-0.298473	no
GRMZM2G392791	3.62294	8.36091	1.20425	3.67064	10.0205	1.44636	yes
GRMZM2G027955	19.0314	43.8507	1.20379	19.2942	20.734	0.103779	no
GRMZM2G166459	0.936221	2.16848	1.20307	0.94962	0.976729	0.0401907	no
GRMZM2G009387	4.73218	10.8988	1.20187	4.79487	5.36259	0.16112	no
GRMZM2G080725	15.6414	35.9931	1.20183	15.8556	21.6652	0.450143	no
GRMZM2G533650	347.816	799.367	1.20051	352.132	781.682	1.15044	no
GRMZM2G438474	2.89711	6.66421	1.19901	2.93262	2.89033	-0.0208842	no
GRMZM2G048549	4.42718	10.1729	1.19843	4.48663	3.82801	-0.228486	no
GRMZM2G117836	4.23679	9.73231	1.19789	4.29318	4.53017	0.0773431	no
GRMZM2G102382	4.5379	10.4151	1.19679	4.60062	7.00997	0.606504	no
GRMZM2G371606	0.763796	1.76354	1.19661	0.773931	1.22694	0.657977	no
GRMZM2G134066	2.00854	4.61634	1.19656	2.03507	2.13609	0.0695604	no
GRMZM2G041055	2.81343	6.45878	1.19604	2.85057	3.56227	0.320538	no
GRMZM2G129266	2.51866	5.78165	1.1956	2.5533	5.11484	0.999505	no
GRMZM5G835903	6.04414	13.8469	1.19461	6.12835	6.59058	0.104742	no
AC208201.3_FG002	5.22434	11.9645	1.19389	5.29013	3.76583	-0.489234	no
GRMZM2G434541	20.5912	47.1133	1.19371	20.8625	17.9083	-0.22017	no
GRMZM2G426415	6.83578	15.6376	1.19265	6.92365	9.78925	0.499056	no
GRMZM2G545891	1.26983	2.91479	1.19238	1.28675	1.4704	0.191087	no
GRMZM2G090226	2.85819	6.54334	1.19209	2.89502	2.45844	-0.234949	no
GRMZM2G086553	5.41987	12.3857	1.19085	5.49071	6.70575	0.287931	no
GRMZM2G002075	2.33968	5.35282	1.19053	2.37172	2.92699	0.302335	no
AC210013.4_FG018	18.322	41.8096	1.18982	18.5874	29.9353	0.687229	no
GRMZM2G483598	4.4626	10.1881	1.18911	4.52298	7.49443	0.727283	no
GRMZM2G300784	1.5373	3.51643	1.18846	1.55878	2.82611	0.85427	no
GRMZM2G079323	1.5235	3.48431	1.18818	1.54469	1.94703	0.332039	no
GRMZM2G176206	1.52732	3.49301	1.18818	1.54783	3.83357	1.30291	yes
AC205008.4_FG002	0.413893	0.955583	1.1877	0.419113	0.483151	0.200672	no
GRMZM2G133434	2.33564	5.33245	1.18752	2.36769	3.55317	0.583601	no
GRMZM2G065073	3.02423	6.89786	1.18691	3.06428	4.02103	0.3909	no
GRMZM2G106604	1.40335	3.20744	1.18679	1.42126	1.02603	-0.46622	no
GRMZM5G882986	4.8393	11.028	1.18663	4.90655	9.95505	1.01923	no
GRMZM2G136270	12.0201	27.3499	1.18541	12.1845	21.4292	0.81402	no
GRMZM2G100158	4.17061	9.49684	1.18525	4.22974	7.316	0.78905	no
GRMZM2G022645	0.921274	2.10768	1.18521	0.933784	0.783113	-0.25093	no
GRMZM5G852543	3.23739	7.36958	1.18426	3.28013	3.69999	0.173271	no
GRMZM2G148333	9.79345	22.2604	1.18377	9.9267	6.48495	-0.613448	no
GRMZM2G104760	2.64818	6.02332	1.18251	2.68371	3.50569	0.384213	no
GRMZM2G703231	1.46452	3.33641	1.18237	1.48362	1.97557	0.41074	no
GRMZM2G323060	3.68606	8.37339	1.18155	3.7335	5.99076	0.680757	no
GRMZM2G068179	2.05184	4.66624	1.18142	2.07995	3.24439	0.638919	no
GRMZM2G323422	7.7419	17.5685	1.18119	7.84392	9.03035	0.202966	no
GRMZM2G345687	1.92496	4.37348	1.17977	1.95118	0.999302	-0.958364	no
GRMZM2G120971	2.5939	5.88798	1.17955	2.62903	4.77734	0.859217	no
GRMZM2G044724	4.81635	10.9213	1.17946	4.87933	5.98936	0.295172	no
AC225205.3_FG003	14.8495	33.6299	1.17879	15.063	13.1793	-0.192599	no
GRMZM2G300500	1.49667	3.40077	1.17873	1.51701	1.991	0.390012	no
GRMZM2G102483	3.67987	8.34192	1.17854	3.73135	4.2552	0.189054	no
GRMZM2G046849	19.1918	43.4491	1.17842	19.4478	37.5546	0.949025	no
GRMZM2G084149	23.4076	52.987	1.17832	23.7341	27.5691	0.216006	no
GRMZM2G083526	5.20518	11.7686	1.17538	5.27334	5.47534	0.0541308	no
GRMZM2G460383	1.60814	3.64254	1.17456	1.62907	1.85123	0.183379	no
GRMZM2G123407	6.53914	14.7654	1.17382	6.62715	7.92226	0.257168	no
GRMZM2G474651	4.30147	9.71301	1.17322	4.35973	5.45982	0.323949	no
GRMZM2G386229	1.92048	4.34117	1.17244	1.94647	1.97934	0.0240369	no
GRMZM2G042995	1.59635	3.60955	1.17202	1.61804	1.9207	0.245988	no
GRMZM2G008482	1.81503	4.10226	1.17201	1.83876	2.29108	0.315753	no
GRMZM2G055469	4.22891	9.54058	1.1719	4.28189	6.55001	0.612085	no
GRMZM2G160447	10.8459	24.4464	1.17173	10.9952	8.34059	-0.398235	no
GRMZM2G440866	6.29422	14.1535	1.16779	6.3744	12.5293	0.973834	no
GRMZM2G433579	1.03758	2.3434	1.16769	1.05127	1.63479	0.632112	no
AC233870.1_FG004	0.710264	1.60776	1.1674	0.719818	0.990695	0.455394	no
GRMZM2G106819	8.54631	19.1927	1.16625	8.65956	8.33641	-0.054803	no
GRMZM2G088064	32.672	73.3358	1.16622	33.1168	62.2156	0.909509	no
GRMZM2G111224	4.16517	9.35597	1.16559	4.223	5.46101	0.370127	no
GRMZM2G536843	5.47813	12.2987	1.16529	5.55137	9.30942	0.7448	no
GRMZM2G127031	3.29824	7.40764	1.1649	3.34144	6.685	0.998303	no
GRMZM2G119521	2.52988	5.68211	1.1642	2.56259	2.867	0.161344	no
GRMZM2G149480	5.57902	12.506	1.16311	5.65639	4.73363	-0.256438	no
GRMZM2G032160	1.05897	2.38251	1.1623	1.07256	1.76573	0.713965	no
GRMZM2G470075	2.74047	6.14512	1.16211	2.77687	2.17281	-0.352459	no
GRMZM2G402092	19.332	43.2387	1.16092	19.5876	26.2906	0.424419	no
GRMZM2G123104	0.944353	2.12365	1.16073	0.956806	2.05322	1.0936	no
GRMZM2G048616	5.72884	12.8116	1.15975	5.80833	3.12588	-0.891735	no
GRMZM2G102802	27.0063	60.3415	1.15956	27.3753	34.2524	0.323225	no
GRMZM2G062724	2.19858	4.919	1.15818	2.22809	2.31634	0.0557939	no
GRMZM2G111697	5.01435	11.1876	1.15618	5.08035	6.15365	0.27602	no
GRMZM2G139300	4.47973	9.99327	1.15577	4.5411	11.0682	1.28344	yes
GRMZM2G029048	40.9244	91.1909	1.15573	41.4681	56.0361	0.434264	no
GRMZM5G879913	2.66055	5.93898	1.15551	2.69461	3.01342	0.160761	no
GRMZM2G171571	4.43003	9.88029	1.15544	4.48994	5.2701	0.230659	no
GRMZM2G060886	38.8565	86.5255	1.15476	39.3864	34.3791	-0.196112	no
GRMZM2G323939	3.19864	7.13094	1.15415	3.23868	3.69894	0.191153	no
GRMZM2G062499	19.5028	43.4164	1.15415	19.7591	20.4205	0.0474773	no
GRMZM2G022571	14.3335	31.9113	1.15412	14.5313	14.8197	0.0283332	no
GRMZM2G107076	7.67958	17.0967	1.15358	7.78213	9.90027	0.346907	no
GRMZM2G092379	12.6906	28.2408	1.1534	12.8646	17.3378	0.430225	no
GRMZM2G098167	10.2508	22.7803	1.15128	10.3959	6.52654	-0.670803	no
GRMZM5G856434	1.22574	2.734	1.15091	1.24225	1.56857	0.334096	no
GRMZM2G079616	25.9481	57.6264	1.1508	26.2619	34.5195	0.394309	no
GRMZM2G057247	3.81362	8.47848	1.15057	3.86453	4.4755	0.211247	no
GRMZM2G076844	7.98731	17.7383	1.15009	8.08933	21.8555	1.43278	no
GRMZM2G041334	1.91742	4.26646	1.14975	1.94319	2.60561	0.421315	no
GRMZM2G173967	4.53731	10.0719	1.14868	4.59804	3.96152	-0.214462	no
GRMZM2G176995	2.17574	4.83093	1.14716	2.20592	3.57477	0.693975	no
GRMZM2G481005	0.402155	0.902223	1.1462	0.407715	0.883839	1.0975	no
GRMZM2G083725	20.9421	46.3598	1.14609	21.2088	17.6302	-0.266476	no
GRMZM2G173085	7.7109	17.0702	1.14548	7.81859	10.9937	0.491164	no
GRMZM2G135446	4.01924	8.89127	1.1435	4.07497	3.94538	-0.0465092	no
GRMZM2G040618	10.1621	22.4615	1.14348	10.2969	11.5452	0.164932	no
GRMZM2G038512	3.15998	6.98989	1.14286	3.20262	7.85971	1.29256	no
GRMZM2G141216	1.78099	3.94468	1.1428	1.80566	2.04242	0.176832	no
GRMZM2G173630	7.53114	16.6343	1.14217	7.62644	9.51169	0.318317	no
GRMZM2G146754	21.3628	47.1357	1.14135	21.6535	23.6885	0.129529	no
GRMZM2G125411	9.81333	21.6538	1.141	9.95036	8.79217	-0.178339	no
GRMZM2G336448	2.62452	5.79195	1.139	2.66143	2.61016	-0.0279573	no
GRMZM2G327059	5.54034	12.2055	1.13806	5.60866	8.82642	0.653236	no
GRMZM2G098460	5.13245	11.2936	1.13625	5.19971	9.51466	0.870465	no
GRMZM2G384528	6.20247	13.6388	1.13554	6.28578	8.76717	0.479371	no
GRMZM2G076631	14.4555	31.764	1.13523	14.6434	31.1994	1.09075	no
GRMZM5G806839	2.95397	6.49893	1.13489	2.98909	3.95246	0.401872	no
GRMZM5G867030	1.41897	3.12748	1.13463	1.43835	1.65319	0.199543	no
GRMZM2G152056	16.4662	36.1554	1.13423	16.6837	31.064	0.896404	no
GRMZM2G043095	1.98873	4.37095	1.13216	2.01455	5.45934	1.43377	no
GRMZM5G890843	2.48652	5.46166	1.13206	2.52068	2.94098	0.221669	no
GRMZM2G102365	12.5605	27.5134	1.13062	12.7365	17.1704	0.430662	no
GRMZM2G119782	54.9535	120.24	1.12949	55.6779	54.2947	-0.0362868	no
GRMZM2G315401	1.62949	3.57686	1.12947	1.65191	2.29997	0.475032	no
GRMZM2G035073	2.03695	4.46751	1.12922	2.06218	2.51523	0.285265	no
GRMZM2G073044	2.73346	5.98808	1.1285	2.76769	5.90217	1.0898	no
GRMZM2G003501	1.73116	3.79662	1.12846	1.75294	1.89852	0.114471	no
GRMZM2G322953	8.47583	18.5367	1.12803	8.59574	12.3768	0.525432	no
GRMZM2G418689	5.28447	11.5591	1.12772	5.35619	5.42749	0.0190427	no
GRMZM2G059314	13.3865	29.2464	1.1269	13.5673	14.6429	0.10999	no
GRMZM2G160990	1.87542	4.10645	1.12651	1.8998	2.50206	0.395449	no
GRMZM2G350802	4.06205	8.87678	1.12591	4.11673	4.8142	0.225291	no
GRMZM2G102349	9.6206	21.0007	1.12543	9.75327	12.7836	0.389986	no
GRMZM5G870932	3.98087	8.68658	1.12374	4.03669	7.57207	0.905849	no
GRMZM5G837428	23.053	50.234	1.12337	23.3634	32.9631	0.496422	no
GRMZM2G148387	6.57343	14.3265	1.12278	6.66332	9.10214	0.449385	no
GRMZM2G107665	3.66532	7.99077	1.12227	3.71555	3.89788	0.0689327	no
GRMZM2G023436	2.21775	4.83879	1.12204	2.24613	2.4765	0.140266	no
GRMZM2G038783	33.6309	73.2083	1.12199	34.0582	66.4828	0.964772	no
GRMZM2G138074	13.4125	29.2025	1.12193	13.5891	13.4865	-0.0109258	no
GRMZM2G476069	0.989399	2.16474	1.12171	1.00308	0.990128	-0.0185635	no
GRMZM2G029713	3.78747	8.2512	1.12131	3.83521	4.33821	0.177359	no
GRMZM2G163059	6.08332	13.2413	1.12083	6.16762	8.86385	0.522509	no
GRMZM2G062429	2.56256	5.58456	1.12082	2.59661	2.84282	0.130214	no
GRMZM2G334722	1.76507	3.84811	1.12002	1.78933	1.4796	-0.272535	no
GRMZM2G070780	3.77841	8.21955	1.11922	3.82804	3.81418	-0.00521932	no
GRMZM2G014580	3.09017	6.7244	1.1192	3.12937	4.28759	0.453053	no
GRMZM2G043295	2.75716	5.9978	1.11843	2.79482	3.73907	0.418625	no
GRMZM2G094867	2.66234	5.79132	1.11828	2.69781	3.2339	0.260603	no
GRMZM2G001930	10.23	22.2137	1.11788	10.3567	10.7946	0.0596889	no
GRMZM2G175396	2.913	6.32992	1.11701	2.94907	3.99925	0.438189	no
GRMZM2G113002	2.67245	5.8044	1.11608	2.70701	1.74793	-0.628142	no
GRMZM2G005996	0.772895	1.68569	1.11498	0.783787	1.07118	0.445783	no
GRMZM2G148864	16.5922	35.9293	1.11419	16.8143	27.7037	0.720053	no
GRMZM2G179521	2.18328	4.73751	1.11408	2.21231	1.90224	-0.216796	no
GRMZM2G451314	44.7523	96.7948	1.11279	45.367	35.5242	-0.352753	no
GRMZM2G004511	30.215	65.3089	1.11176	30.6143	38.0178	0.312378	no
GRMZM2G121715	1.44168	3.1253	1.11088	1.46115	1.61047	0.139468	no
GRMZM5G852396	15.0872	32.5852	1.11038	15.2775	21.7995	0.512604	no
GRMZM2G322314	5.97723	12.9147	1.11017	6.05775	6.70407	0.146026	no
GRMZM2G167164	3.03099	6.54526	1.10811	3.06917	2.34247	-0.388365	no
GRMZM2G133958	10.7676	23.2189	1.10788	10.9127	13.8341	0.341942	no
GRMZM2G403636	4.4452	9.59121	1.10773	4.50482	5.23761	0.216992	no
GRMZM2G018950	12.7898	27.5739	1.10771	12.9684	13.6446	0.0732745	no
GRMZM2G026654	5.48306	11.8269	1.10761	5.55941	6.83068	0.296615	no
GRMZM2G050971	10.4905	22.6149	1.10745	10.6235	18.6132	0.808484	no
GRMZM2G177098	14.2201	30.6442	1.10714	14.4137	12.53	-0.201904	no
GRMZM2G451965	4.49704	9.68622	1.10524	4.55521	4.61987	0.0202905	no
GRMZM5G871336	5.21714	11.2344	1.10511	5.28865	5.1996	-0.0244522	no
GRMZM2G098973	4.37303	9.41783	1.105	4.43097	5.46517	0.302029	no
GRMZM2G020856	0.731096	1.58405	1.10496	0.740929	0.593933	-0.314288	no
GRMZM2G122591	1.94943	4.20455	1.10494	1.97652	1.51336	-0.382986	no
GRMZM2G029912	7.27778	15.655	1.10399	7.37128	4.95121	-0.573179	no
GRMZM2G302604	2.5414	5.47105	1.10316	2.57599	2.57735	0.000758529	no
GRMZM5G830545	1.93501	4.16501	1.102	1.96143	2.04616	0.06071	no
GRMZM2G337532	2.23985	4.81742	1.10142	2.2712	3.14342	0.467124	no
GRMZM2G039757	3.78606	8.13386	1.10121	3.83366	2.89627	-0.403312	no
GRMZM2G048181	11.8278	25.3852	1.10115	11.9898	14.6043	0.28437	no
GRMZM2G148078	2.67547	5.74966	1.10081	2.71033	3.29516	0.280938	no
GRMZM2G038284	39.7593	85.2501	1.10022	40.2779	33.3515	-0.272162	no
GRMZM2G367834	7.12039	15.2762	1.10018	7.2186	6.58696	-0.131915	no
GRMZM2G034821	5.42566	11.638	1.09956	5.49818	6.36232	0.210243	no
GRMZM2G045398	5.66498	12.1461	1.09899	5.73739	7.57419	0.400088	no
GRMZM2G158839	1.37128	2.94637	1.09782	1.38952	1.55141	0.157917	no
GRMZM2G010987	12.4866	26.7187	1.09685	12.6457	13.6936	0.114768	no
GRMZM2G178756	4.2567	9.11186	1.09621	4.31337	3.83586	-0.16885	no
GRMZM2G062541	3.53532	7.56842	1.09598	3.57921	4.58447	0.356232	no
GRMZM2G170894	2.90368	6.21781	1.09588	2.94297	3.12702	0.087228	no
GRMZM2G478568	6.70856	14.3493	1.09576	6.7938	11.0858	0.705601	no
GRMZM2G081949	14.1331	30.217	1.09574	14.3109	16.4299	0.199079	no
GRMZM2G145914	4.71053	10.0766	1.09542	4.7733	4.97532	0.0596798	no
GRMZM2G163809	7.56675	16.1708	1.09463	7.67203	16.7367	1.12432	no
GRMZM2G008242	2.85203	6.10144	1.09447	2.89231	4.10505	0.503708	no
GRMZM2G000397	7.65623	16.3599	1.09446	7.76201	12.9605	0.738874	no
GRMZM2G039173	1.83395	3.92572	1.09383	1.85789	2.01872	0.11916	no
GRMZM2G062946	11.6834	24.9462	1.0937	11.8507	14.5699	0.297792	no
GRMZM2G092214	2.09002	4.47128	1.09351	2.1171	1.69795	-0.316622	no
GRMZM2G060836	4.94415	10.5545	1.09252	5.01162	3.40612	-0.555794	no
GRMZM2G111271	3.01486	6.43063	1.09033	3.05378	2.64157	-0.208466	no
GRMZM2G077187	3.12242	6.65825	1.09003	3.16471	5.5996	0.821273	no
GRMZM2G032619	3.26647	6.96475	1.09	3.31095	4.1635	0.329662	no
GRMZM2G174906	7.35111	15.659	1.08992	7.45049	5.4429	-0.452247	no
GRMZM2G099319	8.41077	17.9018	1.08889	8.52528	8.16145	-0.0628464	no
GRMZM2G179679	3.38384	7.20525	1.08813	3.43131	5.8861	0.776803	no
GRMZM2G417945	2.92864	6.23701	1.08802	2.96473	2.49496	-0.247971	no
GRMZM2G150248	9.22435	19.6197	1.08796	9.34702	8.02899	-0.219035	no
GRMZM2G012453	4.83622	10.2906	1.0878	4.90138	10.3725	1.07995	no
GRMZM2G104551	4.84088	10.2953	1.08707	4.90952	5.97357	0.282489	no
GRMZM2G085054	11.3457	24.1104	1.08684	11.4937	14.7409	0.358705	no
XLOC_112321	64.2758	136.537	1.08683	65.1142	82.0899	0.334187	no
GRMZM2G082302	1.18238	2.52259	1.08677	1.19841	1.6158	0.42804	no
GRMZM2G101926	5.23578	11.1317	1.08674	5.30774	5.14229	-0.0455994	no
GRMZM2G054050	2.11671	4.50424	1.08586	2.1454	3.74164	0.799566	no
GRMZM2G134382	6.27101	13.3201	1.08562	6.35648	5.39485	-0.236241	no
GRMZM2G310431	40.9516	86.8938	1.08515	41.5211	31.7963	-0.38488	no
GRMZM2G092363	3.11741	6.61772	1.08354	3.1609	3.50343	0.147988	no
GRMZM2G416701	6.58085	13.9519	1.08296	6.6686	6.30095	-0.0816885	no
GRMZM2G079348	82.2507	174.124	1.08192	83.3466	95.1297	0.190751	no
GRMZM2G156004	4.87204	10.3167	1.08082	4.94037	11.4275	1.20816	no
GRMZM2G090568	6.71513	14.2132	1.08061	6.8035	8.58603	0.335274	no
GRMZM2G119583	5.76175	12.1963	1.08055	5.83827	6.39397	0.130957	no
GRMZM2G056500	7.43703	15.7363	1.08028	7.54414	28.8959	1.93602	yes
GRMZM2G173536	18.7499	39.6494	1.08001	19.0067	25.1678	0.404885	no
GRMZM2G134264	60.3643	127.586	1.07958	61.2412	79.1382	0.369818	no
GRMZM2G441541	3.73185	7.8933	1.0787	3.77899	8.53916	1.17397	no
GRMZM2G179689	4.11261	8.68719	1.07699	4.16815	4.34688	0.0604311	no
GRMZM2G087150	24.9434	52.5493	1.07471	25.2862	19.738	-0.357214	no
GRMZM2G025832	1.6278	3.43919	1.0745	1.65024	5.86904	1.82419	yes
GRMZM2G002135	2.85272	6.01264	1.07301	2.89103	4.40413	0.605564	no
GRMZM2G003970	6.75001	14.1882	1.07061	6.83827	9.89868	0.532953	no
AC209898.2_FG004	1.57468	3.31656	1.06984	1.59608	1.62173	0.0228586	no
GRMZM2G165530	2.37856	5.00335	1.06963	2.41187	4.651	0.944518	no
GRMZM2G080851	2.67252	5.61743	1.06889	2.70955	5.87698	1.11416	no
GRMZM2G092877	6.58882	13.8131	1.0668	6.6772	8.26076	0.306618	no
GRMZM2G111200	4.84622	10.156	1.06585	4.91295	5.77817	0.233584	no
GRMZM2G059392	37.3759	78.2304	1.06542	37.8409	81.1448	1.10035	no
GRMZM2G036980	5.17358	10.8335	1.06481	5.24716	13.0917	1.3174	yes
XLOC_112451	29.8806	62.5151	1.06474	30.2732	35.2366	0.218966	no
GRMZM2G166245	1.51362	3.17409	1.06338	1.53371	2.52108	0.713351	no
GRMZM2G067028	7.64673	15.9677	1.06126	7.75147	9.74175	0.329331	no
GRMZM2G109070	11.5218	24.0517	1.06112	11.6781	18.2469	0.643401	no
GRMZM2G051541	2.66949	5.57964	1.0608	2.70529	3.61224	0.415776	no
GRMZM2G393839	12.5133	26.1104	1.06056	12.6703	11.1436	-0.185079	no
GRMZM2G048281	15.864	33.0831	1.05986	16.0816	19.7262	0.294536	no
GRMZM2G175860	9.3658	19.5165	1.05842	9.49238	19.4382	1.03328	no
GRMZM2G035134	7.83427	16.2971	1.05579	7.937	8.7622	0.142528	no
GRMZM2G134476	5.90992	12.2902	1.05503	5.98908	5.92778	-0.0148176	no
GRMZM2G028104	12.8847	26.7723	1.0545	13.065	21.1003	0.691136	no
GRMZM2G121565	2.36739	4.92689	1.05422	2.39992	4.01581	0.740294	no
GRMZM2G096020	1.53853	3.20325	1.05313	1.55955	2.18917	0.486608	no
GRMZM2G378040	4.78167	9.92229	1.0516	4.84541	5.66737	0.22563	no
GRMZM2G383408	7.82271	16.2257	1.05159	7.93346	9.16865	0.208514	no
GRMZM2G166946	4.61613	9.57576	1.05109	4.67532	4.43137	-0.0771428	no
GRMZM2G056247	6.47083	13.4181	1.051	6.55899	14.1112	1.10412	no
GRMZM2G076356	139.415	288.698	1.05012	141.282	135.903	-0.0559963	no
GRMZM2G094871	3.98664	8.26543	1.05005	4.04135	4.71564	0.222107	no
GRMZM2G027478	9.09038	18.8218	1.04917	9.22174	28.7988	1.64184	yes
GRMZM2G130800	3.72461	7.71063	1.04776	3.77403	4.99165	0.402481	no
GRMZM2G116885	2.8967	5.99881	1.0477	2.93602	4.15496	0.499535	no
GRMZM5G815835	19.6788	40.6641	1.04674	19.9396	22.4949	0.173879	no
GRMZM2G344205	25.0979	51.8229	1.04573	25.4243	38.2975	0.590851	no
GRMZM2G034302	22.8597	47.1918	1.0454	23.1727	40.9262	0.820329	no
GRMZM2G166721	8.19481	16.9051	1.04377	8.30646	7.93808	-0.0653632	no
GRMZM2G108135	4.81576	9.93752	1.04358	4.87827	7.06786	0.533989	no
GRMZM2G139512	11.9616	24.6648	1.04342	12.1232	12.3307	0.0244641	no
GRMZM2G149894	7.62056	15.7136	1.04307	7.72597	11.5746	0.582554	no
GRMZM2G467338	16.9025	34.8221	1.04233	17.1408	8.22399	-1.05861	no
GRMZM2G007928	59.164	121.806	1.04167	59.9708	72.6477	0.276615	no
GRMZM2G429940	16.7057	34.373	1.04049	16.9319	17.737	0.0669795	no
GRMZM2G102714	8.36916	17.2197	1.04002	8.48264	8.48594	0.000560482	no
GRMZM2G169363	2.53954	5.23143	1.03972	2.57291	2.96305	0.202946	no
GRMZM2G017616	2.49215	5.13065	1.03878	2.52549	3.09487	0.292268	no
GRMZM2G070797	16.6143	34.1172	1.03763	16.8382	14.4029	-0.225234	no
GRMZM2G036908	6.93326	14.2423	1.03751	7.02846	4.74447	-0.565975	no
GRMZM2G468855	9.15212	18.7931	1.03722	9.27482	9.62377	0.0532265	no
GRMZM2G107739	5.24011	10.7517	1.03549	5.31339	6.15917	0.212731	no
GRMZM2G150697	3.72705	7.64813	1.03509	3.77665	3.67106	-0.0408008	no
GRMZM2G429113	3.87381	7.94829	1.03499	3.92749	3.56726	-0.138421	no
GRMZM2G102912	10.2428	20.9849	1.03402	10.3774	16.9612	0.708254	no
GRMZM2G061906	11.3655	23.2648	1.03284	11.5203	14.4866	0.330285	no
GRMZM2G023591	20.3662	41.6481	1.03171	20.6378	18.4701	-0.160016	no
GRMZM5G826658	3.68921	7.55165	1.03148	3.74036	4.4088	0.236626	no
GRMZM2G413635	1.76165	3.6096	1.03074	1.78596	1.85346	0.0532286	no
GRMZM2G338259	10.3673	21.1865	1.03039	10.5124	11.1747	0.0880628	no
GRMZM2G107839	132.918	271.391	1.02978	134.696	168.392	0.322095	no
GRMZM2G046782	8.13506	16.6179	1.02961	8.24266	8.72571	0.0820658	no
AC195331.3_FG008_O_1	30.8855	63.0325	1.02893	31.2866	24.3415	-0.361995	no
XLOC_035164	41.6999	85.0919	1.0288	42.2614	55.5627	0.394694	no
GRMZM2G048121	9.68242	19.7571	1.02817	9.81192	10.6277	0.115109	no
GRMZM2G053252	2.29278	4.68605	1.02807	2.32399	1.40908	-0.717842	no
GRMZM2G463574	1.42595	2.91815	1.02798	1.44602	1.91083	0.3997	no
GRMZM2G013617	8.49019	17.3121	1.02705	8.60113	11.1851	0.378593	no
GRMZM2G138255	2.85137	5.82025	1.02685	2.8904	3.30253	0.191682	no
GRMZM2G165966	7.7269	15.7526	1.02668	7.82257	11.9092	0.60573	no
AC233870.1_FG003	2.32158	4.73692	1.02568	2.35305	2.08193	-0.175816	no
GRMZM2G161335	32.0256	65.2115	1.02567	32.4483	36.3235	0.162713	no
GRMZM2G129777	28.3515	57.7281	1.02559	28.7291	23.2496	-0.305189	no
GRMZM2G059073	3.08913	6.29894	1.02553	3.13219	4.53428	0.532281	no
AC213463.3_FG007	5.19323	10.572	1.02413	5.2639	6.19462	0.234473	no
GRMZM2G043147	12.9919	26.4179	1.02334	13.1703	11.1838	-0.235683	no
GRMZM2G455909	1.20854	2.46678	1.02331	1.22544	4.84762	1.97522	yes
GRMZM2G330635	16.5752	33.6872	1.02273	16.8027	13.7229	-0.291915	no
GRMZM2G404897	11.7037	23.7826	1.02232	11.8654	14.0004	0.238522	no
GRMZM2G056600	10.1489	20.605	1.02095	10.2897	9.43525	-0.124941	no
GRMZM2G104012	3.07729	6.24985	1.01979	3.11873	3.89906	0.321245	no
GRMZM2G095411	9.93048	20.1365	1.01914	10.0652	7.1963	-0.483478	no
GRMZM2G385880	8.43932	17.1104	1.01881	8.5456	10.8682	0.346499	no
GRMZM2G475948	1.63276	3.31845	1.01873	1.65506	2.92899	0.819746	no
GRMZM2G373435	5.85245	11.8597	1.01771	5.92716	9.36792	0.659495	no
GRMZM5G824938	17.8886	36.2283	1.01767	18.1324	15.8527	-0.193727	no
GRMZM2G031780	10.5643	21.3981	1.01759	10.7084	13.8681	0.372721	no
GRMZM2G365160	34.6615	70.1099	1.01607	35.136	38.5632	0.134238	no
GRMZM2G137029	5.61076	11.3533	1.01554	5.68776	5.1895	-0.132022	no
GRMZM2G352695	3.60889	7.304	1.01511	3.65945	4.50601	0.299485	no
GRMZM2G140651	11.5934	23.4314	1.01451	11.7527	13.571	0.20737	no
GRMZM2G113158	1.78914	3.62452	1.01446	1.81208	1.61351	-0.16647	no
GRMZM2G104419	1.2158	2.46605	1.01432	1.23265	1.43709	0.219735	no
GRMZM2G324956	8.40175	16.9736	1.01366	8.50827	12.7268	0.58037	no
GRMZM2G013461	17.9645	36.2693	1.01319	18.2101	20.0531	0.139014	no
GRMZM2G017821	3.73393	7.54619	1.01311	3.78335	5.28059	0.479956	no
GRMZM2G092981	8.49578	17.1423	1.01189	8.60912	15.7651	0.872037	no
GRMZM2G065899	4.66143	9.40524	1.01113	4.72621	6.92121	0.549374	no
GRMZM2G018837	8.11472	16.3653	1.01113	8.22737	7.55164	-0.123485	no
GRMZM2G148441	16.6261	33.4769	1.00928	16.8489	20.7509	0.300359	no
GRMZM2G127139	21.4534	43.1723	1.00856	21.7531	36.7655	0.756861	no
GRMZM2G018586	7.35412	14.8036	1.00834	7.45751	12.0819	0.695342	no
GRMZM2G370745	4.3424	8.7417	1.00775	4.39525	6.14745	0.483109	no
GRMZM2G017022	3.3557	6.75332	1.00683	3.39719	5.00972	0.559024	no
GRMZM2G143494	5.84279	11.7426	1.00578	5.91731	5.94396	0.00647202	no
GRMZM2G086869	10.2712	20.6332	1.00566	10.4127	12.8968	0.308402	no
GRMZM2G065244	6.78861	13.6381	1.00539	6.87624	9.1914	0.418137	no
GRMZM2G049541	7.88325	15.8183	1.00381	7.98749	6.09676	-0.38914	no
GRMZM2G443728	6.97704	13.9941	1.0031	7.07393	8.31049	0.232119	no
GRMZM2G014454	9.67496	19.3892	1.00218	9.80575	14.5039	0.564265	no
GRMZM2G024264	37.1595	74.4389	1.00213	37.6653	49.0608	0.381246	no
GRMZM5G825952	12.392	24.818	1.0014	12.5594	15.6149	0.313931	no
GRMZM2G106250	5.08579	10.1843	1.00038	5.15535	5.21543	0.0166837	no
GRMZM2G405804	3.75806	1.86315	-1.00836	3.80899	2.37453	-0.679486	no
GRMZM2G114182	22.3243	11.08	-1.01	22.6244	13.848	-0.707798	no
GRMZM5G887999	93.2326	46.1161	-1.01541	94.5213	61.0567	-0.630406	no
GRMZM2G154628	22.6731	11.0257	-1.03944	22.9544	11.9068	-0.946402	no
GRMZM2G021069	3.4198	1.65544	-1.04222	3.46691	1.14026	-1.59585	yes
GRMZM2G030169	13.8804	6.68541	-1.05284	14.066	7.01183	-1.00332	no
GRMZM2G113545	163.597	78.246	-1.06396	165.814	115.064	-0.527091	no
GRMZM2G114127	68.4741	32.3857	-1.07997	69.4164	36.7388	-0.917787	no
XLOC_082596	177.557	82.607	-1.10385	179.954	48.6243	-1.88766	yes
AC208077.3_FG004	330.986	152.649	-1.1165	335.616	145.236	-1.20836	no
GRMZM2G083475	5.76675	2.65317	-1.11711	5.84627	1.81479	-1.68225	no
GRMZM2G077842	4.2463	1.94338	-1.12363	4.30135	1.55859	-1.45867	no
GRMZM2G083590	34.0726	15.5996	-1.1266	34.548	10.6733	-1.69366	yes
GRMZM2G130053	11.9009	5.37051	-1.14647	12.0634	13.4567	0.157564	no
GRMZM2G394962	3.10056	1.38496	-1.15695	3.14138	1.17691	-1.40877	no
GRMZM2G050286	17.2037	7.62698	-1.17248	17.4298	12.1479	-0.520489	no
GRMZM5G856773	58.7633	25.5293	-1.20244	59.524	21.7236	-1.45379	yes
XLOC_112638	56.4353	23.3085	-1.27538	57.1884	27.9468	-1.03278	no
GRMZM2G352678	23.0981	9.48358	-1.28337	23.3903	9.87882	-1.24266	no
AC220927.3_FG007	71.6826	28.6675	-1.3219	72.4781	33.8529	-1.09804	no
XLOC_039385	5.9239	2.3624	-1.32263	6.0051	2.07692	-1.52721	no
GRMZM2G004924	3.40894	1.35086	-1.32903	3.45351	1.16451	-1.56018	no
GRMZM6G706391	6.20182	2.44113	-1.34157	6.28608	2.85209	-1.13738	no
GRMZM2G351796	32.5983	11.916	-1.45113	33.0864	15.5457	-1.08923	no
AC187262.4_FG007	86.8762	31.7005	-1.45417	88.1027	17.0525	-2.36852	yes
GRMZM2G082484	26.7696	9.51631	-1.49115	27.1306	12.4725	-1.12055	no
GRMZM2G018820	24.8545	8.06323	-1.62287	25.1762	14.0547	-0.840555	no
GRMZM2G012860_O_1	6.64034	2.08144	-1.66893	6.73187	1.65577	-2.01696	yes
GRMZM2G137535	9.57459	2.97249	-1.6842	9.70371	5.25611	-0.883285	no
GRMZM2G126900	14.0638	4.21537	-1.73586	14.2619	12.9901	-0.134655	no
Cluster_94	5.63607	1.59097	-1.8183	5.70883	1.41512	-2.00464	no
AC194158.3_FG005	9.37552	2.13438	-2.12988	9.48309	1.09338	-3.10495	yes
GRMZM2G041732	14.3077	1.32416	-3.4238	14.4825	0.816454	-4.13223	yes
GRMZM2G124184	2.4766	0.195705	-3.59553	2.51188	0.171039	-3.80013	no
GRMZM2G001118	0.44609	0	-5.51125	0.452318	0	-5.53081	no
GRMZM2G589258	0.53734	0	-5.77437	0.544801	0	-5.7939	no
AC194472.3_FG011	0.620536	0	-5.97851	0.628882	0.407718	-0.61302	no
GRMZM2G087194	0.849763	0	-6.42587	0.861225	0	-6.44497	no
AC217241.3_FG004	1.16493	0	-6.87643	1.17888	0.568664	-1.03881	no
GRMZM2G580611	1.68457	0	-7.40478	1.70823	0	-7.42478	no
GRMZM2G029411	2.05058	0	-7.68691	2.08093	1.21915	-0.766484	no
AC225184.3_FG002	2.28069	0	-7.83964	2.30893	0	-7.85732	no
GRMZM2G550537	2.86616	0	-8.168	2.90724	0	-8.18846	no
GRMZM5G855013	3.40073	0	-8.41394	3.4455	0	-8.43275	no
GRMZM2G524245	4.63033	0	-8.85808	4.6965	0	-8.87851	no
GRMZM2G570096	4.98001	0	-8.9629	5.04004	0	-8.98015	no
XLOC_044937	5.45895	0	-9.09512	5.5384	224.376	5.33777	no
GRMZM2G497712	7.22957	0	-9.49976	7.32767	0	-9.51918	no
GRMZM2G508475	7.44531	0	-9.54212	7.5547	5.07511	-0.573004	no
GRMZM2G508260	7.71132	0	-9.5927	7.81165	0	-9.61133	no
GRMZM2G543337	8.24959	0	-9.68993	8.36952	0	-9.71072	no
GRMZM2G525319	8.71996	0	-9.76983	8.81546	8.45521	-0.0601256	no
GRMZM2G542515	10.1486	0	-9.98849	10.2771	17.9079	0.800565	no
GRMZM2G577610	10.5172	0	-10.0399	10.6727	0	-10.0611	no
GRMZM2G544873	11.9176	0	-10.2201	12.0597	0	-10.2372	no
GRMZM2G507586	11.9936	0	-10.2293	12.1514	9.38848	-0.37181	no
GRMZM2G484189	13.1369	0	-10.3605	13.2965	0	-10.3779	no
GRMZM2G524492	13.6465	0	-10.4154	13.85	0	-10.4367	no
GRMZM2G579188	14.0493	0	-10.4573	14.2447	5.38457	-1.40186	no
GRMZM2G508843	16.4778	0	-10.6872	16.7127	8.83926	-0.918179	no
GRMZM2G523737	16.4867	0	-10.688	16.6848	0	-10.7052	no
GRMZM2G534505	17.6804	0	-10.7888	17.9466	0	-10.8103	no
GRMZM2G504094	24.9338	0	-11.2845	25.2955	7.83934	-1.68881	no
GRMZM2G562099	29.3893	0	-11.5216	29.7811	0	-11.5407	no
GRMZM2G536537	31.4744	0	-11.6204	31.9424	17.7217	-0.849593	no
GRMZM2G522904	32.6518	0	-11.6734	33.1403	12.925	-1.35774	no
GRMZM2G495047	33.5573	0	-11.7128	33.9722	0	-11.7306	no
GRMZM2G499527	37.2087	0	-11.8618	37.7139	0	-11.8813	no
GRMZM2G512787	41.4844	0	-12.0187	42.0712	0	-12.039	no
