# Supplementary material for: Stress-induced and epigenetic-mediated maize transcriptome regulation study by means of transcriptome reannotation and differential expression analysis
Source: Sci Rep. 2016 Jul 27;6:30446. doi: 10.1038/srep30446 (PMC4962059; doi:10.1038/srep30446)
Supplement: Supplementary Data S9 [file srep30446-s10.xls]

## Sheet: Stresses vS Control B73_Gene
test_id	gene_id	gene	locus	sample_1	sample_2	status	value_1	value_2	log2(fold_change)	test_stat	p_value	q_value	significant
AC166636.1_FG007	AC166636.1_FG007	-	1:19971518-19972363	B73_Control_T7	B73_Stresses_T7	OK	2.90353	7.85024	1.43493	2.57062	0.0005	0.0432621	yes
AC177919.3_FG004	AC177919.3_FG004	-	1:252225305-252225498	B73_Control_T7	B73_Stresses_T7	OK	0	4.82733	inf	#NAME?	0.00065	0.0483063	yes
AC185656.3_FG002	AC185656.3_FG002	-	5:65741232-65741610	B73_Control_T7	B73_Stresses_T7	OK	0	0.678398	inf	#NAME?	5e-05	0.0114811	yes
AC187843.3_FG012	AC187843.3_FG012	-	10:7366420-7366836	B73_Control_T7	B73_Stresses_T7	OK	0	2.60214	inf	#NAME?	0.0003	0.0343332	yes
AC189044.2_FG002	AC189044.2_FG002	-	3:206229705-206229927	B73_Control_T7	B73_Stresses_T7	OK	1.35924	0	#NAME?	#NAME?	0.00035	0.0360269	yes
AC194914.3_FG002	AC194914.3_FG002	-	1:99547305-99547944	B73_Control_T7	B73_Stresses_T7	OK	2.08448	6.61508	1.66607	2.14762	0.00065	0.0483063	yes
AC196090.3_FG006	AC196090.3_FG006	-	9:154285251-154288542	B73_Control_T7	B73_Stresses_T7	OK	1.61343	4.21592	1.38572	2.27053	0.00055	0.0447762	yes
AC197705.4_FG003	AC197705.4_FG003	-	8:117630363-117630962	B73_Control_T7	B73_Stresses_T7	OK	0.524467	6.48689	3.6286	4.06509	0.0005	0.0432621	yes
AC201743.3_FG001	AC201743.3_FG001	-	4:234086497-234086731	B73_Control_T7	B73_Stresses_T7	OK	1.41756	0	#NAME?	#NAME?	0.0001	0.0184644	yes
AC202864.3_FG002	AC202864.3_FG002	-	6:160741347-160742841	B73_Control_T7	B73_Stresses_T7	OK	0.995761	3.50896	1.81717	2.92074	0.00025	0.0317562	yes
AC203986.3_FG013	AC203986.3_FG013	-	7:160293253-160293694	B73_Control_T7	B73_Stresses_T7	OK	0	0.621811	inf	#NAME?	5e-05	0.0114811	yes
AC204711.3_FG002	AC204711.3_FG002	-	10:102382910-102387969	B73_Control_T7	B73_Stresses_T7	OK	1.26325	5.01234	1.98835	3.34533	5e-05	0.0114811	yes
AC205159.3_FG006	AC205159.3_FG006	-	2:97776529-97776836	B73_Control_T7	B73_Stresses_T7	OK	0	24.1291	inf	#NAME?	0.0001	0.0184644	yes
AC208569.3_FG005	AC208569.3_FG005	-	1:45441958-45442219	B73_Control_T7	B73_Stresses_T7	OK	0	2.1325	inf	#NAME?	5e-05	0.0114811	yes
AC209784.3_FG007	AC209784.3_FG007	-	3:181162936-181166123	B73_Control_T7	B73_Stresses_T7	OK	2.38793	9.00754	1.91537	2.73027	5e-05	0.0114811	yes
AC209841.3_FG007	AC209841.3_FG007	-	1:72417088-72417357	B73_Control_T7	B73_Stresses_T7	OK	0	3.5112	inf	#NAME?	0.0001	0.0184644	yes
AC210003.2_FG004	AC210003.2_FG004	-	2:4216907-4219207	B73_Control_T7	B73_Stresses_T7	OK	8.3231	22.7677	1.4518	2.84327	0.0001	0.0184644	yes
AC212685.3_FG002	AC212685.3_FG002	-	7:48444550-48444793	B73_Control_T7	B73_Stresses_T7	OK	0	0.922309	inf	#NAME?	0.0005	0.0432621	yes
AC216870.3_FG005	AC216870.3_FG005	-	6:105539984-105541753	B73_Control_T7	B73_Stresses_T7	OK	0.172693	1.18407	2.77747	3.02705	0.0006	0.0460227	yes
AC230013.2_FG002	AC230013.2_FG002	-	3:210751586-210754858	B73_Control_T7	B73_Stresses_T7	OK	4.2652	11.915	1.48209	2.87833	0.0002	0.0272403	yes
AC233850.1_FG002	AC233850.1_FG002	-	5:169860840-169861380	B73_Control_T7	B73_Stresses_T7	OK	2.63782	8.99886	1.7704	2.59822	0.00045	0.0412262	yes
AC234156.1_FG005	AC234156.1_FG005	-	4:198737822-198738632	B73_Control_T7	B73_Stresses_T7	OK	7.71002	19.9788	1.37366	2.6988	0.0001	0.0184644	yes
Cluster_292	Cluster_292	-	6:158167794-158170420	B73_Control_T7	B73_Stresses_T7	OK	0.354154	1.29706	1.87279	2.63793	5e-05	0.0114811	yes
GRMZM2G001223	GRMZM2G001223	-	5:177037862-177039897	B73_Control_T7	B73_Stresses_T7	OK	4.69858	11.1126	1.2419	2.45298	0.00045	0.0412262	yes
GRMZM2G001241	GRMZM2G001241	-	2:30860190-30862913	B73_Control_T7	B73_Stresses_T7	OK	2.60593	8.05873	1.62875	2.55302	0.0001	0.0184644	yes
GRMZM2G001660	GRMZM2G001660	-	2:185040655-185045558	B73_Control_T7	B73_Stresses_T7	OK	0.49994	1.56865	1.6497	2.11697	0.00065	0.0483063	yes
GRMZM2G001764	GRMZM2G001764	-	1:233507304-233511801	B73_Control_T7	B73_Stresses_T7	OK	1.05279	2.91044	1.46702	2.365	0.0001	0.0184644	yes
GRMZM2G002147	GRMZM2G002147	-	8:159431234-159433017	B73_Control_T7	B73_Stresses_T7	OK	1.60368	4.99527	1.63918	2.61283	0.00015	0.0232604	yes
GRMZM2G003002	GRMZM2G003002	-	5:4101243-4102794	B73_Control_T7	B73_Stresses_T7	OK	7.9142	29.0847	1.87774	2.24307	0.0007	0.0499496	yes
GRMZM2G003306	GRMZM2G003306	-	7:13586914-13587835	B73_Control_T7	B73_Stresses_T7	OK	34.1915	85.5096	1.32245	2.57029	0.00025	0.0317562	yes
GRMZM2G003368	GRMZM2G003368	-	1:120854241-120856675	B73_Control_T7	B73_Stresses_T7	OK	2.48441	8.70599	1.80911	2.61123	5e-05	0.0114811	yes
GRMZM2G004957	GRMZM2G004957	-	10:84240971-84246083	B73_Control_T7	B73_Stresses_T7	OK	0.875319	2.25601	1.36589	2.36319	0.0006	0.0460227	yes
GRMZM2G005207	GRMZM2G005207	-	10:3995049-3997492	B73_Control_T7	B73_Stresses_T7	OK	19.8306	49.2065	1.31112	2.69445	5e-05	0.0114811	yes
GRMZM2G005840	GRMZM2G005840	-	1:183336452-183337346	B73_Control_T7	B73_Stresses_T7	OK	20.1641	52.61	1.38355	2.85939	5e-05	0.0114811	yes
GRMZM2G005991	GRMZM2G005991	-	1:287217032-287218320	B73_Control_T7	B73_Stresses_T7	OK	5.26066	12.7963	1.28241	2.61086	0.00045	0.0412262	yes
GRMZM2G006490	GRMZM2G006490	-	10:113171616-113173124	B73_Control_T7	B73_Stresses_T7	OK	2.22735	144.983	6.02441	3.88585	0.0002	0.0272403	yes
GRMZM2G007729	GRMZM2G007729	-	4:179852642-179853912	B73_Control_T7	B73_Stresses_T7	OK	9.34621	36.1359	1.95098	3.58555	5e-05	0.0114811	yes
GRMZM2G008691	GRMZM2G008691	-	4:179831784-179834012	B73_Control_T7	B73_Stresses_T7	OK	2.90163	7.27359	1.3258	2.49995	0.0003	0.0343332	yes
GRMZM2G010000	GRMZM2G010000	-	1:48549370-48553021	B73_Control_T7	B73_Stresses_T7	OK	1.64053	5.04448	1.62054	2.58312	5e-05	0.0114811	yes
GRMZM2G010439	GRMZM2G010439	-	4:173959818-173962928	B73_Control_T7	B73_Stresses_T7	OK	0.479796	1.32448	1.46493	2.07403	0.00055	0.0447762	yes
GRMZM2G010740	GRMZM2G010740	-	9:23069857-23072481	B73_Control_T7	B73_Stresses_T7	OK	3.33093	16.7421	2.32949	4.56564	5e-05	0.0114811	yes
GRMZM2G010912	GRMZM2G010912	-	4:174040666-174042380	B73_Control_T7	B73_Stresses_T7	OK	0.482354	1.96631	2.02733	2.64465	0.0003	0.0343332	yes
GRMZM2G011006	GRMZM2G011006	-	5:196852725-196853684	B73_Control_T7	B73_Stresses_T7	OK	10.8368	27.3388	1.33502	2.30836	0.0002	0.0272403	yes
GRMZM2G011357	GRMZM2G011357	-	1:239667868-239671192	B73_Control_T7	B73_Stresses_T7	OK	1.28253	3.60944	1.49279	2.67669	5e-05	0.0114811	yes
GRMZM2G012224	GRMZM2G012224	-	1:290594630-290596761	B73_Control_T7	B73_Stresses_T7	OK	9.35712	25.0294	1.41949	2.59295	5e-05	0.0114811	yes
GRMZM2G013430	GRMZM2G013430	-	1:24049835-24051294	B73_Control_T7	B73_Stresses_T7	OK	1.67791	4.6764	1.47873	2.54216	0.0006	0.0460227	yes
GRMZM2G014392	GRMZM2G014392	-	1:250953387-250956063	B73_Control_T7	B73_Stresses_T7	OK	1.56722	4.60118	1.5538	2.8666	0.0001	0.0184644	yes
GRMZM2G014580	GRMZM2G014580	-	8:27670613-27672525	B73_Control_T7	B73_Stresses_T7	OK	2.54587	6.14728	1.27179	2.37769	0.0006	0.0460227	yes
GRMZM2G015285	GRMZM2G015285	-	2:228792132-228796390	B73_Control_T7	B73_Stresses_T7	OK	22.1285	54.5787	1.30243	2.30557	0.00055	0.0447762	yes
GRMZM2G015709	GRMZM2G015709	-	4:187945782-187947675	B73_Control_T7	B73_Stresses_T7	OK	1.35769	3.76772	1.47254	2.48814	0.0004	0.0387254	yes
GRMZM2G015886	GRMZM2G015886	-	10:22270074-22274479	B73_Control_T7	B73_Stresses_T7	OK	1.52226	4.8501	1.6718	2.62906	5e-05	0.0114811	yes
GRMZM2G016649	GRMZM2G016649	-	2:22414452-22419051	B73_Control_T7	B73_Stresses_T7	OK	5.42444	13.4111	1.30588	2.37298	0.00045	0.0412262	yes
GRMZM2G016655	GRMZM2G016655	-	8:110513793-110576085	B73_Control_T7	B73_Stresses_T7	OK	88.2225	29.9721	-1.55753	-3.02872	5e-05	0.0114811	yes
GRMZM2G017400	GRMZM2G017400	-	1:47998385-47999859	B73_Control_T7	B73_Stresses_T7	OK	1.2239	3.23287	1.40134	2.20273	0.0007	0.0499496	yes
GRMZM2G017805	GRMZM2G017805	-	5:35290696-35295045	B73_Control_T7	B73_Stresses_T7	OK	7.20544	17.94	1.31603	2.85296	5e-05	0.0114811	yes
GRMZM2G018197	GRMZM2G018197	-	2:234103377-234106002	B73_Control_T7	B73_Stresses_T7	OK	8.64698	19.4243	1.1676	2.22408	0.0006	0.0460227	yes
GRMZM2G019134	GRMZM2G019134	-	3:27448036-27448232	B73_Control_T7	B73_Stresses_T7	OK	2.10261	0	#NAME?	#NAME?	0.00035	0.0360269	yes
GRMZM2G019777	GRMZM2G019777	-	8:169774796-169777310	B73_Control_T7	B73_Stresses_T7	OK	2.39818	5.58463	1.21952	2.52084	0.00045	0.0412262	yes
GRMZM2G020500	GRMZM2G020500	-	2:18697487-18699949	B73_Control_T7	B73_Stresses_T7	OK	5.01739	11.7821	1.23159	2.55095	0.0005	0.0432621	yes
GRMZM2G020740	GRMZM2G020740	-	7:141046574-141048479	B73_Control_T7	B73_Stresses_T7	OK	0.4022	1.6971	2.07708	2.2686	0.0003	0.0343332	yes
GRMZM2G022627	GRMZM2G022627	-	2:37564854-37567063	B73_Control_T7	B73_Stresses_T7	OK	1.53261	3.87643	1.33874	2.6986	0.0004	0.0387254	yes
GRMZM2G022931	GRMZM2G022931	-	3:210588268-210590012	B73_Control_T7	B73_Stresses_T7	OK	22.2189	50.9736	1.19796	2.3609	0.00055	0.0447762	yes
GRMZM2G023204	GRMZM2G023204	-	2:35953362-35955272	B73_Control_T7	B73_Stresses_T7	OK	2.59313	6.56094	1.33921	2.81856	0.00055	0.0447762	yes
GRMZM2G024099	GRMZM2G024099	-	1:18187896-18189714	B73_Control_T7	B73_Stresses_T7	OK	17.2254	50.1201	1.54085	3.36206	5e-05	0.0114811	yes
GRMZM2G024312	GRMZM2G024312	-	2:14216989-14218585	B73_Control_T7	B73_Stresses_T7	OK	0.415772	2.1589	2.37643	3.52475	0.00025	0.0317562	yes
GRMZM2G024973	GRMZM2G024973	-	5:11793472-11795945	B73_Control_T7	B73_Stresses_T7	OK	3.51047	8.54174	1.28286	2.38611	0.0001	0.0184644	yes
GRMZM2G025833	GRMZM2G025833	-	5:30794883-30797302	B73_Control_T7	B73_Stresses_T7	OK	0.934518	11.9196	3.67297	6.29676	5e-05	0.0114811	yes
GRMZM2G026837	GRMZM2G026837	-	7:26922963-26924024	B73_Control_T7	B73_Stresses_T7	OK	0	0.516455	inf	#NAME?	5e-05	0.0114811	yes
GRMZM2G027976	GRMZM2G027976	-	3:196217598-196220887	B73_Control_T7	B73_Stresses_T7	OK	3.18497	9.51124	1.57835	2.8826	5e-05	0.0114811	yes
GRMZM2G028785	GRMZM2G028785	-	2:122198821-122199008	B73_Control_T7	B73_Stresses_T7	OK	0	3.51558	inf	#NAME?	5e-05	0.0114811	yes
GRMZM2G029713	GRMZM2G029713	-	1:3693186-3697975	B73_Control_T7	B73_Stresses_T7	OK	3.7114	9.23287	1.31482	2.8918	0.00015	0.0232604	yes
GRMZM2G029878	GRMZM2G029878	-	8:73657565-73657803	B73_Control_T7	B73_Stresses_T7	OK	1.17945	0	#NAME?	#NAME?	0.0003	0.0343332	yes
GRMZM2G030038	GRMZM2G030038	-	3:159720229-159722143	B73_Control_T7	B73_Stresses_T7	OK	3.81196	11.0801	1.53937	2.90511	0.0001	0.0184644	yes
GRMZM2G030173	GRMZM2G030173	-	1:3708081-3709175	B73_Control_T7	B73_Stresses_T7	OK	1.60811	4.34832	1.43509	2.15469	0.00055	0.0447762	yes
GRMZM2G030458	GRMZM2G030458	-	9:127611739-127613300	B73_Control_T7	B73_Stresses_T7	OK	0.466005	1.80677	1.955	2.92247	0.00025	0.0317562	yes
GRMZM2G030567	GRMZM2G030567	-	1:3731284-3736315	B73_Control_T7	B73_Stresses_T7	OK	1.29269	3.61876	1.48512	2.7366	0.0007	0.0499496	yes
GRMZM2G030850	GRMZM2G030850	-	1:124133867-124136208	B73_Control_T7	B73_Stresses_T7	OK	2.6686	7.89337	1.56456	2.71598	5e-05	0.0114811	yes
GRMZM2G031131	GRMZM2G031131	-	7:43785028-43785889	B73_Control_T7	B73_Stresses_T7	OK	0	1.12453	inf	#NAME?	5e-05	0.0114811	yes
GRMZM2G031613	GRMZM2G031613	-	7:131064288-131074210	B73_Control_T7	B73_Stresses_T7	OK	0.648731	2.00985	1.6314	2.60713	0.0002	0.0272403	yes
GRMZM2G031637	GRMZM2G031637	-	9:136107120-136109819	B73_Control_T7	B73_Stresses_T7	OK	1.86711	5.71609	1.61422	2.71183	0.0001	0.0184644	yes
GRMZM2G031941	GRMZM2G031941	-	9:78315659-78317440	B73_Control_T7	B73_Stresses_T7	OK	1.19006	3.19643	1.42542	2.05017	0.0005	0.0432621	yes
GRMZM2G032095	GRMZM2G032095	-	7:96738376-96740300	B73_Control_T7	B73_Stresses_T7	OK	0.354919	1.36278	1.94099	2.77704	0.0005	0.0432621	yes
GRMZM2G033222	GRMZM2G033222	-	3:4843291-4844865	B73_Control_T7	B73_Stresses_T7	OK	1.60709	5.92038	1.88124	2.46357	0.00055	0.0447762	yes
GRMZM2G033749	GRMZM2G033749	-	8:165725263-165725489	B73_Control_T7	B73_Stresses_T7	OK	1.57003	0	#NAME?	#NAME?	0.00035	0.0360269	yes
GRMZM2G034724	GRMZM2G034724	-	6:34438652-34440618	B73_Control_T7	B73_Stresses_T7	OK	1.03346	3.22571	1.64213	2.60932	0.0001	0.0184644	yes
GRMZM2G035073	GRMZM2G035073	-	5:68336720-68338639	B73_Control_T7	B73_Stresses_T7	OK	1.07684	3.6675	1.768	2.79717	0.0001	0.0184644	yes
GRMZM2G035213	GRMZM2G035213	-	5:200419843-200423666	B73_Control_T7	B73_Stresses_T7	OK	12.7316	27.8875	1.1312	2.16464	0.0006	0.0460227	yes
GRMZM2G035557	GRMZM2G035557	-	1:71803250-71804133	B73_Control_T7	B73_Stresses_T7	OK	31.4979	78.6224	1.31969	2.63151	0.0002	0.0272403	yes
GRMZM2G036134	GRMZM2G036134	-	7:171029921-171032363	B73_Control_T7	B73_Stresses_T7	OK	15.6478	38.6941	1.30616	2.54886	0.0003	0.0343332	yes
GRMZM2G037128	GRMZM2G037128	-	4:241077709-241081030	B73_Control_T7	B73_Stresses_T7	OK	2.32203	5.7103	1.29818	2.45666	0.00055	0.0447762	yes
GRMZM2G037781	GRMZM2G037781	-	4:35166123-35167982	B73_Control_T7	B73_Stresses_T7	OK	0.623881	2.62994	2.07569	3.54204	0.0003	0.0343332	yes
GRMZM2G039187	GRMZM2G039187	-	1:253193060-253195343	B73_Control_T7	B73_Stresses_T7	OK	1.50447	5.22059	1.79496	2.70091	5e-05	0.0114811	yes
GRMZM2G040115	GRMZM2G040115	-	2:2036470-2039854	B73_Control_T7	B73_Stresses_T7	OK	0.578123	2.03172	1.81326	2.79564	0.0002	0.0272403	yes
GRMZM2G041258	GRMZM2G041258	-	6:106122588-106123620	B73_Control_T7	B73_Stresses_T7	OK	60.5405	146.319	1.27314	2.17411	0.00045	0.0412262	yes
GRMZM2G042179	GRMZM2G042179	-	4:174806823-174809921	B73_Control_T7	B73_Stresses_T7	OK	1.69322	4.03495	1.25279	2.26749	0.0007	0.0499496	yes
GRMZM2G042218	GRMZM2G042218	-	8:166129974-166131371	B73_Control_T7	B73_Stresses_T7	OK	0.826249	2.98945	1.85523	3.02341	0.00015	0.0232604	yes
GRMZM2G042516	GRMZM2G042516	-	8:101384114-101385582	B73_Control_T7	B73_Stresses_T7	OK	6.67101	18.0194	1.43357	2.3519	0.0005	0.0432621	yes
GRMZM2G043921	GRMZM2G043921	-	4:173583244-173584231	B73_Control_T7	B73_Stresses_T7	OK	4.62125	13.6734	1.56502	2.82343	5e-05	0.0114811	yes
GRMZM2G043943	GRMZM2G043943	-	6:160528675-160530865	B73_Control_T7	B73_Stresses_T7	OK	1.03308	3.53953	1.7766	3.04456	5e-05	0.0114811	yes
GRMZM2G045883	GRMZM2G045883	-	5:208944481-208949818	B73_Control_T7	B73_Stresses_T7	OK	1.52002	4.33768	1.51284	2.53424	0.00015	0.0232604	yes
GRMZM2G046194	GRMZM2G046194	-	1:258105154-258107917	B73_Control_T7	B73_Stresses_T7	OK	7.22662	21.6488	1.58289	2.5464	0.0006	0.0460227	yes
GRMZM2G046350	GRMZM2G046350	-	4:180298492-180298680	B73_Control_T7	B73_Stresses_T7	OK	3.22636	0	#NAME?	#NAME?	0.00035	0.0360269	yes
GRMZM2G046750	GRMZM2G046750	-	7:9206237-9207523	B73_Control_T7	B73_Stresses_T7	OK	19.8678	44.2684	1.15585	2.69098	0.0004	0.0387254	yes
GRMZM2G048121	GRMZM2G048121	-	1:113349057-113350674	B73_Control_T7	B73_Stresses_T7	OK	8.62539	19.2249	1.15631	2.27987	0.00035	0.0360269	yes
GRMZM2G048129	GRMZM2G048129	-	1:196085034-196086934	B73_Control_T7	B73_Stresses_T7	OK	1.87773	6.61771	1.81734	3.69156	5e-05	0.0114811	yes
GRMZM2G048140	GRMZM2G048140	-	1:161041165-161044356	B73_Control_T7	B73_Stresses_T7	OK	6.93791	15.3505	1.14572	2.32015	0.0004	0.0387254	yes
GRMZM2G048430	GRMZM2G048430	-	6:85585158-85586194	B73_Control_T7	B73_Stresses_T7	OK	6.60332	18.895	1.51674	2.96983	5e-05	0.0114811	yes
GRMZM2G048651	GRMZM2G048651	-	4:4064581-4066340	B73_Control_T7	B73_Stresses_T7	OK	2.96724	7.01175	1.24065	2.39411	0.0005	0.0432621	yes
GRMZM2G049349	GRMZM2G049349	-	1:272284843-272287578	B73_Control_T7	B73_Stresses_T7	OK	2.39316	11.1746	2.22323	4.07169	5e-05	0.0114811	yes
GRMZM2G049877	GRMZM2G049877	-	3:181871278-181874059	B73_Control_T7	B73_Stresses_T7	OK	1.8505	4.98717	1.43031	2.85554	0.0001	0.0184644	yes
GRMZM2G050216	GRMZM2G050216	-	2:15143944-15144725	B73_Control_T7	B73_Stresses_T7	OK	29.532	78.8622	1.41705	2.94347	5e-05	0.0114811	yes
GRMZM2G050234	GRMZM2G050234	-	2:15139188-15141339	B73_Control_T7	B73_Stresses_T7	OK	2.98107	12.5619	2.07515	2.75542	5e-05	0.0114811	yes
GRMZM2G050473	GRMZM2G050473	-	2:41369322-41369514	B73_Control_T7	B73_Stresses_T7	OK	2.59806	0	#NAME?	#NAME?	0.0001	0.0184644	yes
GRMZM2G051952	GRMZM2G051952	-	2:30912037-30913685	B73_Control_T7	B73_Stresses_T7	OK	0.206335	1.32559	2.68357	2.83189	0.0002	0.0272403	yes
GRMZM2G055180	GRMZM2G055180	-	2:21347525-21348862	B73_Control_T7	B73_Stresses_T7	OK	4.07599	10.0182	1.2974	2.40195	0.00025	0.0317562	yes
GRMZM2G055698	GRMZM2G055698	-	1:3462299-3464276	B73_Control_T7	B73_Stresses_T7	OK	2.12521	5.64553	1.4095	2.38057	0.0006	0.0460227	yes
GRMZM2G056231	GRMZM2G056231	-	1:12820730-12821964	B73_Control_T7	B73_Stresses_T7	OK	3.29852	8.63982	1.38918	1.98753	0.0006	0.0460227	yes
GRMZM2G057086	GRMZM2G057086	-	2:59394765-59397105	B73_Control_T7	B73_Stresses_T7	OK	4.81688	11.1034	1.20482	2.4813	0.00055	0.0447762	yes
GRMZM2G057616	GRMZM2G057616	-	9:108119232-108134748	B73_Control_T7	B73_Stresses_T7	OK	4.4989	9.95322	1.14559	2.1838	0.0005	0.0432621	yes
GRMZM2G058173	GRMZM2G058173	-	7:144872209-144875122	B73_Control_T7	B73_Stresses_T7	OK	39.7734	137.843	1.79315	3.32915	5e-05	0.0114811	yes
GRMZM2G058414	GRMZM2G058414	-	1:285164785-285166524	B73_Control_T7	B73_Stresses_T7	OK	0.319608	1.53579	2.26461	2.44297	0.0003	0.0343332	yes
GRMZM2G058989	GRMZM2G058989	-	4:217876545-217878091	B73_Control_T7	B73_Stresses_T7	OK	1.83339	4.53676	1.30715	2.07569	0.0007	0.0499496	yes
GRMZM2G059502	GRMZM2G059502	-	1:209172596-209174536	B73_Control_T7	B73_Stresses_T7	OK	4.07676	11.0127	1.43368	2.65091	5e-05	0.0114811	yes
GRMZM2G059693	GRMZM2G059693	-	8:125432313-125436769	B73_Control_T7	B73_Stresses_T7	OK	1.90415	7.96989	2.06541	3.32871	5e-05	0.0114811	yes
GRMZM2G059836	GRMZM2G059836	-	6:662044-662968	B73_Control_T7	B73_Stresses_T7	OK	13.623	35.4301	1.37893	2.72259	0.0001	0.0184644	yes
GRMZM2G062151	GRMZM2G062151	-	5:193490360-193492637	B73_Control_T7	B73_Stresses_T7	OK	8.17912	19.3238	1.24036	2.6929	0.0002	0.0272403	yes
GRMZM2G062527	GRMZM2G062527	-	6:142667075-142668318	B73_Control_T7	B73_Stresses_T7	OK	3.27831	9.03883	1.46318	2.16107	0.00035	0.0360269	yes
GRMZM2G062577	GRMZM2G062577	-	6:147882744-147886357	B73_Control_T7	B73_Stresses_T7	OK	3.42215	11.4588	1.74348	3.07178	5e-05	0.0114811	yes
GRMZM2G063342	GRMZM2G063342	-	9:152918381-152920269	B73_Control_T7	B73_Stresses_T7	OK	3.10338	7.60008	1.29217	2.49165	0.0005	0.0432621	yes
GRMZM2G063850	GRMZM2G063850	-	4:149195009-149202545	B73_Control_T7	B73_Stresses_T7	OK	11.437	25.003	1.1284	2.0584	0.00055	0.0447762	yes
GRMZM2G064091	GRMZM2G064091	-	3:227172814-227175344	B73_Control_T7	B73_Stresses_T7	OK	0.588309	3.77551	2.68202	3.89946	5e-05	0.0114811	yes
GRMZM2G064605	GRMZM2G064605	-	1:241529894-241531128	B73_Control_T7	B73_Stresses_T7	OK	12.9053	30.8502	1.25732	2.5649	0.00025	0.0317562	yes
GRMZM2G064852	GRMZM2G064852	-	5:15787510-15791065	B73_Control_T7	B73_Stresses_T7	OK	0.506026	1.50744	1.57482	2.49413	0.0003	0.0343332	yes
GRMZM2G066044	GRMZM2G066044	-	10:94014367-94017333	B73_Control_T7	B73_Stresses_T7	OK	1.04118	2.78952	1.42179	2.34025	0.00035	0.0360269	yes
GRMZM2G066618	GRMZM2G066618	-	4:141909302-141912941	B73_Control_T7	B73_Stresses_T7	OK	2.62877	8.06743	1.61772	3.56511	5e-05	0.0114811	yes
GRMZM2G066761	GRMZM2G066761	-	3:58561265-58561446	B73_Control_T7	B73_Stresses_T7	OK	2.41412	0	#NAME?	#NAME?	0.0002	0.0272403	yes
GRMZM2G067298	GRMZM2G067298	-	5:44487437-44489889	B73_Control_T7	B73_Stresses_T7	OK	0.556222	1.84525	1.73008	1.8881	0.0006	0.0460227	yes
GRMZM2G068398	GRMZM2G068398	-	4:10223588-10229102	B73_Control_T7	B73_Stresses_T7	OK	0.389877	1.13787	1.54525	2.611	0.00045	0.0412262	yes
GRMZM2G068967	GRMZM2G068967	-	2:10793566-10794323	B73_Control_T7	B73_Stresses_T7	OK	4.08912	12.4855	1.61039	2.55999	0.0007	0.0499496	yes
GRMZM2G069298	GRMZM2G069298	-	5:210154372-210155706	B73_Control_T7	B73_Stresses_T7	OK	1.72051	4.69511	1.44832	2.06919	0.0007	0.0499496	yes
GRMZM2G069911	GRMZM2G069911	-	9:23826466-23827831	B73_Control_T7	B73_Stresses_T7	OK	22.6716	65.2897	1.52597	2.40344	5e-05	0.0114811	yes
GRMZM2G070151	GRMZM2G070151	-	7:4474400-4479367	B73_Control_T7	B73_Stresses_T7	OK	0	1.64432	inf	#NAME?	0.0007	0.0499496	yes
GRMZM2G070315	GRMZM2G070315	-	9:8784005-8788729	B73_Control_T7	B73_Stresses_T7	OK	7.90901	21.7739	1.46103	2.3079	0.00045	0.0412262	yes
GRMZM2G070863	GRMZM2G070863	-	2:23128164-23137499	B73_Control_T7	B73_Stresses_T7	OK	3.36146	7.87719	1.22859	2.17977	0.00065	0.0483063	yes
GRMZM2G070967	GRMZM2G070967	-	3:81697265-81697457	B73_Control_T7	B73_Stresses_T7	OK	0	4.37782	inf	#NAME?	5e-05	0.0114811	yes
GRMZM2G075295	GRMZM2G075295	-	8:96203757-96206106	B73_Control_T7	B73_Stresses_T7	OK	0.876484	3.19372	1.86544	2.78693	5e-05	0.0114811	yes
GRMZM2G075701	GRMZM2G075701	-	1:8025215-8027013	B73_Control_T7	B73_Stresses_T7	OK	4.89886	13.3529	1.44663	2.70353	0.00015	0.0232604	yes
GRMZM2G076593	GRMZM2G076593	-	10:11087000-11089279	B73_Control_T7	B73_Stresses_T7	OK	1.05688	3.22495	1.60947	2.19037	0.0007	0.0499496	yes
GRMZM2G076980	GRMZM2G076980	-	3:199473880-199475014	B73_Control_T7	B73_Stresses_T7	OK	0.568404	3.15407	2.47223	2.42649	0.00055	0.0447763	yes
GRMZM2G078806	GRMZM2G078806	-	1:66018579-66022804	B73_Control_T7	B73_Stresses_T7	OK	2.56223	8.26453	1.68953	2.83842	0.00035	0.0360269	yes
GRMZM2G079490	GRMZM2G079490	-	10:120691470-120693146	B73_Control_T7	B73_Stresses_T7	OK	9.00409	19.8946	1.14373	2.60103	0.00055	0.0447762	yes
GRMZM2G080274	GRMZM2G080274	-	2:16047724-16049837	B73_Control_T7	B73_Stresses_T7	OK	17.7909	40.8667	1.19979	2.26361	0.00035	0.0360269	yes
GRMZM2G080724	GRMZM2G080724	-	1:184014020-184015262	B73_Control_T7	B73_Stresses_T7	OK	0.672962	2.36189	1.81135	2.70616	0.0005	0.0432621	yes
GRMZM2G081285	GRMZM2G081285	-	4:156997731-156998604	B73_Control_T7	B73_Stresses_T7	OK	1.22382	5.8276	2.25152	4.13312	5e-05	0.0114811	yes
GRMZM2G081977	GRMZM2G081977	-	1:149718071-149724640	B73_Control_T7	B73_Stresses_T7	OK	0.467008	1.69119	1.85652	2.55133	0.0005	0.0432621	yes
GRMZM2G082487	GRMZM2G082487	-	2:176186304-176187719	B73_Control_T7	B73_Stresses_T7	OK	2.20117	8.55905	1.95918	3.94795	5e-05	0.0114811	yes
GRMZM2G083810	GRMZM2G083810	-	3:8887554-8888747	B73_Control_T7	B73_Stresses_T7	OK	2.3895	11.4294	2.25798	3.42413	5e-05	0.0114811	yes
GRMZM2G084005	GRMZM2G084005	-	10:21559822-21561255	B73_Control_T7	B73_Stresses_T7	OK	1.86675	6.80599	1.86627	3.49057	5e-05	0.0114811	yes
GRMZM2G084947	GRMZM2G084947	-	9:75927880-75929175	B73_Control_T7	B73_Stresses_T7	OK	0.729466	2.42748	1.73455	2.66005	0.0004	0.0387254	yes
GRMZM2G086123	GRMZM2G086123	-	1:203755855-203759735	B73_Control_T7	B73_Stresses_T7	OK	1.61263	4.50258	1.48134	2.49594	0.0001	0.0184644	yes
GRMZM2G088613	GRMZM2G088613	-	1:166076723-166081866	B73_Control_T7	B73_Stresses_T7	OK	0.406757	1.19227	1.55147	2.36714	0.0007	0.0499496	yes
GRMZM2G089056	GRMZM2G089056	-	1:6914658-6919246	B73_Control_T7	B73_Stresses_T7	OK	1.1805	3.47614	1.55808	2.87859	5e-05	0.0114811	yes
GRMZM2G089448	GRMZM2G089448	-	5:4918379-4920036	B73_Control_T7	B73_Stresses_T7	OK	3.67694	8.78564	1.25664	2.31613	0.00055	0.0447762	yes
GRMZM2G089698	GRMZM2G089698	-	4:86309090-86310926	B73_Control_T7	B73_Stresses_T7	OK	1.76388	4.81422	1.44855	2.45907	0.00065	0.0483063	yes
GRMZM2G090568	GRMZM2G090568	-	1:7153869-7156146	B73_Control_T7	B73_Stresses_T7	OK	4.11688	16.9527	2.04189	3.72425	5e-05	0.0114811	yes
GRMZM2G091345	GRMZM2G091345	-	10:113345500-113346056	B73_Control_T7	B73_Stresses_T7	OK	37.5686	8.96314	-2.06745	-2.55519	0.0001	0.0184644	yes
GRMZM2G091578	GRMZM2G091578	-	1:279251758-279254567	B73_Control_T7	B73_Stresses_T7	OK	8.88051	24.59	1.46936	3.11661	0.00015	0.0232604	yes
GRMZM2G095126	GRMZM2G095126	-	1:228378443-228381659	B73_Control_T7	B73_Stresses_T7	OK	0.342114	1.35557	1.98635	2.72967	0.0003	0.0343332	yes
GRMZM2G096269	GRMZM2G096269	-	1:7854953-7856758	B73_Control_T7	B73_Stresses_T7	OK	13.0159	30.288	1.21847	2.00429	0.00065	0.0483063	yes
GRMZM2G098167	GRMZM2G098167	-	5:212297571-212298668	B73_Control_T7	B73_Stresses_T7	OK	9.51287	22.5913	1.24781	2.57268	0.0004	0.0387254	yes
GRMZM2G098696	GRMZM2G098696	-	4:195298839-195300584	B73_Control_T7	B73_Stresses_T7	OK	1.19288	4.0541	1.76493	2.92807	5e-05	0.0114811	yes
GRMZM2G099295	GRMZM2G099295	-	2:206607449-206608855	B73_Control_T7	B73_Stresses_T7	OK	4.07727	13.7012	1.74862	2.56936	5e-05	0.0114811	yes
GRMZM2G099467	GRMZM2G099467	-	1:83410151-83414307	B73_Control_T7	B73_Stresses_T7	OK	12.4122	28.0871	1.17815	2.4061	0.0004	0.0387254	yes
GRMZM2G100158	GRMZM2G100158	-	5:22675579-22678984	B73_Control_T7	B73_Stresses_T7	OK	3.8599	9.46189	1.29357	2.41304	0.0001	0.0184644	yes
GRMZM2G100403	GRMZM2G100403	-	7:10292417-10296344	B73_Control_T7	B73_Stresses_T7	OK	20.3806	44.081	1.11296	2.22159	0.0004	0.0387254	yes
GRMZM2G100478	GRMZM2G100478	-	5:8341622-8343239	B73_Control_T7	B73_Stresses_T7	OK	0.927188	3.03081	1.70877	2.52665	5e-05	0.0114811	yes
GRMZM2G101058	GRMZM2G101058	-	9:115980191-115982001	B73_Control_T7	B73_Stresses_T7	OK	1.95613	8.1096	2.05163	2.90102	5e-05	0.0114811	yes
GRMZM2G102059	GRMZM2G102059	-	2:15033773-15035837	B73_Control_T7	B73_Stresses_T7	OK	0.70564	2.13928	1.60012	2.54219	0.00025	0.0317562	yes
GRMZM2G104394	GRMZM2G104394	-	3:59039453-59047011	B73_Control_T7	B73_Stresses_T7	OK	1.8303	4.67233	1.35206	2.43284	0.00055	0.0447762	yes
GRMZM2G104610	GRMZM2G104610	-	9:143205586-143216948	B73_Control_T7	B73_Stresses_T7	OK	37.0914	101.43	1.45132	2.66697	5e-05	0.0114811	yes
GRMZM2G105587	GRMZM2G105587	-	8:5997831-5998622	B73_Control_T7	B73_Stresses_T7	OK	21.2021	84.4376	1.99368	3.93291	5e-05	0.0114811	yes
GRMZM2G106588	GRMZM2G106588	-	7:1791267-1792601	B73_Control_T7	B73_Stresses_T7	OK	3.86359	9.77534	1.3392	2.27009	0.0005	0.0432621	yes
GRMZM2G106622	GRMZM2G106622	-	10:14307489-14310723	B73_Control_T7	B73_Stresses_T7	OK	1.01555	2.94068	1.53389	2.40864	0.00015	0.0232604	yes
GRMZM2G107027	GRMZM2G107027	-	6:103485513-103487765	B73_Control_T7	B73_Stresses_T7	OK	1.59877	4.57587	1.51708	2.55634	0.0001	0.0184644	yes
GRMZM2G107228	GRMZM2G107228	-	3:59327337-59329683	B73_Control_T7	B73_Stresses_T7	OK	0.57638	2.26679	1.97556	2.43792	0.00025	0.0317562	yes
GRMZM2G107686	GRMZM2G107686	-	1:9391154-9393608	B73_Control_T7	B73_Stresses_T7	OK	0.137689	0.760539	2.46561	3.18544	0.0003	0.0343332	yes
GRMZM2G108003	GRMZM2G108003	-	1:211246762-211247955	B73_Control_T7	B73_Stresses_T7	OK	3.40169	14.8119	2.12243	3.8378	5e-05	0.0114811	yes
GRMZM2G108635	GRMZM2G108635	-	2:120929215-120929486	B73_Control_T7	B73_Stresses_T7	OK	1.30579	0	#NAME?	#NAME?	5e-05	0.0114811	yes
GRMZM2G108991	GRMZM2G108991	-	2:197173052-197175727	B73_Control_T7	B73_Stresses_T7	OK	2.248	6.10723	1.44188	2.43206	0.0006	0.0460227	yes
GRMZM2G109130	GRMZM2G109130	-	1:264266380-264271190	B73_Control_T7	B73_Stresses_T7	OK	0.787828	2.51376	1.6739	3.1202	5e-05	0.0114811	yes
GRMZM2G110135	GRMZM2G110135	-	1:182569439-182570779	B73_Control_T7	B73_Stresses_T7	OK	1.46454	4.02775	1.45952	2.34081	0.0005	0.0432621	yes
GRMZM2G110192	GRMZM2G110192	-	4:159750699-159753203	B73_Control_T7	B73_Stresses_T7	OK	6.47816	33.5499	2.37265	3.92345	5e-05	0.0114811	yes
GRMZM2G110295	GRMZM2G110295	-	1:286470198-286472456	B73_Control_T7	B73_Stresses_T7	OK	2.16756	7.57077	1.80437	2.97675	5e-05	0.0114811	yes
GRMZM2G110504	GRMZM2G110504	-	8:6920227-6921126	B73_Control_T7	B73_Stresses_T7	OK	33.5139	90.9121	1.43971	2.67949	0.0001	0.0184644	yes
GRMZM2G110558	GRMZM2G110558	-	5:213229455-213231732	B73_Control_T7	B73_Stresses_T7	OK	3.0915	7.50929	1.28037	2.22457	0.00035	0.0360269	yes
GRMZM2G111136	GRMZM2G111136	-	5:88828895-88831814	B73_Control_T7	B73_Stresses_T7	OK	0.29965	1.11963	1.90167	2.23092	0.0006	0.0460227	yes
GRMZM2G111760	GRMZM2G111760	-	5:67208648-67211604	B73_Control_T7	B73_Stresses_T7	OK	0.468071	1.44191	1.62318	2.51557	0.0004	0.0387254	yes
GRMZM2G111872	GRMZM2G111872	-	5:164161180-164164835	B73_Control_T7	B73_Stresses_T7	OK	1.44363	3.62235	1.32723	2.07502	0.0005	0.0432621	yes
GRMZM2G111998	GRMZM2G111998	-	8:32967528-32970548	B73_Control_T7	B73_Stresses_T7	OK	2.12288	4.86368	1.19603	2.27465	0.0007	0.0499496	yes
GRMZM2G112686	GRMZM2G112686	-	8:25014689-25018306	B73_Control_T7	B73_Stresses_T7	OK	4.92311	12.273	1.31785	2.58869	0.00035	0.0360269	yes
GRMZM2G113002	GRMZM2G113002	-	1:40572368-40575601	B73_Control_T7	B73_Stresses_T7	OK	1.62989	4.94241	1.60044	2.84878	5e-05	0.0114811	yes
GRMZM2G113098	GRMZM2G113098	-	1:90962371-90964067	B73_Control_T7	B73_Stresses_T7	OK	0.852669	3.48788	2.03229	2.62882	5e-05	0.0114811	yes
GRMZM2G113554	GRMZM2G113554	-	8:118383045-118386574	B73_Control_T7	B73_Stresses_T7	OK	2.5962	6.28523	1.27557	2.26104	0.0007	0.0499496	yes
GRMZM2G113668	GRMZM2G113668	-	7:43720108-43721258	B73_Control_T7	B73_Stresses_T7	OK	4.01101	9.75083	1.28156	2.15388	0.00065	0.0483063	yes
GRMZM2G114588	GRMZM2G114588	-	8:29383487-29384652	B73_Control_T7	B73_Stresses_T7	OK	1.63685	8.90239	2.44327	3.84549	5e-05	0.0114811	yes
GRMZM2G114619	GRMZM2G114619	-	2:42126120-42129255	B73_Control_T7	B73_Stresses_T7	OK	0.49179	1.4733	1.58294	2.32516	0.00045	0.0412262	yes
GRMZM2G114775	GRMZM2G114775	-	1:295848927-295850422	B73_Control_T7	B73_Stresses_T7	OK	7.06974	16.5062	1.22328	2.55324	0.00035	0.0360269	yes
GRMZM2G115329	GRMZM2G115329	-	9:47394054-47397487	B73_Control_T7	B73_Stresses_T7	OK	3.62458	12.5303	1.78954	2.51705	0.0001	0.0184644	yes
GRMZM2G116360	GRMZM2G116360	-	1:234829921-234831774	B73_Control_T7	B73_Stresses_T7	OK	1.91807	5.95955	1.63555	2.911	0.0002	0.0272403	yes
GRMZM2G116632	GRMZM2G116632	-	3:190043950-190045285	B73_Control_T7	B73_Stresses_T7	OK	3.73595	10.3683	1.47264	2.35815	5e-05	0.0114811	yes
GRMZM2G117007_O_1	GRMZM2G117007_O_1	-	8:130574123-130576060	B73_Control_T7	B73_Stresses_T7	OK	7.89959	19.9686	1.33788	2.35643	0.0003	0.0343332	yes
GRMZM2G117124	GRMZM2G117124	-	7:18060167-18061009	B73_Control_T7	B73_Stresses_T7	OK	19.1722	56.9365	1.57034	2.62407	0.0003	0.0343332	yes
GRMZM2G117164	GRMZM2G117164	-	5:190526952-190528628	B73_Control_T7	B73_Stresses_T7	OK	1.51512	6.10523	2.01062	3.11567	0.0002	0.0272403	yes
GRMZM2G117271	GRMZM2G117271	-	5:67891977-67892352	B73_Control_T7	B73_Stresses_T7	OK	1.38394	8.8032	2.66925	2.76989	0.0006	0.0460227	yes
GRMZM2G119135	GRMZM2G119135	-	1:105435663-105438606	B73_Control_T7	B73_Stresses_T7	OK	0.784293	2.85945	1.86627	2.66109	5e-05	0.0114811	yes
GRMZM2G119287	GRMZM2G119287	-	4:202937105-202939795	B73_Control_T7	B73_Stresses_T7	OK	0.948639	2.91836	1.62123	2.89515	0.0002	0.0272403	yes
GRMZM2G119499	GRMZM2G119499	-	1:7819660-7821095	B73_Control_T7	B73_Stresses_T7	OK	9.33853	27.4589	1.55601	2.34285	0.00035	0.0360269	yes
GRMZM2G119583	GRMZM2G119583	-	6:24318396-24320624	B73_Control_T7	B73_Stresses_T7	OK	4.77494	12.2767	1.36237	2.47306	0.00015	0.0232604	yes
GRMZM2G121221	GRMZM2G121221	-	5:4038836-4040693	B73_Control_T7	B73_Stresses_T7	OK	6.01939	24.3429	2.01581	3.46743	5e-05	0.0114811	yes
GRMZM2G121312	GRMZM2G121312	-	1:187917180-187919029	B73_Control_T7	B73_Stresses_T7	OK	4.53181	13.2059	1.54303	3.11667	0.00015	0.0232604	yes
GRMZM2G121700	GRMZM2G121700	-	2:38821154-38822873	B73_Control_T7	B73_Stresses_T7	OK	3.04857	8.97615	1.55797	2.87572	0.0001	0.0184644	yes
GRMZM2G122584	GRMZM2G122584	-	3:209159594-209160447	B73_Control_T7	B73_Stresses_T7	OK	9.03062	22.3209	1.3055	2.75844	0.0001	0.0184644	yes
GRMZM2G122762	GRMZM2G122762	-	3:222705613-222707543	B73_Control_T7	B73_Stresses_T7	OK	1.20565	4.86345	2.01216	3.27596	5e-05	0.0114811	yes
GRMZM2G123188	GRMZM2G123188	-	2:177552277-177552640	B73_Control_T7	B73_Stresses_T7	OK	0	2.73245	inf	#NAME?	5e-05	0.0114811	yes
GRMZM2G123940	GRMZM2G123940	-	2:64569935-64573685	B73_Control_T7	B73_Stresses_T7	OK	12.973	29.2235	1.17162	2.17523	0.00055	0.0447762	yes
GRMZM2G123973	GRMZM2G123973	-	2:195152243-195154369	B73_Control_T7	B73_Stresses_T7	OK	0.616076	2.20001	1.83633	2.72921	0.0001	0.0184644	yes
GRMZM2G125020	GRMZM2G125020	-	8:19125072-19127899	B73_Control_T7	B73_Stresses_T7	OK	2.85652	7.78109	1.44571	2.22147	0.0002	0.0272403	yes
GRMZM2G125266	GRMZM2G125266	-	1:82518459-82519803	B73_Control_T7	B73_Stresses_T7	OK	1.65978	4.68172	1.49604	2.56972	0.00015	0.0232604	yes
GRMZM2G125314	GRMZM2G125314	-	1:67134760-67136668	B73_Control_T7	B73_Stresses_T7	OK	1.58902	4.3629	1.45715	2.36583	0.0004	0.0387254	yes
GRMZM2G125653	GRMZM2G125653	-	7:115336588-115338419	B73_Control_T7	B73_Stresses_T7	OK	21.3292	49.0775	1.20223	2.38115	0.00045	0.0412262	yes
GRMZM2G126397	GRMZM2G126397	-	3:184490363-184491451	B73_Control_T7	B73_Stresses_T7	OK	43.9806	143.936	1.71049	2.97963	5e-05	0.0114811	yes
GRMZM2G126646	GRMZM2G126646	-	4:177612035-177616331	B73_Control_T7	B73_Stresses_T7	OK	0.82831	2.20565	1.41296	2.42196	0.00045	0.0412262	yes
GRMZM2G126682	GRMZM2G126682	-	9:151998324-152000204	B73_Control_T7	B73_Stresses_T7	OK	3.342	8.68708	1.37816	2.4076	0.0002	0.0272403	yes
GRMZM2G129405	GRMZM2G129405	-	4:199775727-199777146	B73_Control_T7	B73_Stresses_T7	OK	1.94419	5.61204	1.52935	2.85988	0.0002	0.0272403	yes
GRMZM2G129540	GRMZM2G129540	-	1:248673804-248677173	B73_Control_T7	B73_Stresses_T7	OK	0.586704	1.88473	1.68365	2.46029	0.00035	0.0360269	yes
GRMZM2G132169	GRMZM2G132169	-	3:183701012-183703536	B73_Control_T7	B73_Stresses_T7	OK	8.07426	20.9756	1.37731	2.97798	5e-05	0.0114811	yes
GRMZM2G132886	GRMZM2G132886	-	3:147000238-147002051	B73_Control_T7	B73_Stresses_T7	OK	1.77773	5.73015	1.68854	2.80818	5e-05	0.0114811	yes
GRMZM2G133053	GRMZM2G133053	-	7:130459755-130461112	B73_Control_T7	B73_Stresses_T7	OK	2.40513	6.37422	1.40614	2.37165	0.00055	0.0447762	yes
GRMZM2G133394	GRMZM2G133394	-	4:68347648-68349655	B73_Control_T7	B73_Stresses_T7	OK	1.95352	5.57287	1.51235	2.6042	0.00015	0.0232604	yes
GRMZM2G134178	GRMZM2G134178	-	3:33744592-33746182	B73_Control_T7	B73_Stresses_T7	OK	1.37209	3.94008	1.52185	2.63562	0.0003	0.0343332	yes
GRMZM2G135381	GRMZM2G135381	-	8:123887192-123889333	B73_Control_T7	B73_Stresses_T7	OK	0.745426	2.08344	1.48283	2.16102	0.00055	0.0447762	yes
GRMZM2G136513	GRMZM2G136513	-	1:35137153-35141520	B73_Control_T7	B73_Stresses_T7	OK	3.26266	7.96657	1.28791	2.67893	0.0002	0.0272403	yes
GRMZM2G136580	GRMZM2G136580	-	7:170874734-170877109	B73_Control_T7	B73_Stresses_T7	OK	4.60125	11.2261	1.28676	2.4703	0.0007	0.0499496	yes
GRMZM2G136857	GRMZM2G136857	-	6:44984303-44985947	B73_Control_T7	B73_Stresses_T7	OK	0.604641	3.19946	2.40368	2.854	5e-05	0.0114811	yes
GRMZM2G137507	GRMZM2G137507	-	5:99874750-99876009	B73_Control_T7	B73_Stresses_T7	OK	0.913829	3.18555	1.80155	2.95876	0.0002	0.0272403	yes
GRMZM2G138008	GRMZM2G138008	-	7:164026277-164028417	B73_Control_T7	B73_Stresses_T7	OK	0.112846	0.887913	2.97607	3.34157	0.0006	0.0460227	yes
GRMZM2G138338	GRMZM2G138338	-	3:147442360-147446195	B73_Control_T7	B73_Stresses_T7	OK	0.896158	2.53178	1.49833	2.67177	5e-05	0.0114811	yes
GRMZM2G138683	GRMZM2G138683	-	4:158888696-158893034	B73_Control_T7	B73_Stresses_T7	OK	0.277468	0.954383	1.78225	2.39709	0.0007	0.0499496	yes
GRMZM2G141386	GRMZM2G141386	-	1:43769285-43772066	B73_Control_T7	B73_Stresses_T7	OK	1.12353	4.48889	1.99833	2.9402	5e-05	0.0114811	yes
GRMZM2G142179	GRMZM2G142179	-	3:2629087-2630607	B73_Control_T7	B73_Stresses_T7	OK	0.784333	2.41519	1.6226	2.2859	0.0006	0.0460227	yes
GRMZM2G143747	GRMZM2G143747	-	8:112293363-112296037	B73_Control_T7	B73_Stresses_T7	OK	0.31351	1.3813	2.13944	2.22444	0.00015	0.0232604	yes
GRMZM2G143791	GRMZM2G143791	-	6:158476721-158479254	B73_Control_T7	B73_Stresses_T7	OK	5.48962	15.1254	1.4622	2.56814	5e-05	0.0114811	yes
GRMZM2G144504	GRMZM2G144504	-	8:95587159-95590606	B73_Control_T7	B73_Stresses_T7	OK	1.09195	2.92172	1.41991	2.33921	0.0003	0.0343332	yes
GRMZM2G144853	GRMZM2G144853	-	8:26920560-26922939	B73_Control_T7	B73_Stresses_T7	OK	1.25815	4.18961	1.73551	2.39905	0.0003	0.0343332	yes
GRMZM2G144997	GRMZM2G144997	-	1:52759071-52760172	B73_Control_T7	B73_Stresses_T7	OK	8.5037	22.0999	1.37788	2.8411	0.00045	0.0412262	yes
GRMZM2G145444	GRMZM2G145444	-	5:98692286-98694146	B73_Control_T7	B73_Stresses_T7	OK	3.74152	10.6433	1.50826	2.7704	0.0001	0.0184644	yes
GRMZM2G145655	GRMZM2G145655	-	6:155087239-155088269	B73_Control_T7	B73_Stresses_T7	OK	0.911684	4.29539	2.23618	3.21891	0.0001	0.0184644	yes
GRMZM2G146614	GRMZM2G146614	-	5:87758519-87759788	B73_Control_T7	B73_Stresses_T7	OK	9.2088	21.6773	1.2351	2.67134	0.0007	0.0499496	yes
GRMZM2G147319	GRMZM2G147319	-	9:23019887-23022301	B73_Control_T7	B73_Stresses_T7	OK	3.37068	25.0042	2.89106	4.92232	5e-05	0.0114811	yes
GRMZM2G147544	GRMZM2G147544	-	8:166741540-166744187	B73_Control_T7	B73_Stresses_T7	OK	1.07801	2.90293	1.42914	2.37757	0.00055	0.0447762	yes
GRMZM2G147942	GRMZM2G147942	-	1:32840925-32843863	B73_Control_T7	B73_Stresses_T7	OK	4.34711	10.1831	1.22804	2.79401	0.0003	0.0343332	yes
GRMZM2G148090	GRMZM2G148090	-	9:156245114-156247188	B73_Control_T7	B73_Stresses_T7	OK	4.72181	12.9785	1.45872	2.75968	5e-05	0.0114811	yes
GRMZM2G148772	GRMZM2G148772	-	5:89751515-89753301	B73_Control_T7	B73_Stresses_T7	OK	10.5465	24.6657	1.22574	2.89553	0.0003	0.0343332	yes
GRMZM2G149624	GRMZM2G149624	-	1:33419848-33421042	B73_Control_T7	B73_Stresses_T7	OK	58.6333	204.752	1.80409	3.55829	5e-05	0.0114811	yes
GRMZM2G149739	GRMZM2G149739	-	4:211220175-211221520	B73_Control_T7	B73_Stresses_T7	OK	0.979493	2.98149	1.60593	2.48308	0.0002	0.0272403	yes
GRMZM2G150363	GRMZM2G150363	-	5:200743140-200745544	B73_Control_T7	B73_Stresses_T7	OK	1.96953	11.375	2.52994	3.94617	5e-05	0.0114811	yes
GRMZM2G150688	GRMZM2G150688	-	1:256145756-256146645	B73_Control_T7	B73_Stresses_T7	OK	9.02123	47.6049	2.39972	3.37571	5e-05	0.0114811	yes
GRMZM2G151589	GRMZM2G151589	-	5:39383426-39385884	B73_Control_T7	B73_Stresses_T7	OK	1.28637	4.01156	1.64085	2.48198	0.0003	0.0343332	yes
GRMZM2G152189	GRMZM2G152189	-	2:210201018-210202214	B73_Control_T7	B73_Stresses_T7	OK	12.6447	35.9545	1.50764	2.94753	5e-05	0.0114811	yes
GRMZM2G154621	GRMZM2G154621	-	7:93253288-93264444	B73_Control_T7	B73_Stresses_T7	OK	15.2531	43.2439	1.5034	2.24246	0.00025	0.0317562	yes
GRMZM2G154735	GRMZM2G154735	-	2:222878519-222879755	B73_Control_T7	B73_Stresses_T7	OK	7.55994	21.3818	1.49994	2.52535	5e-05	0.0114811	yes
GRMZM2G155948	GRMZM2G155948	-	1:92669659-92669886	B73_Control_T7	B73_Stresses_T7	OK	0	1.76677	inf	#NAME?	0.00015	0.0232604	yes
GRMZM2G155998	GRMZM2G155998	-	3:133810028-133812839	B73_Control_T7	B73_Stresses_T7	OK	0.915448	2.42693	1.40658	2.59365	0.00015	0.0232604	yes
GRMZM2G156296	GRMZM2G156296	-	7:117397048-117407481	B73_Control_T7	B73_Stresses_T7	OK	9.01173	22.506	1.32043	2.36567	0.00015	0.0232604	yes
GRMZM2G158313	GRMZM2G158313	-	5:144011520-144013252	B73_Control_T7	B73_Stresses_T7	OK	1.30401	4.0664	1.6408	2.5985	0.0003	0.0343332	yes
GRMZM2G158316	GRMZM2G158316	-	4:185660975-185663417	B73_Control_T7	B73_Stresses_T7	OK	2.94757	6.85847	1.21836	1.86077	0.00065	0.0483063	yes
GRMZM2G158485	GRMZM2G158485	-	6:10109542-10111182	B73_Control_T7	B73_Stresses_T7	OK	0.14718	3.41436	4.53596	3.76411	0.0003	0.0343332	yes
GRMZM2G159811	GRMZM2G159811	-	10:101377173-101382475	B73_Control_T7	B73_Stresses_T7	OK	0.338268	2.55903	2.91936	4.48317	5e-05	0.0114811	yes
GRMZM2G161097	GRMZM2G161097	-	7:10170662-10171849	B73_Control_T7	B73_Stresses_T7	OK	6.1656	14.837	1.26688	2.56061	0.0005	0.0432621	yes
GRMZM2G161335	GRMZM2G161335	-	1:180333581-180335486	B73_Control_T7	B73_Stresses_T7	OK	18.0866	46.3158	1.35658	2.65599	5e-05	0.0114811	yes
GRMZM2G162453	GRMZM2G162453	-	3:45431233-45434792	B73_Control_T7	B73_Stresses_T7	OK	4.04288	11.8694	1.55379	3.0537	5e-05	0.0114811	yes
GRMZM2G163116	GRMZM2G163116	-	1:27083089-27084611	B73_Control_T7	B73_Stresses_T7	OK	1.77849	4.83822	1.44383	2.75671	0.0004	0.0387254	yes
GRMZM2G163925	GRMZM2G163925	-	4:153345586-153348155	B73_Control_T7	B73_Stresses_T7	OK	5.51462	15.24	1.46653	3.25564	5e-05	0.0114811	yes
GRMZM2G164020	GRMZM2G164020	-	1:288803886-288805620	B73_Control_T7	B73_Stresses_T7	OK	16.5333	49.8623	1.59258	2.86919	5e-05	0.0114811	yes
GRMZM2G164696	GRMZM2G164696	-	1:2035660-2037991	B73_Control_T7	B73_Stresses_T7	OK	9.66683	22.9401	1.24676	2.25145	0.0002	0.0272403	yes
GRMZM2G164909	GRMZM2G164909	-	1:197781322-197783002	B73_Control_T7	B73_Stresses_T7	OK	0.393552	2.23713	2.50702	3.80301	0.00015	0.0232604	yes
GRMZM2G165428	GRMZM2G165428	-	8:138443671-138447370	B73_Control_T7	B73_Stresses_T7	OK	0.93192	2.57894	1.4685	2.22762	0.00055	0.0447762	yes
GRMZM2G166524	GRMZM2G166524	-	3:29095291-29098726	B73_Control_T7	B73_Stresses_T7	OK	2.69175	7.07476	1.39413	2.65534	5e-05	0.0114811	yes
GRMZM2G167786	GRMZM2G167786	-	6:167888302-167890729	B73_Control_T7	B73_Stresses_T7	OK	1.90408	4.69084	1.30075	2.52408	0.0006	0.0460227	yes
GRMZM2G168588	GRMZM2G168588	-	7:147192867-147195694	B73_Control_T7	B73_Stresses_T7	OK	0.624612	2.98506	2.25673	2.47944	0.0006	0.0460227	yes
GRMZM2G168651	GRMZM2G168651	-	2:55391916-55393690	B73_Control_T7	B73_Stresses_T7	OK	0.630926	3.57447	2.50219	4.02176	5e-05	0.0114811	yes
GRMZM2G168744	GRMZM2G168744	-	1:224981379-224983651	B73_Control_T7	B73_Stresses_T7	OK	10.6098	25.6363	1.2728	2.41239	0.00025	0.0317562	yes
GRMZM2G169149	GRMZM2G169149	-	7:115576478-115577711	B73_Control_T7	B73_Stresses_T7	OK	2.50734	10.4562	2.06013	3.66287	5e-05	0.0114811	yes
GRMZM2G169947	GRMZM2G169947	-	3:29650902-29653843	B73_Control_T7	B73_Stresses_T7	OK	4.84436	21.9668	2.18094	3.89856	5e-05	0.0114811	yes
GRMZM2G170079	GRMZM2G170079	-	8:173479755-173483227	B73_Control_T7	B73_Stresses_T7	OK	3.67023	9.44844	1.3642	2.52198	0.0002	0.0272403	yes
GRMZM2G170742	GRMZM2G170742	-	5:166617089-166617964	B73_Control_T7	B73_Stresses_T7	OK	0.829615	3.10758	1.90528	2.42318	0.00045	0.0412262	yes
GRMZM2G170766	GRMZM2G170766	-	8:108338930-108340745	B73_Control_T7	B73_Stresses_T7	OK	0.267931	1.7837	2.73494	3.73028	0.00015	0.0232604	yes
GRMZM2G170969	GRMZM2G170969	-	8:162305490-162306120	B73_Control_T7	B73_Stresses_T7	OK	2.93265	8.32476	1.5052	2.15572	0.0007	0.0499496	yes
GRMZM2G171387	GRMZM2G171387	-	6:65095741-65096843	B73_Control_T7	B73_Stresses_T7	OK	61.3072	135.439	1.14352	2.21532	0.0007	0.0499496	yes
GRMZM2G171408	GRMZM2G171408	-	7:115209988-115213120	B73_Control_T7	B73_Stresses_T7	OK	2.88012	8.14118	1.49911	2.89266	5e-05	0.0114811	yes
GRMZM2G172065	GRMZM2G172065	-	7:103333158-103334928	B73_Control_T7	B73_Stresses_T7	OK	3.60015	8.91939	1.30889	2.89949	0.00025	0.0317562	yes
GRMZM2G172734	GRMZM2G172734	-	6:62234923-62237753	B73_Control_T7	B73_Stresses_T7	OK	1.82313	4.95971	1.44384	2.38681	0.00015	0.0232604	yes
GRMZM2G174558	GRMZM2G174558	-	6:160912841-160914213	B73_Control_T7	B73_Stresses_T7	OK	1.94409	5.41771	1.47859	2.57753	0.00065	0.0483063	yes
GRMZM2G174739	GRMZM2G174739	-	4:185889955-185893500	B73_Control_T7	B73_Stresses_T7	OK	0.330799	1.49046	2.17173	3.09855	0.00015	0.0232604	yes
GRMZM2G176998	GRMZM2G176998	-	10:92146424-92149043	B73_Control_T7	B73_Stresses_T7	OK	13.7327	38.1583	1.47439	2.78563	5e-05	0.0114811	yes
GRMZM2G177150	GRMZM2G177150	-	8:145495851-145503692	B73_Control_T7	B73_Stresses_T7	OK	1.99804	6.26826	1.64948	3.01893	5e-05	0.0114811	yes
GRMZM2G178005	GRMZM2G178005	-	2:33577601-33579044	B73_Control_T7	B73_Stresses_T7	OK	1.7535	5.89598	1.74949	2.71201	0.00045	0.0412262	yes
GRMZM2G178074	GRMZM2G178074	-	5:214764761-214766299	B73_Control_T7	B73_Stresses_T7	OK	5.14708	14.4422	1.48847	2.59215	0.00065	0.0483063	yes
GRMZM2G178440	GRMZM2G178440	-	5:58036906-58037087	B73_Control_T7	B73_Stresses_T7	OK	4.91729	0	#NAME?	#NAME?	0.0002	0.0272403	yes
GRMZM2G178603	GRMZM2G178603	-	5:188505433-188506555	B73_Control_T7	B73_Stresses_T7	OK	0.892226	3.71903	2.05944	3.09514	5e-05	0.0114811	yes
GRMZM2G178690	GRMZM2G178690	-	7:32856400-32859667	B73_Control_T7	B73_Stresses_T7	OK	0.255957	1.06098	2.05143	2.38125	0.00055	0.0447762	yes
GRMZM2G179703	GRMZM2G179703	-	1:202955871-202958418	B73_Control_T7	B73_Stresses_T7	OK	7.4444	18.658	1.32556	2.76717	5e-05	0.0114811	yes
GRMZM2G180490	GRMZM2G180490	-	7:161988490-161993243	B73_Control_T7	B73_Stresses_T7	OK	0.546496	1.93456	1.82372	2.55817	0.0004	0.0387254	yes
GRMZM2G300801	GRMZM2G300801	-	1:12138054-12140659	B73_Control_T7	B73_Stresses_T7	OK	14.4918	32.2815	1.15547	2.15186	0.00065	0.0483063	yes
GRMZM2G301932	GRMZM2G301932	-	7:169965053-169967512	B73_Control_T7	B73_Stresses_T7	OK	2.44143	6.32553	1.37346	2.42421	0.00015	0.0232604	yes
GRMZM2G302074	GRMZM2G302074	-	8:159451537-159453504	B73_Control_T7	B73_Stresses_T7	OK	7.27156	22.237	1.61263	3.4292	5e-05	0.0114811	yes
GRMZM2G302131	GRMZM2G302131	-	8:78370223-78376609	B73_Control_T7	B73_Stresses_T7	OK	1.84972	4.95562	1.42176	2.18913	0.0001	0.0184644	yes
GRMZM2G302259	GRMZM2G302259	-	4:37053696-37057117	B73_Control_T7	B73_Stresses_T7	OK	4.8608	11.3956	1.22921	2.23904	0.00055	0.0447762	yes
GRMZM2G302664	GRMZM2G302664	-	6:123553385-123554533	B73_Control_T7	B73_Stresses_T7	OK	1.08277	4.05495	1.90496	2.75531	5e-05	0.0114811	yes
GRMZM2G303964	GRMZM2G303964	-	5:170544068-170545731	B73_Control_T7	B73_Stresses_T7	OK	10.623	28.1146	1.40412	2.75252	0.0001	0.0184644	yes
GRMZM2G308626	GRMZM2G308626	-	7:89059717-89061311	B73_Control_T7	B73_Stresses_T7	OK	0.379005	2.52282	2.73475	3.43291	0.0005	0.0432621	yes
GRMZM2G309071	GRMZM2G309071	-	6:137681580-137683754	B73_Control_T7	B73_Stresses_T7	OK	1.90328	10.1202	2.41067	4.20824	5e-05	0.0114811	yes
GRMZM2G309897	GRMZM2G309897	-	3:21570373-21573794	B73_Control_T7	B73_Stresses_T7	OK	1.41404	4.36022	1.62458	3.07218	5e-05	0.0114811	yes
GRMZM2G310431	GRMZM2G310431	-	8:168506538-168509902	B73_Control_T7	B73_Stresses_T7	OK	19.1364	55.7059	1.54151	2.50534	5e-05	0.0114811	yes
GRMZM2G312736	GRMZM2G312736	-	9:11259772-11260743	B73_Control_T7	B73_Stresses_T7	OK	0.493787	2.47007	2.32259	3.16502	0.00015	0.0232604	yes
GRMZM2G313867	GRMZM2G313867	-	3:5335807-5337775	B73_Control_T7	B73_Stresses_T7	OK	1.72316	4.61373	1.42087	2.64655	0.00025	0.0317562	yes
GRMZM2G315375	GRMZM2G315375	-	1:202334823-202342076	B73_Control_T7	B73_Stresses_T7	OK	5.89593	14.3508	1.28334	2.43049	0.00035	0.0360269	yes
GRMZM2G315431	GRMZM2G315431	-	7:103904513-103907063	B73_Control_T7	B73_Stresses_T7	OK	1.2978	6.00254	2.2095	3.93943	5e-05	0.0114811	yes
GRMZM2G317262	GRMZM2G317262	-	9:133838160-133839932	B73_Control_T7	B73_Stresses_T7	OK	1.28747	4.09183	1.6682	2.66398	5e-05	0.0114811	yes
GRMZM2G320508	GRMZM2G320508	-	3:19762668-19764753	B73_Control_T7	B73_Stresses_T7	OK	8.8773	22.8329	1.36292	2.88333	0.00015	0.0232604	yes
GRMZM2G325650	GRMZM2G325650	-	6:103523305-103525146	B73_Control_T7	B73_Stresses_T7	OK	6.31715	22.0236	1.80171	3.39104	5e-05	0.0114811	yes
GRMZM2G330049	GRMZM2G330049	-	2:181175309-181177429	B73_Control_T7	B73_Stresses_T7	OK	1.39879	3.83954	1.45675	2.84447	0.00045	0.0412262	yes
GRMZM2G333980	GRMZM2G333980	-	7:158786965-158788414	B73_Control_T7	B73_Stresses_T7	OK	6.26484	15.4434	1.30164	2.33278	0.00025	0.0317562	yes
GRMZM2G335593	GRMZM2G335593	-	1:283791078-283791886	B73_Control_T7	B73_Stresses_T7	OK	24.0848	56.8587	1.23926	2.81787	0.0003	0.0343332	yes
GRMZM2G338160	GRMZM2G338160	-	3:137741649-137742777	B73_Control_T7	B73_Stresses_T7	OK	13.8689	37.7315	1.44392	2.66958	5e-05	0.0114811	yes
GRMZM2G339327	GRMZM2G339327	-	4:207365370-207366135	B73_Control_T7	B73_Stresses_T7	OK	2.06738	13.3174	2.68744	3.21758	5e-05	0.0114811	yes
GRMZM2G339566	GRMZM2G339566	-	5:145256114-145256422	B73_Control_T7	B73_Stresses_T7	OK	0	0.963568	inf	#NAME?	0.0002	0.0272403	yes
GRMZM2G339645	GRMZM2G339645	-	7:156324057-156327322	B73_Control_T7	B73_Stresses_T7	OK	0.657972	2.16804	1.7203	2.57523	5e-05	0.0114811	yes
GRMZM2G341159	GRMZM2G341159	-	8:166110823-166111927	B73_Control_T7	B73_Stresses_T7	OK	0.185873	3.05334	4.038	4.66101	0.0001	0.0184644	yes
GRMZM2G341658	GRMZM2G341658	-	9:563755-566860	B73_Control_T7	B73_Stresses_T7	OK	2.19982	5.50819	1.32419	2.47105	0.00035	0.0360269	yes
GRMZM2G342246	GRMZM2G342246	-	1:91511980-91513768	B73_Control_T7	B73_Stresses_T7	OK	0.565585	2.78611	2.30043	2.53521	0.00015	0.0232604	yes
GRMZM2G342515	GRMZM2G342515	-	4:160982216-160983377	B73_Control_T7	B73_Stresses_T7	OK	11.6814	27.2929	1.22431	2.14662	0.00065	0.0483063	yes
GRMZM2G343828	GRMZM2G343828	-	4:196998239-197002405	B73_Control_T7	B73_Stresses_T7	OK	0.806499	2.40607	1.57693	2.43337	0.0003	0.0343332	yes
GRMZM2G344911	GRMZM2G344911	-	7:88941082-88942988	B73_Control_T7	B73_Stresses_T7	OK	19.015	47.8545	1.33152	2.89408	5e-05	0.0114811	yes
GRMZM2G347956	GRMZM2G347956	-	1:299549198-299550799	B73_Control_T7	B73_Stresses_T7	OK	17.7298	45.5389	1.36093	2.20858	0.0003	0.0343332	yes
GRMZM2G351347	GRMZM2G351347	-	4:19966827-19968567	B73_Control_T7	B73_Stresses_T7	OK	0.75707	2.57586	1.76655	2.56628	0.0007	0.0499496	yes
GRMZM2G354373	GRMZM2G354373	-	4:62819346-62822289	B73_Control_T7	B73_Stresses_T7	OK	1.38005	4.44402	1.68714	3.25862	5e-05	0.0114811	yes
GRMZM2G360681	GRMZM2G360681	-	6:160816569-160820239	B73_Control_T7	B73_Stresses_T7	OK	1.81345	7.54376	2.05655	2.83177	5e-05	0.0114811	yes
GRMZM2G361388	GRMZM2G361388	-	2:6003814-6004727	B73_Control_T7	B73_Stresses_T7	OK	2.2286	9.40275	2.07695	3.68772	5e-05	0.0114811	yes
GRMZM2G366532	GRMZM2G366532	-	9:139766915-139770610	B73_Control_T7	B73_Stresses_T7	OK	0.142429	0.572804	2.0078	2.23759	0.0004	0.0387254	yes
GRMZM2G367668	GRMZM2G367668	-	3:180569044-180571815	B73_Control_T7	B73_Stresses_T7	OK	1.57892	4.58826	1.539	2.59872	0.0002	0.0272403	yes
GRMZM2G370815	GRMZM2G370815	-	4:171818841-171821289	B73_Control_T7	B73_Stresses_T7	OK	0.708219	2.0502	1.5335	2.43333	0.00025	0.0317562	yes
GRMZM2G371167	GRMZM2G371167	-	5:74437026-74438004	B73_Control_T7	B73_Stresses_T7	OK	7.13494	23.0212	1.68999	3.13291	5e-05	0.0114811	yes
GRMZM2G372102	GRMZM2G372102	-	2:5927617-5928373	B73_Control_T7	B73_Stresses_T7	OK	15.4567	38.6236	1.32125	2.83473	0.00035	0.0360269	yes
GRMZM2G374475	GRMZM2G374475	-	5:66451782-66453446	B73_Control_T7	B73_Stresses_T7	OK	8.36781	22.1635	1.40526	2.64506	5e-05	0.0114811	yes
GRMZM2G377215	GRMZM2G377215	-	1:47509016-47511525	B73_Control_T7	B73_Stresses_T7	OK	2.39871	5.76409	1.26483	2.274	0.0003	0.0343332	yes
GRMZM2G380784	GRMZM2G380784	-	4:185642203-185660442	B73_Control_T7	B73_Stresses_T7	OK	1.56315	3.85016	1.30046	2.08492	0.0006	0.0460227	yes
GRMZM2G381782	GRMZM2G381782	-	9:24206127-24208611	B73_Control_T7	B73_Stresses_T7	OK	0.577337	1.83425	1.66771	2.53277	0.0002	0.0272403	yes
GRMZM2G388045	GRMZM2G388045	-	7:122099529-122102429	B73_Control_T7	B73_Stresses_T7	OK	0.106386	0.738431	2.79516	2.86603	0.0004	0.0387254	yes
GRMZM2G389301	GRMZM2G389301	-	6:155933101-155934135	B73_Control_T7	B73_Stresses_T7	OK	1.68048	14.3893	3.09806	4.15645	5e-05	0.0114811	yes
GRMZM2G390059	GRMZM2G390059	-	3:218879722-218881014	B73_Control_T7	B73_Stresses_T7	OK	0	0.994242	inf	#NAME?	5e-05	0.0114811	yes
GRMZM2G392918	GRMZM2G392918	-	6:149522646-149523899	B73_Control_T7	B73_Stresses_T7	OK	1.18368	4.35309	1.87876	2.70174	5e-05	0.0114811	yes
GRMZM2G393839	GRMZM2G393839	-	4:183773259-183790392	B73_Control_T7	B73_Stresses_T7	OK	13.3718	32.3712	1.27551	2.62269	0.00045	0.0412262	yes
GRMZM2G394017	GRMZM2G394017	-	6:108626830-108627368	B73_Control_T7	B73_Stresses_T7	OK	0	1.37075	inf	#NAME?	5e-05	0.0114811	yes
GRMZM2G394321	GRMZM2G394321	-	2:41873086-41876179	B73_Control_T7	B73_Stresses_T7	OK	0.758384	2.71437	1.83961	2.82587	0.00025	0.0317562	yes
GRMZM2G395508	GRMZM2G395508	-	7:151118483-151120483	B73_Control_T7	B73_Stresses_T7	OK	2.12631	8.92802	2.06999	3.7163	5e-05	0.0114811	yes
GRMZM2G398807	GRMZM2G398807	-	5:192666528-192667408	B73_Control_T7	B73_Stresses_T7	OK	19.7159	73.9872	1.90791	3.116	5e-05	0.0114811	yes
GRMZM2G399136	GRMZM2G399136	-	5:61552108-61553070	B73_Control_T7	B73_Stresses_T7	OK	7.53648	20.4795	1.44222	2.61748	5e-05	0.0114811	yes
GRMZM2G400602	GRMZM2G400602	-	3:174404492-174407070	B73_Control_T7	B73_Stresses_T7	OK	0.833214	5.01107	2.58836	4.40114	5e-05	0.0114811	yes
GRMZM2G401308	GRMZM2G401308	-	7:11446086-11450539	B73_Control_T7	B73_Stresses_T7	OK	30.3462	71.841	1.24329	2.31966	0.0003	0.0343332	yes
GRMZM2G404316	GRMZM2G404316	-	3:44062825-44063898	B73_Control_T7	B73_Stresses_T7	OK	5.93442	15.2989	1.36625	2.75925	0.00015	0.0232604	yes
GRMZM2G408458	GRMZM2G408458	-	4:18392939-18394190	B73_Control_T7	B73_Stresses_T7	OK	0.498061	1.85774	1.89915	2.47887	0.00045	0.0412262	yes
GRMZM2G408972	GRMZM2G408972	-	2:41305027-41306591	B73_Control_T7	B73_Stresses_T7	OK	3.59734	12.2556	1.76844	2.83843	5e-05	0.0114811	yes
GRMZM2G411938	GRMZM2G411938	-	10:92550633-92552658	B73_Control_T7	B73_Stresses_T7	OK	11.7426	30.9497	1.39817	2.23203	0.0005	0.0432621	yes
GRMZM2G413113	GRMZM2G413113	-	3:10615468-10620379	B73_Control_T7	B73_Stresses_T7	OK	6.90046	19.3996	1.49126	3.75254	5e-05	0.0114811	yes
GRMZM2G414423	GRMZM2G414423	-	7:171863648-171865613	B73_Control_T7	B73_Stresses_T7	OK	0.522179	1.71547	1.71599	2.59319	0.0006	0.0460227	yes
GRMZM2G417945	GRMZM2G417945	-	5:99445551-99447164	B73_Control_T7	B73_Stresses_T7	OK	2.16414	6.25169	1.53045	3.01959	0.00015	0.0232604	yes
GRMZM2G417954	GRMZM2G417954	-	7:5981140-5983425	B73_Control_T7	B73_Stresses_T7	OK	0.182521	1.0413	2.51225	3.44395	0.0001	0.0184644	yes
GRMZM2G420684	GRMZM2G420684	-	8:124922167-124924175	B73_Control_T7	B73_Stresses_T7	OK	7.52971	18.2026	1.27348	2.41034	0.00035	0.0360269	yes
GRMZM2G421463	GRMZM2G421463	-	7:124599409-124605593	B73_Control_T7	B73_Stresses_T7	OK	1.08462	2.98005	1.45815	2.25419	0.0004	0.0387254	yes
GRMZM2G422443	GRMZM2G422443	-	9:33439679-33439899	B73_Control_T7	B73_Stresses_T7	OK	0	1.91895	inf	#NAME?	0.0001	0.0184644	yes
GRMZM2G428027	GRMZM2G428027	-	4:177685319-177689170	B73_Control_T7	B73_Stresses_T7	OK	0.207693	0.816309	1.97466	2.87854	0.00055	0.0447762	yes
GRMZM2G428628	GRMZM2G428628	-	8:37677213-37678714	B73_Control_T7	B73_Stresses_T7	OK	0.297256	1.21415	2.03016	2.37629	0.0004	0.0387254	yes
GRMZM2G429118	GRMZM2G429118	-	7:137205016-137207131	B73_Control_T7	B73_Stresses_T7	OK	2.02627	5.06216	1.32093	2.34315	0.0005	0.0432621	yes
GRMZM2G429842	GRMZM2G429842	-	7:121609552-121612456	B73_Control_T7	B73_Stresses_T7	OK	1.31953	3.85168	1.54546	2.87592	0.00015	0.0232604	yes
GRMZM2G430039	GRMZM2G430039	-	1:81115098-81118112	B73_Control_T7	B73_Stresses_T7	OK	2.41378	8.15035	1.75557	3.21909	5e-05	0.0114811	yes
GRMZM2G430871	GRMZM2G430871	-	6:149479674-149480789	B73_Control_T7	B73_Stresses_T7	OK	1.23932	5.75635	2.21561	2.6249	5e-05	0.0114811	yes
GRMZM2G431030	GRMZM2G431030	-	10:69879302-69884027	B73_Control_T7	B73_Stresses_T7	OK	2.78532	9.04715	1.69962	2.10635	0.00015	0.0232604	yes
GRMZM2G431288	GRMZM2G431288	-	7:121635515-121637742	B73_Control_T7	B73_Stresses_T7	OK	0.38933	1.46786	1.91465	2.02755	0.00035	0.0360269	yes
GRMZM2G432583	GRMZM2G432583	-	8:118562817-118564187	B73_Control_T7	B73_Stresses_T7	OK	0.904945	3.61552	1.9983	2.36195	0.0002	0.0272403	yes
GRMZM2G434098	GRMZM2G434098	-	3:176376916-176378611	B73_Control_T7	B73_Stresses_T7	OK	0.65668	1.94427	1.56597	2.07534	0.0004	0.0387254	yes
GRMZM2G436730	GRMZM2G436730	-	6:130024212-130025681	B73_Control_T7	B73_Stresses_T7	OK	2.82146	8.00267	1.50404	2.63106	0.00015	0.0232604	yes
GRMZM2G438371	GRMZM2G438371	-	5:33802759-33806852	B73_Control_T7	B73_Stresses_T7	OK	2.62009	7.89208	1.59079	2.74573	5e-05	0.0114811	yes
GRMZM2G442352	GRMZM2G442352	-	1:62702868-62705077	B73_Control_T7	B73_Stresses_T7	OK	3.30465	8.57152	1.37505	2.78767	0.0003	0.0343332	yes
GRMZM2G444801	GRMZM2G444801	-	9:20343119-20348157	B73_Control_T7	B73_Stresses_T7	OK	1.84029	4.60709	1.32392	2.40534	0.00035	0.0360269	yes
GRMZM2G448001	GRMZM2G448001	-	5:1523922-1529123	B73_Control_T7	B73_Stresses_T7	OK	3.73796	10.1878	1.44652	2.37957	0.00065	0.0483063	yes
GRMZM2G461716	GRMZM2G461716	-	6:61760965-61762953	B73_Control_T7	B73_Stresses_T7	OK	6.86591	16.0477	1.22485	2.43538	0.00035	0.0360269	yes
GRMZM2G464393	GRMZM2G464393	-	1:19638819-19642380	B73_Control_T7	B73_Stresses_T7	OK	0.875338	2.18955	1.32272	2.32116	0.0007	0.0499496	yes
GRMZM2G471517	GRMZM2G471517	-	3:22963599-22965029	B73_Control_T7	B73_Stresses_T7	OK	4.93057	16.1602	1.71262	3.49941	5e-05	0.0114811	yes
GRMZM2G472696	GRMZM2G472696	-	9:154211212-154212043	B73_Control_T7	B73_Stresses_T7	OK	21.7558	48.2335	1.14864	2.03646	0.0006	0.0460227	yes
GRMZM2G474651	GRMZM2G474651	-	9:155988770-155992605	B73_Control_T7	B73_Stresses_T7	OK	4.56353	10.2862	1.17249	2.49081	0.0006	0.0460227	yes
GRMZM2G475380	GRMZM2G475380	-	1:4760776-4765803	B73_Control_T7	B73_Stresses_T7	OK	0.889279	3.14381	1.82181	2.66054	0.00025	0.0317562	yes
GRMZM2G475702	GRMZM2G475702	-	4:77507996-77510091	B73_Control_T7	B73_Stresses_T7	OK	0.286229	1.36133	2.24977	3.19492	0.00015	0.0232604	yes
GRMZM2G476523	GRMZM2G476523	-	5:51721385-51722486	B73_Control_T7	B73_Stresses_T7	OK	4.28874	12.5806	1.55258	2.33216	0.00015	0.0232604	yes
GRMZM2G476685	GRMZM2G476685	-	7:105392732-105397550	B73_Control_T7	B73_Stresses_T7	OK	1.12688	3.24865	1.52751	1.96879	0.0002	0.0272403	yes
GRMZM2G478892	GRMZM2G478892	-	6:66266484-66269084	B73_Control_T7	B73_Stresses_T7	OK	0.162557	1.26693	2.96231	2.9838	0.00025	0.0317562	yes
GRMZM2G479112	GRMZM2G479112	-	3:147715301-147717881	B73_Control_T7	B73_Stresses_T7	OK	1.00952	3.19436	1.66186	2.76563	0.0001	0.0184644	yes
GRMZM2G481194	GRMZM2G481194	-	1:273364921-273366122	B73_Control_T7	B73_Stresses_T7	OK	0.900075	3.06482	1.76769	2.44046	0.0004	0.0387254	yes
GRMZM2G491225	GRMZM2G491225	-	1:104535959-104536118	B73_Control_T7	B73_Stresses_T7	OK	8.77632	0	#NAME?	#NAME?	5e-05	0.0114811	yes
GRMZM2G497312	GRMZM2G497312	-	4:129868954-129869181	B73_Control_T7	B73_Stresses_T7	OK	1.75214	0	#NAME?	#NAME?	0.0002	0.0272403	yes
GRMZM2G499792	GRMZM2G499792	-	8:149093242-149093331	B73_Control_T7	B73_Stresses_T7	OK	44.5752	0	#NAME?	#NAME?	0.00035	0.0360269	yes
GRMZM2G500380	GRMZM2G500380	-	6:72954366-72954629	B73_Control_T7	B73_Stresses_T7	OK	1.79739	0	#NAME?	#NAME?	5e-05	0.0114811	yes
GRMZM2G502164	GRMZM2G502164	-	5:6338103-6338255	B73_Control_T7	B73_Stresses_T7	OK	0	9.97409	inf	#NAME?	5e-05	0.0114811	yes
GRMZM2G505530	GRMZM2G505530	-	10:86738737-86738814	B73_Control_T7	B73_Stresses_T7	OK	0	83.834	inf	#NAME?	5e-05	0.0114811	yes
GRMZM2G505663	GRMZM2G505663	-	7:157737462-157737544	B73_Control_T7	B73_Stresses_T7	OK	41.6603	0	#NAME?	#NAME?	0.00035	0.0360269	yes
GRMZM2G505751	GRMZM2G505751	-	4:87119863-87119976	B73_Control_T7	B73_Stresses_T7	OK	16.8927	0	#NAME?	#NAME?	0.00035	0.0360269	yes
GRMZM2G506309	GRMZM2G506309	-	3:143005113-143005213	B73_Control_T7	B73_Stresses_T7	OK	0	20.4495	inf	#NAME?	0.0007	0.0499496	yes
GRMZM2G506747	GRMZM2G506747	-	10:87433013-87433120	B73_Control_T7	B73_Stresses_T7	OK	0	20.6414	inf	#NAME?	5e-05	0.0114811	yes
GRMZM2G507219	GRMZM2G507219	-	5:157011386-157011608	B73_Control_T7	B73_Stresses_T7	OK	0	2.52306	inf	#NAME?	5e-05	0.0114811	yes
GRMZM2G512575	GRMZM2G512575	-	10:36804220-36804494	B73_Control_T7	B73_Stresses_T7	OK	0	1.49498	inf	#NAME?	5e-05	0.0114811	yes
GRMZM2G514298	GRMZM2G514298	-	4:58957170-58957293	B73_Control_T7	B73_Stresses_T7	OK	26.298	0	#NAME?	#NAME?	5e-05	0.0114811	yes
GRMZM2G515268	GRMZM2G515268	-	10:82626184-82626410	B73_Control_T7	B73_Stresses_T7	OK	1.36406	0	#NAME?	#NAME?	0.0003	0.0343332	yes
GRMZM2G518484	GRMZM2G518484	-	1:261671908-261672030	B73_Control_T7	B73_Stresses_T7	OK	15.3091	0	#NAME?	#NAME?	0.0001	0.0184644	yes
GRMZM2G522419	GRMZM2G522419	-	1:22936537-22936691	B73_Control_T7	B73_Stresses_T7	OK	5.75147	0	#NAME?	#NAME?	0.00035	0.0360269	yes
GRMZM2G527232	GRMZM2G527232	-	5:198001718-198001832	B73_Control_T7	B73_Stresses_T7	OK	19.1123	0	#NAME?	#NAME?	0.0002	0.0272403	yes
GRMZM2G527261	GRMZM2G527261	-	3:28353677-28353785	B73_Control_T7	B73_Stresses_T7	OK	0	23.2682	inf	#NAME?	0.0004	0.0387254	yes
GRMZM2G528117	GRMZM2G528117	-	2:8913102-8913217	B73_Control_T7	B73_Stresses_T7	OK	14.6785	0	#NAME?	#NAME?	0.00035	0.0360269	yes
GRMZM2G530398	GRMZM2G530398	-	5:160613265-160613350	B73_Control_T7	B73_Stresses_T7	OK	47.8855	0	#NAME?	#NAME?	0.00035	0.0360269	yes
GRMZM2G532742	GRMZM2G532742	-	6:86497435-86497532	B73_Control_T7	B73_Stresses_T7	OK	26.5357	0	#NAME?	#NAME?	0.00035	0.0360269	yes
GRMZM2G533456	GRMZM2G533456	-	10:6937672-6937786	B73_Control_T7	B73_Stresses_T7	OK	0	19.3878	inf	#NAME?	0.0003	0.0343332	yes
GRMZM2G534701	GRMZM2G534701	-	9:95030355-95030581	B73_Control_T7	B73_Stresses_T7	OK	0	2.03592	inf	#NAME?	5e-05	0.0114811	yes
GRMZM2G535629	GRMZM2G535629	-	2:3881828-3881917	B73_Control_T7	B73_Stresses_T7	OK	0	47.0813	inf	#NAME?	0.0005	0.0432621	yes
GRMZM2G536553	GRMZM2G536553	-	6:139342606-139343842	B73_Control_T7	B73_Stresses_T7	OK	2.59348	0	#NAME?	#NAME?	0.00035	0.0360269	yes
GRMZM2G538545	GRMZM2G538545	-	8:71307496-71307615	B73_Control_T7	B73_Stresses_T7	OK	14.2853	0	#NAME?	#NAME?	0.00035	0.0360269	yes
GRMZM2G538761	GRMZM2G538761	-	9:138760100-138760309	B73_Control_T7	B73_Stresses_T7	OK	0	2.79002	inf	#NAME?	5e-05	0.0114811	yes
GRMZM2G539640	GRMZM2G539640	-	3:209020732-209020918	B73_Control_T7	B73_Stresses_T7	OK	0	4.9073	inf	#NAME?	0.0001	0.0184644	yes
GRMZM2G545381	GRMZM2G545381	-	7:169952229-169952348	B73_Control_T7	B73_Stresses_T7	OK	0	16.3097	inf	#NAME?	0.0005	0.0432621	yes
GRMZM2G545458	GRMZM2G545458	-	1:160614610-160614714	B73_Control_T7	B73_Stresses_T7	OK	34.7419	0	#NAME?	#NAME?	5e-05	0.0114811	yes
GRMZM2G548321	GRMZM2G548321	-	4:237494200-237494410	B73_Control_T7	B73_Stresses_T7	OK	3146.52	1233.69	-1.35078	-2.10028	0.0004	0.0387254	yes
GRMZM2G548802	GRMZM2G548802	-	2:175316269-175316382	B73_Control_T7	B73_Stresses_T7	OK	19.1953	0	#NAME?	#NAME?	0.00035	0.0360269	yes
GRMZM2G550528	GRMZM2G550528	-	6:45432468-45432593	B73_Control_T7	B73_Stresses_T7	OK	0	13.609	inf	#NAME?	0.0002	0.0272403	yes
GRMZM2G553069	GRMZM2G553069	-	4:112897031-112898510	B73_Control_T7	B73_Stresses_T7	OK	8.22618	21.1548	1.36269	2.05531	0.00025	0.0317562	yes
GRMZM2G553789	GRMZM2G553789	-	4:50656873-50657130	B73_Control_T7	B73_Stresses_T7	OK	0	1.86362	inf	#NAME?	5e-05	0.0114811	yes
GRMZM2G557935	GRMZM2G557935	-	3:80417459-80417773	B73_Control_T7	B73_Stresses_T7	OK	0	0.665249	inf	#NAME?	5e-05	0.0114811	yes
GRMZM2G565522	GRMZM2G565522	-	8:82582092-82582196	B73_Control_T7	B73_Stresses_T7	OK	0	34.9417	inf	#NAME?	5e-05	0.0114811	yes
GRMZM2G566153	GRMZM2G566153	-	9:48875685-48875810	B73_Control_T7	B73_Stresses_T7	OK	0	12.7712	inf	#NAME?	0.00045	0.0412262	yes
GRMZM2G567907	GRMZM2G567907	-	1:273079593-273079788	B73_Control_T7	B73_Stresses_T7	OK	2.71559	0	#NAME?	#NAME?	0.00035	0.0360269	yes
GRMZM2G571140	GRMZM2G571140	-	9:138559104-138560115	B73_Control_T7	B73_Stresses_T7	OK	0	4.70234	inf	#NAME?	0.0004	0.0387254	yes
GRMZM2G577187	GRMZM2G577187	-	3:115010703-115010813	B73_Control_T7	B73_Stresses_T7	OK	0	35.2619	inf	#NAME?	5e-05	0.0114811	yes
GRMZM2G577420	GRMZM2G577420	-	7:165068333-165068467	B73_Control_T7	B73_Stresses_T7	OK	0	8.65639	inf	#NAME?	0.00055	0.0447762	yes
GRMZM2G580185	GRMZM2G580185	-	3:147625833-147626355	B73_Control_T7	B73_Stresses_T7	OK	0	0.62138	inf	#NAME?	5e-05	0.0114811	yes
GRMZM2G582436	GRMZM2G582436	-	1:18363952-18364178	B73_Control_T7	B73_Stresses_T7	OK	0	2.52206	inf	#NAME?	0.00015	0.0232604	yes
GRMZM2G584019	GRMZM2G584019	-	1:135619831-135619944	B73_Control_T7	B73_Stresses_T7	OK	14.4832	0	#NAME?	#NAME?	0.00035	0.0360269	yes
GRMZM2G585047	GRMZM2G585047	-	6:126773177-126773510	B73_Control_T7	B73_Stresses_T7	OK	0.581488	0	#NAME?	#NAME?	5e-05	0.0114811	yes
GRMZM2G700188	GRMZM2G700188	-	7:108309685-108416833	B73_Control_T7	B73_Stresses_T7	OK	83.2546	221.613	1.41244	2.09523	0.0005	0.0432621	yes
GRMZM2G700954	GRMZM2G700954	-	6:63324877-63326146	B73_Control_T7	B73_Stresses_T7	OK	0.925581	0	#NAME?	#NAME?	5e-05	0.0114811	yes
GRMZM5G801627	GRMZM5G801627	-	6:132847403-132849278	B73_Control_T7	B73_Stresses_T7	OK	8.81476	20.1603	1.19352	2.38263	0.0006	0.0460227	yes
GRMZM5G802801	GRMZM5G802801	-	8:116144911-116148059	B73_Control_T7	B73_Stresses_T7	OK	2.1805	7.58883	1.79922	3.41908	5e-05	0.0114811	yes
GRMZM5G805485	GRMZM5G805485	-	5:77466559-77468981	B73_Control_T7	B73_Stresses_T7	OK	0.765921	2.44953	1.67724	2.63949	0.00035	0.0360269	yes
GRMZM5G806047	GRMZM5G806047	-	9:153752339-153752417	B73_Control_T7	B73_Stresses_T7	OK	37.5412	0	#NAME?	#NAME?	0.00035	0.0360269	yes
GRMZM5G821587	GRMZM5G821587	-	9:156035086-156036567	B73_Control_T7	B73_Stresses_T7	OK	6.37616	16.4036	1.36326	2.82489	0.0004	0.0387254	yes
GRMZM5G822180	GRMZM5G822180	-	5:14610995-14626616	B73_Control_T7	B73_Stresses_T7	OK	9.39169	27.8709	1.5693	2.99846	0.0001	0.0184644	yes
GRMZM5G822388	GRMZM5G822388	-	5:170404697-170406132	B73_Control_T7	B73_Stresses_T7	OK	15.1587	37.5552	1.30886	2.3326	0.00015	0.0232604	yes
GRMZM5G822854	GRMZM5G822854	-	7:69389660-69390112	B73_Control_T7	B73_Stresses_T7	OK	0	1.37607	inf	#NAME?	0.00055	0.0447762	yes
GRMZM5G823552	GRMZM5G823552	-	4:96336662-96338570	B73_Control_T7	B73_Stresses_T7	OK	6.47654	26.363	2.02522	3.392	5e-05	0.0114811	yes
GRMZM5G825898	GRMZM5G825898	-	7:143856269-143858096	B73_Control_T7	B73_Stresses_T7	OK	21.0367	52.7935	1.32745	2.59902	5e-05	0.0114811	yes
GRMZM5G825952	GRMZM5G825952	-	10:134334838-134336595	B73_Control_T7	B73_Stresses_T7	OK	12.9698	32.8223	1.33952	2.27425	0.0006	0.0460227	yes
GRMZM5G831224	GRMZM5G831224	-	10:15921462-15924280	B73_Control_T7	B73_Stresses_T7	OK	1.05473	4.48139	2.08707	2.68921	0.00015	0.0232604	yes
GRMZM5G832491	GRMZM5G832491	-	3:178853654-178856001	B73_Control_T7	B73_Stresses_T7	OK	1.04776	3.04406	1.53869	2.34264	0.0003	0.0343332	yes
GRMZM5G835312	GRMZM5G835312	-	6:86507131-86510252	B73_Control_T7	B73_Stresses_T7	OK	0.193861	0.822852	2.08561	2.60714	0.00015	0.0232604	yes
GRMZM5G836190	GRMZM5G836190	-	1:188011519-188014028	B73_Control_T7	B73_Stresses_T7	OK	0.90733	3.68439	2.02173	3.49562	5e-05	0.0114811	yes
GRMZM5G837151	GRMZM5G837151	-	10:85714031-85714328	B73_Control_T7	B73_Stresses_T7	OK	0	0.615637	inf	#NAME?	0.00015	0.0232604	yes
GRMZM5G841083	GRMZM5G841083	-	5:38223536-38224749	B73_Control_T7	B73_Stresses_T7	OK	1.22673	3.81482	1.6368	2.21294	0.00055	0.0447762	yes
GRMZM5G846057	GRMZM5G846057	-	6:165687985-165689517	B73_Control_T7	B73_Stresses_T7	OK	0.63671	2.03358	1.67532	2.59933	0.00045	0.0412262	yes
GRMZM5G846152	GRMZM5G846152	-	3:162641842-162642837	B73_Control_T7	B73_Stresses_T7	OK	6.71301	15.4325	1.20094	2.31759	0.00065	0.0483063	yes
GRMZM5G850455	GRMZM5G850455	-	1:14101539-14102861	B73_Control_T7	B73_Stresses_T7	OK	14.6342	57.2819	1.96874	3.90666	5e-05	0.0114811	yes
GRMZM5G867464	GRMZM5G867464	-	8:157262588-157264311	B73_Control_T7	B73_Stresses_T7	OK	0.679808	2.51961	1.89	2.16941	0.0002	0.0272403	yes
GRMZM5G868730	GRMZM5G868730	-	4:197165237-197166809	B73_Control_T7	B73_Stresses_T7	OK	1.1216	3.12746	1.47944	2.56085	0.0006	0.0460227	yes
GRMZM5G872392	GRMZM5G872392	-	5:164895209-164898398	B73_Control_T7	B73_Stresses_T7	OK	13.8917	38.1587	1.45779	2.81123	0.00015	0.0232604	yes
GRMZM5G873917	GRMZM5G873917	-	8:166296886-166297711	B73_Control_T7	B73_Stresses_T7	OK	0.64049	3.12553	2.28685	2.88555	0.0006	0.0460227	yes
GRMZM5G873964	GRMZM5G873964	-	2:222563837-222565197	B73_Control_T7	B73_Stresses_T7	OK	4.81349	11.792	1.29266	2.30129	0.0002	0.0272403	yes
GRMZM5G879749	GRMZM5G879749	-	5:213582641-213588266	B73_Control_T7	B73_Stresses_T7	OK	0.314777	1.38777	2.14037	2.42099	0.00025	0.0317562	yes
GRMZM5G882739	GRMZM5G882739	-	4:140010605-140012616	B73_Control_T7	B73_Stresses_T7	OK	1.0531	3.95317	1.90836	2.36671	0.00015	0.0232604	yes
GRMZM5G884379	GRMZM5G884379	-	6:107490375-107492420	B73_Control_T7	B73_Stresses_T7	OK	1.17099	4.60321	1.97491	2.57367	0.0005	0.0432621	yes
GRMZM5G893630	GRMZM5G893630	-	6:166178449-166179710	B73_Control_T7	B73_Stresses_T7	OK	1.66718	4.82285	1.53248	2.73863	0.0002	0.0272403	yes
GRMZM5G896956	GRMZM5G896956	-	7:148500780-148502539	B73_Control_T7	B73_Stresses_T7	OK	4.47023	11.8521	1.40673	2.2647	0.0006	0.0460227	yes
GRMZM5G897673	GRMZM5G897673	-	6:163824121-163828344	B73_Control_T7	B73_Stresses_T7	OK	0.85403	2.97409	1.80009	2.94594	0.0001	0.0184644	yes
GRMZM5G898274_O_1	GRMZM5G898274_O_1	-	6:137586668-137588160	B73_Control_T7	B73_Stresses_T7	OK	2.79924	11.8299	2.07933	4.17519	5e-05	0.0114811	yes
GRMZM6G174411	GRMZM6G174411	-	4:56948350-56950315	B73_Control_T7	B73_Stresses_T7	OK	0.796493	2.31697	1.5405	2.50953	0.00045	0.0412262	yes
GRMZM6G799230	GRMZM6G799230	-	scaffold_511:278-2173	B73_Control_T7	B73_Stresses_T7	OK	3.98281	14.3449	1.84868	2.80409	5e-05	0.0114811	yes
XLOC_022987	XLOC_022987	-	10:105767629-105767787	B73_Control_T7	B73_Stresses_T7	OK	0	5.66272	inf	#NAME?	0.0001	0.0184644	yes
XLOC_022988	XLOC_022988	-	10:105768841-105769080	B73_Control_T7	B73_Stresses_T7	OK	0	1.51777	inf	#NAME?	5e-05	0.0114811	yes
XLOC_040321	XLOC_040321	-	3:92637770-92637968	B73_Control_T7	B73_Stresses_T7	OK	0	4.30069	inf	#NAME?	5e-05	0.0114811	yes
XLOC_074238	XLOC_074238	-	5:204490019-204490159	B73_Control_T7	B73_Stresses_T7	OK	2079.49	881.999	-1.23738	-2.05562	0.00065	0.0483063	yes
XLOC_079678	XLOC_079678	-	6:2584587-2584897	B73_Control_T7	B73_Stresses_T7	OK	0	1.49122	inf	#NAME?	5e-05	0.0114811	yes
XLOC_080739	XLOC_080739	-	6:51189947-51190125	B73_Control_T7	B73_Stresses_T7	OK	0	7.49976	inf	#NAME?	5e-05	0.0114811	yes
XLOC_086175	XLOC_086175	-	7:91238851-91239067	B73_Control_T7	B73_Stresses_T7	OK	0	1.79407	inf	#NAME?	5e-05	0.0114811	yes
XLOC_095560	XLOC_095560	-	8:102787731-102787826	B73_Control_T7	B73_Stresses_T7	OK	5241.75	1019.41	-2.36232	-1.93852	0.0003	0.0343332	yes
XLOC_107216	XLOC_107216	-	9:153705935-153706922	B73_Control_T7	B73_Stresses_T7	OK	33.5698	13.7841	-1.28416	-2.1493	0.00045	0.0412262	yes
XLOC_108830	XLOC_108830	-	9:51292123-51292224	B73_Control_T7	B73_Stresses_T7	OK	185.865	1470.81	2.98428	2.97893	5e-05	0.0114811	yes
XLOC_112209	XLOC_112209	-	scaffold_177:481-751	B73_Control_T7	B73_Stresses_T7	OK	970.542	410.552	-1.24123	-2.05515	0.0006	0.0460227	yes
XLOC_112660	XLOC_112660	-	scaffold_97:1602-2991	B73_Control_T7	B73_Stresses_T7	OK	7.19785	16.6465	1.20958	2.3223	0.00055	0.0447762	yes

## Sheet: Stresses vS Control B73_Isof
test_id	gene_id	gene	locus	sample_1	sample_2	status	value_1	value_2	log2(fold_change)	test_stat	p_value	q_value	significant
AC185656.3_FGT002	AC185656.3_FG002	-	5:65741232-65741610	B73_Control_T7	B73_Stresses_T7	OK	0	0.678398	inf	#NAME?	5e-05	0.0222538	yes
AC201743.3_FGT001	AC201743.3_FG001	-	4:234086497-234086731	B73_Control_T7	B73_Stresses_T7	OK	1.41756	0	#NAME?	#NAME?	0.0001	0.0346467	yes
AC203986.3_FGT013	AC203986.3_FG013	-	7:160293253-160293694	B73_Control_T7	B73_Stresses_T7	OK	0	0.621811	inf	#NAME?	5e-05	0.0222538	yes
AC204711.3_FGT002	AC204711.3_FG002	-	10:102382910-102387969	B73_Control_T7	B73_Stresses_T7	OK	1.26325	5.01234	1.98835	3.34533	5e-05	0.0222538	yes
AC205159.3_FGT006	AC205159.3_FG006	-	2:97776529-97776836	B73_Control_T7	B73_Stresses_T7	OK	0	24.1291	inf	#NAME?	0.0001	0.0346467	yes
AC208569.3_FGT005	AC208569.3_FG005	-	1:45441958-45442219	B73_Control_T7	B73_Stresses_T7	OK	0	2.1325	inf	#NAME?	5e-05	0.0222538	yes
AC209784.3_FGT007	AC209784.3_FG007	-	3:181162936-181166123	B73_Control_T7	B73_Stresses_T7	OK	2.38793	9.00754	1.91537	2.73027	5e-05	0.0222538	yes
AC209841.3_FGT007	AC209841.3_FG007	-	1:72417088-72417357	B73_Control_T7	B73_Stresses_T7	OK	0	3.5112	inf	#NAME?	0.0001	0.0346467	yes
AC210003.2_FGT004	AC210003.2_FG004	-	2:4216907-4219207	B73_Control_T7	B73_Stresses_T7	OK	8.3231	22.7677	1.4518	2.84327	0.0001	0.0346467	yes
AC234156.1_FGT005	AC234156.1_FG005	-	4:198737822-198738632	B73_Control_T7	B73_Stresses_T7	OK	7.71002	19.9788	1.37366	2.6988	0.0001	0.0346467	yes
Cluster_t_292	Cluster_292	-	6:158167794-158170420	B73_Control_T7	B73_Stresses_T7	OK	0.354154	1.29706	1.87279	2.63793	5e-05	0.0222538	yes
GRMZM2G001241_T01	GRMZM2G001241	-	2:30860190-30862913	B73_Control_T7	B73_Stresses_T7	OK	2.40013	7.44673	1.63349	2.64775	0.0001	0.0346467	yes
GRMZM2G001764_T01	GRMZM2G001764	-	1:233507304-233511801	B73_Control_T7	B73_Stresses_T7	OK	1.05279	2.91044	1.46702	2.365	0.0001	0.0346467	yes
GRMZM2G003368_T02	GRMZM2G003368	-	1:120854241-120856675	B73_Control_T7	B73_Stresses_T7	OK	2.30287	7.97688	1.79239	2.43135	5e-05	0.0222538	yes
GRMZM2G005840_T01	GRMZM2G005840	-	1:183336452-183337346	B73_Control_T7	B73_Stresses_T7	OK	20.1641	52.61	1.38355	2.85939	5e-05	0.0222538	yes
GRMZM2G006490_T01	GRMZM2G006490	-	10:113171616-113173124	B73_Control_T7	B73_Stresses_T7	OK	2.22735	144.983	6.02441	5.244	5e-05	0.0482167	yes
GRMZM2G007729_T02	GRMZM2G007729	-	4:179852642-179853912	B73_Control_T7	B73_Stresses_T7	OK	9.30338	33.6724	1.85574	3.30431	5e-05	0.0222538	yes
GRMZM2G011357_T01	GRMZM2G011357	-	1:239667868-239671192	B73_Control_T7	B73_Stresses_T7	OK	1.28253	3.60944	1.49279	2.67669	5e-05	0.0222538	yes
GRMZM2G012224_T01	GRMZM2G012224	-	1:290594630-290596761	B73_Control_T7	B73_Stresses_T7	OK	7.78075	22.9984	1.56355	2.59512	0.0001	0.0346467	yes
GRMZM2G014392_T01	GRMZM2G014392	-	1:250953387-250956063	B73_Control_T7	B73_Stresses_T7	OK	1.56722	4.60118	1.5538	2.8666	0.0001	0.0346467	yes
GRMZM2G015886_T01	GRMZM2G015886	-	10:22270074-22274479	B73_Control_T7	B73_Stresses_T7	OK	1.52226	4.8501	1.6718	2.62906	5e-05	0.0222538	yes
GRMZM2G024099_T01	GRMZM2G024099	-	1:18187896-18189714	B73_Control_T7	B73_Stresses_T7	OK	17.2254	50.1201	1.54085	3.36206	5e-05	0.0222538	yes
GRMZM2G024973_T01	GRMZM2G024973	-	5:11793472-11795945	B73_Control_T7	B73_Stresses_T7	OK	3.51047	8.54174	1.28286	2.38611	0.0001	0.0346467	yes
GRMZM2G025833_T01	GRMZM2G025833	-	5:30794883-30797302	B73_Control_T7	B73_Stresses_T7	OK	0.934518	11.9196	3.67297	6.29676	5e-05	0.0222538	yes
GRMZM2G026837_T01	GRMZM2G026837	-	7:26922963-26924024	B73_Control_T7	B73_Stresses_T7	OK	0	0.516455	inf	#NAME?	5e-05	0.0222538	yes
GRMZM2G027976_T01	GRMZM2G027976	-	3:196217598-196220887	B73_Control_T7	B73_Stresses_T7	OK	3.18497	9.51124	1.57835	2.8826	5e-05	0.0222538	yes
GRMZM2G028785_T01	GRMZM2G028785	-	2:122198821-122199008	B73_Control_T7	B73_Stresses_T7	OK	0	3.51558	inf	#NAME?	5e-05	0.0222538	yes
GRMZM2G029713_T01	GRMZM2G029713	-	1:3693186-3697975	B73_Control_T7	B73_Stresses_T7	OK	3.7114	9.23287	1.31482	2.8918	0.00015	0.0442806	yes
GRMZM2G030038_T01	GRMZM2G030038	-	3:159720229-159722143	B73_Control_T7	B73_Stresses_T7	OK	3.81196	11.0801	1.53937	2.90511	0.0001	0.0346467	yes
GRMZM2G030850_T01	GRMZM2G030850	-	1:124133867-124136208	B73_Control_T7	B73_Stresses_T7	OK	2.40432	7.41389	1.6246	2.66681	5e-05	0.0222538	yes
GRMZM2G031131_T01	GRMZM2G031131	-	7:43785028-43785889	B73_Control_T7	B73_Stresses_T7	OK	0	1.12453	inf	#NAME?	5e-05	0.0222538	yes
GRMZM2G031613_T01_j_1	GRMZM2G031613	-	7:131064288-131074210	B73_Control_T7	B73_Stresses_T7	OK	0.570115	1.8441	1.69359	2.49158	0.0001	0.0346467	yes
GRMZM2G035073_T01	GRMZM2G035073	-	5:68336720-68338639	B73_Control_T7	B73_Stresses_T7	OK	1.07684	3.6675	1.768	2.79717	0.0001	0.0346467	yes
GRMZM2G039187_T01	GRMZM2G039187	-	1:253193060-253195343	B73_Control_T7	B73_Stresses_T7	OK	1.37624	4.52404	1.71688	2.76741	5e-05	0.0222538	yes
GRMZM2G042218_T01	GRMZM2G042218	-	8:166129974-166131371	B73_Control_T7	B73_Stresses_T7	OK	0.826249	2.98945	1.85523	3.02341	0.00015	0.0442806	yes
GRMZM2G043921_T01	GRMZM2G043921	-	4:173583244-173584231	B73_Control_T7	B73_Stresses_T7	OK	4.62125	13.6734	1.56502	2.82343	5e-05	0.0222538	yes
GRMZM2G043943_T01	GRMZM2G043943	-	6:160528675-160530865	B73_Control_T7	B73_Stresses_T7	OK	1.03308	3.53953	1.7766	3.04456	5e-05	0.0222538	yes
GRMZM2G045883_T01	GRMZM2G045883	-	5:208944481-208949818	B73_Control_T7	B73_Stresses_T7	OK	1.52002	4.33768	1.51284	2.53424	0.00015	0.0442806	yes
GRMZM2G048129_T01	GRMZM2G048129	-	1:196085034-196086934	B73_Control_T7	B73_Stresses_T7	OK	1.87769	5.97402	1.66975	3.16023	5e-05	0.0222538	yes
GRMZM2G048430_T01	GRMZM2G048430	-	6:85585158-85586194	B73_Control_T7	B73_Stresses_T7	OK	6.60332	18.895	1.51674	2.96983	5e-05	0.0222538	yes
GRMZM2G049349_T01	GRMZM2G049349	-	1:272284843-272287578	B73_Control_T7	B73_Stresses_T7	OK	2.39316	11.1746	2.22323	4.07169	5e-05	0.0222538	yes
GRMZM2G049877_T01	GRMZM2G049877	-	3:181871278-181874059	B73_Control_T7	B73_Stresses_T7	OK	1.8505	4.98717	1.43031	2.85554	0.0001	0.0346467	yes
GRMZM2G050216_T01	GRMZM2G050216	-	2:15143944-15144725	B73_Control_T7	B73_Stresses_T7	OK	29.532	78.8622	1.41705	2.94347	5e-05	0.0222538	yes
GRMZM2G050234_T01	GRMZM2G050234	-	2:15139188-15141339	B73_Control_T7	B73_Stresses_T7	OK	2.98107	12.5619	2.07515	2.75542	5e-05	0.0222538	yes
GRMZM2G050473_T01	GRMZM2G050473	-	2:41369322-41369514	B73_Control_T7	B73_Stresses_T7	OK	2.59806	0	#NAME?	#NAME?	0.0001	0.0346467	yes
GRMZM2G058173_T01	GRMZM2G058173	-	7:144872209-144875122	B73_Control_T7	B73_Stresses_T7	OK	32.8839	126.712	1.9461	3.1138	5e-05	0.0222538	yes
GRMZM2G059836_T01	GRMZM2G059836	-	6:662044-662968	B73_Control_T7	B73_Stresses_T7	OK	13.623	35.4301	1.37893	2.72259	0.0001	0.0346467	yes
GRMZM2G062577_T01	GRMZM2G062577	-	6:147882744-147886357	B73_Control_T7	B73_Stresses_T7	OK	3.42215	11.4588	1.74348	3.07178	5e-05	0.0222538	yes
GRMZM2G064091_T01	GRMZM2G064091	-	3:227172814-227175344	B73_Control_T7	B73_Stresses_T7	OK	0.588309	3.77551	2.68202	3.89946	5e-05	0.0222538	yes
GRMZM2G066618_T01	GRMZM2G066618	-	4:141909302-141912941	B73_Control_T7	B73_Stresses_T7	OK	2.62877	8.06743	1.61772	3.56511	5e-05	0.0222538	yes
GRMZM2G070967_T01	GRMZM2G070967	-	3:81697265-81697457	B73_Control_T7	B73_Stresses_T7	OK	0	4.37782	inf	#NAME?	5e-05	0.0222538	yes
GRMZM2G075295_T01	GRMZM2G075295	-	8:96203757-96206106	B73_Control_T7	B73_Stresses_T7	OK	0.876484	3.19372	1.86544	2.78693	5e-05	0.0222538	yes
GRMZM2G075701_T01	GRMZM2G075701	-	1:8025215-8027013	B73_Control_T7	B73_Stresses_T7	OK	4.89886	13.3529	1.44663	2.70353	0.00015	0.0442806	yes
GRMZM2G081285_T01	GRMZM2G081285	-	4:156997731-156998604	B73_Control_T7	B73_Stresses_T7	OK	1.22382	5.8276	2.25152	4.13312	5e-05	0.0222538	yes
GRMZM2G082487_T01	GRMZM2G082487	-	2:176186304-176187719	B73_Control_T7	B73_Stresses_T7	OK	2.20117	8.55905	1.95918	3.94795	5e-05	0.0222538	yes
GRMZM2G083810_T01	GRMZM2G083810	-	3:8887554-8888747	B73_Control_T7	B73_Stresses_T7	OK	2.3895	11.4294	2.25798	3.42413	5e-05	0.0222538	yes
GRMZM2G084005_T01	GRMZM2G084005	-	10:21559822-21561255	B73_Control_T7	B73_Stresses_T7	OK	1.86675	6.80599	1.86627	3.49057	5e-05	0.0222538	yes
GRMZM2G090568_T02	GRMZM2G090568	-	1:7153869-7156146	B73_Control_T7	B73_Stresses_T7	OK	4.11687	16.3638	1.99089	3.56165	5e-05	0.0222538	yes
GRMZM2G091345_T01	GRMZM2G091345	-	10:113345500-113346056	B73_Control_T7	B73_Stresses_T7	OK	37.5686	8.96314	-2.06745	-2.55519	0.0001	0.0346467	yes
GRMZM2G091578_T01	GRMZM2G091578	-	1:279251758-279254567	B73_Control_T7	B73_Stresses_T7	OK	8.88051	24.59	1.46936	3.11661	0.00015	0.0442806	yes
GRMZM2G099295_T01	GRMZM2G099295	-	2:206607449-206608855	B73_Control_T7	B73_Stresses_T7	OK	4.07727	13.7012	1.74862	2.56936	5e-05	0.0222538	yes
GRMZM2G100158_T01	GRMZM2G100158	-	5:22675579-22678984	B73_Control_T7	B73_Stresses_T7	OK	3.8599	9.46189	1.29357	2.41304	0.0001	0.0346467	yes
GRMZM2G100478_T01	GRMZM2G100478	-	5:8341622-8343239	B73_Control_T7	B73_Stresses_T7	OK	0.927188	3.03081	1.70877	2.52665	5e-05	0.0222538	yes
GRMZM2G101058_T01	GRMZM2G101058	-	9:115980191-115982001	B73_Control_T7	B73_Stresses_T7	OK	1.59923	6.47191	2.01681	2.80289	5e-05	0.0222538	yes
GRMZM2G105587_T01	GRMZM2G105587	-	8:5997831-5998622	B73_Control_T7	B73_Stresses_T7	OK	21.2021	84.4376	1.99368	3.93291	5e-05	0.0222538	yes
GRMZM2G106622_T01	GRMZM2G106622	-	10:14307489-14310723	B73_Control_T7	B73_Stresses_T7	OK	1.01555	2.94068	1.53389	2.40864	0.00015	0.0442806	yes
GRMZM2G107027_T01	GRMZM2G107027	-	6:103485513-103487765	B73_Control_T7	B73_Stresses_T7	OK	1.59877	4.57587	1.51708	2.55634	0.0001	0.0346467	yes
GRMZM2G108003_T01	GRMZM2G108003	-	1:211246762-211247955	B73_Control_T7	B73_Stresses_T7	OK	3.40169	14.8119	2.12243	3.8378	5e-05	0.0222538	yes
GRMZM2G108635_T01	GRMZM2G108635	-	2:120929215-120929486	B73_Control_T7	B73_Stresses_T7	OK	1.30579	0	#NAME?	#NAME?	5e-05	0.0222538	yes
GRMZM2G108991_T01	GRMZM2G108991	-	2:197173052-197175727	B73_Control_T7	B73_Stresses_T7	OK	1.47641	4.94201	1.743	3.1101	5e-05	0.0222538	yes
GRMZM2G109130_T01	GRMZM2G109130	-	1:264266380-264271190	B73_Control_T7	B73_Stresses_T7	OK	0.787828	2.49885	1.66532	3.1013	5e-05	0.0222538	yes
GRMZM2G110192_T01	GRMZM2G110192	-	4:159750699-159753203	B73_Control_T7	B73_Stresses_T7	OK	6.47791	32.1633	2.31181	3.76049	5e-05	0.0222538	yes
GRMZM2G110295_T02	GRMZM2G110295	-	1:286470198-286472456	B73_Control_T7	B73_Stresses_T7	OK	1.92146	7.09823	1.88526	2.86196	0.0001	0.0346467	yes
GRMZM2G110504_T01	GRMZM2G110504	-	8:6920227-6921126	B73_Control_T7	B73_Stresses_T7	OK	33.5139	90.9121	1.43971	2.67949	0.0001	0.0346467	yes
GRMZM2G113002_T01	GRMZM2G113002	-	1:40572368-40575601	B73_Control_T7	B73_Stresses_T7	OK	1.62981	4.94216	1.60044	2.84976	5e-05	0.0222538	yes
GRMZM2G113098_T01	GRMZM2G113098	-	1:90962371-90964067	B73_Control_T7	B73_Stresses_T7	OK	0.852669	3.48788	2.03229	2.62882	5e-05	0.0222538	yes
GRMZM2G114588_T01	GRMZM2G114588	-	8:29383487-29384652	B73_Control_T7	B73_Stresses_T7	OK	1.63685	8.90239	2.44327	3.84549	5e-05	0.0222538	yes
GRMZM2G115329_T01	GRMZM2G115329	-	9:47394054-47397487	B73_Control_T7	B73_Stresses_T7	OK	3.62458	12.5303	1.78954	2.51705	0.0001	0.0346467	yes
GRMZM2G117164_T01	GRMZM2G117164	-	5:190526952-190528628	B73_Control_T7	B73_Stresses_T7	OK	1.51512	6.10523	2.01062	2.87842	5e-05	0.0482167	yes
GRMZM2G119135_T01	GRMZM2G119135	-	1:105435663-105438606	B73_Control_T7	B73_Stresses_T7	OK	0.784293	2.85945	1.86627	2.66109	5e-05	0.0222538	yes
GRMZM2G121312_T01	GRMZM2G121312	-	1:187917180-187919029	B73_Control_T7	B73_Stresses_T7	OK	4.53181	13.2059	1.54303	3.11667	0.00015	0.0442806	yes
GRMZM2G122584_T01	GRMZM2G122584	-	3:209159594-209160447	B73_Control_T7	B73_Stresses_T7	OK	9.03062	22.3209	1.3055	2.75844	0.0001	0.0346467	yes
GRMZM2G122762_T01	GRMZM2G122762	-	3:222705613-222707543	B73_Control_T7	B73_Stresses_T7	OK	1.20565	4.86345	2.01216	3.27596	5e-05	0.0222538	yes
GRMZM2G123188_T01	GRMZM2G123188	-	2:177552277-177552640	B73_Control_T7	B73_Stresses_T7	OK	0	2.73245	inf	#NAME?	5e-05	0.0222538	yes
GRMZM2G123212_T01	GRMZM2G123212	-	2:214245871-214246716	B73_Control_T7	B73_Stresses_T7	OK	3.21293	13.4639	2.06714	3.11549	0.00015	0.0442806	yes
GRMZM2G123973_T01	GRMZM2G123973	-	2:195152243-195154369	B73_Control_T7	B73_Stresses_T7	OK	0.616076	2.20001	1.83633	2.72921	0.0001	0.0346467	yes
GRMZM2G125266_T01	GRMZM2G125266	-	1:82518459-82519803	B73_Control_T7	B73_Stresses_T7	OK	1.65978	4.68172	1.49604	2.56972	0.00015	0.0442806	yes
GRMZM2G126397_T01	GRMZM2G126397	-	3:184490363-184491451	B73_Control_T7	B73_Stresses_T7	OK	43.9806	143.936	1.71049	2.97963	5e-05	0.0222538	yes
GRMZM2G132169_T01	GRMZM2G132169	-	3:183701012-183703536	B73_Control_T7	B73_Stresses_T7	OK	6.70583	19.1798	1.5161	3.03566	5e-05	0.0222538	yes
GRMZM2G132886_T01	GRMZM2G132886	-	3:147000238-147002051	B73_Control_T7	B73_Stresses_T7	OK	1.77773	5.73015	1.68854	2.80818	5e-05	0.0222538	yes
GRMZM2G138338_T01	GRMZM2G138338	-	3:147442360-147446195	B73_Control_T7	B73_Stresses_T7	OK	0.896158	2.53178	1.49833	2.67177	5e-05	0.0222538	yes
GRMZM2G143791_T01	GRMZM2G143791	-	6:158476721-158479254	B73_Control_T7	B73_Stresses_T7	OK	5.13309	13.663	1.41237	2.45471	5e-05	0.0222538	yes
GRMZM2G145444_T01	GRMZM2G145444	-	5:98692286-98694146	B73_Control_T7	B73_Stresses_T7	OK	3.74152	10.6433	1.50826	2.7704	0.0001	0.0346467	yes
GRMZM2G145655_T01	GRMZM2G145655	-	6:155087239-155088269	B73_Control_T7	B73_Stresses_T7	OK	0.911684	4.29539	2.23618	3.21891	0.0001	0.0346467	yes
GRMZM2G148090_T01	GRMZM2G148090	-	9:156245114-156247188	B73_Control_T7	B73_Stresses_T7	OK	4.36789	11.4633	1.39201	2.46426	0.0001	0.0346467	yes
GRMZM2G149624_T01	GRMZM2G149624	-	1:33419848-33421042	B73_Control_T7	B73_Stresses_T7	OK	58.6333	204.752	1.80409	3.55829	5e-05	0.0222538	yes
GRMZM2G150363_T01	GRMZM2G150363	-	5:200743140-200745544	B73_Control_T7	B73_Stresses_T7	OK	1.96953	11.375	2.52994	3.94617	5e-05	0.0222538	yes
GRMZM2G150688_T01	GRMZM2G150688	-	1:256145756-256146645	B73_Control_T7	B73_Stresses_T7	OK	8.9869	47.3935	2.39879	3.37218	5e-05	0.0222538	yes
GRMZM2G152189_T01	GRMZM2G152189	-	2:210201018-210202214	B73_Control_T7	B73_Stresses_T7	OK	9.11208	32.396	1.82996	3.28362	5e-05	0.0222538	yes
GRMZM2G154735_T01	GRMZM2G154735	-	2:222878519-222879755	B73_Control_T7	B73_Stresses_T7	OK	7.55994	21.3818	1.49994	2.52535	5e-05	0.0222538	yes
GRMZM2G155948_T01	GRMZM2G155948	-	1:92669659-92669886	B73_Control_T7	B73_Stresses_T7	OK	0	1.76677	inf	#NAME?	0.00015	0.0442806	yes
GRMZM2G155998_T01	GRMZM2G155998	-	3:133810028-133812839	B73_Control_T7	B73_Stresses_T7	OK	0.915448	2.42693	1.40658	2.59365	0.00015	0.0442806	yes
GRMZM2G156296_T01	GRMZM2G156296	-	7:117397048-117407481	B73_Control_T7	B73_Stresses_T7	OK	6.67502	18.5769	1.47666	2.87469	5e-05	0.0222538	yes
GRMZM2G159811_T01	GRMZM2G159811	-	10:101377173-101382475	B73_Control_T7	B73_Stresses_T7	OK	0.338268	2.55903	2.91936	4.48317	5e-05	0.0222538	yes
GRMZM2G161335_T01	GRMZM2G161335	-	1:180333581-180335486	B73_Control_T7	B73_Stresses_T7	OK	18.0866	46.3158	1.35658	2.65599	5e-05	0.0222538	yes
GRMZM2G162453_T03	GRMZM2G162453	-	3:45431233-45434792	B73_Control_T7	B73_Stresses_T7	OK	3.17641	9.69347	1.60962	3.00784	5e-05	0.0222538	yes
GRMZM2G163925_T01	GRMZM2G163925	-	4:153345586-153348155	B73_Control_T7	B73_Stresses_T7	OK	5.51462	15.24	1.46653	3.25564	5e-05	0.0222538	yes
GRMZM2G164020_T02	GRMZM2G164020	-	1:288803886-288805620	B73_Control_T7	B73_Stresses_T7	OK	15.5837	43.4864	1.48053	2.55183	0.0001	0.0346467	yes
GRMZM2G164909_T01	GRMZM2G164909	-	1:197781322-197783002	B73_Control_T7	B73_Stresses_T7	OK	0.393552	2.23713	2.50702	3.80301	0.00015	0.0442806	yes
GRMZM2G168651_T01	GRMZM2G168651	-	2:55391916-55393690	B73_Control_T7	B73_Stresses_T7	OK	0.630926	3.57447	2.50219	4.02176	5e-05	0.0222538	yes
GRMZM2G169149_T01	GRMZM2G169149	-	7:115576478-115577711	B73_Control_T7	B73_Stresses_T7	OK	2.50734	10.4562	2.06013	3.66287	5e-05	0.0222538	yes
GRMZM2G170766_T01	GRMZM2G170766	-	8:108338930-108340745	B73_Control_T7	B73_Stresses_T7	OK	0.267931	1.7837	2.73494	3.73028	0.00015	0.0442806	yes
GRMZM2G172734_T01	GRMZM2G172734	-	6:62234923-62237753	B73_Control_T7	B73_Stresses_T7	OK	1.82313	4.95971	1.44384	2.38681	0.00015	0.0442806	yes
GRMZM2G176998_T01	GRMZM2G176998	-	10:92146424-92149043	B73_Control_T7	B73_Stresses_T7	OK	13.7327	38.1583	1.47439	2.78563	5e-05	0.0222538	yes
GRMZM2G177150_T01	GRMZM2G177150	-	8:145495851-145503692	B73_Control_T7	B73_Stresses_T7	OK	1.99804	6.26826	1.64948	3.01893	5e-05	0.0222538	yes
GRMZM2G178603_T01	GRMZM2G178603	-	5:188505433-188506555	B73_Control_T7	B73_Stresses_T7	OK	0.892226	3.71903	2.05944	3.09514	5e-05	0.0222538	yes
GRMZM2G179703_T02	GRMZM2G179703	-	1:202955871-202958418	B73_Control_T7	B73_Stresses_T7	OK	7.34583	18.4824	1.33116	2.75854	5e-05	0.0222538	yes
GRMZM2G301932_T01	GRMZM2G301932	-	7:169965053-169967512	B73_Control_T7	B73_Stresses_T7	OK	2.44143	6.32553	1.37346	2.42421	0.00015	0.0442806	yes
GRMZM2G302664_T01	GRMZM2G302664	-	6:123553385-123554533	B73_Control_T7	B73_Stresses_T7	OK	1.08277	4.05495	1.90496	2.75531	5e-05	0.0222538	yes
GRMZM2G303964_T01	GRMZM2G303964	-	5:170544068-170545731	B73_Control_T7	B73_Stresses_T7	OK	10.623	28.1146	1.40412	2.75252	0.0001	0.0346467	yes
GRMZM2G309071_T01_j_4	GRMZM2G309071	-	6:137681580-137683754	B73_Control_T7	B73_Stresses_T7	OK	1.50779	7.57603	2.32901	3.51347	5e-05	0.0222538	yes
GRMZM2G309897_T01	GRMZM2G309897	-	3:21570373-21573794	B73_Control_T7	B73_Stresses_T7	OK	1.41404	4.36022	1.62458	3.07218	5e-05	0.0222538	yes
GRMZM2G310431_T01	GRMZM2G310431	-	8:168506538-168509902	B73_Control_T7	B73_Stresses_T7	OK	19.1364	55.7059	1.54151	2.50534	5e-05	0.0222538	yes
GRMZM2G312736_T01	GRMZM2G312736	-	9:11259772-11260743	B73_Control_T7	B73_Stresses_T7	OK	0.493787	2.47007	2.32259	3.16502	0.00015	0.0442806	yes
GRMZM2G315431_T01	GRMZM2G315431	-	7:103904513-103907063	B73_Control_T7	B73_Stresses_T7	OK	1.2978	6.00254	2.2095	3.93943	5e-05	0.0222538	yes
GRMZM2G317262_T01	GRMZM2G317262	-	9:133838160-133839932	B73_Control_T7	B73_Stresses_T7	OK	1.28747	4.09183	1.6682	2.66398	5e-05	0.0222538	yes
GRMZM2G320508_T01	GRMZM2G320508	-	3:19762668-19764753	B73_Control_T7	B73_Stresses_T7	OK	8.8773	22.8329	1.36292	2.88333	0.00015	0.0442806	yes
GRMZM2G325650_T01	GRMZM2G325650	-	6:103523305-103525146	B73_Control_T7	B73_Stresses_T7	OK	6.31715	22.0236	1.80171	3.39104	5e-05	0.0222538	yes
GRMZM2G338160_T01	GRMZM2G338160	-	3:137741649-137742777	B73_Control_T7	B73_Stresses_T7	OK	13.8689	37.7315	1.44392	2.66958	5e-05	0.0222538	yes
GRMZM2G339327_T01	GRMZM2G339327	-	4:207365370-207366135	B73_Control_T7	B73_Stresses_T7	OK	2.06738	13.3174	2.68744	3.21758	5e-05	0.0222538	yes
GRMZM2G339566_T01	GRMZM2G339566	-	5:145256114-145256422	B73_Control_T7	B73_Stresses_T7	OK	0	0.963568	inf	#NAME?	5e-05	0.0482167	yes
GRMZM2G339645_T01	GRMZM2G339645	-	7:156324057-156327322	B73_Control_T7	B73_Stresses_T7	OK	0.657972	2.16804	1.7203	2.57523	5e-05	0.0222538	yes
GRMZM2G341159_T01	GRMZM2G341159	-	8:166110823-166111927	B73_Control_T7	B73_Stresses_T7	OK	0.185873	3.05334	4.038	4.66101	0.0001	0.0346467	yes
GRMZM2G342246_T01	GRMZM2G342246	-	1:91511980-91513768	B73_Control_T7	B73_Stresses_T7	OK	0.565585	2.78611	2.30043	2.53521	0.00015	0.0442806	yes
GRMZM2G344911_T01	GRMZM2G344911	-	7:88941082-88942988	B73_Control_T7	B73_Stresses_T7	OK	19.015	47.8545	1.33152	2.89408	5e-05	0.0222538	yes
GRMZM2G354373_T01	GRMZM2G354373	-	4:62819346-62822289	B73_Control_T7	B73_Stresses_T7	OK	1.38005	4.44402	1.68714	3.25862	5e-05	0.0222538	yes
GRMZM2G360681_T01	GRMZM2G360681	-	6:160816569-160820239	B73_Control_T7	B73_Stresses_T7	OK	1.81345	7.54376	2.05655	2.83177	5e-05	0.0222538	yes
GRMZM2G361388_T01	GRMZM2G361388	-	2:6003814-6004727	B73_Control_T7	B73_Stresses_T7	OK	2.2286	9.40275	2.07695	3.68772	5e-05	0.0222538	yes
GRMZM2G371167_T01	GRMZM2G371167	-	5:74437026-74438004	B73_Control_T7	B73_Stresses_T7	OK	7.13494	23.0212	1.68999	3.13291	5e-05	0.0222538	yes
GRMZM2G374475_T01	GRMZM2G374475	-	5:66451782-66453446	B73_Control_T7	B73_Stresses_T7	OK	8.36781	22.1635	1.40526	2.64506	5e-05	0.0222538	yes
GRMZM2G389301_T01	GRMZM2G389301	-	6:155933101-155934135	B73_Control_T7	B73_Stresses_T7	OK	1.68048	14.3893	3.09806	4.15645	5e-05	0.0222538	yes
GRMZM2G390059_T01	GRMZM2G390059	-	3:218879722-218881014	B73_Control_T7	B73_Stresses_T7	OK	0	0.994242	inf	#NAME?	5e-05	0.0222538	yes
GRMZM2G392918_T01	GRMZM2G392918	-	6:149522646-149523899	B73_Control_T7	B73_Stresses_T7	OK	1.18368	4.35309	1.87876	2.70174	5e-05	0.0222538	yes
GRMZM2G394017_T01	GRMZM2G394017	-	6:108626830-108627368	B73_Control_T7	B73_Stresses_T7	OK	0	1.37075	inf	#NAME?	5e-05	0.0222538	yes
GRMZM2G395508_T01	GRMZM2G395508	-	7:151118483-151120483	B73_Control_T7	B73_Stresses_T7	OK	2.12631	8.92802	2.06999	3.7163	5e-05	0.0222538	yes
GRMZM2G398807_T01	GRMZM2G398807	-	5:192666528-192667408	B73_Control_T7	B73_Stresses_T7	OK	19.7159	73.9872	1.90791	3.116	5e-05	0.0222538	yes
GRMZM2G399136_T01	GRMZM2G399136	-	5:61552108-61553070	B73_Control_T7	B73_Stresses_T7	OK	7.53648	20.4795	1.44222	2.61748	5e-05	0.0222538	yes
GRMZM2G404316_T01	GRMZM2G404316	-	3:44062825-44063898	B73_Control_T7	B73_Stresses_T7	OK	5.93442	15.2989	1.36625	2.75925	0.00015	0.0442806	yes
GRMZM2G408972_T01	GRMZM2G408972	-	2:41305027-41306591	B73_Control_T7	B73_Stresses_T7	OK	3.59734	12.2556	1.76844	2.83843	5e-05	0.0222538	yes
GRMZM2G413113_T01	GRMZM2G413113	-	3:10615468-10620379	B73_Control_T7	B73_Stresses_T7	OK	6.90046	19.3996	1.49126	3.75254	5e-05	0.0222538	yes
GRMZM2G417945_T01	GRMZM2G417945	-	5:99445551-99447164	B73_Control_T7	B73_Stresses_T7	OK	2.16414	6.25169	1.53045	3.01959	0.00015	0.0442806	yes
GRMZM2G417954_T01	GRMZM2G417954	-	7:5981140-5983425	B73_Control_T7	B73_Stresses_T7	OK	0.182521	1.0413	2.51225	3.44395	0.0001	0.0346467	yes
GRMZM2G422443_T01	GRMZM2G422443	-	9:33439679-33439899	B73_Control_T7	B73_Stresses_T7	OK	0	1.91895	inf	#NAME?	0.0001	0.0346467	yes
GRMZM2G430039_T01	GRMZM2G430039	-	1:81115098-81118112	B73_Control_T7	B73_Stresses_T7	OK	2.41378	8.15035	1.75557	3.21909	5e-05	0.0222538	yes
GRMZM2G436730_T01	GRMZM2G436730	-	6:130024212-130025681	B73_Control_T7	B73_Stresses_T7	OK	2.82146	8.00267	1.50404	2.63106	0.00015	0.0442806	yes
GRMZM2G438371_T01	GRMZM2G438371	-	5:33802759-33806852	B73_Control_T7	B73_Stresses_T7	OK	2.62009	7.89208	1.59079	2.74573	5e-05	0.0222538	yes
GRMZM2G471517_T01	GRMZM2G471517	-	3:22963599-22965029	B73_Control_T7	B73_Stresses_T7	OK	3.32796	13.4738	2.01745	3.42918	5e-05	0.0222538	yes
GRMZM2G475702_T01	GRMZM2G475702	-	4:77507996-77510091	B73_Control_T7	B73_Stresses_T7	OK	0.286229	1.36133	2.24977	3.19492	0.00015	0.0442806	yes
GRMZM2G476523_T01	GRMZM2G476523	-	5:51721385-51722486	B73_Control_T7	B73_Stresses_T7	OK	4.28874	12.5806	1.55258	2.33216	0.00015	0.0442806	yes
GRMZM2G479112_T01	GRMZM2G479112	-	3:147715301-147717881	B73_Control_T7	B73_Stresses_T7	OK	1.00952	3.19436	1.66186	2.76563	0.0001	0.0346467	yes
GRMZM2G491225_T01	GRMZM2G491225	-	1:104535959-104536118	B73_Control_T7	B73_Stresses_T7	OK	8.77632	0	#NAME?	#NAME?	5e-05	0.0222538	yes
GRMZM2G500380_T01	GRMZM2G500380	-	6:72954366-72954629	B73_Control_T7	B73_Stresses_T7	OK	1.79739	0	#NAME?	#NAME?	5e-05	0.0222538	yes
GRMZM2G502164_T01	GRMZM2G502164	-	5:6338103-6338255	B73_Control_T7	B73_Stresses_T7	OK	0	9.97409	inf	#NAME?	5e-05	0.0222538	yes
GRMZM2G505530_T01	GRMZM2G505530	-	10:86738737-86738814	B73_Control_T7	B73_Stresses_T7	OK	0	83.834	inf	#NAME?	5e-05	0.0222538	yes
GRMZM2G506747_T01	GRMZM2G506747	-	10:87433013-87433120	B73_Control_T7	B73_Stresses_T7	OK	0	20.6414	inf	#NAME?	5e-05	0.0222538	yes
GRMZM2G507219_T01	GRMZM2G507219	-	5:157011386-157011608	B73_Control_T7	B73_Stresses_T7	OK	0	2.52306	inf	#NAME?	5e-05	0.0222538	yes
GRMZM2G512575_T01	GRMZM2G512575	-	10:36804220-36804494	B73_Control_T7	B73_Stresses_T7	OK	0	1.49498	inf	#NAME?	5e-05	0.0222538	yes
GRMZM2G514298_T01	GRMZM2G514298	-	4:58957170-58957293	B73_Control_T7	B73_Stresses_T7	OK	26.298	0	#NAME?	#NAME?	5e-05	0.0222538	yes
GRMZM2G518484_T01	GRMZM2G518484	-	1:261671908-261672030	B73_Control_T7	B73_Stresses_T7	OK	15.3091	0	#NAME?	#NAME?	0.0001	0.0346467	yes
GRMZM2G534701_T01	GRMZM2G534701	-	9:95030355-95030581	B73_Control_T7	B73_Stresses_T7	OK	0	2.03592	inf	#NAME?	5e-05	0.0222538	yes
GRMZM2G538761_T01	GRMZM2G538761	-	9:138760100-138760309	B73_Control_T7	B73_Stresses_T7	OK	0	2.79002	inf	#NAME?	5e-05	0.0222538	yes
GRMZM2G539640_T01	GRMZM2G539640	-	3:209020732-209020918	B73_Control_T7	B73_Stresses_T7	OK	0	4.9073	inf	#NAME?	0.0001	0.0346467	yes
GRMZM2G545458_T01	GRMZM2G545458	-	1:160614610-160614714	B73_Control_T7	B73_Stresses_T7	OK	34.7419	0	#NAME?	#NAME?	5e-05	0.0222538	yes
GRMZM2G553789_T01	GRMZM2G553789	-	4:50656873-50657130	B73_Control_T7	B73_Stresses_T7	OK	0	1.86362	inf	#NAME?	5e-05	0.0222538	yes
GRMZM2G557935_T01	GRMZM2G557935	-	3:80417459-80417773	B73_Control_T7	B73_Stresses_T7	OK	0	0.665249	inf	#NAME?	5e-05	0.0222538	yes
GRMZM2G565522_T01	GRMZM2G565522	-	8:82582092-82582196	B73_Control_T7	B73_Stresses_T7	OK	0	34.9417	inf	#NAME?	5e-05	0.0222538	yes
GRMZM2G577187_T01	GRMZM2G577187	-	3:115010703-115010813	B73_Control_T7	B73_Stresses_T7	OK	0	35.2619	inf	#NAME?	5e-05	0.0222538	yes
GRMZM2G580185_T01	GRMZM2G580185	-	3:147625833-147626355	B73_Control_T7	B73_Stresses_T7	OK	0	0.62138	inf	#NAME?	5e-05	0.0222538	yes
GRMZM2G582436_T01	GRMZM2G582436	-	1:18363952-18364178	B73_Control_T7	B73_Stresses_T7	OK	0	2.52206	inf	#NAME?	0.00015	0.0442806	yes
GRMZM2G585047_T01	GRMZM2G585047	-	6:126773177-126773510	B73_Control_T7	B73_Stresses_T7	OK	0.581488	0	#NAME?	#NAME?	5e-05	0.0222538	yes
GRMZM2G700954_T01	GRMZM2G700954	-	6:63324877-63326146	B73_Control_T7	B73_Stresses_T7	OK	0.925581	0	#NAME?	#NAME?	5e-05	0.0222538	yes
GRMZM5G802801_T01	GRMZM5G802801	-	8:116144911-116148059	B73_Control_T7	B73_Stresses_T7	OK	2.02022	7.0861	1.81048	3.18344	5e-05	0.0222538	yes
GRMZM5G822180_T01	GRMZM5G822180	-	5:14610995-14626616	B73_Control_T7	B73_Stresses_T7	OK	9.39169	27.8709	1.5693	2.99846	0.0001	0.0346467	yes
GRMZM5G822388_T01	GRMZM5G822388	-	5:170404697-170406132	B73_Control_T7	B73_Stresses_T7	OK	15.1587	37.5552	1.30886	2.3326	0.00015	0.0442806	yes
GRMZM5G823552_T01	GRMZM5G823552	-	4:96336662-96338570	B73_Control_T7	B73_Stresses_T7	OK	6.47654	26.363	2.02522	3.392	5e-05	0.0222538	yes
GRMZM5G825898_T01	GRMZM5G825898	-	7:143856269-143858096	B73_Control_T7	B73_Stresses_T7	OK	21.0367	52.7935	1.32745	2.59902	5e-05	0.0222538	yes
GRMZM5G831224_T01	GRMZM5G831224	-	10:15921462-15924280	B73_Control_T7	B73_Stresses_T7	OK	1.05473	4.48139	2.08707	2.68921	0.00015	0.0442806	yes
GRMZM5G835312_T01	GRMZM5G835312	-	6:86507131-86510252	B73_Control_T7	B73_Stresses_T7	OK	0.193861	0.822852	2.08561	2.60714	0.00015	0.0442806	yes
GRMZM5G837151_T01	GRMZM5G837151	-	10:85714031-85714328	B73_Control_T7	B73_Stresses_T7	OK	0	0.615637	inf	#NAME?	0.00015	0.0442806	yes
GRMZM5G850455_T02	GRMZM5G850455	-	1:14101539-14102861	B73_Control_T7	B73_Stresses_T7	OK	14.6083	56.785	1.95873	3.87342	5e-05	0.0222538	yes
GRMZM5G882739_T01	GRMZM5G882739	-	4:140010605-140012616	B73_Control_T7	B73_Stresses_T7	OK	1.0531	3.95317	1.90836	2.36671	0.00015	0.0442806	yes
GRMZM6G799230_T01	GRMZM6G799230	-	scaffold_511:278-2173	B73_Control_T7	B73_Stresses_T7	OK	3.98281	14.3449	1.84868	2.80409	5e-05	0.0222538	yes
TCONS_00034034	XLOC_022987	-	10:105767629-105767787	B73_Control_T7	B73_Stresses_T7	OK	0	5.66272	inf	#NAME?	0.0001	0.0346467	yes
TCONS_00034035	XLOC_022988	-	10:105768841-105769080	B73_Control_T7	B73_Stresses_T7	OK	0	1.51777	inf	#NAME?	5e-05	0.0222538	yes
TCONS_00059465	XLOC_040321	-	3:92637770-92637968	B73_Control_T7	B73_Stresses_T7	OK	0	4.30069	inf	#NAME?	5e-05	0.0222538	yes
TCONS_00118157	XLOC_079678	-	6:2584587-2584897	B73_Control_T7	B73_Stresses_T7	OK	0	1.49122	inf	#NAME?	5e-05	0.0222538	yes
TCONS_00119660	XLOC_080739	-	6:51189947-51190125	B73_Control_T7	B73_Stresses_T7	OK	0	7.49976	inf	#NAME?	5e-05	0.0222538	yes
TCONS_00127648	XLOC_086175	-	7:91238851-91239067	B73_Control_T7	B73_Stresses_T7	OK	0	1.79407	inf	#NAME?	5e-05	0.0222538	yes
TCONS_00161307	XLOC_108830	-	9:51292123-51292224	B73_Control_T7	B73_Stresses_T7	OK	185.865	1470.81	2.98428	2.97893	5e-05	0.0222538	yes

## Sheet: Stresses vS Control rmr6_Gene
test_id	gene_id	gene	locus	sample_1	sample_2	status	value_1	value_2	log2(fold_change)	test_stat	p_value	q_value	significant
AC159612.1_FG007	AC159612.1_FG007	-	5:4583058-4585274	rmr6_Control_T7	rmr6_Stresses_T7	OK	1.73188	5.72439	1.72478	3.35719	5e-05	0.00625269	yes
AC183661.3_FG004	AC183661.3_FG004	-	2:164430867-164431122	rmr6_Control_T7	rmr6_Stresses_T7	OK	0	1.05583	inf	#NAME?	5e-05	0.0116914	yes
AC184131.5_FG010	AC184131.5_FG010	-	5:195628887-195629334	rmr6_Control_T7	rmr6_Stresses_T7	OK	0	1.64043	inf	#NAME?	0.00015	0.0256604	yes
AC185276.2_FG003	AC185276.2_FG003	-	3:228666418-228666670	rmr6_Control_T7	rmr6_Stresses_T7	OK	0	1.20481	inf	#NAME?	5e-05	0.0116914	yes
AC186223.3_FG004	AC186223.3_FG004	-	1:101781420-101782136	rmr6_Control_T7	rmr6_Stresses_T7	OK	0	2.01825	inf	#NAME?	0.0001	0.0201617	yes
AC186321.5_FG002	AC186321.5_FG002	-	1:117564654-117564864	rmr6_Control_T7	rmr6_Stresses_T7	OK	2.3472	0	#NAME?	#NAME?	0.00035	0.045052	yes
AC187893.3_FG003	AC187893.3_FG003	-	8:54113350-54113656	rmr6_Control_T7	rmr6_Stresses_T7	OK	6.04403	0	#NAME?	#NAME?	0.0005	0.0290994	yes
AC189062.2_FG005	AC189062.2_FG005	-	3:182951167-182951585	rmr6_Control_T7	rmr6_Stresses_T7	OK	0	0.602832	inf	#NAME?	5e-05	0.0116914	yes
AC194042.3_FG001	AC194042.3_FG001	-	9:48050789-48051125	rmr6_Control_T7	rmr6_Stresses_T7	OK	0	0.825232	inf	#NAME?	5e-05	0.0116914	yes
AC194106.3_FG001	AC194106.3_FG001	-	4:49434560-49435526	rmr6_Control_T7	rmr6_Stresses_T7	OK	0	0.830028	inf	#NAME?	5e-05	0.0116914	yes
AC194109.3_FG002	AC194109.3_FG002	-	8:115306997-115307602	rmr6_Control_T7	rmr6_Stresses_T7	OK	0	0.624876	inf	#NAME?	0.0001	0.0201617	yes
AC194158.3_FG005	AC194158.3_FG005	-	5:17912795-17913389	rmr6_Control_T7	rmr6_Stresses_T7	OK	1.07214	6.18143	2.52745	4.31229	0.0002	0.0166387	yes
AC196099.3_FG002	AC196099.3_FG002	-	10:24121002-24121335	rmr6_Control_T7	rmr6_Stresses_T7	OK	0	0.466863	inf	#NAME?	0.00025	0.0359245	yes
AC200099.4_FG003	AC200099.4_FG003	-	8:27670128-27670281	rmr6_Control_T7	rmr6_Stresses_T7	OK	0	4.37313	inf	#NAME?	0.00095	0.0446918	yes
AC203535.4_FG002	AC203535.4_FG002	-	3:157618650-157620063	rmr6_Control_T7	rmr6_Stresses_T7	OK	2.40558	6.29816	1.38855	2.68472	0.00105	0.047529	yes
AC204417.3_FG001	AC204417.3_FG001	-	8:27573819-27574059	rmr6_Control_T7	rmr6_Stresses_T7	OK	0	0.928521	inf	#NAME?	0.0004	0.0486363	yes
AC206641.3_FG003	AC206641.3_FG003	-	5:138393839-138394055	rmr6_Control_T7	rmr6_Stresses_T7	OK	0	2.69366	inf	#NAME?	5e-05	0.0116914	yes
AC206666.2_FG004	AC206666.2_FG004	-	6:25335833-25336534	rmr6_Control_T7	rmr6_Stresses_T7	OK	14.3396	43.3814	1.59707	2.82024	0.00035	0.045052	yes
AC206951.3_FG017	AC206951.3_FG017	-	1:17525174-17527172	rmr6_Control_T7	rmr6_Stresses_T7	OK	9.12183	58.3209	2.67662	4.14326	0.00015	0.0256604	yes
AC207402.3_FG002	AC207402.3_FG002	-	5:197835078-197835442	rmr6_Control_T7	rmr6_Stresses_T7	OK	0	2.06768	inf	#NAME?	0.00045	0.0279601	yes
AC208201.3_FG002	AC208201.3_FG002	-	1:45370668-45372107	rmr6_Control_T7	rmr6_Stresses_T7	OK	5.56699	19.4277	1.80315	3.0458	0.00015	0.0256604	yes
AC208213.3_FG003	AC208213.3_FG003	-	1:267407379-267407754	rmr6_Control_T7	rmr6_Stresses_T7	OK	0	0.561161	inf	#NAME?	5e-05	0.0116914	yes
AC208665.3_FG004	AC208665.3_FG004	-	1:18772697-18773650	rmr6_Control_T7	rmr6_Stresses_T7	OK	0	1.1104	inf	#NAME?	5e-05	0.0116914	yes
AC209246.3_FG001	AC209246.3_FG001	-	4:122991210-122991492	rmr6_Control_T7	rmr6_Stresses_T7	OK	0	0.728335	inf	#NAME?	0.0002	0.0312387	yes
AC209784.3_FG007	AC209784.3_FG007	-	3:181162936-181166123	rmr6_Control_T7	rmr6_Stresses_T7	OK	3.71066	13.4088	1.85343	2.66836	0.0003	0.0415968	yes
AC209944.5_FG013	AC209944.5_FG013	-	1:196288232-196288803	rmr6_Control_T7	rmr6_Stresses_T7	OK	0	0.491623	inf	#NAME?	5e-05	0.0116914	yes
AC210173.4_FG005	AC210173.4_FG005	-	1:224102015-224105678	rmr6_Control_T7	rmr6_Stresses_T7	OK	2.60674	6.50723	1.3198	2.59579	0.00055	0.031138	yes
AC210669.3_FG001	AC210669.3_FG001	-	8:52843378-52844926	rmr6_Control_T7	rmr6_Stresses_T7	OK	16.1106	51.6875	1.68181	2.45294	0.00105	0.047529	yes
AC211376.4_FG003	AC211376.4_FG003	-	7:152500353-152500662	rmr6_Control_T7	rmr6_Stresses_T7	OK	0.627581	0	#NAME?	#NAME?	5e-05	0.0116914	yes
AC211442.3_FG009	AC211442.3_FG009	-	3:155904093-155904291	rmr6_Control_T7	rmr6_Stresses_T7	OK	0	1.63964	inf	#NAME?	5e-05	0.0116914	yes
AC220927.3_FG001	AC220927.3_FG001	-	5:208937133-208937685	rmr6_Control_T7	rmr6_Stresses_T7	OK	0	0.742411	inf	#NAME?	5e-05	0.0116914	yes
AC225718.2_FG006_O_1	AC225718.2_FG006_O_1	-	5:48530892-48532209	rmr6_Control_T7	rmr6_Stresses_T7	OK	6.69634	42.8089	2.67647	4.25569	5e-05	0.0116914	yes
AC233850.1_FG002	AC233850.1_FG002	-	5:169860840-169861380	rmr6_Control_T7	rmr6_Stresses_T7	OK	1.10829	5.30325	2.25854	3.10943	0.0003	0.0211698	yes
AC233898.1_FG003	AC233898.1_FG003	-	10:10452306-10452669	rmr6_Control_T7	rmr6_Stresses_T7	OK	0	1.00678	inf	#NAME?	5e-05	0.0116914	yes
AC234091.1_FG001	AC234091.1_FG001	-	2:119321953-119325349	rmr6_Control_T7	rmr6_Stresses_T7	OK	7.63831	22.5722	1.56322	2.76903	0.0001	0.0104542	yes
AF546187.1_FG011	AF546187.1_FG011	-	1:162119179-162120882	rmr6_Control_T7	rmr6_Stresses_T7	OK	0.562938	1.80099	1.67774	2.03221	0.0007	0.0370307	yes
GRMZM2G000166	GRMZM2G000166	-	2:13719531-13721175	rmr6_Control_T7	rmr6_Stresses_T7	OK	1.17433	4.32666	1.88142	2.87556	5e-05	0.00625269	yes
GRMZM2G000191	GRMZM2G000191	-	1:15520275-15520749	rmr6_Control_T7	rmr6_Stresses_T7	OK	0	0.76063	inf	#NAME?	5e-05	0.0116914	yes
GRMZM2G000587	GRMZM2G000587	-	9:1587520-1589145	rmr6_Control_T7	rmr6_Stresses_T7	OK	2.0049	7.98112	1.99306	2.72941	0.00095	0.0446918	yes
GRMZM2G001223	GRMZM2G001223	-	5:177037862-177039897	rmr6_Control_T7	rmr6_Stresses_T7	OK	3.50224	9.00932	1.36314	2.78563	0.0004	0.0259553	yes
GRMZM2G001508	GRMZM2G001508	-	6:129975716-129977955	rmr6_Control_T7	rmr6_Stresses_T7	OK	5.55334	17.2083	1.63168	2.75729	5e-05	0.00625269	yes
GRMZM2G001514	GRMZM2G001514	-	8:69108350-69110464	rmr6_Control_T7	rmr6_Stresses_T7	OK	15.4972	37.7979	1.2863	2.49363	0.0003	0.0211698	yes
GRMZM2G001930	GRMZM2G001930	-	1:98363080-98365897	rmr6_Control_T7	rmr6_Stresses_T7	OK	5.69637	15.3293	1.42817	3.30273	5e-05	0.00625269	yes
GRMZM2G002142	GRMZM2G002142	-	2:186842960-186845670	rmr6_Control_T7	rmr6_Stresses_T7	OK	0.155053	0.676012	2.12429	1.94463	0.0011	0.0488412	yes
GRMZM2G002260	GRMZM2G002260	-	5:13981220-13984157	rmr6_Control_T7	rmr6_Stresses_T7	OK	3.61553	12.6433	1.80609	3.49076	5e-05	0.0116914	yes
GRMZM2G002523	GRMZM2G002523	-	2:182984358-182988929	rmr6_Control_T7	rmr6_Stresses_T7	OK	0.943036	2.2603	1.26113	2.31279	0.00045	0.0279601	yes
GRMZM2G002805	GRMZM2G002805	-	5:2378612-2379912	rmr6_Control_T7	rmr6_Stresses_T7	OK	0.188558	1.30236	2.78804	3.37704	0.00045	0.0279601	yes
GRMZM2G002915	GRMZM2G002915	-	2:178781916-178784182	rmr6_Control_T7	rmr6_Stresses_T7	OK	1.91263	5.05397	1.40186	2.70768	0.00075	0.0386411	yes
GRMZM2G003014	GRMZM2G003014	-	5:3258467-3258708	rmr6_Control_T7	rmr6_Stresses_T7	OK	0	1.30386	inf	#NAME?	5e-05	0.0116914	yes
GRMZM2G003165	GRMZM2G003165	-	7:80831433-80834726	rmr6_Control_T7	rmr6_Stresses_T7	OK	6.59633	14.342	1.12051	2.16719	0.0011	0.0488412	yes
GRMZM2G003466	GRMZM2G003466	-	1:20094143-20095477	rmr6_Control_T7	rmr6_Stresses_T7	OK	0.356476	2.2005	2.62595	3.42593	5e-05	0.00625269	yes
GRMZM2G004060	GRMZM2G004060	-	10:12108515-12110506	rmr6_Control_T7	rmr6_Stresses_T7	OK	8.9253	34.3302	1.94351	2.66265	0.0002	0.0166387	yes
GRMZM2G004895	GRMZM2G004895	-	8:163576773-163577194	rmr6_Control_T7	rmr6_Stresses_T7	OK	0	0.720694	inf	#NAME?	0.0001	0.0201617	yes
GRMZM2G004909	GRMZM2G004909	-	6:162843434-162844175	rmr6_Control_T7	rmr6_Stresses_T7	OK	34.8294	75.6718	1.11945	2.43941	0.00095	0.0446918	yes
GRMZM2G005207	GRMZM2G005207	-	10:3995049-3997492	rmr6_Control_T7	rmr6_Stresses_T7	OK	12.4668	41.2878	1.72762	3.05365	5e-05	0.00625269	yes
GRMZM2G005840	GRMZM2G005840	-	1:183336452-183337346	rmr6_Control_T7	rmr6_Stresses_T7	OK	12.7523	40.1134	1.65333	2.63585	5e-05	0.00625269	yes
GRMZM2G007372	GRMZM2G007372	-	5:84876426-84879655	rmr6_Control_T7	rmr6_Stresses_T7	OK	3.19055	8.66048	1.44064	2.58326	5e-05	0.00625269	yes
GRMZM2G007729	GRMZM2G007729	-	4:179852642-179853912	rmr6_Control_T7	rmr6_Stresses_T7	OK	8.93229	35.5418	1.99241	2.8355	0.0002	0.0312387	yes
GRMZM2G008309	GRMZM2G008309	-	7:157718340-157719866	rmr6_Control_T7	rmr6_Stresses_T7	OK	2.21384	5.79856	1.38914	2.67054	0.0004	0.0259553	yes
GRMZM2G008353	GRMZM2G008353	-	6:112098025-112099436	rmr6_Control_T7	rmr6_Stresses_T7	OK	3.45079	8.43504	1.28947	2.51336	0.0009	0.0434253	yes
GRMZM2G008406	GRMZM2G008406	-	5:212666284-212667187	rmr6_Control_T7	rmr6_Stresses_T7	OK	1.62294	5.90649	1.86369	3.12132	0.00035	0.023522	yes
GRMZM2G008819	GRMZM2G008819	-	4:179823337-179824412	rmr6_Control_T7	rmr6_Stresses_T7	OK	1.88921	8.56678	2.18097	2.84272	5e-05	0.00625269	yes
GRMZM2G009223	GRMZM2G009223	-	7:153860993-153863453	rmr6_Control_T7	rmr6_Stresses_T7	OK	8.72259	18.8533	1.11199	2.49855	0.001	0.0462187	yes
GRMZM2G009232	GRMZM2G009232	-	1:60678271-60680917	rmr6_Control_T7	rmr6_Stresses_T7	OK	2.84361	8.5811	1.59344	2.51017	5e-05	0.00625269	yes
GRMZM2G009387	GRMZM2G009387	-	4:18044673-18045748	rmr6_Control_T7	rmr6_Stresses_T7	OK	4.00792	10.5465	1.39584	2.57374	0.0002	0.0166387	yes
GRMZM2G009406	GRMZM2G009406	-	2:189176443-189178274	rmr6_Control_T7	rmr6_Stresses_T7	OK	2.01455	5.80857	1.52772	2.89217	0.0004	0.0486363	yes
GRMZM2G009479	GRMZM2G009479	-	5:123239667-123243697	rmr6_Control_T7	rmr6_Stresses_T7	OK	4.42209	11.3151	1.35545	2.77485	5e-05	0.00625269	yes
GRMZM2G009787	GRMZM2G009787	-	6:14766969-14767157	rmr6_Control_T7	rmr6_Stresses_T7	OK	1.18071	0	#NAME?	#NAME?	0.0003	0.0211698	yes
GRMZM2G009792	GRMZM2G009792	-	6:14770291-14771363	rmr6_Control_T7	rmr6_Stresses_T7	OK	6.05546	14.6295	1.27257	2.49932	0.0006	0.0328852	yes
GRMZM2G010468	GRMZM2G010468	-	8:169997345-169999737	rmr6_Control_T7	rmr6_Stresses_T7	OK	0.283935	1.00072	1.8174	2.60509	0.00085	0.0418821	yes
GRMZM2G010740	GRMZM2G010740	-	9:23069857-23072481	rmr6_Control_T7	rmr6_Stresses_T7	OK	8.33791	36.6961	2.13787	2.22152	0.0001	0.0104542	yes
GRMZM2G010987	GRMZM2G010987	-	8:152285573-152287645	rmr6_Control_T7	rmr6_Stresses_T7	OK	7.00324	18.5475	1.40513	2.7301	0.0004	0.0486363	yes
GRMZM2G011006	GRMZM2G011006	-	5:196852725-196853684	rmr6_Control_T7	rmr6_Stresses_T7	OK	6.09835	28.1773	2.20804	3.50353	5e-05	0.0116914	yes
GRMZM2G011908	GRMZM2G011908	-	7:36561529-36562168	rmr6_Control_T7	rmr6_Stresses_T7	OK	0	0.484736	inf	#NAME?	5e-05	0.0116914	yes
GRMZM2G012140	GRMZM2G012140	-	9:126976939-126981868	rmr6_Control_T7	rmr6_Stresses_T7	OK	3.21905	8.54891	1.40911	2.57676	0.0006	0.0328852	yes
GRMZM2G012306	GRMZM2G012306	-	1:106903351-106906245	rmr6_Control_T7	rmr6_Stresses_T7	OK	2.20803	5.27534	1.2565	2.57579	0.00075	0.0386411	yes
GRMZM2G012724	GRMZM2G012724	-	6:141604321-141606522	rmr6_Control_T7	rmr6_Stresses_T7	OK	1.60834	5.45513	1.76204	3.52181	0.0002	0.0312387	yes
GRMZM2G012891	GRMZM2G012891	-	7:137860953-137862395	rmr6_Control_T7	rmr6_Stresses_T7	OK	15.0277	35.3878	1.23563	2.26366	0.0004	0.0259553	yes
GRMZM2G013430	GRMZM2G013430	-	1:24049835-24051294	rmr6_Control_T7	rmr6_Stresses_T7	OK	0.770429	4.02529	2.38536	3.66872	5e-05	0.00625269	yes
GRMZM2G014132	GRMZM2G014132	-	7:157875516-157876849	rmr6_Control_T7	rmr6_Stresses_T7	OK	0.188523	1.08404	2.52361	2.10926	0.0005	0.0290994	yes
GRMZM2G015285	GRMZM2G015285	-	2:228792132-228796390	rmr6_Control_T7	rmr6_Stresses_T7	OK	20.3374	55.6569	1.45242	2.77862	0.0002	0.0166387	yes
GRMZM2G015433	GRMZM2G015433	-	8:124481008-124482168	rmr6_Control_T7	rmr6_Stresses_T7	OK	0.634475	2.28542	1.84883	2.72447	0.00075	0.0386411	yes
GRMZM2G015709	GRMZM2G015709	-	4:187945782-187947675	rmr6_Control_T7	rmr6_Stresses_T7	OK	1.04034	2.93246	1.49505	2.31612	0.001	0.0462187	yes
GRMZM2G015727	GRMZM2G015727	-	2:33149913-33152035	rmr6_Control_T7	rmr6_Stresses_T7	OK	0.481358	1.67366	1.79782	2.33443	0.0003	0.0211698	yes
GRMZM2G016734	GRMZM2G016734	-	1:47329570-47331169	rmr6_Control_T7	rmr6_Stresses_T7	OK	7.13339	19.3309	1.43825	2.42154	0.0001	0.0104542	yes
GRMZM2G016802	GRMZM2G016802	-	8:160073965-160078086	rmr6_Control_T7	rmr6_Stresses_T7	OK	1.03646	2.92614	1.49733	2.60186	0.00055	0.031138	yes
GRMZM2G017821	GRMZM2G017821	-	8:77106423-77108702	rmr6_Control_T7	rmr6_Stresses_T7	OK	2.00089	6.09144	1.60614	2.5896	5e-05	0.00625269	yes
GRMZM2G018806	GRMZM2G018806	-	3:25224051-25224791	rmr6_Control_T7	rmr6_Stresses_T7	OK	1.67794	6.78877	2.01646	3.25212	0.0004	0.0486363	yes
GRMZM2G019183	GRMZM2G019183	-	7:107954188-107958866	rmr6_Control_T7	rmr6_Stresses_T7	OK	3.15362	7.58927	1.26695	2.05148	0.0006	0.0328852	yes
GRMZM2G019356	GRMZM2G019356	-	9:23156741-23158500	rmr6_Control_T7	rmr6_Stresses_T7	OK	3.37835	7.53841	1.15794	2.30491	0.0009	0.0434253	yes
GRMZM2G019373	GRMZM2G019373	-	7:163614448-163615650	rmr6_Control_T7	rmr6_Stresses_T7	OK	1.71867	7.19551	2.0658	3.28572	0.0002	0.0166387	yes
GRMZM2G019879	GRMZM2G019879	-	7:1975015-1982933	rmr6_Control_T7	rmr6_Stresses_T7	OK	1.45684	3.49613	1.26291	2.27443	0.0006	0.0328852	yes
GRMZM2G020054	GRMZM2G020054	-	10:65437298-65438594	rmr6_Control_T7	rmr6_Stresses_T7	OK	2.2456	17.094	2.92831	3.99493	5e-05	0.0116914	yes
GRMZM2G020150	GRMZM2G020150	-	6:156591968-156593826	rmr6_Control_T7	rmr6_Stresses_T7	OK	1.18904	6.79281	2.51421	3.70248	5e-05	0.0116914	yes
GRMZM2G020500	GRMZM2G020500	-	2:18697487-18699949	rmr6_Control_T7	rmr6_Stresses_T7	OK	2.82723	6.69101	1.24284	2.47156	0.0011	0.0488412	yes
GRMZM2G020940	GRMZM2G020940	-	1:53618694-53620586	rmr6_Control_T7	rmr6_Stresses_T7	OK	48.2077	120.981	1.32744	2.62057	0.00035	0.023522	yes
GRMZM2G021106	GRMZM2G021106	-	5:152605125-152606848	rmr6_Control_T7	rmr6_Stresses_T7	OK	0.251785	2.06678	3.03712	3.59444	0.0001	0.0104542	yes
GRMZM2G021624	GRMZM2G021624	-	7:154821693-154828840	rmr6_Control_T7	rmr6_Stresses_T7	OK	1.10044	3.08578	1.48755	2.31389	0.00055	0.031138	yes
GRMZM2G022627	GRMZM2G022627	-	2:37564854-37567063	rmr6_Control_T7	rmr6_Stresses_T7	OK	1.18009	2.97928	1.33606	2.58175	0.0007	0.0370307	yes
GRMZM2G022645	GRMZM2G022645	-	5:196559978-196563662	rmr6_Control_T7	rmr6_Stresses_T7	OK	0.753947	2.03922	1.43548	2.51564	0.0007	0.0370307	yes
GRMZM2G022931	GRMZM2G022931	-	3:210588268-210590012	rmr6_Control_T7	rmr6_Stresses_T7	OK	8.80506	25.0331	1.50743	2.75257	5e-05	0.00625269	yes
GRMZM2G023237	GRMZM2G023237	-	3:210603646-210604747	rmr6_Control_T7	rmr6_Stresses_T7	OK	4.71076	13.4878	1.51762	3.01857	0.00015	0.0141132	yes
GRMZM2G023325	GRMZM2G023325	-	1:66506456-66507471	rmr6_Control_T7	rmr6_Stresses_T7	OK	0.769036	3.59528	2.22498	3.64957	0.0002	0.0166387	yes
GRMZM2G023436	GRMZM2G023436	-	3:210617225-210619029	rmr6_Control_T7	rmr6_Stresses_T7	OK	1.49982	4.29212	1.5169	2.7647	0.00025	0.0191458	yes
GRMZM2G024150	GRMZM2G024150	-	5:3530017-3531150	rmr6_Control_T7	rmr6_Stresses_T7	OK	71.0334	186.018	1.38888	2.20593	0.00025	0.0191458	yes
GRMZM2G024517	GRMZM2G024517	-	2:14240963-14241724	rmr6_Control_T7	rmr6_Stresses_T7	OK	4.24379	12.7061	1.5821	2.70914	0.00035	0.023522	yes
GRMZM2G025783	GRMZM2G025783	-	2:220397549-220399842	rmr6_Control_T7	rmr6_Stresses_T7	OK	21.7397	62.8094	1.53065	2.75551	5e-05	0.00625269	yes
GRMZM2G025833	GRMZM2G025833	-	5:30794883-30797302	rmr6_Control_T7	rmr6_Stresses_T7	OK	3.32867	12.3961	1.89687	2.67573	0.00035	0.045052	yes
GRMZM2G026115	GRMZM2G026115	-	8:79801139-79801343	rmr6_Control_T7	rmr6_Stresses_T7	OK	0	2.2003	inf	#NAME?	0.0004	0.0486363	yes
GRMZM2G026459	GRMZM2G026459	-	4:26006897-26012995	rmr6_Control_T7	rmr6_Stresses_T7	OK	1.22381	3.37804	1.4648	2.33742	0.00085	0.0418821	yes
GRMZM2G027627	GRMZM2G027627	-	9:1443354-1447997	rmr6_Control_T7	rmr6_Stresses_T7	OK	0.426496	1.30436	1.61274	1.96764	0.00065	0.0352346	yes
GRMZM2G027767	GRMZM2G027767	-	8:66904427-66904730	rmr6_Control_T7	rmr6_Stresses_T7	OK	0	0.703756	inf	#NAME?	0.00015	0.0256604	yes
GRMZM2G027958	GRMZM2G027958	-	9:38545466-38547347	rmr6_Control_T7	rmr6_Stresses_T7	OK	1.68346	4.48087	1.41235	3.02798	0.0002	0.0166387	yes
GRMZM2G028110	GRMZM2G028110	-	6:128763786-128766946	rmr6_Control_T7	rmr6_Stresses_T7	OK	1.00986	3.19786	1.66295	2.34987	0.0004	0.0259553	yes
GRMZM2G028218	GRMZM2G028218	-	5:4684603-4688560	rmr6_Control_T7	rmr6_Stresses_T7	OK	2.04954	7.02699	1.7776	2.354	0.00025	0.0359245	yes
GRMZM2G028741	GRMZM2G028741	-	6:42751855-42752213	rmr6_Control_T7	rmr6_Stresses_T7	OK	0	1.71861	inf	#NAME?	0.00025	0.0359245	yes
GRMZM2G030831	GRMZM2G030831	-	4:34111571-34113512	rmr6_Control_T7	rmr6_Stresses_T7	OK	1.9149	4.4143	1.20492	2.34253	0.0011	0.0488412	yes
GRMZM2G031065	GRMZM2G031065	-	1:199775232-199776645	rmr6_Control_T7	rmr6_Stresses_T7	OK	7.71941	17.4334	1.17529	2.83364	0.001	0.0462187	yes
GRMZM2G031447	GRMZM2G031447	-	9:141795428-141797022	rmr6_Control_T7	rmr6_Stresses_T7	OK	2.45115	6.65941	1.44193	2.97113	0.0001	0.0104542	yes
GRMZM2G031580	GRMZM2G031580	-	6:160327058-160328898	rmr6_Control_T7	rmr6_Stresses_T7	OK	2.92158	11.4599	1.97178	3.0709	5e-05	0.0116914	yes
GRMZM2G031607	GRMZM2G031607	-	8:173389081-173392021	rmr6_Control_T7	rmr6_Stresses_T7	OK	4.90308	11.5832	1.24027	2.0611	0.0006	0.0328852	yes
GRMZM2G032062_O_1	GRMZM2G032062_O_1	-	6:46084273-46089244	rmr6_Control_T7	rmr6_Stresses_T7	OK	0.695272	2.09626	1.59217	2.79052	0.0001	0.0104542	yes
GRMZM2G032225	GRMZM2G032225	-	2:62920632-62921858	rmr6_Control_T7	rmr6_Stresses_T7	OK	0.760828	3.56324	2.22754	2.17288	0.0004	0.0486363	yes
GRMZM2G032602	GRMZM2G032602	-	2:29557867-29562262	rmr6_Control_T7	rmr6_Stresses_T7	OK	1.24979	7.50064	2.58532	3.43139	5e-05	0.0116914	yes
GRMZM2G032766	GRMZM2G032766	-	7:54381360-54382953	rmr6_Control_T7	rmr6_Stresses_T7	OK	1.74468	4.74599	1.44374	2.4376	0.00015	0.0141132	yes
GRMZM2G034157	GRMZM2G034157	-	8:21620000-21621116	rmr6_Control_T7	rmr6_Stresses_T7	OK	1.07128	4.53705	2.08241	3.01693	0.0001	0.0104542	yes
GRMZM2G034360	GRMZM2G034360	-	8:166031513-166034207	rmr6_Control_T7	rmr6_Stresses_T7	OK	9.69548	22.5108	1.21523	2.81493	0.0008	0.0405303	yes
GRMZM2G034603	GRMZM2G034603	-	3:171200410-171201099	rmr6_Control_T7	rmr6_Stresses_T7	OK	0	0.556732	inf	#NAME?	5e-05	0.0116914	yes
GRMZM2G034958	GRMZM2G034958	-	6:3435339-3437144	rmr6_Control_T7	rmr6_Stresses_T7	OK	0.233167	1.2462	2.4181	2.67409	0.00045	0.0279601	yes
GRMZM2G035073	GRMZM2G035073	-	5:68336720-68338639	rmr6_Control_T7	rmr6_Stresses_T7	OK	1.087	3.79654	1.80433	2.57824	5e-05	0.00625269	yes
GRMZM2G035103	GRMZM2G035103	-	5:6321177-6322741	rmr6_Control_T7	rmr6_Stresses_T7	OK	1.10525	5.39435	2.28707	3.71497	0.0001	0.0201617	yes
GRMZM2G035222	GRMZM2G035222	-	3:205077941-205079550	rmr6_Control_T7	rmr6_Stresses_T7	OK	8.84771	19.7865	1.16114	2.60034	0.0006	0.0328852	yes
GRMZM2G035278	GRMZM2G035278	-	3:4542127-4543288	rmr6_Control_T7	rmr6_Stresses_T7	OK	8.53553	20.1172	1.23687	2.72167	0.00055	0.031138	yes
GRMZM2G035557	GRMZM2G035557	-	1:71803250-71804133	rmr6_Control_T7	rmr6_Stresses_T7	OK	27.9087	75.8772	1.44295	2.63726	5e-05	0.00625269	yes
GRMZM2G036203	GRMZM2G036203	-	7:162879250-162880761	rmr6_Control_T7	rmr6_Stresses_T7	OK	3.33111	10.3617	1.63719	2.78584	5e-05	0.0116914	yes
GRMZM2G036351	GRMZM2G036351	-	9:150514711-150515694	rmr6_Control_T7	rmr6_Stresses_T7	OK	4.50648	25.7138	2.51247	4.81676	5e-05	0.0116914	yes
GRMZM2G036711	GRMZM2G036711	-	4:235658047-235659604	rmr6_Control_T7	rmr6_Stresses_T7	OK	2.41728	15.978	2.72463	4.8645	5e-05	0.0116914	yes
GRMZM2G036826	GRMZM2G036826	-	9:75077558-75081343	rmr6_Control_T7	rmr6_Stresses_T7	OK	6.0925	13.8535	1.18514	2.58536	0.00065	0.0352346	yes
GRMZM2G037015	GRMZM2G037015	-	3:220851574-220853637	rmr6_Control_T7	rmr6_Stresses_T7	OK	2.14337	9.47328	2.14398	3.91896	5e-05	0.0116914	yes
GRMZM2G038158	GRMZM2G038158	-	4:224059973-224061852	rmr6_Control_T7	rmr6_Stresses_T7	OK	0.368519	1.33607	1.85819	2.789	0.00085	0.0418821	yes
GRMZM2G038839	GRMZM2G038839	-	7:13562000-13563753	rmr6_Control_T7	rmr6_Stresses_T7	OK	0.125994	0.738766	2.55176	2.83778	0.00055	0.031138	yes
GRMZM2G039278	GRMZM2G039278	-	1:279058328-279074785	rmr6_Control_T7	rmr6_Stresses_T7	OK	2.35055	7.01698	1.57785	2.9606	0.0001	0.0104542	yes
GRMZM2G039520	GRMZM2G039520	-	4:4491734-4496185	rmr6_Control_T7	rmr6_Stresses_T7	OK	0.0896702	0.538819	2.5871	2.30512	0.00045	0.0279601	yes
GRMZM2G039886	GRMZM2G039886	-	6:164577177-164579660	rmr6_Control_T7	rmr6_Stresses_T7	OK	4.95103	10.9254	1.14189	2.41564	0.0008	0.0405303	yes
GRMZM2G040224	GRMZM2G040224	-	1:281041330-281041897	rmr6_Control_T7	rmr6_Stresses_T7	OK	0	0.43884	inf	#NAME?	5e-05	0.0116914	yes
GRMZM2G041774	GRMZM2G041774	-	3:205438137-205439773	rmr6_Control_T7	rmr6_Stresses_T7	OK	0.476467	2.66284	2.48252	3.69745	0.00025	0.0359245	yes
GRMZM2G041809	GRMZM2G041809	-	4:181903741-181906080	rmr6_Control_T7	rmr6_Stresses_T7	OK	2.54023	6.19016	1.28502	2.75839	0.00045	0.0279601	yes
GRMZM2G042008	GRMZM2G042008	-	3:223175876-223177851	rmr6_Control_T7	rmr6_Stresses_T7	OK	10.9628	24.9915	1.18882	2.80827	0.001	0.0462187	yes
GRMZM2G042516	GRMZM2G042516	-	8:101384114-101385582	rmr6_Control_T7	rmr6_Stresses_T7	OK	7.18898	18.6532	1.37556	2.302	0.0011	0.0488412	yes
GRMZM2G042895	GRMZM2G042895	-	10:76600001-76602555	rmr6_Control_T7	rmr6_Stresses_T7	OK	10.6405	44.9565	2.07896	3.92174	5e-05	0.0116914	yes
GRMZM2G043269	GRMZM2G043269	-	6:102756158-102756327	rmr6_Control_T7	rmr6_Stresses_T7	OK	3.97107	0	#NAME?	#NAME?	0.0005	0.0290994	yes
GRMZM2G043336	GRMZM2G043336	-	3:132181944-132183468	rmr6_Control_T7	rmr6_Stresses_T7	OK	0.175108	2.31281	3.72333	3.23727	0.00025	0.0359245	yes
GRMZM2G043857	GRMZM2G043857	-	1:41432156-41435979	rmr6_Control_T7	rmr6_Stresses_T7	OK	1.15587	3.50836	1.60181	3.13809	0.00035	0.045052	yes
GRMZM2G044537	GRMZM2G044537	-	4:155937504-155938986	rmr6_Control_T7	rmr6_Stresses_T7	OK	0.690037	3.49757	2.34161	3.56542	5e-05	0.00625269	yes
GRMZM2G044627	GRMZM2G044627	-	4:155934840-155936072	rmr6_Control_T7	rmr6_Stresses_T7	OK	0.731153	5.24647	2.8431	3.13637	5e-05	0.0116914	yes
GRMZM2G044851	GRMZM2G044851	-	5:198245642-198250108	rmr6_Control_T7	rmr6_Stresses_T7	OK	1.69116	4.76108	1.49328	2.63204	0.0008	0.0405303	yes
GRMZM2G044902	GRMZM2G044902	-	1:77152674-77154117	rmr6_Control_T7	rmr6_Stresses_T7	OK	7.94728	20.9816	1.40059	3.14179	0.00015	0.0141132	yes
GRMZM2G045171	GRMZM2G045171	-	4:168772921-168776492	rmr6_Control_T7	rmr6_Stresses_T7	OK	0.80744	2.35046	1.54152	2.46603	0.00035	0.023522	yes
GRMZM2G045176	GRMZM2G045176	-	10:118107854-118108085	rmr6_Control_T7	rmr6_Stresses_T7	OK	0	1.30673	inf	#NAME?	0.0005	0.0290994	yes
GRMZM2G045473	GRMZM2G045473	-	2:99381967-99383837	rmr6_Control_T7	rmr6_Stresses_T7	OK	0.515449	2.45344	2.25091	2.27201	0.00025	0.0359245	yes
GRMZM2G045638	GRMZM2G045638	-	7:108562825-108563609	rmr6_Control_T7	rmr6_Stresses_T7	OK	24.7846	71.0004	1.51838	2.63476	0.00015	0.0141132	yes
GRMZM2G045706	GRMZM2G045706	-	2:167840074-167841704	rmr6_Control_T7	rmr6_Stresses_T7	OK	2.57091	5.96132	1.21335	2.25001	0.0011	0.0488412	yes
GRMZM2G046382	GRMZM2G046382	-	1:38723647-38725514	rmr6_Control_T7	rmr6_Stresses_T7	OK	11.6614	31.5916	1.4378	2.18251	0.0003	0.0211698	yes
GRMZM2G046750	GRMZM2G046750	-	7:9206237-9207523	rmr6_Control_T7	rmr6_Stresses_T7	OK	10.0742	28.7152	1.51115	3.50524	0.0003	0.0415968	yes
GRMZM2G047011	GRMZM2G047011	-	4:50886211-50886428	rmr6_Control_T7	rmr6_Stresses_T7	OK	0	1.81805	inf	#NAME?	5e-05	0.0116914	yes
GRMZM2G047368	GRMZM2G047368	-	7:41553958-41555454	rmr6_Control_T7	rmr6_Stresses_T7	OK	4.5692	11.0154	1.26951	2.29319	0.00065	0.0352346	yes
GRMZM2G047422	GRMZM2G047422	-	1:279637739-279638655	rmr6_Control_T7	rmr6_Stresses_T7	OK	2.18291	10.5449	2.27223	3.0566	5e-05	0.0116914	yes
GRMZM2G048121	GRMZM2G048121	-	1:113349057-113350674	rmr6_Control_T7	rmr6_Stresses_T7	OK	6.59489	17.2822	1.38987	2.69484	0.0003	0.0211698	yes
GRMZM2G048129	GRMZM2G048129	-	1:196085034-196086934	rmr6_Control_T7	rmr6_Stresses_T7	OK	3.367	9.23931	1.45632	2.78234	0.0001	0.0104542	yes
GRMZM2G048430	GRMZM2G048430	-	6:85585158-85586194	rmr6_Control_T7	rmr6_Stresses_T7	OK	5.29294	12.4646	1.2357	2.59714	0.0007	0.0370307	yes
GRMZM2G048555	GRMZM2G048555	-	10:133789305-133789536	rmr6_Control_T7	rmr6_Stresses_T7	OK	0	0.972519	inf	#NAME?	0.0003	0.0415968	yes
GRMZM2G049070	GRMZM2G049070	-	1:69295676-69297058	rmr6_Control_T7	rmr6_Stresses_T7	OK	1.00996	2.94857	1.54572	2.34845	0.00085	0.0418821	yes
GRMZM2G049185	GRMZM2G049185	-	4:36941405-36944215	rmr6_Control_T7	rmr6_Stresses_T7	OK	5.62391	14.128	1.32892	2.69808	0.0002	0.0166387	yes
GRMZM2G049229	GRMZM2G049229	-	9:112025168-112028072	rmr6_Control_T7	rmr6_Stresses_T7	OK	1.44068	4.02868	1.48356	3.21542	0.0001	0.0104542	yes
GRMZM2G049349	GRMZM2G049349	-	1:272284843-272287578	rmr6_Control_T7	rmr6_Stresses_T7	OK	5.21983	17.3172	1.73013	2.31527	0.0001	0.0104542	yes
GRMZM2G049675	GRMZM2G049675	-	5:175629507-175630860	rmr6_Control_T7	rmr6_Stresses_T7	OK	3.79633	10.6466	1.48772	2.89639	0.0002	0.0166387	yes
GRMZM2G049877	GRMZM2G049877	-	3:181871278-181874059	rmr6_Control_T7	rmr6_Stresses_T7	OK	0.531745	2.46105	2.21047	3.79399	0.00015	0.0256604	yes
GRMZM2G050216	GRMZM2G050216	-	2:15143944-15144725	rmr6_Control_T7	rmr6_Stresses_T7	OK	17.2866	51.6537	1.57921	3.05604	0.00025	0.0359245	yes
GRMZM2G050234	GRMZM2G050234	-	2:15139188-15141339	rmr6_Control_T7	rmr6_Stresses_T7	OK	2.93797	13.2592	2.17411	2.53833	0.00015	0.0256604	yes
GRMZM2G050307	GRMZM2G050307	-	4:197928238-197930898	rmr6_Control_T7	rmr6_Stresses_T7	OK	6.28099	27.4399	2.12721	3.01096	5e-05	0.0116914	yes
GRMZM2G050412	GRMZM2G050412	-	6:31707694-31709328	rmr6_Control_T7	rmr6_Stresses_T7	OK	45.0363	107.036	1.24894	2.35266	0.0007	0.0370307	yes
GRMZM2G050764	GRMZM2G050764	-	3:20711670-20712814	rmr6_Control_T7	rmr6_Stresses_T7	OK	4.09872	14.3794	1.81076	3.66619	0.00015	0.0256604	yes
GRMZM2G051185	GRMZM2G051185	-	4:220525588-220527951	rmr6_Control_T7	rmr6_Stresses_T7	OK	7.48188	16.6933	1.1578	2.29055	0.0009	0.0434253	yes
GRMZM2G052720	GRMZM2G052720	-	4:237684791-237686205	rmr6_Control_T7	rmr6_Stresses_T7	OK	3.25906	8.10049	1.31355	2.67065	0.0005	0.0290994	yes
GRMZM2G053121	GRMZM2G053121	-	7:147099300-147099545	rmr6_Control_T7	rmr6_Stresses_T7	OK	0	1.08143	inf	#NAME?	0.00015	0.0256604	yes
GRMZM2G053833	GRMZM2G053833	-	2:213975094-213976208	rmr6_Control_T7	rmr6_Stresses_T7	OK	0.537298	2.71521	2.33727	3.78402	0.00095	0.0446918	yes
GRMZM2G054807	GRMZM2G054807	-	3:180252598-180254787	rmr6_Control_T7	rmr6_Stresses_T7	OK	0.65716	3.36029	2.35427	3.36882	0.0001	0.0201617	yes
GRMZM2G055180	GRMZM2G055180	-	2:21347525-21348862	rmr6_Control_T7	rmr6_Stresses_T7	OK	2.85206	11.0167	1.94961	3.41969	5e-05	0.0116914	yes
GRMZM2G055698	GRMZM2G055698	-	1:3462299-3464276	rmr6_Control_T7	rmr6_Stresses_T7	OK	1.5151	4.87153	1.68496	2.84191	0.00045	0.0279601	yes
GRMZM2G056442	GRMZM2G056442	-	4:114298599-114306914	rmr6_Control_T7	rmr6_Stresses_T7	OK	0.506466	1.34983	1.41423	2.57021	0.00045	0.0279601	yes
GRMZM2G057086	GRMZM2G057086	-	2:59394765-59397105	rmr6_Control_T7	rmr6_Stresses_T7	OK	3.76936	9.64228	1.35505	2.91455	5e-05	0.00625269	yes
GRMZM2G057116	GRMZM2G057116	-	8:88471370-88472763	rmr6_Control_T7	rmr6_Stresses_T7	OK	2.27849	6.2646	1.45915	2.58966	0.0004	0.0259553	yes
GRMZM2G057509	GRMZM2G057509	-	6:2882013-2885585	rmr6_Control_T7	rmr6_Stresses_T7	OK	1.88285	4.75668	1.33703	2.29719	0.0004	0.0259553	yes
GRMZM2G057514	GRMZM2G057514	-	9:152329312-152332084	rmr6_Control_T7	rmr6_Stresses_T7	OK	1.55946	4.63626	1.57191	2.67547	0.0002	0.0166387	yes
GRMZM2G057672	GRMZM2G057672	-	9:2215418-2216139	rmr6_Control_T7	rmr6_Stresses_T7	OK	4.9969	14.5569	1.5426	2.9313	0.0002	0.0166387	yes
GRMZM2G057789	GRMZM2G057789	-	5:197758360-197759260	rmr6_Control_T7	rmr6_Stresses_T7	OK	6.20068	15.6991	1.34019	2.7081	0.00055	0.031138	yes
GRMZM2G058079	GRMZM2G058079	-	10:44454285-44454532	rmr6_Control_T7	rmr6_Stresses_T7	OK	0	1.12564	inf	#NAME?	0.00035	0.045052	yes
GRMZM2G058173	GRMZM2G058173	-	7:144872209-144875122	rmr6_Control_T7	rmr6_Stresses_T7	OK	68.9759	281.269	2.02778	2.23364	0.0002	0.0166387	yes
GRMZM2G058472	GRMZM2G058472	-	6:148164945-148170153	rmr6_Control_T7	rmr6_Stresses_T7	OK	2.10745	5.73972	1.44548	2.47322	0.00015	0.0141132	yes
GRMZM2G059129	GRMZM2G059129	-	1:187124769-187128858	rmr6_Control_T7	rmr6_Stresses_T7	OK	2.77102	6.1607	1.15268	2.25023	0.0008	0.0405303	yes
GRMZM2G059392	GRMZM2G059392	-	3:221618794-221626947	rmr6_Control_T7	rmr6_Stresses_T7	OK	31.2867	77.8612	1.31536	2.49072	0.0005	0.0290994	yes
GRMZM2G059397	GRMZM2G059397	-	1:210787421-210788637	rmr6_Control_T7	rmr6_Stresses_T7	OK	0.691939	4.25423	2.62018	3.63808	5e-05	0.0116914	yes
GRMZM2G059562	GRMZM2G059562	-	3:184872990-184874285	rmr6_Control_T7	rmr6_Stresses_T7	OK	0.0602755	1.49459	4.63204	2.73596	0.00025	0.0191458	yes
GRMZM2G059637	GRMZM2G059637	-	6:151656065-151659268	rmr6_Control_T7	rmr6_Stresses_T7	OK	1.11009	3.40403	1.61657	2.94158	5e-05	0.00625269	yes
GRMZM2G059693	GRMZM2G059693	-	8:125432313-125436769	rmr6_Control_T7	rmr6_Stresses_T7	OK	0.833745	3.64687	2.12898	2.86497	0.0001	0.0104542	yes
GRMZM2G059845	GRMZM2G059845	-	6:162756481-162759383	rmr6_Control_T7	rmr6_Stresses_T7	OK	7.29872	18.3898	1.33319	2.39929	0.00015	0.0141132	yes
GRMZM2G059964	GRMZM2G059964	-	1:269184122-269184774	rmr6_Control_T7	rmr6_Stresses_T7	OK	5.38743	17.6215	1.70967	2.25502	0.0001	0.0104542	yes
GRMZM2G060148	GRMZM2G060148	-	1:36224582-36227315	rmr6_Control_T7	rmr6_Stresses_T7	OK	0.749607	2.08297	1.47443	2.58791	0.0004	0.0259553	yes
GRMZM2G060525	GRMZM2G060525	-	10:89081617-89081980	rmr6_Control_T7	rmr6_Stresses_T7	OK	0	1.04293	inf	#NAME?	5e-05	0.0116914	yes
GRMZM2G060760	GRMZM2G060760	-	4:185025889-185027104	rmr6_Control_T7	rmr6_Stresses_T7	OK	7.35715	16.7949	1.19081	2.52076	0.0006	0.0328852	yes
GRMZM2G061723	GRMZM2G061723	-	3:219482151-219485065	rmr6_Control_T7	rmr6_Stresses_T7	OK	3.77984	10.7996	1.51458	3.06039	5e-05	0.00625269	yes
GRMZM2G061879	GRMZM2G061879	-	10:93409982-93414244	rmr6_Control_T7	rmr6_Stresses_T7	OK	6.28162	17.2281	1.45555	2.01498	0.0002	0.0166387	yes
GRMZM2G062151	GRMZM2G062151	-	5:193490360-193492637	rmr6_Control_T7	rmr6_Stresses_T7	OK	5.55895	12.6081	1.18146	2.55115	0.0007	0.0370307	yes
GRMZM2G062254	GRMZM2G062254	-	1:234334537-234334898	rmr6_Control_T7	rmr6_Stresses_T7	OK	0	0.574816	inf	#NAME?	5e-05	0.0116914	yes
GRMZM2G063048	GRMZM2G063048	-	1:59865303-59866740	rmr6_Control_T7	rmr6_Stresses_T7	OK	3.82358	10.4449	1.44981	2.41246	0.00015	0.0141132	yes
GRMZM2G063055	GRMZM2G063055	-	1:62229258-62230399	rmr6_Control_T7	rmr6_Stresses_T7	OK	1.10967	3.81757	1.78253	2.11388	0.00025	0.0191458	yes
GRMZM2G063693	GRMZM2G063693	-	9:999982-1003109	rmr6_Control_T7	rmr6_Stresses_T7	OK	0.350233	1.436	2.03567	2.17	0.00105	0.047529	yes
GRMZM2G064091	GRMZM2G064091	-	3:227172814-227175344	rmr6_Control_T7	rmr6_Stresses_T7	OK	0.870493	2.61496	1.58689	2.02353	0.00055	0.031138	yes
GRMZM2G064406	GRMZM2G064406	-	5:71409754-71413111	rmr6_Control_T7	rmr6_Stresses_T7	OK	1.86733	4.96251	1.41009	2.52342	0.00055	0.031138	yes
GRMZM2G064605	GRMZM2G064605	-	1:241529894-241531128	rmr6_Control_T7	rmr6_Stresses_T7	OK	11.0368	28.7206	1.37976	2.72734	0.0001	0.0104542	yes
GRMZM2G064744	GRMZM2G064744	-	3:227482799-227485105	rmr6_Control_T7	rmr6_Stresses_T7	OK	1.08419	3.75106	1.79068	2.60158	0.00035	0.023522	yes
GRMZM2G066213	GRMZM2G066213	-	2:140277027-140278736	rmr6_Control_T7	rmr6_Stresses_T7	OK	0.658082	2.86245	2.12091	3.14493	0.0001	0.0104542	yes
GRMZM2G066428	GRMZM2G066428	-	3:223036123-223037874	rmr6_Control_T7	rmr6_Stresses_T7	OK	1.16894	8.5023	2.86265	4.06354	5e-05	0.0116914	yes
GRMZM2G066618	GRMZM2G066618	-	4:141909302-141912941	rmr6_Control_T7	rmr6_Stresses_T7	OK	2.05514	5.02735	1.29056	2.79621	0.00025	0.0191458	yes
GRMZM2G066636	GRMZM2G066636	-	7:168240252-168242149	rmr6_Control_T7	rmr6_Stresses_T7	OK	3.8461	13.8144	1.8447	2.905	5e-05	0.0116914	yes
GRMZM2G067122	GRMZM2G067122	-	6:149153744-149156115	rmr6_Control_T7	rmr6_Stresses_T7	OK	2.9283	7.4778	1.35255	2.23089	0.0004	0.0259553	yes
GRMZM2G068239	GRMZM2G068239	-	4:92085373-92086981	rmr6_Control_T7	rmr6_Stresses_T7	OK	1.00845	3.43063	1.76633	2.94064	0.0001	0.0104542	yes
GRMZM2G068967	GRMZM2G068967	-	2:10793566-10794323	rmr6_Control_T7	rmr6_Stresses_T7	OK	0.970345	7.00606	2.85203	4.44663	5e-05	0.0116914	yes
GRMZM2G069082	GRMZM2G069082	-	7:141162776-141163747	rmr6_Control_T7	rmr6_Stresses_T7	OK	0.219778	4.43733	4.33557	3.26189	0.0004	0.0486363	yes
GRMZM2G069126	GRMZM2G069126	-	7:141170322-141171382	rmr6_Control_T7	rmr6_Stresses_T7	OK	0.0930399	4.13221	5.47292	3.08888	0.00035	0.045052	yes
GRMZM2G069237	GRMZM2G069237	-	7:141178322-141178950	rmr6_Control_T7	rmr6_Stresses_T7	OK	0	0.946443	inf	#NAME?	5e-05	0.0116914	yes
GRMZM2G069335	GRMZM2G069335	-	6:63696475-63697498	rmr6_Control_T7	rmr6_Stresses_T7	OK	0.285437	2.29098	3.00472	5.38486	0.00085	0.0418821	yes
GRMZM2G069523	GRMZM2G069523	-	2:77623376-77624767	rmr6_Control_T7	rmr6_Stresses_T7	OK	2.04759	5.63362	1.46014	2.62394	0.0003	0.0211698	yes
GRMZM2G069694	GRMZM2G069694	-	3:197351585-197353455	rmr6_Control_T7	rmr6_Stresses_T7	OK	3.38039	14.6681	2.11742	3.32189	0.00015	0.0256604	yes
GRMZM2G069911	GRMZM2G069911	-	9:23826466-23827831	rmr6_Control_T7	rmr6_Stresses_T7	OK	31.9303	85.3163	1.41789	2.12798	0.0003	0.0211698	yes
GRMZM2G070013	GRMZM2G070013	-	8:68491098-68491997	rmr6_Control_T7	rmr6_Stresses_T7	OK	1.36616	4.11753	1.59165	2.54052	0.00065	0.0352346	yes
GRMZM2G070092	GRMZM2G070092	-	10:120237307-120241532	rmr6_Control_T7	rmr6_Stresses_T7	OK	0.448821	1.41799	1.65963	2.90229	0.0002	0.0166387	yes
GRMZM2G070252	GRMZM2G070252	-	1:253566005-253570909	rmr6_Control_T7	rmr6_Stresses_T7	OK	7.78058	18.6677	1.2626	2.20762	0.00095	0.0446918	yes
GRMZM2G070520	GRMZM2G070520	-	8:29734574-29738266	rmr6_Control_T7	rmr6_Stresses_T7	OK	1.09116	2.90436	1.41236	2.27932	0.0001	0.0104542	yes
GRMZM2G070863	GRMZM2G070863	-	2:23128164-23137499	rmr6_Control_T7	rmr6_Stresses_T7	OK	3.24464	9.43636	1.54017	2.49791	0.0004	0.0486363	yes
GRMZM2G071277	GRMZM2G071277	-	5:196464512-196465575	rmr6_Control_T7	rmr6_Stresses_T7	OK	2.24946	11.6485	2.3725	5.01565	5e-05	0.0116914	yes
GRMZM2G071343	GRMZM2G071343	-	1:24777309-24785234	rmr6_Control_T7	rmr6_Stresses_T7	OK	0.808785	3.52531	2.12392	2.53791	0.0002	0.0312387	yes
GRMZM2G071720	GRMZM2G071720	-	2:220149766-220151003	rmr6_Control_T7	rmr6_Stresses_T7	OK	1.76217	7.45241	2.08036	2.78656	0.00025	0.0359245	yes
GRMZM2G071771	GRMZM2G071771	-	2:10831178-10831910	rmr6_Control_T7	rmr6_Stresses_T7	OK	4.00853	10.4273	1.37922	2.25459	0.0011	0.0488412	yes
GRMZM2G071907	GRMZM2G071907	-	2:11760866-11762535	rmr6_Control_T7	rmr6_Stresses_T7	OK	2.09065	5.2857	1.33814	2.33615	0.00085	0.0418821	yes
GRMZM2G072406	GRMZM2G072406	-	7:119954449-119956191	rmr6_Control_T7	rmr6_Stresses_T7	OK	1.70581	4.51984	1.40582	2.62768	0.00075	0.0386411	yes
GRMZM2G072808	GRMZM2G072808	-	3:180720547-180723394	rmr6_Control_T7	rmr6_Stresses_T7	OK	4.25607	14.5903	1.77741	2.97299	0.0001	0.0201617	yes
GRMZM2G073044	GRMZM2G073044	-	8:122998639-123000039	rmr6_Control_T7	rmr6_Stresses_T7	OK	1.9504	5.40803	1.47133	2.77085	0.0005	0.0290994	yes
GRMZM2G073310	GRMZM2G073310	-	6:149280693-149282368	rmr6_Control_T7	rmr6_Stresses_T7	OK	4.08858	9.83151	1.26581	2.84285	0.0003	0.0211698	yes
GRMZM2G073764	GRMZM2G073764	-	1:178315457-178316812	rmr6_Control_T7	rmr6_Stresses_T7	OK	7.69996	19.5842	1.34677	3.00357	0.00015	0.0141132	yes
GRMZM2G073928	GRMZM2G073928	-	2:161907175-161910550	rmr6_Control_T7	rmr6_Stresses_T7	OK	1.4383	3.31309	1.20381	2.28311	0.00075	0.0386411	yes
GRMZM2G073943	GRMZM2G073943	-	10:30375951-30377826	rmr6_Control_T7	rmr6_Stresses_T7	OK	7.03184	16.5016	1.23063	2.1667	0.0009	0.0434253	yes
GRMZM2G074540	GRMZM2G074540	-	8:144673929-144678879	rmr6_Control_T7	rmr6_Stresses_T7	OK	0.19971	0.887455	2.15177	3.03264	0.00035	0.023522	yes
GRMZM2G074599	GRMZM2G074599	-	3:223083221-223085568	rmr6_Control_T7	rmr6_Stresses_T7	OK	0.809784	2.22075	1.45544	2.15442	0.00045	0.0279601	yes
GRMZM2G074896	GRMZM2G074896	-	5:68452090-68454519	rmr6_Control_T7	rmr6_Stresses_T7	OK	16.4402	39.5333	1.26584	2.68257	0.00035	0.023522	yes
GRMZM2G075456	GRMZM2G075456	-	1:150233486-150235768	rmr6_Control_T7	rmr6_Stresses_T7	OK	5.11046	25.9744	2.34556	2.2575	0.0001	0.0201617	yes
GRMZM2G075461	GRMZM2G075461	-	2:213866058-213868082	rmr6_Control_T7	rmr6_Stresses_T7	OK	0.188149	1.38365	2.87853	3.5471	5e-05	0.00625269	yes
GRMZM2G075712	GRMZM2G075712	-	1:19260434-19261579	rmr6_Control_T7	rmr6_Stresses_T7	OK	2.53972	6.90331	1.44262	2.82464	0.0003	0.0211698	yes
GRMZM2G076417	GRMZM2G076417	-	7:33110803-33114090	rmr6_Control_T7	rmr6_Stresses_T7	OK	1.76997	4.41216	1.31776	2.95113	0.0011	0.0488412	yes
GRMZM2G076593	GRMZM2G076593	-	10:11087000-11089279	rmr6_Control_T7	rmr6_Stresses_T7	OK	0.806746	2.53926	1.65422	2.34051	0.0007	0.0370307	yes
GRMZM2G076844	GRMZM2G076844	-	2:14809965-14811030	rmr6_Control_T7	rmr6_Stresses_T7	OK	7.28909	32.1557	2.14126	3.77861	5e-05	0.0116914	yes
GRMZM2G076972	GRMZM2G076972	-	9:19814457-19815259	rmr6_Control_T7	rmr6_Stresses_T7	OK	4.61567	11.5126	1.3186	2.30852	0.00065	0.0352346	yes
GRMZM2G076987	GRMZM2G076987	-	7:154773678-154778123	rmr6_Control_T7	rmr6_Stresses_T7	OK	1.21766	2.89746	1.25068	2.08962	0.001	0.0462187	yes
GRMZM2G077181	GRMZM2G077181	-	1:291025056-291029456	rmr6_Control_T7	rmr6_Stresses_T7	OK	1.3639	3.52317	1.36914	2.54856	0.00045	0.0279601	yes
GRMZM2G077316	GRMZM2G077316	-	1:76740124-76741716	rmr6_Control_T7	rmr6_Stresses_T7	OK	4.17666	11.1745	1.41978	2.51419	5e-05	0.00625269	yes
GRMZM2G077809	GRMZM2G077809	-	3:164623340-164628257	rmr6_Control_T7	rmr6_Stresses_T7	OK	5.14517	12.8918	1.32517	2.43159	0.00025	0.0191458	yes
GRMZM2G078072	GRMZM2G078072	-	3:208699004-208699199	rmr6_Control_T7	rmr6_Stresses_T7	OK	0	2.40393	inf	#NAME?	5e-05	0.0116914	yes
GRMZM2G078465	GRMZM2G078465	-	7:140044081-140045870	rmr6_Control_T7	rmr6_Stresses_T7	OK	1.36591	7.77509	2.509	2.74205	5e-05	0.0116914	yes
GRMZM2G078500	GRMZM2G078500	-	3:172376581-172379604	rmr6_Control_T7	rmr6_Stresses_T7	OK	20.7715	46.765	1.17082	2.75929	0.0003	0.0211698	yes
GRMZM2G078820	GRMZM2G078820	-	6:97484060-97485484	rmr6_Control_T7	rmr6_Stresses_T7	OK	0.70764	3.08127	2.12244	2.8978	5e-05	0.00625269	yes
GRMZM2G078887	GRMZM2G078887	-	5:215406411-215407922	rmr6_Control_T7	rmr6_Stresses_T7	OK	15.6069	35.7382	1.19529	2.51681	0.00045	0.0279601	yes
GRMZM2G079430	GRMZM2G079430	-	3:201365938-201368174	rmr6_Control_T7	rmr6_Stresses_T7	OK	0.848031	2.44949	1.53029	1.93016	0.0011	0.0488412	yes
GRMZM2G079490	GRMZM2G079490	-	10:120691470-120693146	rmr6_Control_T7	rmr6_Stresses_T7	OK	4.78894	11.8973	1.31286	2.8374	0.00025	0.0191458	yes
GRMZM2G080516	GRMZM2G080516	-	10:139299145-139301101	rmr6_Control_T7	rmr6_Stresses_T7	OK	0.761647	2.75871	1.8568	2.63926	0.0001	0.0104542	yes
GRMZM2G080530	GRMZM2G080530	-	1:139470288-139474062	rmr6_Control_T7	rmr6_Stresses_T7	OK	12.4166	28.7372	1.21065	2.34507	0.0006	0.0328852	yes
GRMZM2G080567_O_1	GRMZM2G080567_O_1	-	7:165382467-165384037	rmr6_Control_T7	rmr6_Stresses_T7	OK	3.06603	7.83531	1.35362	2.50164	0.0004	0.0259553	yes
GRMZM2G081053	GRMZM2G081053	-	2:35195608-35204781	rmr6_Control_T7	rmr6_Stresses_T7	OK	0.727561	2.16469	1.57302	2.96338	0.00035	0.023522	yes
GRMZM2G081822	GRMZM2G081822	-	1:259240114-259241416	rmr6_Control_T7	rmr6_Stresses_T7	OK	3.25297	7.93811	1.28704	2.57524	0.0005	0.0290994	yes
GRMZM2G082520	GRMZM2G082520	-	9:116378673-116380544	rmr6_Control_T7	rmr6_Stresses_T7	OK	11.5939	31.0272	1.42017	2.58447	0.00025	0.0191458	yes
GRMZM2G082544	GRMZM2G082544	-	4:1152493-1154117	rmr6_Control_T7	rmr6_Stresses_T7	OK	1.93917	4.95605	1.35375	2.36265	0.00095	0.0446918	yes
GRMZM2G083456	GRMZM2G083456	-	9:129302848-129303035	rmr6_Control_T7	rmr6_Stresses_T7	OK	0	3.20966	inf	#NAME?	0.0002	0.0312387	yes
GRMZM2G083810	GRMZM2G083810	-	3:8887554-8888747	rmr6_Control_T7	rmr6_Stresses_T7	OK	1.71352	8.08489	2.23826	2.72998	5e-05	0.0116914	yes
GRMZM2G083894	GRMZM2G083894	-	7:132664459-132666065	rmr6_Control_T7	rmr6_Stresses_T7	OK	17.3617	36.4145	1.0686	2.32225	0.00085	0.0418821	yes
GRMZM2G084407	GRMZM2G084407	-	1:64153929-64156413	rmr6_Control_T7	rmr6_Stresses_T7	OK	16.7315	40.0499	1.25923	2.41805	0.00015	0.0141132	yes
GRMZM2G084786	GRMZM2G084786	-	3:135467281-135467562	rmr6_Control_T7	rmr6_Stresses_T7	OK	0	1.07196	inf	#NAME?	5e-05	0.0116914	yes
GRMZM2G084947	GRMZM2G084947	-	9:75927880-75929175	rmr6_Control_T7	rmr6_Stresses_T7	OK	1.61918	4.85183	1.58327	2.33461	0.00025	0.0191458	yes
GRMZM2G085086	GRMZM2G085086	-	2:84121510-84122601	rmr6_Control_T7	rmr6_Stresses_T7	OK	18.5368	51.4234	1.47203	2.71682	5e-05	0.00625269	yes
GRMZM2G085381	GRMZM2G085381	-	4:3260761-3263006	rmr6_Control_T7	rmr6_Stresses_T7	OK	6.26144	14.2344	1.18481	2.26293	0.00095	0.0446918	yes
GRMZM2G086163	GRMZM2G086163	-	1:11473517-11475856	rmr6_Control_T7	rmr6_Stresses_T7	OK	1.36429	6.01292	2.13992	3.48034	5e-05	0.0116914	yes
GRMZM2G086277	GRMZM2G086277	-	6:79660378-79662222	rmr6_Control_T7	rmr6_Stresses_T7	OK	1.23863	3.40994	1.46101	1.98448	0.0006	0.0328852	yes
GRMZM2G086496	GRMZM2G086496	-	10:80056273-80062526	rmr6_Control_T7	rmr6_Stresses_T7	OK	5.86044	12.9856	1.14783	2.74592	0.00075	0.0386411	yes
GRMZM2G086746	GRMZM2G086746	-	8:966738-967222	rmr6_Control_T7	rmr6_Stresses_T7	OK	0	0.594268	inf	#NAME?	5e-05	0.0116914	yes
GRMZM2G086841	GRMZM2G086841	-	9:104254132-104255299	rmr6_Control_T7	rmr6_Stresses_T7	OK	9.26663	23.9512	1.36998	2.58721	0.0006	0.0328852	yes
GRMZM2G087069	GRMZM2G087069	-	1:157265893-157267721	rmr6_Control_T7	rmr6_Stresses_T7	OK	4.43912	11.0678	1.31802	2.7157	0.00025	0.0191458	yes
GRMZM2G088613	GRMZM2G088613	-	1:166076723-166081866	rmr6_Control_T7	rmr6_Stresses_T7	OK	0.412011	1.11275	1.43338	2.23067	0.001	0.0462187	yes
GRMZM2G088819	GRMZM2G088819	-	2:182492509-182493406	rmr6_Control_T7	rmr6_Stresses_T7	OK	3.5205	8.83985	1.32824	2.25095	0.0009	0.0434253	yes
GRMZM2G088951	GRMZM2G088951	-	6:156443611-156447700	rmr6_Control_T7	rmr6_Stresses_T7	OK	2.02433	5.4654	1.43288	2.6172	0.00045	0.0279601	yes
GRMZM2G090010	GRMZM2G090010	-	4:26450894-26455727	rmr6_Control_T7	rmr6_Stresses_T7	OK	6.12928	16.9998	1.47173	2.59815	0.0011	0.0488412	yes
GRMZM2G090568	GRMZM2G090568	-	1:7153869-7156146	rmr6_Control_T7	rmr6_Stresses_T7	OK	3.33639	9.85615	1.56274	2.62636	5e-05	0.00625269	yes
GRMZM2G090584	GRMZM2G090584	-	3:26258972-26261493	rmr6_Control_T7	rmr6_Stresses_T7	OK	2.18484	6.81691	1.64159	3.40246	0.00035	0.045052	yes
GRMZM2G091540	GRMZM2G091540	-	3:204651105-204656000	rmr6_Control_T7	rmr6_Stresses_T7	OK	2.01866	5.85197	1.53552	2.77298	0.0003	0.0211698	yes
GRMZM2G091857	GRMZM2G091857	-	2:175208054-175209178	rmr6_Control_T7	rmr6_Stresses_T7	OK	1.96877	6.81058	1.79049	3.6564	0.00015	0.0141132	yes
GRMZM2G093276	GRMZM2G093276	-	7:21809954-21811964	rmr6_Control_T7	rmr6_Stresses_T7	OK	2.6926	7.38084	1.45478	3.24872	0.0002	0.0166387	yes
GRMZM2G093951	GRMZM2G093951	-	1:228726211-228727736	rmr6_Control_T7	rmr6_Stresses_T7	OK	1.92069	5.16218	1.42636	2.78226	0.00055	0.031138	yes
GRMZM2G094168	GRMZM2G094168	-	1:98770474-98772437	rmr6_Control_T7	rmr6_Stresses_T7	OK	1.32242	3.94158	1.57559	2.54167	0.0005	0.0290994	yes
GRMZM2G094599	GRMZM2G094599	-	5:39438545-39441048	rmr6_Control_T7	rmr6_Stresses_T7	OK	0.635544	1.66282	1.38757	2.20267	0.0007	0.0370307	yes
GRMZM2G095873	GRMZM2G095873	-	4:202250463-202252939	rmr6_Control_T7	rmr6_Stresses_T7	OK	3.06419	9.91775	1.69451	3.60655	0.0001	0.0104542	yes
GRMZM2G097074	GRMZM2G097074	-	2:134248794-134249000	rmr6_Control_T7	rmr6_Stresses_T7	OK	2.14812	0	#NAME?	#NAME?	0.0002	0.0312387	yes
GRMZM2G097135	GRMZM2G097135	-	4:21342653-21344213	rmr6_Control_T7	rmr6_Stresses_T7	OK	0.955112	3.25667	1.76965	2.15117	0.0001	0.0104542	yes
GRMZM2G097704	GRMZM2G097704	-	5:191140732-191142771	rmr6_Control_T7	rmr6_Stresses_T7	OK	2.06368	7.65767	1.89169	3.98717	0.0004	0.0486363	yes
GRMZM2G097900	GRMZM2G097900	-	8:12992174-12993622	rmr6_Control_T7	rmr6_Stresses_T7	OK	8.74379	26.4593	1.59745	3.53467	0.0001	0.0201617	yes
GRMZM2G098517	GRMZM2G098517	-	7:161325636-161329188	rmr6_Control_T7	rmr6_Stresses_T7	OK	1.95555	7.45331	1.9303	2.76524	0.0001	0.0104542	yes
GRMZM2G098588	GRMZM2G098588	-	6:60351764-60351998	rmr6_Control_T7	rmr6_Stresses_T7	OK	0	0.98307	inf	#NAME?	0.00075	0.0386411	yes
GRMZM2G098637	GRMZM2G098637	-	2:234898159-234900736	rmr6_Control_T7	rmr6_Stresses_T7	OK	2.07471	5.45758	1.39535	2.63893	0.00055	0.031138	yes
GRMZM2G098696	GRMZM2G098696	-	4:195298839-195300584	rmr6_Control_T7	rmr6_Stresses_T7	OK	1.32652	5.58613	2.0742	2.60924	0.00035	0.045052	yes
GRMZM2G098875	GRMZM2G098875	-	9:144554989-144558045	rmr6_Control_T7	rmr6_Stresses_T7	OK	0.337622	1.17859	1.80358	2.4659	0.0006	0.0328852	yes
GRMZM2G099467	GRMZM2G099467	-	1:83410151-83414307	rmr6_Control_T7	rmr6_Stresses_T7	OK	9.59048	35.132	1.87311	3.08708	0.00015	0.0256604	yes
GRMZM2G099483	GRMZM2G099483	-	8:23892721-23895045	rmr6_Control_T7	rmr6_Stresses_T7	OK	5.11014	13.7899	1.43218	2.88894	0.0001	0.0104542	yes
GRMZM2G100158	GRMZM2G100158	-	5:22675579-22678984	rmr6_Control_T7	rmr6_Stresses_T7	OK	3.90304	9.35984	1.26188	2.70075	0.0004	0.0259553	yes
GRMZM2G100754	GRMZM2G100754	-	4:193199882-193201794	rmr6_Control_T7	rmr6_Stresses_T7	OK	0.890804	3.16561	1.8293	2.77768	5e-05	0.00625269	yes
GRMZM2G101245	GRMZM2G101245	-	1:208322939-208325557	rmr6_Control_T7	rmr6_Stresses_T7	OK	1.94681	5.02475	1.36794	2.32653	0.00095	0.0446918	yes
GRMZM2G102079	GRMZM2G102079	-	7:6540481-6542475	rmr6_Control_T7	rmr6_Stresses_T7	OK	3.40068	8.90347	1.38854	3.07761	0.0005	0.0290994	yes
GRMZM2G102352	GRMZM2G102352	-	5:88951423-88951717	rmr6_Control_T7	rmr6_Stresses_T7	OK	0	2.46175	inf	#NAME?	5e-05	0.0116914	yes
GRMZM2G102737	GRMZM2G102737	-	6:41107873-41110664	rmr6_Control_T7	rmr6_Stresses_T7	OK	3.69594	9.14522	1.30708	2.46839	0.0003	0.0211698	yes
GRMZM2G103013	GRMZM2G103013	-	4:205984468-205985341	rmr6_Control_T7	rmr6_Stresses_T7	OK	1.64977	5.65589	1.77749	2.28992	0.00035	0.023522	yes
GRMZM2G103197	GRMZM2G103197	-	1:204480366-204481910	rmr6_Control_T7	rmr6_Stresses_T7	OK	16.6231	47.2236	1.50632	2.84293	5e-05	0.00625269	yes
GRMZM2G104347	GRMZM2G104347	-	9:98204356-98207756	rmr6_Control_T7	rmr6_Stresses_T7	OK	1.0194	2.62407	1.36409	2.19749	0.00095	0.0446918	yes
GRMZM2G104626	GRMZM2G104626	-	9:143183573-143186403	rmr6_Control_T7	rmr6_Stresses_T7	OK	1.78866	4.22426	1.23982	2.63536	0.00045	0.0279601	yes
GRMZM2G104783	GRMZM2G104783	-	4:216113548-216116085	rmr6_Control_T7	rmr6_Stresses_T7	OK	3.98155	10.3674	1.38065	2.51549	0.00025	0.0191458	yes
GRMZM2G104843	GRMZM2G104843	-	2:45820626-45825130	rmr6_Control_T7	rmr6_Stresses_T7	OK	5.58891	14.2399	1.3493	2.92558	0.00045	0.0279601	yes
GRMZM2G105954	GRMZM2G105954	-	4:57970814-57976241	rmr6_Control_T7	rmr6_Stresses_T7	OK	0.476485	1.63029	1.77462	1.70155	0.0006	0.0328852	yes
GRMZM2G105987	GRMZM2G105987	-	5:25048331-25050001	rmr6_Control_T7	rmr6_Stresses_T7	OK	0.52696	2.57045	2.28625	3.41558	5e-05	0.0116914	yes
GRMZM2G106588	GRMZM2G106588	-	7:1791267-1792601	rmr6_Control_T7	rmr6_Stresses_T7	OK	1.85739	5.73534	1.6266	2.2434	0.0009	0.0434253	yes
GRMZM2G106622	GRMZM2G106622	-	10:14307489-14310723	rmr6_Control_T7	rmr6_Stresses_T7	OK	1.94378	5.12149	1.3977	1.87297	0.0006	0.0328852	yes
GRMZM2G106792_O_1	GRMZM2G106792_O_1	-	10:148253984-148256272	rmr6_Control_T7	rmr6_Stresses_T7	OK	4.32322	14.4704	1.74293	2.12286	0.0004	0.0486363	yes
GRMZM2G106819	GRMZM2G106819	-	8:124326718-124327641	rmr6_Control_T7	rmr6_Stresses_T7	OK	5.54645	19.1763	1.78969	2.88299	5e-05	0.00625269	yes
GRMZM2G106945	GRMZM2G106945	-	3:149591736-149593176	rmr6_Control_T7	rmr6_Stresses_T7	OK	10.0795	25.1318	1.31809	2.84675	0.00035	0.023522	yes
GRMZM2G106950	GRMZM2G106950	-	7:82352130-82358119	rmr6_Control_T7	rmr6_Stresses_T7	OK	1.54639	4.20728	1.44399	2.52504	0.00025	0.0191458	yes
GRMZM2G107027	GRMZM2G107027	-	6:103485513-103487765	rmr6_Control_T7	rmr6_Stresses_T7	OK	2.33961	6.36218	1.44325	2.8153	0.0004	0.0259553	yes
GRMZM2G107495	GRMZM2G107495	-	1:67437170-67439279	rmr6_Control_T7	rmr6_Stresses_T7	OK	5.11583	12.3954	1.27677	1.92198	0.00085	0.0418821	yes
GRMZM2G108003	GRMZM2G108003	-	1:211246762-211247955	rmr6_Control_T7	rmr6_Stresses_T7	OK	7.89166	21.2469	1.42885	1.99168	0.00055	0.031138	yes
GRMZM2G108537	GRMZM2G108537	-	6:109709745-109712076	rmr6_Control_T7	rmr6_Stresses_T7	OK	2.81143	6.6621	1.24467	2.32118	0.0009	0.0434253	yes
GRMZM2G109130	GRMZM2G109130	-	1:264266380-264271190	rmr6_Control_T7	rmr6_Stresses_T7	OK	0.348871	1.96972	2.49722	2.35822	5e-05	0.0116914	yes
GRMZM2G110135	GRMZM2G110135	-	1:182569439-182570779	rmr6_Control_T7	rmr6_Stresses_T7	OK	0.308102	1.43142	2.21597	2.55327	0.0004	0.0259553	yes
GRMZM2G110192	GRMZM2G110192	-	4:159750699-159753203	rmr6_Control_T7	rmr6_Stresses_T7	OK	7.71107	28.2732	1.87443	2.36861	0.00015	0.0141132	yes
GRMZM2G110504	GRMZM2G110504	-	8:6920227-6921126	rmr6_Control_T7	rmr6_Stresses_T7	OK	43.6047	114.6	1.39405	2.26875	0.00055	0.031138	yes
GRMZM2G112284	GRMZM2G112284	-	8:96141389-96143770	rmr6_Control_T7	rmr6_Stresses_T7	OK	1.80676	4.87518	1.43205	2.63495	0.00105	0.047529	yes
GRMZM2G112629	GRMZM2G112629	-	3:29613766-29617374	rmr6_Control_T7	rmr6_Stresses_T7	OK	2.14782	8.27732	1.94629	3.35048	0.00015	0.0141132	yes
GRMZM2G113060	GRMZM2G113060	-	9:149648094-149649451	rmr6_Control_T7	rmr6_Stresses_T7	OK	0.69006	2.61721	1.92323	3.01713	0.0002	0.0166387	yes
GRMZM2G113724	GRMZM2G113724	-	1:183830202-183830358	rmr6_Control_T7	rmr6_Stresses_T7	OK	0	4.03537	inf	#NAME?	0.0003	0.0415968	yes
GRMZM2G114552	GRMZM2G114552	-	3:23898038-23899690	rmr6_Control_T7	rmr6_Stresses_T7	OK	1.11879	3.32003	1.56926	2.36924	0.00015	0.0141132	yes
GRMZM2G114588	GRMZM2G114588	-	8:29383487-29384652	rmr6_Control_T7	rmr6_Stresses_T7	OK	1.53058	6.62319	2.11345	3.072	0.0002	0.0312387	yes
GRMZM2G115462	GRMZM2G115462	-	1:188419946-188420395	rmr6_Control_T7	rmr6_Stresses_T7	OK	0	0.842015	inf	#NAME?	0.0002	0.0312387	yes
GRMZM2G115491	GRMZM2G115491	-	5:168933070-168934219	rmr6_Control_T7	rmr6_Stresses_T7	OK	3.67447	9.20654	1.32512	2.64917	0.00045	0.0279601	yes
GRMZM2G115773	GRMZM2G115773	-	7:82965086-82967426	rmr6_Control_T7	rmr6_Stresses_T7	OK	0.962832	2.97096	1.62557	2.6995	5e-05	0.00625269	yes
GRMZM2G116685	GRMZM2G116685	-	6:2592674-2595500	rmr6_Control_T7	rmr6_Stresses_T7	OK	0.179171	0.844398	2.23659	3.18294	0.0002	0.0166387	yes
GRMZM2G116846	GRMZM2G116846	-	1:31246754-31249123	rmr6_Control_T7	rmr6_Stresses_T7	OK	12.1438	29.4959	1.2803	2.6223	5e-05	0.00625269	yes
GRMZM2G117007_O_1	GRMZM2G117007_O_1	-	8:130574123-130576060	rmr6_Control_T7	rmr6_Stresses_T7	OK	3.84593	13.7812	1.84129	3.20149	0.00025	0.0359245	yes
GRMZM2G117164	GRMZM2G117164	-	5:190526952-190528628	rmr6_Control_T7	rmr6_Stresses_T7	OK	2.72884	8.08761	1.56742	2.30734	0.0002	0.0166387	yes
GRMZM2G117963	GRMZM2G117963	-	5:27080629-27082543	rmr6_Control_T7	rmr6_Stresses_T7	OK	0.444259	2.04666	2.2038	3.17274	5e-05	0.00625269	yes
GRMZM2G118628	GRMZM2G118628	-	4:16624731-16627778	rmr6_Control_T7	rmr6_Stresses_T7	OK	0.406037	1.17745	1.53599	2.45832	0.00085	0.0418821	yes
GRMZM2G119583	GRMZM2G119583	-	6:24318396-24320624	rmr6_Control_T7	rmr6_Stresses_T7	OK	4.47469	12.1714	1.44364	2.53787	0.00015	0.0141132	yes
GRMZM2G119783	GRMZM2G119783	-	10:69098781-69100591	rmr6_Control_T7	rmr6_Stresses_T7	OK	37.2767	84.5835	1.1821	2.20274	0.001	0.0462187	yes
GRMZM2G120320	GRMZM2G120320	-	5:92841737-92843574	rmr6_Control_T7	rmr6_Stresses_T7	OK	16.1668	45.1874	1.48288	2.94129	5e-05	0.00625269	yes
GRMZM2G121333	GRMZM2G121333	-	9:23466256-23469699	rmr6_Control_T7	rmr6_Stresses_T7	OK	5.25281	11.8707	1.17625	2.65023	0.0007	0.0370307	yes
GRMZM2G121700	GRMZM2G121700	-	2:38821154-38822873	rmr6_Control_T7	rmr6_Stresses_T7	OK	2.53041	9.36338	1.88766	2.88375	0.00035	0.045052	yes
GRMZM2G122028	GRMZM2G122028	-	3:215559622-215561400	rmr6_Control_T7	rmr6_Stresses_T7	OK	0.264097	1.41125	2.41784	3.05189	0.0001	0.0104542	yes
GRMZM2G122073	GRMZM2G122073	-	4:1047703-1049444	rmr6_Control_T7	rmr6_Stresses_T7	OK	1.94605	6.74724	1.79375	2.93298	5e-05	0.00625269	yes
GRMZM2G122231	GRMZM2G122231	-	5:213103735-213107678	rmr6_Control_T7	rmr6_Stresses_T7	OK	2.60268	6.83211	1.39233	2.71501	5e-05	0.00625269	yes
GRMZM2G122584	GRMZM2G122584	-	3:209159594-209160447	rmr6_Control_T7	rmr6_Stresses_T7	OK	6.70255	18.3799	1.45535	2.77823	5e-05	0.00625269	yes
GRMZM2G122762	GRMZM2G122762	-	3:222705613-222707543	rmr6_Control_T7	rmr6_Stresses_T7	OK	0.624827	2.3192	1.8921	3.10477	0.0001	0.0104542	yes
GRMZM2G123519	GRMZM2G123519	-	3:1725965-1729468	rmr6_Control_T7	rmr6_Stresses_T7	OK	8.51704	93.2425	3.45256	5.11058	5e-05	0.0116914	yes
GRMZM2G123667	GRMZM2G123667	-	4:208153196-208156017	rmr6_Control_T7	rmr6_Stresses_T7	OK	3.88155	11.6999	1.5918	2.84997	0.0002	0.0166387	yes
GRMZM2G124011	GRMZM2G124011	-	2:195135263-195136246	rmr6_Control_T7	rmr6_Stresses_T7	OK	0.666597	3.17095	2.25003	3.79981	0.0005	0.0290994	yes
GRMZM2G124759	GRMZM2G124759	-	8:133098809-133100443	rmr6_Control_T7	rmr6_Stresses_T7	OK	22.5629	74.4424	1.72217	2.6624	5e-05	0.00625269	yes
GRMZM2G125034	GRMZM2G125034	-	6:153977979-153980913	rmr6_Control_T7	rmr6_Stresses_T7	OK	2.51531	13.9334	2.46974	4.65256	5e-05	0.0116914	yes
GRMZM2G125314	GRMZM2G125314	-	1:67134760-67136668	rmr6_Control_T7	rmr6_Stresses_T7	OK	1.854	5.02593	1.43875	2.71656	0.0003	0.0211698	yes
GRMZM2G125482	GRMZM2G125482	-	2:184907574-184909958	rmr6_Control_T7	rmr6_Stresses_T7	OK	1.95916	8.62097	2.13762	2.64817	0.00015	0.0256604	yes
GRMZM2G125653	GRMZM2G125653	-	7:115336588-115338419	rmr6_Control_T7	rmr6_Stresses_T7	OK	11.7313	41.4323	1.82039	3.00696	5e-05	0.00625269	yes
GRMZM2G126682	GRMZM2G126682	-	9:151998324-152000204	rmr6_Control_T7	rmr6_Stresses_T7	OK	4.43735	10.9926	1.30876	2.60399	0.00025	0.0191458	yes
GRMZM2G126749	GRMZM2G126749	-	3:21375546-21378108	rmr6_Control_T7	rmr6_Stresses_T7	OK	1.83721	5.83598	1.66746	3.14107	0.0002	0.0312387	yes
GRMZM2G126772	GRMZM2G126772	-	5:77690006-77692090	rmr6_Control_T7	rmr6_Stresses_T7	OK	1.46795	4.31197	1.55454	2.05597	0.00025	0.0191458	yes
GRMZM2G127690	GRMZM2G127690	-	4:111918727-111920284	rmr6_Control_T7	rmr6_Stresses_T7	OK	0.0954156	1.33688	3.8085	3.50522	0.00025	0.0191458	yes
GRMZM2G128434	GRMZM2G128434	-	7:83065174-83073766	rmr6_Control_T7	rmr6_Stresses_T7	OK	1.35887	3.53285	1.37843	2.50264	0.0006	0.0328852	yes
GRMZM2G129189	GRMZM2G129189	-	5:182569000-182570164	rmr6_Control_T7	rmr6_Stresses_T7	OK	8.27925	19.5651	1.24071	2.18086	0.00075	0.0386411	yes
GRMZM2G129357	GRMZM2G129357	-	7:5520894-5524522	rmr6_Control_T7	rmr6_Stresses_T7	OK	4.1507	10.628	1.35644	2.37674	0.00035	0.023522	yes
GRMZM2G129815	GRMZM2G129815	-	9:134341873-134342886	rmr6_Control_T7	rmr6_Stresses_T7	OK	1.98756	5.69383	1.5184	3.10378	0.0005	0.0290994	yes
GRMZM2G130333	GRMZM2G130333	-	3:216556111-216559740	rmr6_Control_T7	rmr6_Stresses_T7	OK	1.34784	3.11353	1.2079	2.03276	0.0011	0.0488412	yes
GRMZM2G131055	GRMZM2G131055	-	8:55451580-55453873	rmr6_Control_T7	rmr6_Stresses_T7	OK	1.25254	7.78612	2.63604	4.31332	5e-05	0.0116914	yes
GRMZM2G131179	GRMZM2G131179	-	10:143198823-143199018	rmr6_Control_T7	rmr6_Stresses_T7	OK	1.77944	0	#NAME?	#NAME?	0.0002	0.0166387	yes
GRMZM2G131409	GRMZM2G131409	-	4:2060576-2061511	rmr6_Control_T7	rmr6_Stresses_T7	OK	0.700247	3.03306	2.11484	2.69892	0.0001	0.0104542	yes
GRMZM2G132169	GRMZM2G132169	-	3:183701012-183703536	rmr6_Control_T7	rmr6_Stresses_T7	OK	2.52602	9.15498	1.85769	3.06026	0.00025	0.0359245	yes
GRMZM2G132185	GRMZM2G132185	-	8:171200008-171201130	rmr6_Control_T7	rmr6_Stresses_T7	OK	7.94265	19.822	1.31941	2.70512	0.00025	0.0191458	yes
GRMZM2G132367	GRMZM2G132367	-	1:19250087-19252388	rmr6_Control_T7	rmr6_Stresses_T7	OK	2.14034	5.7205	1.4183	2.77739	0.00025	0.0191458	yes
GRMZM2G132442	GRMZM2G132442	-	6:142847162-142849286	rmr6_Control_T7	rmr6_Stresses_T7	OK	8.43552	18.8256	1.15814	2.40651	0.0008	0.0405303	yes
GRMZM2G132461	GRMZM2G132461	-	6:142836585-142839734	rmr6_Control_T7	rmr6_Stresses_T7	OK	7.92307	19.776	1.31962	2.61494	0.0002	0.0166387	yes
GRMZM2G132886	GRMZM2G132886	-	3:147000238-147002051	rmr6_Control_T7	rmr6_Stresses_T7	OK	2.77705	7.34393	1.403	2.47037	0.00025	0.0191458	yes
GRMZM2G133394	GRMZM2G133394	-	4:68347648-68349655	rmr6_Control_T7	rmr6_Stresses_T7	OK	1.62719	4.35559	1.42049	2.618	0.0006	0.0328852	yes
GRMZM2G134023	GRMZM2G134023	-	4:156218330-156219514	rmr6_Control_T7	rmr6_Stresses_T7	OK	4.1212	11.6887	1.50398	3.00105	0.00015	0.0141132	yes
GRMZM2G134334	GRMZM2G134334	-	2:190221216-190222430	rmr6_Control_T7	rmr6_Stresses_T7	OK	4.21915	18.9563	2.16765	3.33478	5e-05	0.0116914	yes
GRMZM2G134476	GRMZM2G134476	-	9:137023002-137024849	rmr6_Control_T7	rmr6_Stresses_T7	OK	3.90831	11.7148	1.58372	2.46542	0.00015	0.0141132	yes
GRMZM2G135108	GRMZM2G135108	-	6:125194485-125196087	rmr6_Control_T7	rmr6_Stresses_T7	OK	5.04132	14.0634	1.48007	2.93785	5e-05	0.00625269	yes
GRMZM2G136081	GRMZM2G136081	-	1:12850923-12852768	rmr6_Control_T7	rmr6_Stresses_T7	OK	5.12227	12.9445	1.33749	2.85459	0.0004	0.0486363	yes
GRMZM2G136300	GRMZM2G136300	-	9:75178374-75189228	rmr6_Control_T7	rmr6_Stresses_T7	OK	0.713318	2.45677	1.78414	2.30717	0.0003	0.0211698	yes
GRMZM2G136580	GRMZM2G136580	-	7:170874734-170877109	rmr6_Control_T7	rmr6_Stresses_T7	OK	2.42116	9.76668	2.01217	3.22714	0.0001	0.0104542	yes
GRMZM2G136857	GRMZM2G136857	-	6:44984303-44985947	rmr6_Control_T7	rmr6_Stresses_T7	OK	0.265121	1.53242	2.53109	2.41137	0.00035	0.023522	yes
GRMZM2G136884	GRMZM2G136884	-	7:164117974-164119991	rmr6_Control_T7	rmr6_Stresses_T7	OK	0.0978511	0.681099	2.79921	3.14134	0.0009	0.0434253	yes
GRMZM2G137046	GRMZM2G137046	-	5:112670142-112675320	rmr6_Control_T7	rmr6_Stresses_T7	OK	2.6346	8.26743	1.64985	2.70867	5e-05	0.00625269	yes
GRMZM2G137341	GRMZM2G137341	-	5:195885969-195887098	rmr6_Control_T7	rmr6_Stresses_T7	OK	0.414266	2.75709	2.73452	4.51712	5e-05	0.00625269	yes
GRMZM2G137821	GRMZM2G137821	-	1:43673573-43674188	rmr6_Control_T7	rmr6_Stresses_T7	OK	3.8689	12.4931	1.69114	2.69239	0.0001	0.0104542	yes
GRMZM2G138248	GRMZM2G138248	-	9:79214247-79216270	rmr6_Control_T7	rmr6_Stresses_T7	OK	1.04009	3.97822	1.93541	3.35932	0.00015	0.0256604	yes
GRMZM2G138396	GRMZM2G138396	-	2:186957471-186958546	rmr6_Control_T7	rmr6_Stresses_T7	OK	0.120779	3.16698	4.71266	4.11914	5e-05	0.00625269	yes
GRMZM2G138541	GRMZM2G138541	-	1:266578802-266585351	rmr6_Control_T7	rmr6_Stresses_T7	OK	0	1.31341	inf	#NAME?	5e-05	0.0116914	yes
GRMZM2G139765	GRMZM2G139765	-	5:188716604-188718676	rmr6_Control_T7	rmr6_Stresses_T7	OK	0.438193	1.34876	1.62199	2.07121	0.00105	0.047529	yes
GRMZM2G140667	GRMZM2G140667	-	2:219258175-219261097	rmr6_Control_T7	rmr6_Stresses_T7	OK	49.8093	119.187	1.25874	2.13463	0.0008	0.0405303	yes
GRMZM2G140909	GRMZM2G140909	-	7:126864349-126866304	rmr6_Control_T7	rmr6_Stresses_T7	OK	0.463912	1.86361	2.00618	2.13881	0.00015	0.0141132	yes
GRMZM2G141299	GRMZM2G141299	-	3:198284413-198286315	rmr6_Control_T7	rmr6_Stresses_T7	OK	4.85665	11.8295	1.28435	2.47742	0.00095	0.0446918	yes
GRMZM2G142709	GRMZM2G142709	-	5:205803520-205805374	rmr6_Control_T7	rmr6_Stresses_T7	OK	4.97136	12.7984	1.36425	2.89422	0.0001	0.0104542	yes
GRMZM2G142891	GRMZM2G142891	-	10:8609825-8611615	rmr6_Control_T7	rmr6_Stresses_T7	OK	25.0125	84.4689	1.75577	2.67433	0.00015	0.0256604	yes
GRMZM2G142898	GRMZM2G142898	-	7:117546196-117550989	rmr6_Control_T7	rmr6_Stresses_T7	OK	6.62221	14.7871	1.15895	2.30185	0.0008	0.0405303	yes
GRMZM2G143204	GRMZM2G143204	-	1:278228856-278232499	rmr6_Control_T7	rmr6_Stresses_T7	OK	0.658184	2.62181	1.994	3.30838	0.0001	0.0104542	yes
GRMZM2G143357	GRMZM2G143357	-	4:96832611-96834891	rmr6_Control_T7	rmr6_Stresses_T7	OK	3.95223	8.7802	1.15159	2.193	0.00075	0.0386411	yes
GRMZM2G143998	GRMZM2G143998	-	5:2250068-2252861	rmr6_Control_T7	rmr6_Stresses_T7	OK	1.92675	5.36501	1.47741	2.39547	0.00045	0.0279601	yes
GRMZM2G144024	GRMZM2G144024	-	5:2269176-2269949	rmr6_Control_T7	rmr6_Stresses_T7	OK	1.24249	4.59266	1.88609	2.76876	0.0003	0.0211698	yes
GRMZM2G144421	GRMZM2G144421	-	9:21822146-21823304	rmr6_Control_T7	rmr6_Stresses_T7	OK	1.40477	3.70398	1.39875	2.38811	0.0009	0.0434253	yes
GRMZM2G144997	GRMZM2G144997	-	1:52759071-52760172	rmr6_Control_T7	rmr6_Stresses_T7	OK	4.73892	16.8123	1.82689	3.18466	0.0004	0.0486363	yes
GRMZM2G145374	GRMZM2G145374	-	3:161608124-161609667	rmr6_Control_T7	rmr6_Stresses_T7	OK	2.88426	7.33588	1.34677	2.84899	0.00015	0.0141132	yes
GRMZM2G145412	GRMZM2G145412	-	1:244885426-244886628	rmr6_Control_T7	rmr6_Stresses_T7	OK	2.07659	15.647	2.9136	3.98058	5e-05	0.0116914	yes
GRMZM2G145444	GRMZM2G145444	-	5:98692286-98694146	rmr6_Control_T7	rmr6_Stresses_T7	OK	2.45305	8.52506	1.79713	3.61312	0.0001	0.0201617	yes
GRMZM2G145458	GRMZM2G145458	-	1:244892946-244893692	rmr6_Control_T7	rmr6_Stresses_T7	OK	0.869487	10.9136	3.64982	3.999	5e-05	0.0116914	yes
GRMZM2G146028	GRMZM2G146028	-	4:234986413-234987698	rmr6_Control_T7	rmr6_Stresses_T7	OK	0.584846	2.32553	1.99143	2.24263	0.0001	0.0104542	yes
GRMZM2G146614	GRMZM2G146614	-	5:87758519-87759788	rmr6_Control_T7	rmr6_Stresses_T7	OK	3.62461	19.261	2.40978	4.85487	5e-05	0.0116914	yes
GRMZM2G147014	GRMZM2G147014	-	5:193902114-193903647	rmr6_Control_T7	rmr6_Stresses_T7	OK	9.91582	22.4663	1.17996	2.32571	0.00055	0.031138	yes
GRMZM2G147319	GRMZM2G147319	-	9:23019887-23022301	rmr6_Control_T7	rmr6_Stresses_T7	OK	8.15608	49.3862	2.59816	2.44075	5e-05	0.0116914	yes
GRMZM2G147544	GRMZM2G147544	-	8:166741540-166744187	rmr6_Control_T7	rmr6_Stresses_T7	OK	0.395699	1.72476	2.12392	3.60211	0.0003	0.0211698	yes
GRMZM2G148090	GRMZM2G148090	-	9:156245114-156247188	rmr6_Control_T7	rmr6_Stresses_T7	OK	6.72208	15.426	1.19838	2.26948	0.00085	0.0418821	yes
GRMZM2G149024	GRMZM2G149024	-	1:256720151-256721893	rmr6_Control_T7	rmr6_Stresses_T7	OK	0.679723	3.15727	2.21566	3.18729	0.0001	0.0104542	yes
GRMZM2G149347	GRMZM2G149347	-	6:166060983-166063087	rmr6_Control_T7	rmr6_Stresses_T7	OK	0.268803	1.28468	2.25679	2.58976	0.00065	0.0352346	yes
GRMZM2G149636	GRMZM2G149636	-	1:33427558-33429776	rmr6_Control_T7	rmr6_Stresses_T7	OK	3.44334	9.82246	1.51228	3.12313	5e-05	0.00625269	yes
GRMZM2G150688	GRMZM2G150688	-	1:256145756-256146645	rmr6_Control_T7	rmr6_Stresses_T7	OK	23.427	69.809	1.57524	2.74963	0.00015	0.0256604	yes
GRMZM2G151249	GRMZM2G151249	-	1:289917885-289918878	rmr6_Control_T7	rmr6_Stresses_T7	OK	0.241903	1.92866	2.9951	3.27663	0.00015	0.0141132	yes
GRMZM2G151257	GRMZM2G151257	-	5:205619330-205622828	rmr6_Control_T7	rmr6_Stresses_T7	OK	5.44659	11.7263	1.10633	2.61117	0.00105	0.047529	yes
GRMZM2G151496	GRMZM2G151496	-	9:108316371-108318255	rmr6_Control_T7	rmr6_Stresses_T7	OK	10.8599	28.8992	1.41202	3.12911	5e-05	0.00625269	yes
GRMZM2G151992	GRMZM2G151992	-	9:140100466-140102777	rmr6_Control_T7	rmr6_Stresses_T7	OK	10.0099	24.6685	1.30124	2.17906	0.0004	0.0259553	yes
GRMZM2G152189	GRMZM2G152189	-	2:210201018-210202214	rmr6_Control_T7	rmr6_Stresses_T7	OK	6.06129	18.2419	1.58956	2.88053	5e-05	0.0116914	yes
GRMZM2G152801	GRMZM2G152801	-	5:210204905-210206387	rmr6_Control_T7	rmr6_Stresses_T7	OK	3.66142	8.95692	1.2906	2.11061	0.00085	0.0418821	yes
GRMZM2G153206	GRMZM2G153206	-	10:24585957-24586890	rmr6_Control_T7	rmr6_Stresses_T7	OK	18.5772	42.4239	1.19134	2.4543	0.0006	0.0328852	yes
GRMZM2G153527	GRMZM2G153527	-	7:108508254-108510532	rmr6_Control_T7	rmr6_Stresses_T7	OK	2.1675	7.103	1.7124	3.0643	5e-05	0.00625269	yes
GRMZM2G154628	GRMZM2G154628	-	5:195239678-195242694	rmr6_Control_T7	rmr6_Stresses_T7	OK	3.60063	9.54423	1.40638	2.34427	0.00045	0.0279601	yes
GRMZM2G154678	GRMZM2G154678	-	9:1328456-1332036	rmr6_Control_T7	rmr6_Stresses_T7	OK	2.17166	6.30683	1.53812	3.50655	0.0001	0.0104542	yes
GRMZM2G155077	GRMZM2G155077	-	8:139627588-139628829	rmr6_Control_T7	rmr6_Stresses_T7	OK	1.6908	4.40868	1.38264	2.48331	0.00095	0.0446918	yes
GRMZM2G155281	GRMZM2G155281	-	2:69807565-69810549	rmr6_Control_T7	rmr6_Stresses_T7	OK	4.6265	10.2291	1.14469	2.23936	0.00085	0.0418821	yes
GRMZM2G156004	GRMZM2G156004	-	10:141037087-141038968	rmr6_Control_T7	rmr6_Stresses_T7	OK	6.00502	15.1458	1.33468	2.64459	0.0002	0.0166387	yes
GRMZM2G156126	GRMZM2G156126	-	3:218266522-218269705	rmr6_Control_T7	rmr6_Stresses_T7	OK	0.26324	1.06015	2.00983	2.8508	0.0005	0.0290994	yes
GRMZM2G156296	GRMZM2G156296	-	7:117397048-117407481	rmr6_Control_T7	rmr6_Stresses_T7	OK	6.16692	15.529	1.33234	2.49664	0.00035	0.023522	yes
GRMZM2G157927	GRMZM2G157927	-	3:214832690-214834785	rmr6_Control_T7	rmr6_Stresses_T7	OK	1.28392	3.97045	1.62874	2.88495	0.00015	0.0141132	yes
GRMZM2G158328	GRMZM2G158328	-	3:184905731-184908623	rmr6_Control_T7	rmr6_Stresses_T7	OK	1.19999	3.99473	1.73507	3.48444	0.0004	0.0486363	yes
GRMZM2G159290	GRMZM2G159290	-	1:275094136-275097766	rmr6_Control_T7	rmr6_Stresses_T7	OK	0.700232	2.38872	1.77033	2.06704	0.001	0.0462187	yes
GRMZM2G159908	GRMZM2G159908	-	3:229396710-229398691	rmr6_Control_T7	rmr6_Stresses_T7	OK	10.758	26.8881	1.32156	2.83299	0.0002	0.0166387	yes
GRMZM2G159937	GRMZM2G159937	-	3:204715843-204717904	rmr6_Control_T7	rmr6_Stresses_T7	OK	0.973093	3.83061	1.97693	4.26484	0.0001	0.0201617	yes
GRMZM2G160601	GRMZM2G160601	-	1:301325207-301325413	rmr6_Control_T7	rmr6_Stresses_T7	OK	3.58921	0	#NAME?	#NAME?	5e-05	0.0116914	yes
GRMZM2G161405	GRMZM2G161405	-	5:168447016-168447252	rmr6_Control_T7	rmr6_Stresses_T7	OK	0	1.47474	inf	#NAME?	0.0001	0.0201617	yes
GRMZM2G161905	GRMZM2G161905	-	9:155866675-155867611	rmr6_Control_T7	rmr6_Stresses_T7	OK	1.01118	4.8394	2.25878	2.43079	0.0003	0.0415968	yes
GRMZM2G162739	GRMZM2G162739	-	2:159575159-159577058	rmr6_Control_T7	rmr6_Stresses_T7	OK	1.21603	3.61142	1.57039	2.58809	0.0003	0.0211698	yes
GRMZM2G163843	GRMZM2G163843	-	8:150104920-150106384	rmr6_Control_T7	rmr6_Stresses_T7	OK	0.630762	2.12222	1.75041	3.02984	0.0005	0.0290994	yes
GRMZM2G163925	GRMZM2G163925	-	4:153345586-153348155	rmr6_Control_T7	rmr6_Stresses_T7	OK	2.79358	7.82886	1.48669	3.25546	5e-05	0.00625269	yes
GRMZM2G164020	GRMZM2G164020	-	1:288803886-288805620	rmr6_Control_T7	rmr6_Stresses_T7	OK	15.7221	33.755	1.1023	2.4368	0.00105	0.047529	yes
GRMZM2G164036	GRMZM2G164036	-	2:32667634-32669660	rmr6_Control_T7	rmr6_Stresses_T7	OK	1.27755	3.53977	1.47027	2.59634	0.00025	0.0191458	yes
GRMZM2G164405	GRMZM2G164405	-	2:15900747-15904400	rmr6_Control_T7	rmr6_Stresses_T7	OK	0.474002	1.99067	2.07029	3.05914	0.00015	0.0141132	yes
GRMZM2G164591	GRMZM2G164591	-	10:146788915-146790031	rmr6_Control_T7	rmr6_Stresses_T7	OK	3.58817	14.5692	2.02161	4.60771	0.00015	0.0256604	yes
GRMZM2G164909	GRMZM2G164909	-	1:197781322-197783002	rmr6_Control_T7	rmr6_Stresses_T7	OK	0.571873	2.6302	2.20141	3.2877	0.0001	0.0104542	yes
GRMZM2G164974	GRMZM2G164974	-	1:27506821-27509057	rmr6_Control_T7	rmr6_Stresses_T7	OK	7.92398	17.7297	1.16187	2.51562	0.0007	0.0370307	yes
GRMZM2G165099	GRMZM2G165099	-	3:205449652-205451359	rmr6_Control_T7	rmr6_Stresses_T7	OK	0.371575	2.07885	2.48406	3.31528	0.00035	0.045052	yes
GRMZM2G166176	GRMZM2G166176	-	8:115645734-115648165	rmr6_Control_T7	rmr6_Stresses_T7	OK	0.770151	3.02969	1.97596	3.27007	5e-05	0.00625269	yes
GRMZM2G166407	GRMZM2G166407	-	1:190734661-190736024	rmr6_Control_T7	rmr6_Stresses_T7	OK	0.950534	3.06791	1.69044	2.20098	0.00075	0.0386411	yes
GRMZM2G167497	GRMZM2G167497	-	7:164239819-164242430	rmr6_Control_T7	rmr6_Stresses_T7	OK	2.11324	7.01512	1.73101	2.8915	0.00035	0.045052	yes
GRMZM2G168502	GRMZM2G168502	-	1:129271435-129274590	rmr6_Control_T7	rmr6_Stresses_T7	OK	0.255429	1.2868	2.33279	1.99932	0.001	0.0462187	yes
GRMZM2G168744	GRMZM2G168744	-	1:224981379-224983651	rmr6_Control_T7	rmr6_Stresses_T7	OK	8.34589	23.1329	1.47081	2.77618	5e-05	0.00625269	yes
GRMZM2G168898	GRMZM2G168898	-	6:159342530-159343955	rmr6_Control_T7	rmr6_Stresses_T7	OK	4.50956	12.5021	1.47111	2.75889	5e-05	0.00625269	yes
GRMZM2G169149	GRMZM2G169149	-	7:115576478-115577711	rmr6_Control_T7	rmr6_Stresses_T7	OK	3.36709	17.7014	2.39429	3.23294	0.00015	0.0256604	yes
GRMZM2G169947	GRMZM2G169947	-	3:29650902-29653843	rmr6_Control_T7	rmr6_Stresses_T7	OK	4.45951	26.0183	2.54457	2.48232	5e-05	0.0116914	yes
GRMZM2G170969	GRMZM2G170969	-	8:162305490-162306120	rmr6_Control_T7	rmr6_Stresses_T7	OK	3.21985	10.9393	1.76445	2.42136	0.0001	0.0104542	yes
GRMZM2G172065	GRMZM2G172065	-	7:103333158-103334928	rmr6_Control_T7	rmr6_Stresses_T7	OK	2.04536	5.65778	1.46788	3.00486	5e-05	0.00625269	yes
GRMZM2G172204	GRMZM2G172204	-	7:26167429-26169874	rmr6_Control_T7	rmr6_Stresses_T7	OK	20.2122	54.019	1.41824	2.2256	0.00025	0.0191458	yes
GRMZM2G172485	GRMZM2G172485	-	2:217679509-217682041	rmr6_Control_T7	rmr6_Stresses_T7	OK	1.22883	3.59435	1.54845	2.98151	0.00025	0.0191458	yes
GRMZM2G173372	GRMZM2G173372	-	1:7991270-7993431	rmr6_Control_T7	rmr6_Stresses_T7	OK	0.122794	0.591317	2.26769	2.58384	0.0007	0.0370307	yes
GRMZM2G173429	GRMZM2G173429	-	10:135825172-135827459	rmr6_Control_T7	rmr6_Stresses_T7	OK	2.99525	6.76844	1.17615	2.55598	0.0009	0.0434253	yes
GRMZM2G173596	GRMZM2G173596	-	5:36976139-36977007	rmr6_Control_T7	rmr6_Stresses_T7	OK	1.35355	17.9522	3.72934	5.27254	5e-05	0.0116914	yes
GRMZM2G173630	GRMZM2G173630	-	6:146310946-146313512	rmr6_Control_T7	rmr6_Stresses_T7	OK	6.02731	14.9724	1.31272	2.76907	0.00025	0.0191458	yes
GRMZM2G173882	GRMZM2G173882	-	2:237012378-237014288	rmr6_Control_T7	rmr6_Stresses_T7	OK	3.4156	7.58856	1.15169	2.31887	0.00085	0.0418821	yes
GRMZM2G173965	GRMZM2G173965	-	8:152553219-152554740	rmr6_Control_T7	rmr6_Stresses_T7	OK	0.285216	2.72968	3.25861	5.2293	5e-05	0.00625269	yes
GRMZM2G174310	GRMZM2G174310	-	1:217304139-217305140	rmr6_Control_T7	rmr6_Stresses_T7	OK	0.334558	2.2384	2.74214	3.50136	0.0003	0.0211698	yes
GRMZM2G174347	GRMZM2G174347	-	8:120487037-120488230	rmr6_Control_T7	rmr6_Stresses_T7	OK	6.74405	22.0987	1.71227	3.87394	0.00035	0.045052	yes
GRMZM2G174396	GRMZM2G174396	-	7:100351377-100353678	rmr6_Control_T7	rmr6_Stresses_T7	OK	3.93612	9.83814	1.32161	2.79749	0.00055	0.031138	yes
GRMZM2G174558	GRMZM2G174558	-	6:160912841-160914213	rmr6_Control_T7	rmr6_Stresses_T7	OK	0.758015	2.59162	1.77355	2.74524	0.0009	0.0434253	yes
GRMZM2G174732	GRMZM2G174732	-	4:71934936-71945969	rmr6_Control_T7	rmr6_Stresses_T7	OK	1.74974	5.35387	1.61344	2.62372	0.0001	0.0104542	yes
GRMZM2G175816	GRMZM2G175816	-	2:21160301-21162888	rmr6_Control_T7	rmr6_Stresses_T7	OK	24.4588	71.5199	1.54799	2.66716	0.00035	0.045052	yes
GRMZM2G175989	GRMZM2G175989	-	6:3991185-3992505	rmr6_Control_T7	rmr6_Stresses_T7	OK	16.1797	36.5179	1.17442	2.63363	0.0011	0.0488412	yes
GRMZM2G176182	GRMZM2G176182	-	8:146017486-146018993	rmr6_Control_T7	rmr6_Stresses_T7	OK	0.534514	3.95533	2.8875	3.80442	5e-05	0.0116914	yes
GRMZM2G176206	GRMZM2G176206	-	5:151922861-151926238	rmr6_Control_T7	rmr6_Stresses_T7	OK	3.372	7.37994	1.13	2.26016	0.00105	0.047529	yes
GRMZM2G176446	GRMZM2G176446	-	3:16864297-16866251	rmr6_Control_T7	rmr6_Stresses_T7	OK	1.3038	3.68546	1.49912	2.34291	0.0003	0.0211698	yes
GRMZM2G176681	GRMZM2G176681	-	6:112846816-112859031	rmr6_Control_T7	rmr6_Stresses_T7	OK	0.212485	0.941024	2.14687	2.365	0.00075	0.0386411	yes
GRMZM2G176998	GRMZM2G176998	-	10:92146424-92149043	rmr6_Control_T7	rmr6_Stresses_T7	OK	6.54195	22.8459	1.80414	3.15386	0.00025	0.0359245	yes
GRMZM2G177050	GRMZM2G177050	-	7:172920910-172923332	rmr6_Control_T7	rmr6_Stresses_T7	OK	3.95103	14.7487	1.90029	4.13982	5e-05	0.0116914	yes
GRMZM2G177110	GRMZM2G177110	-	2:209518629-209519766	rmr6_Control_T7	rmr6_Stresses_T7	OK	0.0729478	1.52214	4.38309	2.7089	0.0006	0.0328852	yes
GRMZM2G177227	GRMZM2G177227	-	3:165900414-165902629	rmr6_Control_T7	rmr6_Stresses_T7	OK	2.17449	5.40464	1.31352	2.54692	0.00075	0.0386411	yes
GRMZM2G177340	GRMZM2G177340	-	10:148200365-148204566	rmr6_Control_T7	rmr6_Stresses_T7	OK	0.358922	1.77303	2.30447	2.8536	0.00055	0.031138	yes
GRMZM2G177356	GRMZM2G177356	-	5:166974022-166975418	rmr6_Control_T7	rmr6_Stresses_T7	OK	0.209017	1.83569	3.13463	3.09431	0.0004	0.0486363	yes
GRMZM2G177510	GRMZM2G177510	-	4:108100559-108104522	rmr6_Control_T7	rmr6_Stresses_T7	OK	0.521925	1.36326	1.38515	2.13982	0.00095	0.0446918	yes
GRMZM2G177934	GRMZM2G177934	-	5:11500764-11501671	rmr6_Control_T7	rmr6_Stresses_T7	OK	4.78025	12.67	1.40626	2.55098	0.0007	0.0370307	yes
GRMZM2G178025	GRMZM2G178025	-	10:149528586-149531493	rmr6_Control_T7	rmr6_Stresses_T7	OK	1.56053	4.10179	1.39422	2.28575	0.0002	0.0166387	yes
GRMZM2G178229	GRMZM2G178229	-	2:188090635-188093305	rmr6_Control_T7	rmr6_Stresses_T7	OK	0.859784	2.52219	1.55263	2.69671	0.0005	0.0290994	yes
GRMZM2G178756	GRMZM2G178756	-	6:62895991-62899068	rmr6_Control_T7	rmr6_Stresses_T7	OK	3.08024	7.81458	1.34313	2.58633	0.0003	0.0211698	yes
GRMZM2G178839	GRMZM2G178839	-	7:161482827-161485098	rmr6_Control_T7	rmr6_Stresses_T7	OK	3.52452	7.7807	1.14247	2.43287	0.0008	0.0405303	yes
GRMZM2G178886	GRMZM2G178886	-	8:149145777-149147213	rmr6_Control_T7	rmr6_Stresses_T7	OK	4.24574	13.4736	1.66605	2.88942	5e-05	0.00625269	yes
GRMZM2G179024	GRMZM2G179024	-	7:143149747-143155381	rmr6_Control_T7	rmr6_Stresses_T7	OK	8.47337	20.7875	1.29471	2.29376	0.0003	0.0211698	yes
GRMZM2G179147	GRMZM2G179147	-	5:200705193-200707991	rmr6_Control_T7	rmr6_Stresses_T7	OK	1.24121	4.54538	1.87265	2.79641	0.00025	0.0359245	yes
GRMZM2G300133	GRMZM2G300133	-	5:61698660-61702214	rmr6_Control_T7	rmr6_Stresses_T7	OK	0.563803	1.98172	1.81349	3.52531	5e-05	0.00625269	yes
GRMZM2G300801	GRMZM2G300801	-	1:12138054-12140659	rmr6_Control_T7	rmr6_Stresses_T7	OK	10.4369	26.9697	1.36965	2.72231	5e-05	0.00625269	yes
GRMZM2G301089	GRMZM2G301089	-	1:274801583-274803327	rmr6_Control_T7	rmr6_Stresses_T7	OK	1.80817	16.8144	3.21709	4.68777	5e-05	0.0116914	yes
GRMZM2G302074	GRMZM2G302074	-	8:159451537-159453504	rmr6_Control_T7	rmr6_Stresses_T7	OK	8.70658	24.0658	1.46681	2.84447	5e-05	0.00625269	yes
GRMZM2G303964	GRMZM2G303964	-	5:170544068-170545731	rmr6_Control_T7	rmr6_Stresses_T7	OK	2.51772	19.7718	2.97325	4.49063	5e-05	0.0116914	yes
GRMZM2G305401	GRMZM2G305401	-	2:42631875-42632196	rmr6_Control_T7	rmr6_Stresses_T7	OK	0	1.09486	inf	#NAME?	5e-05	0.0116914	yes
GRMZM2G305526	GRMZM2G305526	-	1:39932859-39936266	rmr6_Control_T7	rmr6_Stresses_T7	OK	1.67452	4.10324	1.29301	2.29629	0.00095	0.0446918	yes
GRMZM2G305783	GRMZM2G305783	-	3:178149613-178151478	rmr6_Control_T7	rmr6_Stresses_T7	OK	2.3273	8.35025	1.84316	3.31778	0.00015	0.0256604	yes
GRMZM2G308590	GRMZM2G308590	-	9:31218250-31220027	rmr6_Control_T7	rmr6_Stresses_T7	OK	19.0175	71.9985	1.92064	3.93525	0.0002	0.0312387	yes
GRMZM2G309071	GRMZM2G309071	-	6:137681580-137683754	rmr6_Control_T7	rmr6_Stresses_T7	OK	2.87308	16.4186	2.51466	2.45091	5e-05	0.0116914	yes
GRMZM2G310431	GRMZM2G310431	-	8:168506538-168509902	rmr6_Control_T7	rmr6_Stresses_T7	OK	19.0428	64.1471	1.75214	2.65692	0.00015	0.0256604	yes
GRMZM2G310433	GRMZM2G310433	-	10:84169055-84169409	rmr6_Control_T7	rmr6_Stresses_T7	OK	0	0.524716	inf	#NAME?	5e-05	0.0116914	yes
GRMZM2G311898	GRMZM2G311898	-	8:69273805-69274643	rmr6_Control_T7	rmr6_Stresses_T7	OK	3.00355	8.99382	1.58227	3.03045	0.0002	0.0166387	yes
GRMZM2G312732	GRMZM2G312732	-	9:11254806-11255791	rmr6_Control_T7	rmr6_Stresses_T7	OK	0.580068	2.75249	2.24644	2.51771	5e-05	0.00625269	yes
GRMZM2G312736	GRMZM2G312736	-	9:11259772-11260743	rmr6_Control_T7	rmr6_Stresses_T7	OK	0.570377	2.41552	2.08235	2.53689	0.00025	0.0191458	yes
GRMZM2G312944	GRMZM2G312944	-	5:204382413-204385050	rmr6_Control_T7	rmr6_Stresses_T7	OK	0.305541	0.999622	1.71002	2.25232	0.0011	0.0488412	yes
GRMZM2G315431	GRMZM2G315431	-	7:103904513-103907063	rmr6_Control_T7	rmr6_Stresses_T7	OK	1.57252	5.418	1.78468	2.68317	5e-05	0.00625269	yes
GRMZM2G316889	GRMZM2G316889	-	8:100937245-100943062	rmr6_Control_T7	rmr6_Stresses_T7	OK	0.700577	1.94322	1.47183	2.21003	0.00095	0.0446918	yes
GRMZM2G317426	GRMZM2G317426	-	6:131109158-131109911	rmr6_Control_T7	rmr6_Stresses_T7	OK	2.75541	7.67456	1.47782	2.08191	0.00105	0.047529	yes
GRMZM2G317679	GRMZM2G317679	-	4:205443359-205443597	rmr6_Control_T7	rmr6_Stresses_T7	OK	0	0.916213	inf	#NAME?	0.0004	0.0259553	yes
GRMZM2G319062	GRMZM2G319062	-	4:28099140-28101623	rmr6_Control_T7	rmr6_Stresses_T7	OK	12.0091	28.2306	1.23313	2.75474	0.00015	0.0141132	yes
GRMZM2G320506	GRMZM2G320506	-	5:4670692-4674066	rmr6_Control_T7	rmr6_Stresses_T7	OK	0.689562	2.05664	1.57654	2.64922	0.00025	0.0191458	yes
GRMZM2G323060	GRMZM2G323060	-	5:208973868-208978095	rmr6_Control_T7	rmr6_Stresses_T7	OK	4.20251	10.9575	1.38259	2.69493	0.00025	0.0191458	yes
GRMZM2G323387	GRMZM2G323387	-	8:65489935-65490995	rmr6_Control_T7	rmr6_Stresses_T7	OK	2.06392	6.30644	1.61144	3.09094	0.0002	0.0166387	yes
GRMZM2G324248	GRMZM2G324248	-	9:94151595-94153283	rmr6_Control_T7	rmr6_Stresses_T7	OK	12.2646	35.9038	1.54964	2.53251	0.0003	0.0415968	yes
GRMZM2G325650	GRMZM2G325650	-	6:103523305-103525146	rmr6_Control_T7	rmr6_Stresses_T7	OK	6.40215	24.7253	1.94936	3.09805	0.0002	0.0312387	yes
GRMZM2G326707	GRMZM2G326707	-	5:31900809-31903008	rmr6_Control_T7	rmr6_Stresses_T7	OK	5.97078	13.7025	1.19845	2.40924	0.00075	0.0386411	yes
GRMZM2G331902	GRMZM2G331902	-	1:160824655-160826737	rmr6_Control_T7	rmr6_Stresses_T7	OK	1.99798	6.02241	1.5918	2.23737	0.0003	0.0211698	yes
GRMZM2G332505	GRMZM2G332505	-	4:212528028-212530668	rmr6_Control_T7	rmr6_Stresses_T7	OK	1.79947	4.85607	1.43222	2.45899	0.00105	0.047529	yes
GRMZM2G333049	GRMZM2G333049	-	9:110340191-110341243	rmr6_Control_T7	rmr6_Stresses_T7	OK	7.74199	24.4668	1.66005	3.67108	0.0002	0.0312387	yes
GRMZM2G334165	GRMZM2G334165	-	7:110325591-110330132	rmr6_Control_T7	rmr6_Stresses_T7	OK	0.740545	3.81518	2.36509	3.62851	5e-05	0.0116914	yes
GRMZM2G334181	GRMZM2G334181	-	6:36482961-36484116	rmr6_Control_T7	rmr6_Stresses_T7	OK	0.717692	3.56608	2.3129	4.07368	0.0002	0.0166387	yes
GRMZM2G335618	GRMZM2G335618	-	6:104021615-104022697	rmr6_Control_T7	rmr6_Stresses_T7	OK	6.64448	20.8485	1.64972	2.72314	5e-05	0.00625269	yes
GRMZM2G337293	GRMZM2G337293	-	1:240340584-240340785	rmr6_Control_T7	rmr6_Stresses_T7	OK	0	1.59382	inf	#NAME?	5e-05	0.0116914	yes
GRMZM2G338160	GRMZM2G338160	-	3:137741649-137742777	rmr6_Control_T7	rmr6_Stresses_T7	OK	5.00248	28.8184	2.52628	3.16156	5e-05	0.0116914	yes
GRMZM2G339645	GRMZM2G339645	-	7:156324057-156327322	rmr6_Control_T7	rmr6_Stresses_T7	OK	3.04036	9.47733	1.64024	2.21259	0.00035	0.045052	yes
GRMZM2G340578	GRMZM2G340578	-	5:15464411-15466298	rmr6_Control_T7	rmr6_Stresses_T7	OK	0.347134	2.08134	2.58395	3.67135	5e-05	0.00625269	yes
GRMZM2G340663	GRMZM2G340663	-	4:163047482-163047918	rmr6_Control_T7	rmr6_Stresses_T7	OK	0	1.73372	inf	#NAME?	5e-05	0.0116914	yes
GRMZM2G340807	GRMZM2G340807	-	6:142752578-142753820	rmr6_Control_T7	rmr6_Stresses_T7	OK	1.22656	5.40172	2.1388	3.4607	0.00025	0.0359245	yes
GRMZM2G341159	GRMZM2G341159	-	8:166110823-166111927	rmr6_Control_T7	rmr6_Stresses_T7	OK	0.457207	3.63186	2.98979	4.16524	5e-05	0.0116914	yes
GRMZM2G341410	GRMZM2G341410	-	1:253167717-253169558	rmr6_Control_T7	rmr6_Stresses_T7	OK	1.86912	4.90443	1.39173	2.38015	0.0003	0.0211698	yes
GRMZM2G341959	GRMZM2G341959	-	1:260743233-260744961	rmr6_Control_T7	rmr6_Stresses_T7	OK	3.72676	9.11101	1.28969	1.91723	0.0009	0.0434253	yes
GRMZM2G343157	GRMZM2G343157	-	1:16776169-16777317	rmr6_Control_T7	rmr6_Stresses_T7	OK	1.2612	3.91467	1.6341	2.70671	0.0005	0.0290994	yes
GRMZM2G344388	GRMZM2G344388	-	1:28609935-28611394	rmr6_Control_T7	rmr6_Stresses_T7	OK	6.07965	16.9836	1.48208	2.78571	0.00095	0.0446918	yes
GRMZM2G345622	GRMZM2G345622	-	2:227301168-227304939	rmr6_Control_T7	rmr6_Stresses_T7	OK	14.2424	34.2013	1.26386	2.47624	0.0008	0.0405303	yes
GRMZM2G347043	GRMZM2G347043	-	1:292162440-292164227	rmr6_Control_T7	rmr6_Stresses_T7	OK	13.7534	47.9224	1.80091	3.27494	5e-05	0.0116914	yes
GRMZM2G349258	GRMZM2G349258	-	10:73440757-73441118	rmr6_Control_T7	rmr6_Stresses_T7	OK	0	4.6206	inf	#NAME?	5e-05	0.0116914	yes
GRMZM2G349749	GRMZM2G349749	-	1:200194204-200196248	rmr6_Control_T7	rmr6_Stresses_T7	OK	0.299136	1.14354	1.93464	2.39417	0.0006	0.0328852	yes
GRMZM2G350165	GRMZM2G350165	-	2:181310637-181313797	rmr6_Control_T7	rmr6_Stresses_T7	OK	0.573698	1.84811	1.68769	2.52147	0.00085	0.0418821	yes
GRMZM2G351832	GRMZM2G351832	-	5:206611850-206612867	rmr6_Control_T7	rmr6_Stresses_T7	OK	1.49899	6.11517	2.02841	3.22796	5e-05	0.00625269	yes
GRMZM2G355572	GRMZM2G355572	-	3:7938774-7940982	rmr6_Control_T7	rmr6_Stresses_T7	OK	3.52599	25.283	2.84207	4.54406	5e-05	0.0116914	yes
GRMZM2G356076	GRMZM2G356076	-	7:163095801-163099649	rmr6_Control_T7	rmr6_Stresses_T7	OK	0.324275	1.30059	2.00388	2.8975	0.00025	0.0359245	yes
GRMZM2G357371	GRMZM2G357371	-	7:101914392-101931491	rmr6_Control_T7	rmr6_Stresses_T7	OK	0.952626	3.66364	1.9433	2.61246	0.001	0.0462187	yes
GRMZM2G359298	GRMZM2G359298	-	10:103645936-103651521	rmr6_Control_T7	rmr6_Stresses_T7	OK	0.12468	0.667295	2.42009	2.30961	0.0003	0.0211698	yes
GRMZM2G360490	GRMZM2G360490	-	1:94099454-94101276	rmr6_Control_T7	rmr6_Stresses_T7	OK	0.397897	2.18538	2.45741	3.66045	0.0001	0.0104542	yes
GRMZM2G360681	GRMZM2G360681	-	6:160816569-160820239	rmr6_Control_T7	rmr6_Stresses_T7	OK	4.16112	11.3536	1.44811	2.29911	0.0005	0.0290994	yes
GRMZM2G361210	GRMZM2G361210	-	1:293235243-293236062	rmr6_Control_T7	rmr6_Stresses_T7	OK	0.308665	3.64965	3.56364	3.1298	5e-05	0.00625269	yes
GRMZM2G362312	GRMZM2G362312	-	5:154520297-154521703	rmr6_Control_T7	rmr6_Stresses_T7	OK	15.9443	34.9597	1.13265	2.28965	0.0008	0.0405303	yes
GRMZM2G364612	GRMZM2G364612	-	8:133761540-133763190	rmr6_Control_T7	rmr6_Stresses_T7	OK	0.814388	3.4705	2.09136	3.15748	0.0002	0.0312387	yes
GRMZM2G365961	GRMZM2G365961	-	6:85959825-85961557	rmr6_Control_T7	rmr6_Stresses_T7	OK	3.37613	8.78235	1.37924	2.76156	0.0001	0.0104542	yes
GRMZM2G366910	GRMZM2G366910	-	5:157241006-157241636	rmr6_Control_T7	rmr6_Stresses_T7	OK	3.23818	9.78797	1.59583	2.50355	0.00045	0.0279601	yes
GRMZM2G367094	GRMZM2G367094	-	5:8472542-8473126	rmr6_Control_T7	rmr6_Stresses_T7	OK	0.825986	4.39793	2.41264	3.19064	0.0006	0.0328852	yes
GRMZM2G367668	GRMZM2G367668	-	3:180569044-180571815	rmr6_Control_T7	rmr6_Stresses_T7	OK	0.499061	1.70091	1.76902	2.56275	0.00025	0.0191458	yes
GRMZM2G369472	GRMZM2G369472	-	1:199674462-199675600	rmr6_Control_T7	rmr6_Stresses_T7	OK	0.805681	8.43078	3.38739	5.20521	5e-05	0.0116914	yes
GRMZM2G370455	GRMZM2G370455	-	7:141174420-141175307	rmr6_Control_T7	rmr6_Stresses_T7	OK	1.33676	13.5142	3.33766	5.55852	5e-05	0.0116914	yes
GRMZM2G372440	GRMZM2G372440	-	3:188294236-188295382	rmr6_Control_T7	rmr6_Stresses_T7	OK	1.01738	4.19769	2.04474	3.31841	0.0002	0.0166387	yes
GRMZM2G373435	GRMZM2G373435	-	6:108246771-108249074	rmr6_Control_T7	rmr6_Stresses_T7	OK	4.80664	12.4336	1.37115	2.94274	0.00015	0.0141132	yes
GRMZM2G374629	GRMZM2G374629	-	4:215038154-215040440	rmr6_Control_T7	rmr6_Stresses_T7	OK	1.65679	5.89782	1.83179	3.12649	0.00025	0.0359245	yes
GRMZM2G375224	GRMZM2G375224	-	8:18444420-18446528	rmr6_Control_T7	rmr6_Stresses_T7	OK	3.27329	9.94091	1.60264	3.51618	0.00025	0.0191458	yes
GRMZM2G375517	GRMZM2G375517	-	2:220267458-220268361	rmr6_Control_T7	rmr6_Stresses_T7	OK	0.205247	1.1184	2.44601	1.71881	0.00105	0.047529	yes
GRMZM2G377215	GRMZM2G377215	-	1:47509016-47511525	rmr6_Control_T7	rmr6_Stresses_T7	OK	1.44695	4.2254	1.54607	3.04969	0.00025	0.0191458	yes
GRMZM2G377904	GRMZM2G377904	-	5:6442412-6445177	rmr6_Control_T7	rmr6_Stresses_T7	OK	2.90843	7.60675	1.38704	2.58116	0.00015	0.0141132	yes
GRMZM2G378922	GRMZM2G378922	-	2:111385047-111385217	rmr6_Control_T7	rmr6_Stresses_T7	OK	0	2.4412	inf	#NAME?	5e-05	0.0116914	yes
GRMZM2G380377	GRMZM2G380377	-	6:62712929-62714535	rmr6_Control_T7	rmr6_Stresses_T7	OK	0.135994	1.93617	3.83159	2.94424	5e-05	0.00625269	yes
GRMZM2G381378	GRMZM2G381378	-	7:173263216-173265322	rmr6_Control_T7	rmr6_Stresses_T7	OK	0.266521	3.17849	3.57602	3.97954	0.00025	0.0359245	yes
GRMZM2G381404	GRMZM2G381404	-	7:173291250-173295070	rmr6_Control_T7	rmr6_Stresses_T7	OK	0.878929	5.12833	2.54467	3.23989	5e-05	0.0116914	yes
GRMZM2G382035	GRMZM2G382035	-	8:109435717-109436570	rmr6_Control_T7	rmr6_Stresses_T7	OK	0.932268	5.1091	2.45425	2.92148	0.00025	0.0359245	yes
GRMZM2G382774_O_1	GRMZM2G382774_O_1	-	1:71221960-71223719	rmr6_Control_T7	rmr6_Stresses_T7	OK	2.40172	6.0022	1.32142	2.29544	0.0011	0.0488412	yes
GRMZM2G382785	GRMZM2G382785	-	5:50372118-50374054	rmr6_Control_T7	rmr6_Stresses_T7	OK	0.931058	2.83641	1.60713	2.90774	0.00035	0.023522	yes
GRMZM2G383404	GRMZM2G383404	-	6:120201717-120203603	rmr6_Control_T7	rmr6_Stresses_T7	OK	21.559	48.6628	1.17453	2.15754	0.00085	0.0418821	yes
GRMZM2G385880	GRMZM2G385880	-	5:205204190-205205428	rmr6_Control_T7	rmr6_Stresses_T7	OK	6.87491	16.9289	1.30008	2.67119	0.0002	0.0166387	yes
GRMZM2G385945	GRMZM2G385945	-	5:59299672-59300514	rmr6_Control_T7	rmr6_Stresses_T7	OK	40.332	91.2599	1.17806	2.55256	0.00045	0.0279601	yes
GRMZM2G386674	GRMZM2G386674	-	6:159313181-159314828	rmr6_Control_T7	rmr6_Stresses_T7	OK	5.80636	17.0038	1.55015	3.18694	5e-05	0.00625269	yes
GRMZM2G388684	GRMZM2G388684	-	1:2690771-2692141	rmr6_Control_T7	rmr6_Stresses_T7	OK	3.77539	10.7905	1.51506	2.30246	5e-05	0.00625269	yes
GRMZM2G389301	GRMZM2G389301	-	6:155933101-155934135	rmr6_Control_T7	rmr6_Stresses_T7	OK	1.36233	7.57104	2.47441	2.67673	0.00015	0.0256604	yes
GRMZM2G391794	GRMZM2G391794	-	3:91614916-91618846	rmr6_Control_T7	rmr6_Stresses_T7	OK	1.94221	5.38277	1.47065	2.67019	0.0002	0.0166387	yes
GRMZM2G392125	GRMZM2G392125	-	2:11836451-11838001	rmr6_Control_T7	rmr6_Stresses_T7	OK	3.33383	9.2582	1.47355	2.82246	0.00085	0.0418821	yes
GRMZM2G392168	GRMZM2G392168	-	10:119936504-119938289	rmr6_Control_T7	rmr6_Stresses_T7	OK	0.442838	1.43598	1.69718	2.31472	0.00055	0.031138	yes
GRMZM2G393347	GRMZM2G393347	-	8:29021128-29023859	rmr6_Control_T7	rmr6_Stresses_T7	OK	0.401458	1.11156	1.46927	2.45126	0.00105	0.047529	yes
GRMZM2G395508	GRMZM2G395508	-	7:151118483-151120483	rmr6_Control_T7	rmr6_Stresses_T7	OK	1.40773	8.97239	2.67212	3.04256	5e-05	0.00625269	yes
GRMZM2G396248	GRMZM2G396248	-	8:166450673-166452870	rmr6_Control_T7	rmr6_Stresses_T7	OK	4.52224	11.0226	1.28535	2.84796	0.00035	0.023522	yes
GRMZM2G396541	GRMZM2G396541	-	8:8617272-8618487	rmr6_Control_T7	rmr6_Stresses_T7	OK	7.93901	21.6626	1.44817	2.89654	5e-05	0.00625269	yes
GRMZM2G398807	GRMZM2G398807	-	5:192666528-192667408	rmr6_Control_T7	rmr6_Stresses_T7	OK	5.10982	19.4169	1.92597	2.52135	5e-05	0.00625269	yes
GRMZM2G399136	GRMZM2G399136	-	5:61552108-61553070	rmr6_Control_T7	rmr6_Stresses_T7	OK	7.1466	25.5262	1.83665	2.9799	0.0001	0.0201617	yes
GRMZM2G400714	GRMZM2G400714	-	1:279979291-279981056	rmr6_Control_T7	rmr6_Stresses_T7	OK	2.80763	15.3104	2.44709	4.52346	5e-05	0.0116914	yes
GRMZM2G401009	GRMZM2G401009	-	3:175981586-175982312	rmr6_Control_T7	rmr6_Stresses_T7	OK	0.517554	3.90115	2.91412	4.32956	0.00025	0.0191458	yes
GRMZM2G402564	GRMZM2G402564	-	1:84824228-84824959	rmr6_Control_T7	rmr6_Stresses_T7	OK	3.76666	12.9809	1.78504	2.18908	0.00035	0.045052	yes
GRMZM2G404078	GRMZM2G404078	-	3:205466921-205468432	rmr6_Control_T7	rmr6_Stresses_T7	OK	0.0856399	1.02023	3.57447	3.44067	0.00075	0.0386411	yes
GRMZM2G404126	GRMZM2G404126	-	3:207626935-207627898	rmr6_Control_T7	rmr6_Stresses_T7	OK	6.30454	14.5189	1.20347	2.71649	0.0007	0.0370307	yes
GRMZM2G405017	GRMZM2G405017	-	7:158192940-158193826	rmr6_Control_T7	rmr6_Stresses_T7	OK	1.33256	6.34356	2.25109	3.46411	0.00015	0.0141132	yes
GRMZM2G408972	GRMZM2G408972	-	2:41305027-41306591	rmr6_Control_T7	rmr6_Stresses_T7	OK	3.28308	11.4207	1.79852	2.76317	0.0001	0.0104542	yes
GRMZM2G411938	GRMZM2G411938	-	10:92550633-92552658	rmr6_Control_T7	rmr6_Stresses_T7	OK	5.87772	14.8741	1.33948	2.23959	0.001	0.0462187	yes
GRMZM2G412436	GRMZM2G412436	-	5:142442259-142444173	rmr6_Control_T7	rmr6_Stresses_T7	OK	0.0705025	0.545203	2.95105	2.0644	0.00015	0.0141132	yes
GRMZM2G413113	GRMZM2G413113	-	3:10615468-10620379	rmr6_Control_T7	rmr6_Stresses_T7	OK	1.85456	5.4867	1.56486	3.19872	0.0002	0.0166387	yes
GRMZM2G413337	GRMZM2G413337	-	9:155047085-155048057	rmr6_Control_T7	rmr6_Stresses_T7	OK	2.47697	8.83952	1.83539	2.86663	0.00015	0.0256604	yes
GRMZM2G413829	GRMZM2G413829	-	5:198928568-198929823	rmr6_Control_T7	rmr6_Stresses_T7	OK	1.79931	5.33774	1.56879	3.0426	5e-05	0.00625269	yes
GRMZM2G414047	GRMZM2G414047	-	1:252053769-252055538	rmr6_Control_T7	rmr6_Stresses_T7	OK	1.67514	7.45137	2.15323	4.15276	5e-05	0.0116914	yes
GRMZM2G414540	GRMZM2G414540	-	1:285855400-285856824	rmr6_Control_T7	rmr6_Stresses_T7	OK	3.39261	9.00245	1.40792	2.9261	0.00035	0.023522	yes
GRMZM2G417945	GRMZM2G417945	-	5:99445551-99447164	rmr6_Control_T7	rmr6_Stresses_T7	OK	1.2752	4.79295	1.91019	3.59949	5e-05	0.00625269	yes
GRMZM2G417954	GRMZM2G417954	-	7:5981140-5983425	rmr6_Control_T7	rmr6_Stresses_T7	OK	0.17556	0.930059	2.40536	2.53582	0.00015	0.0141132	yes
GRMZM2G419239	GRMZM2G419239	-	4:217140380-217141824	rmr6_Control_T7	rmr6_Stresses_T7	OK	1.1125	4.33408	1.96192	3.34766	5e-05	0.00625269	yes
GRMZM2G420715	GRMZM2G420715	-	6:93749501-93750683	rmr6_Control_T7	rmr6_Stresses_T7	OK	1.57102	6.43512	2.03426	3.3536	0.0002	0.0312387	yes
GRMZM2G420883	GRMZM2G420883	-	6:121259760-121260572	rmr6_Control_T7	rmr6_Stresses_T7	OK	6.47832	22.115	1.77133	2.68864	0.0001	0.0201617	yes
GRMZM2G421033	GRMZM2G421033	-	10:144707376-144708793	rmr6_Control_T7	rmr6_Stresses_T7	OK	1.78305	4.54036	1.34846	2.66434	0.0009	0.0434253	yes
GRMZM2G422671	GRMZM2G422671	-	1:299041579-299042851	rmr6_Control_T7	rmr6_Stresses_T7	OK	0.701387	2.68765	1.93806	3.00537	0.00015	0.0141132	yes
GRMZM2G424599	GRMZM2G424599	-	8:166704449-166706350	rmr6_Control_T7	rmr6_Stresses_T7	OK	0.905898	8.15219	3.16977	4.03013	5e-05	0.00625269	yes
GRMZM2G424670	GRMZM2G424670	-	9:133879887-133880151	rmr6_Control_T7	rmr6_Stresses_T7	OK	0.752126	0	#NAME?	#NAME?	0.0002	0.0166387	yes
GRMZM2G425004_O_1	GRMZM2G425004_O_1	-	3:154780351-154782898	rmr6_Control_T7	rmr6_Stresses_T7	OK	1.66598	7.77562	2.22258	2.76097	0.00015	0.0256604	yes
GRMZM2G426046	GRMZM2G426046	-	3:147659494-147660806	rmr6_Control_T7	rmr6_Stresses_T7	OK	1.78608	5.98485	1.74452	3.31651	0.00025	0.0359245	yes
GRMZM2G426108	GRMZM2G426108	-	3:176599128-176603471	rmr6_Control_T7	rmr6_Stresses_T7	OK	0.80073	2.55542	1.67417	2.81967	0.0005	0.0290994	yes
GRMZM2G427722	GRMZM2G427722	-	5:42893992-42896194	rmr6_Control_T7	rmr6_Stresses_T7	OK	3.7966	10.3887	1.45224	3.09255	0.0001	0.0104542	yes
GRMZM2G428216	GRMZM2G428216	-	1:165420889-165421476	rmr6_Control_T7	rmr6_Stresses_T7	OK	14.1372	66.6989	2.23817	3.67242	5e-05	0.0116914	yes
GRMZM2G429540	GRMZM2G429540	-	5:146922554-146925148	rmr6_Control_T7	rmr6_Stresses_T7	OK	0.989705	3.10109	1.64771	2.40553	0.00085	0.0418821	yes
GRMZM2G429842	GRMZM2G429842	-	7:121609552-121612456	rmr6_Control_T7	rmr6_Stresses_T7	OK	0.80043	3.68861	2.20423	3.08922	0.00015	0.0256604	yes
GRMZM2G431030	GRMZM2G431030	-	10:69879302-69884027	rmr6_Control_T7	rmr6_Stresses_T7	OK	4.08266	11.0289	1.43371	1.90561	0.00095	0.0446918	yes
GRMZM2G431288	GRMZM2G431288	-	7:121635515-121637742	rmr6_Control_T7	rmr6_Stresses_T7	OK	0.852395	2.59629	1.60686	2.48089	0.00045	0.0279601	yes
GRMZM2G431309	GRMZM2G431309	-	2:208500827-208504903	rmr6_Control_T7	rmr6_Stresses_T7	OK	4.31566	9.35936	1.11683	2.19423	0.001	0.0462187	yes
GRMZM2G432060	GRMZM2G432060	-	4:149088914-149090206	rmr6_Control_T7	rmr6_Stresses_T7	OK	2.45487	14.3047	2.54277	4.29834	5e-05	0.0116914	yes
GRMZM2G432583	GRMZM2G432583	-	8:118562817-118564187	rmr6_Control_T7	rmr6_Stresses_T7	OK	0.476283	3.71709	2.96428	2.38131	0.0002	0.0312387	yes
GRMZM2G432782	GRMZM2G432782	-	7:72560791-72560992	rmr6_Control_T7	rmr6_Stresses_T7	OK	0.870623	0	#NAME?	#NAME?	0.0003	0.0211698	yes
GRMZM2G436593	GRMZM2G436593	-	1:200669880-200671661	rmr6_Control_T7	rmr6_Stresses_T7	OK	15.509	43.7218	1.49524	3.05677	0.0002	0.0166387	yes
GRMZM2G437912	GRMZM2G437912	-	2:59667645-59669581	rmr6_Control_T7	rmr6_Stresses_T7	OK	5.16694	12.7987	1.30862	2.88718	0.00035	0.023522	yes
GRMZM2G439350	GRMZM2G439350	-	8:152497206-152498645	rmr6_Control_T7	rmr6_Stresses_T7	OK	0.127687	1.99619	3.96656	3.65373	0.00015	0.0141132	yes
GRMZM2G441347	GRMZM2G441347	-	2:28745586-28748887	rmr6_Control_T7	rmr6_Stresses_T7	OK	26.941	71.9632	1.41746	2.6082	0.00045	0.0279601	yes
GRMZM2G443332	GRMZM2G443332	-	5:82645718-82646644	rmr6_Control_T7	rmr6_Stresses_T7	OK	0.342049	1.67815	2.29459	2.08834	0.0005	0.0290994	yes
GRMZM2G443495	GRMZM2G443495	-	10:9583428-9592136	rmr6_Control_T7	rmr6_Stresses_T7	OK	2.778	6.67738	1.26524	2.48744	0.00075	0.0386411	yes
GRMZM2G444567	GRMZM2G444567	-	8:11802323-11803211	rmr6_Control_T7	rmr6_Stresses_T7	OK	2.28294	7.99385	1.808	3.07446	5e-05	0.00625269	yes
GRMZM2G444801	GRMZM2G444801	-	9:20343119-20348157	rmr6_Control_T7	rmr6_Stresses_T7	OK	1.64807	4.08923	1.31106	2.54082	0.00035	0.023522	yes
GRMZM2G445384	GRMZM2G445384	-	7:8271814-8273144	rmr6_Control_T7	rmr6_Stresses_T7	OK	2.35914	6.00112	1.34697	2.62681	0.0005	0.0290994	yes
GRMZM2G445634	GRMZM2G445634	-	1:16791539-16792462	rmr6_Control_T7	rmr6_Stresses_T7	OK	11.4778	89.2581	2.95914	5.20304	5e-05	0.0116914	yes
GRMZM2G446213	GRMZM2G446213	-	9:113499411-113501494	rmr6_Control_T7	rmr6_Stresses_T7	OK	3.51981	9.89628	1.49139	3.10349	0.0008	0.0405303	yes
GRMZM2G449681	GRMZM2G449681	-	8:109739995-109742387	rmr6_Control_T7	rmr6_Stresses_T7	OK	1.32528	6.49031	2.29199	4.15415	5e-05	0.0116914	yes
GRMZM2G449951	GRMZM2G449951	-	4:164205528-164206749	rmr6_Control_T7	rmr6_Stresses_T7	OK	3.77898	13.3419	1.8199	3.065	5e-05	0.00625269	yes
GRMZM2G450512	GRMZM2G450512	-	10:93390801-93391432	rmr6_Control_T7	rmr6_Stresses_T7	OK	26.8564	85.3462	1.66806	2.17824	0.00015	0.0141132	yes
GRMZM2G454056	GRMZM2G454056	-	3:54254032-54254798	rmr6_Control_T7	rmr6_Stresses_T7	OK	4.52935	12.8151	1.50047	2.31007	0.0002	0.0166387	yes
GRMZM2G454901	GRMZM2G454901	-	1:283930072-283930855	rmr6_Control_T7	rmr6_Stresses_T7	OK	3.84366	13.0149	1.75961	3.35532	0.0004	0.0486363	yes
GRMZM2G457411	GRMZM2G457411	-	3:115024881-115027254	rmr6_Control_T7	rmr6_Stresses_T7	OK	1.20268	5.26866	2.13118	4.31802	5e-05	0.0116914	yes
GRMZM2G457621	GRMZM2G457621	-	2:1361782-1363354	rmr6_Control_T7	rmr6_Stresses_T7	OK	5.66816	12.6379	1.1568	2.60106	0.00055	0.031138	yes
GRMZM2G457929	GRMZM2G457929	-	8:18824449-18826472	rmr6_Control_T7	rmr6_Stresses_T7	OK	7.05831	17.1075	1.27724	2.63204	0.00045	0.0279601	yes
GRMZM2G458494	GRMZM2G458494	-	7:13624622-13626638	rmr6_Control_T7	rmr6_Stresses_T7	OK	0.79114	2.5228	1.67302	3.17303	0.0002	0.0166387	yes
GRMZM2G459663	GRMZM2G459663	-	7:167856951-167858362	rmr6_Control_T7	rmr6_Stresses_T7	OK	1.07203	4.40131	2.03759	3.00389	0.0004	0.0486363	yes
GRMZM2G460684	GRMZM2G460684	-	4:121772791-121773408	rmr6_Control_T7	rmr6_Stresses_T7	OK	0	0.86196	inf	#NAME?	5e-05	0.0116914	yes
GRMZM2G461671	GRMZM2G461671	-	4:166376542-166381567	rmr6_Control_T7	rmr6_Stresses_T7	OK	0.480503	1.77707	1.88688	2.4768	0.0003	0.0211698	yes
GRMZM2G461716	GRMZM2G461716	-	6:61760965-61762953	rmr6_Control_T7	rmr6_Stresses_T7	OK	3.46161	8.2638	1.25536	2.33469	0.0007	0.0370307	yes
GRMZM2G462118	GRMZM2G462118	-	5:75921284-75925387	rmr6_Control_T7	rmr6_Stresses_T7	OK	0.923315	2.48499	1.42834	2.07401	0.00085	0.0418821	yes
GRMZM2G465287	GRMZM2G465287	-	9:137848842-137850807	rmr6_Control_T7	rmr6_Stresses_T7	OK	1.69737	4.70432	1.47069	2.3221	0.00025	0.0191458	yes
GRMZM2G465685	GRMZM2G465685	-	7:142270317-142272208	rmr6_Control_T7	rmr6_Stresses_T7	OK	6.93863	18.1886	1.39031	2.64916	0.00025	0.0191458	yes
GRMZM2G466309	GRMZM2G466309	-	5:202361001-202362043	rmr6_Control_T7	rmr6_Stresses_T7	OK	0.509746	2.31832	2.18523	3.20757	0.00035	0.023522	yes
GRMZM2G467184	GRMZM2G467184	-	3:149602953-149604353	rmr6_Control_T7	rmr6_Stresses_T7	OK	7.87486	19.0578	1.27506	2.98894	0.00025	0.0191458	yes
GRMZM2G468585	GRMZM2G468585	-	5:195180107-195181569	rmr6_Control_T7	rmr6_Stresses_T7	OK	0.30893	1.66729	2.43215	1.92112	0.001	0.0462187	yes
GRMZM2G469380	GRMZM2G469380	-	7:173595108-173596932	rmr6_Control_T7	rmr6_Stresses_T7	OK	40.2399	92.3346	1.19824	2.45764	0.0011	0.0488412	yes
GRMZM2G469499	GRMZM2G469499	-	4:22129475-22130618	rmr6_Control_T7	rmr6_Stresses_T7	OK	1.62638	5.05245	1.63532	3.2056	0.0002	0.0166387	yes
GRMZM2G470075	GRMZM2G470075	-	2:203907311-203910210	rmr6_Control_T7	rmr6_Stresses_T7	OK	1.60454	4.89744	1.60987	2.91346	0.0001	0.0104542	yes
GRMZM2G470882	GRMZM2G470882	-	2:44816281-44817999	rmr6_Control_T7	rmr6_Stresses_T7	OK	1.52339	4.26404	1.48494	2.39265	0.00055	0.031138	yes
GRMZM2G471517	GRMZM2G471517	-	3:22963599-22965029	rmr6_Control_T7	rmr6_Stresses_T7	OK	3.22801	15.3112	2.24587	3.48499	5e-05	0.00625269	yes
GRMZM2G472167	GRMZM2G472167	-	1:8552956-8556040	rmr6_Control_T7	rmr6_Stresses_T7	OK	5.82484	13.5858	1.22181	2.34643	0.001	0.0462187	yes
GRMZM2G475059	GRMZM2G475059	-	1:8107799-8109879	rmr6_Control_T7	rmr6_Stresses_T7	OK	0.69121	4.97741	2.8482	3.14912	0.00015	0.0256604	yes
GRMZM2G475702	GRMZM2G475702	-	4:77507996-77510091	rmr6_Control_T7	rmr6_Stresses_T7	OK	0.198579	1.5685	2.9816	2.47542	0.00025	0.0359245	yes
GRMZM2G475948	GRMZM2G475948	-	1:281932423-281934750	rmr6_Control_T7	rmr6_Stresses_T7	OK	2.78407	6.33503	1.18616	2.45388	0.00105	0.047529	yes
GRMZM2G476069	GRMZM2G476069	-	8:61305038-61307500	rmr6_Control_T7	rmr6_Stresses_T7	OK	0.53042	1.93465	1.86686	1.79869	0.00045	0.0279601	yes
GRMZM2G476477	GRMZM2G476477	-	6:162351591-162353219	rmr6_Control_T7	rmr6_Stresses_T7	OK	0.388504	1.96269	2.33683	3.56651	5e-05	0.00625269	yes
GRMZM2G476492	GRMZM2G476492	-	6:162337746-162339260	rmr6_Control_T7	rmr6_Stresses_T7	OK	0.206894	1.54035	2.89629	3.57703	0.00025	0.0191458	yes
GRMZM2G476515	GRMZM2G476515	-	4:138517172-138520806	rmr6_Control_T7	rmr6_Stresses_T7	OK	0.942859	4.51661	2.26012	1.69896	0.0011	0.0488412	yes
GRMZM2G476538	GRMZM2G476538	-	5:51694679-51699519	rmr6_Control_T7	rmr6_Stresses_T7	OK	13.2175	32.6517	1.3047	2.79476	0.0006	0.0328852	yes
GRMZM2G478568	GRMZM2G478568	-	1:259836587-259838272	rmr6_Control_T7	rmr6_Stresses_T7	OK	5.34217	14.593	1.44977	3.07838	5e-05	0.00625269	yes
GRMZM2G478570	GRMZM2G478570	-	1:134376965-134377828	rmr6_Control_T7	rmr6_Stresses_T7	OK	0	0.790382	inf	#NAME?	5e-05	0.0116914	yes
GRMZM2G479523	GRMZM2G479523	-	6:145299424-145300646	rmr6_Control_T7	rmr6_Stresses_T7	OK	0.669959	2.47894	1.88758	2.39096	0.0005	0.0290994	yes
GRMZM2G480850	GRMZM2G480850	-	9:7772385-7773364	rmr6_Control_T7	rmr6_Stresses_T7	OK	109.489	256.219	1.22659	2.40004	0.0006	0.0328852	yes
GRMZM2G481163	GRMZM2G481163	-	1:94888972-94890564	rmr6_Control_T7	rmr6_Stresses_T7	OK	4.75404	13.039	1.45561	3.22285	5e-05	0.00625269	yes
GRMZM2G481395	GRMZM2G481395	-	4:71072123-71073216	rmr6_Control_T7	rmr6_Stresses_T7	OK	0.890408	0	#NAME?	#NAME?	0.00035	0.045052	yes
GRMZM2G482771	GRMZM2G482771	-	10:143574838-143574930	rmr6_Control_T7	rmr6_Stresses_T7	OK	0	60.0601	inf	#NAME?	5e-05	0.0116914	yes
GRMZM2G483017	GRMZM2G483017	-	1:15521511-15521602	rmr6_Control_T7	rmr6_Stresses_T7	OK	0	39.3059	inf	#NAME?	5e-05	0.0116914	yes
GRMZM2G484246	GRMZM2G484246	-	1:83880892-83881039	rmr6_Control_T7	rmr6_Stresses_T7	OK	0	10.1159	inf	#NAME?	0.0001	0.0201617	yes
GRMZM2G485073	GRMZM2G485073	-	1:19160583-19160911	rmr6_Control_T7	rmr6_Stresses_T7	OK	0.545073	0	#NAME?	#NAME?	0.0002	0.0166387	yes
GRMZM2G486529	GRMZM2G486529	-	8:3530660-3530800	rmr6_Control_T7	rmr6_Stresses_T7	OK	9.20024	0	#NAME?	#NAME?	0.0002	0.0166387	yes
GRMZM2G487027	GRMZM2G487027	-	1:6420683-6420987	rmr6_Control_T7	rmr6_Stresses_T7	OK	0	0.632222	inf	#NAME?	0.00015	0.0256604	yes
GRMZM2G489235	GRMZM2G489235	-	1:224564380-224564470	rmr6_Control_T7	rmr6_Stresses_T7	OK	0	50.6663	inf	#NAME?	5e-05	0.0116914	yes
GRMZM2G490763	GRMZM2G490763	-	2:75769503-75769648	rmr6_Control_T7	rmr6_Stresses_T7	OK	14.6864	0	#NAME?	#NAME?	0.0003	0.0211698	yes
GRMZM2G491225	GRMZM2G491225	-	1:104535959-104536118	rmr6_Control_T7	rmr6_Stresses_T7	OK	4.86932	0	#NAME?	#NAME?	0.0002	0.0166387	yes
GRMZM2G494369	GRMZM2G494369	-	10:66458153-66458293	rmr6_Control_T7	rmr6_Stresses_T7	OK	9.19971	0	#NAME?	#NAME?	0.0002	0.0166387	yes
GRMZM2G494552	GRMZM2G494552	-	8:96792185-96792275	rmr6_Control_T7	rmr6_Stresses_T7	OK	0	23.2644	inf	#NAME?	0.00035	0.045052	yes
GRMZM2G495791	GRMZM2G495791	-	2:66698907-66699019	rmr6_Control_T7	rmr6_Stresses_T7	OK	0	17.8268	inf	#NAME?	0.0005	0.0290994	yes
GRMZM2G496391	GRMZM2G496391	-	6:13374977-13375221	rmr6_Control_T7	rmr6_Stresses_T7	OK	1.2407	0	#NAME?	#NAME?	0.00015	0.0256604	yes
GRMZM2G498033	GRMZM2G498033	-	7:149009767-149009860	rmr6_Control_T7	rmr6_Stresses_T7	OK	0	57.9949	inf	#NAME?	5e-05	0.0116914	yes
GRMZM2G498176	GRMZM2G498176	-	4:204000460-204000556	rmr6_Control_T7	rmr6_Stresses_T7	OK	0	22.8423	inf	#NAME?	0.0003	0.0415968	yes
GRMZM2G498224	GRMZM2G498224	-	6:95538537-95538659	rmr6_Control_T7	rmr6_Stresses_T7	OK	12.3169	0	#NAME?	#NAME?	0.0003	0.0211698	yes
GRMZM2G500099	GRMZM2G500099	-	2:32868650-32869013	rmr6_Control_T7	rmr6_Stresses_T7	OK	0	0.668869	inf	#NAME?	5e-05	0.0116914	yes
GRMZM2G500108	GRMZM2G500108	-	2:32869348-32869927	rmr6_Control_T7	rmr6_Stresses_T7	OK	0	1.77765	inf	#NAME?	5e-05	0.0116914	yes
GRMZM2G501273	GRMZM2G501273	-	1:58296217-58296308	rmr6_Control_T7	rmr6_Stresses_T7	OK	0	17.7077	inf	#NAME?	5e-05	0.0116914	yes
GRMZM2G502164	GRMZM2G502164	-	5:6338103-6338255	rmr6_Control_T7	rmr6_Stresses_T7	OK	0	5.83366	inf	#NAME?	5e-05	0.0116914	yes
GRMZM2G502560	GRMZM2G502560	-	3:119196575-119197704	rmr6_Control_T7	rmr6_Stresses_T7	OK	12.0516	3.2912	-1.87254	-2.39238	0.0005	0.0290994	yes
GRMZM2G502847	GRMZM2G502847	-	4:186370786-186370887	rmr6_Control_T7	rmr6_Stresses_T7	OK	23.698	0	#NAME?	#NAME?	0.0002	0.0312387	yes
GRMZM2G505852	GRMZM2G505852	-	10:39831088-39831182	rmr6_Control_T7	rmr6_Stresses_T7	OK	0	73.7142	inf	#NAME?	5e-05	0.0116914	yes
GRMZM2G506083	GRMZM2G506083	-	3:150097448-150097659	rmr6_Control_T7	rmr6_Stresses_T7	OK	0	31.92	inf	#NAME?	0.0005	0.0290994	yes
GRMZM2G506430	GRMZM2G506430	-	3:32466460-32466583	rmr6_Control_T7	rmr6_Stresses_T7	OK	6.40988	0	#NAME?	#NAME?	0.0003	0.0211698	yes
GRMZM2G507232	GRMZM2G507232	-	5:156989547-156989807	rmr6_Control_T7	rmr6_Stresses_T7	OK	0.897068	0	#NAME?	#NAME?	0.0005	0.0290994	yes
GRMZM2G510866	GRMZM2G510866	-	1:179693067-179693159	rmr6_Control_T7	rmr6_Stresses_T7	OK	35.3341	0	#NAME?	#NAME?	0.0002	0.0166387	yes
GRMZM2G511759	GRMZM2G511759	-	4:4093237-4093404	rmr6_Control_T7	rmr6_Stresses_T7	OK	0	3.21869	inf	#NAME?	5e-05	0.0116914	yes
GRMZM2G513511	GRMZM2G513511	-	9:10839507-10839617	rmr6_Control_T7	rmr6_Stresses_T7	OK	0	11.544	inf	#NAME?	0.00025	0.0359245	yes
GRMZM2G513749	GRMZM2G513749	-	9:19352343-19352446	rmr6_Control_T7	rmr6_Stresses_T7	OK	0	19.6501	inf	#NAME?	0.0007	0.0370307	yes
GRMZM2G514209	GRMZM2G514209	-	4:175669087-175669200	rmr6_Control_T7	rmr6_Stresses_T7	OK	0	13.1448	inf	#NAME?	0.00035	0.045052	yes
GRMZM2G515383	GRMZM2G515383	-	10:140954107-140954221	rmr6_Control_T7	rmr6_Stresses_T7	OK	37.8581	0	#NAME?	#NAME?	0.00015	0.0256604	yes
GRMZM2G516210	GRMZM2G516210	-	2:176987238-176987446	rmr6_Control_T7	rmr6_Stresses_T7	OK	2.86073	0	#NAME?	#NAME?	0.0002	0.0166387	yes
GRMZM2G517012	GRMZM2G517012	-	5:208480171-208480265	rmr6_Control_T7	rmr6_Stresses_T7	OK	39.139	0	#NAME?	#NAME?	0.0001	0.0201617	yes
GRMZM2G520442	GRMZM2G520442	-	5:92759533-92759645	rmr6_Control_T7	rmr6_Stresses_T7	OK	0	24.7472	inf	#NAME?	5e-05	0.0116914	yes
GRMZM2G521084	GRMZM2G521084	-	6:51593994-51594096	rmr6_Control_T7	rmr6_Stresses_T7	OK	0	26.821	inf	#NAME?	5e-05	0.0116914	yes
GRMZM2G523590	GRMZM2G523590	-	1:293718159-293718246	rmr6_Control_T7	rmr6_Stresses_T7	OK	0	32.5864	inf	#NAME?	0.00035	0.045052	yes
GRMZM2G525316	GRMZM2G525316	-	6:105380479-105380607	rmr6_Control_T7	rmr6_Stresses_T7	OK	10.6779	0	#NAME?	#NAME?	0.0005	0.0290994	yes
GRMZM2G526302	GRMZM2G526302	-	4:151314720-151314816	rmr6_Control_T7	rmr6_Stresses_T7	OK	0	32.2909	inf	#NAME?	5e-05	0.0116914	yes
GRMZM2G528584	GRMZM2G528584	-	3:202068757-202068889	rmr6_Control_T7	rmr6_Stresses_T7	OK	0	8.05315	inf	#NAME?	5e-05	0.0116914	yes
GRMZM2G529917	GRMZM2G529917	-	2:188512594-188512693	rmr6_Control_T7	rmr6_Stresses_T7	OK	0	24.0292	inf	#NAME?	5e-05	0.0116914	yes
GRMZM2G529987	GRMZM2G529987	-	2:190176879-190176983	rmr6_Control_T7	rmr6_Stresses_T7	OK	0	19.7617	inf	#NAME?	0.00025	0.0359245	yes
GRMZM2G535190	GRMZM2G535190	-	2:201446653-201446764	rmr6_Control_T7	rmr6_Stresses_T7	OK	0	11.7937	inf	#NAME?	5e-05	0.0116914	yes
GRMZM2G535294	GRMZM2G535294	-	9:8431925-8432190	rmr6_Control_T7	rmr6_Stresses_T7	OK	0	2.93108	inf	#NAME?	5e-05	0.0116914	yes
GRMZM2G535629	GRMZM2G535629	-	2:3881828-3881917	rmr6_Control_T7	rmr6_Stresses_T7	OK	0	29.9562	inf	#NAME?	5e-05	0.0116914	yes
GRMZM2G536132	GRMZM2G536132	-	2:167306694-167306883	rmr6_Control_T7	rmr6_Stresses_T7	OK	0	11.3397	inf	#NAME?	5e-05	0.0116914	yes
GRMZM2G538761	GRMZM2G538761	-	9:138760100-138760309	rmr6_Control_T7	rmr6_Stresses_T7	OK	0	2.33928	inf	#NAME?	0.0001	0.0201617	yes
GRMZM2G541405	GRMZM2G541405	-	7:145020872-145021119	rmr6_Control_T7	rmr6_Stresses_T7	OK	0	1.13599	inf	#NAME?	0.00015	0.0256604	yes
GRMZM2G544705	GRMZM2G544705	-	1:215388840-215388995	rmr6_Control_T7	rmr6_Stresses_T7	OK	989.83	401.179	-1.30293	-2.00785	0.00105	0.047529	yes
GRMZM2G546608	GRMZM2G546608	-	8:82138060-82141542	rmr6_Control_T7	rmr6_Stresses_T7	OK	0	16.2254	inf	#NAME?	0.0003	0.0415968	yes
GRMZM2G546656	GRMZM2G546656	-	1:67860942-67861054	rmr6_Control_T7	rmr6_Stresses_T7	OK	16.6798	0	#NAME?	#NAME?	0.0003	0.0211698	yes
GRMZM2G547449	GRMZM2G547449	-	8:145594296-145594527	rmr6_Control_T7	rmr6_Stresses_T7	OK	0	1.97095	inf	#NAME?	5e-05	0.0116914	yes
GRMZM2G549101	GRMZM2G549101	-	5:67216139-67216237	rmr6_Control_T7	rmr6_Stresses_T7	OK	0	49.9165	inf	#NAME?	5e-05	0.0116914	yes
GRMZM2G549454	GRMZM2G549454	-	1:24622403-24622800	rmr6_Control_T7	rmr6_Stresses_T7	OK	0.463824	0	#NAME?	#NAME?	0.00035	0.045052	yes
GRMZM2G550578	GRMZM2G550578	-	10:11611660-11611769	rmr6_Control_T7	rmr6_Stresses_T7	OK	0	17.9397	inf	#NAME?	0.00015	0.0256604	yes
GRMZM2G550722	GRMZM2G550722	-	7:174561253-174561399	rmr6_Control_T7	rmr6_Stresses_T7	OK	0	5.88295	inf	#NAME?	0.00015	0.0256604	yes
GRMZM2G551102	GRMZM2G551102	-	2:58462453-58462556	rmr6_Control_T7	rmr6_Stresses_T7	OK	0	28.2664	inf	#NAME?	0.0003	0.0415968	yes
GRMZM2G551147	GRMZM2G551147	-	9:56518831-56518931	rmr6_Control_T7	rmr6_Stresses_T7	OK	0	19.6656	inf	#NAME?	0.0009	0.0434253	yes
GRMZM2G552317	GRMZM2G552317	-	5:29429840-29429952	rmr6_Control_T7	rmr6_Stresses_T7	OK	0	14.8625	inf	#NAME?	5e-05	0.0116914	yes
GRMZM2G552410	GRMZM2G552410	-	4:199128838-199128941	rmr6_Control_T7	rmr6_Stresses_T7	OK	46.4959	0	#NAME?	#NAME?	0.0003	0.0211698	yes
GRMZM2G552942	GRMZM2G552942	-	2:140954255-140954682	rmr6_Control_T7	rmr6_Stresses_T7	OK	0	0.507322	inf	#NAME?	5e-05	0.0116914	yes
GRMZM2G554845	GRMZM2G554845	-	10:43288385-43288505	rmr6_Control_T7	rmr6_Stresses_T7	OK	0	10.8836	inf	#NAME?	0.00035	0.045052	yes
GRMZM2G555891	GRMZM2G555891	-	10:71628824-71628968	rmr6_Control_T7	rmr6_Stresses_T7	OK	0	4.91086	inf	#NAME?	0.0011	0.0488412	yes
GRMZM2G556698	GRMZM2G556698	-	1:125125330-125125531	rmr6_Control_T7	rmr6_Stresses_T7	OK	0	1.82292	inf	#NAME?	0.0002	0.0312387	yes
GRMZM2G557240	GRMZM2G557240	-	2:82850873-82850990	rmr6_Control_T7	rmr6_Stresses_T7	OK	0	20.6256	inf	#NAME?	5e-05	0.0116914	yes
GRMZM2G559270	GRMZM2G559270	-	6:91807514-91807609	rmr6_Control_T7	rmr6_Stresses_T7	OK	28.7967	0	#NAME?	#NAME?	0.0002	0.0312387	yes
GRMZM2G560810	GRMZM2G560810	-	5:184749390-184749474	rmr6_Control_T7	rmr6_Stresses_T7	OK	39.9754	0	#NAME?	#NAME?	0.0005	0.0290994	yes
GRMZM2G562083	GRMZM2G562083	-	2:95999588-96000796	rmr6_Control_T7	rmr6_Stresses_T7	OK	0	0.57947	inf	#NAME?	0.0003	0.0415968	yes
GRMZM2G562092	GRMZM2G562092	-	1:130978519-130978737	rmr6_Control_T7	rmr6_Stresses_T7	OK	4.06701	0	#NAME?	#NAME?	0.0005	0.0290994	yes
GRMZM2G563433	GRMZM2G563433	-	2:124572081-124572390	rmr6_Control_T7	rmr6_Stresses_T7	OK	0	1.26158	inf	#NAME?	5e-05	0.0116914	yes
GRMZM2G564008	GRMZM2G564008	-	1:162549598-162549708	rmr6_Control_T7	rmr6_Stresses_T7	OK	18.3103	0	#NAME?	#NAME?	0.0005	0.0290994	yes
GRMZM2G565522	GRMZM2G565522	-	8:82582092-82582196	rmr6_Control_T7	rmr6_Stresses_T7	OK	0	23.3823	inf	#NAME?	5e-05	0.0116914	yes
GRMZM2G566238	GRMZM2G566238	-	4:73616515-73616860	rmr6_Control_T7	rmr6_Stresses_T7	OK	0	1.00343	inf	#NAME?	5e-05	0.0116914	yes
GRMZM2G569010	GRMZM2G569010	-	7:13181303-13181555	rmr6_Control_T7	rmr6_Stresses_T7	OK	0	1.37837	inf	#NAME?	5e-05	0.0116914	yes
GRMZM2G569149	GRMZM2G569149	-	2:233169168-233169297	rmr6_Control_T7	rmr6_Stresses_T7	OK	0	12.6125	inf	#NAME?	0.0001	0.0201617	yes
GRMZM2G569226	GRMZM2G569226	-	8:16769708-16769804	rmr6_Control_T7	rmr6_Stresses_T7	OK	0	38.8089	inf	#NAME?	5e-05	0.0116914	yes
GRMZM2G569564	GRMZM2G569564	-	3:187113121-187113525	rmr6_Control_T7	rmr6_Stresses_T7	OK	0	0.619069	inf	#NAME?	5e-05	0.0116914	yes
GRMZM2G569995	GRMZM2G569995	-	4:135956113-135956355	rmr6_Control_T7	rmr6_Stresses_T7	OK	0	0.944076	inf	#NAME?	5e-05	0.0116914	yes
GRMZM2G571806	GRMZM2G571806	-	6:8862628-8862741	rmr6_Control_T7	rmr6_Stresses_T7	OK	18.1465	0	#NAME?	#NAME?	0.0005	0.0290994	yes
GRMZM2G572331	GRMZM2G572331	-	1:231338848-231339075	rmr6_Control_T7	rmr6_Stresses_T7	OK	2.54928	0	#NAME?	#NAME?	0.0001	0.0201617	yes
GRMZM2G574867	GRMZM2G574867	-	9:101512380-101512493	rmr6_Control_T7	rmr6_Stresses_T7	OK	49.6469	0	#NAME?	#NAME?	5e-05	0.0116914	yes
GRMZM2G575399	GRMZM2G575399	-	8:112870472-112870582	rmr6_Control_T7	rmr6_Stresses_T7	OK	0	21.5605	inf	#NAME?	0.0001	0.0201617	yes
GRMZM2G576133	GRMZM2G576133	-	10:97846528-97846637	rmr6_Control_T7	rmr6_Stresses_T7	OK	0	19.2959	inf	#NAME?	5e-05	0.0116914	yes
GRMZM2G578822	GRMZM2G578822	-	1:107903559-107903679	rmr6_Control_T7	rmr6_Stresses_T7	OK	19.1334	0	#NAME?	#NAME?	0.0003	0.0211698	yes
GRMZM2G579188	GRMZM2G579188	-	5:5021969-5022081	rmr6_Control_T7	rmr6_Stresses_T7	OK	0	12.697	inf	#NAME?	0.00075	0.0386411	yes
GRMZM2G579849	GRMZM2G579849	-	9:146155228-146155351	rmr6_Control_T7	rmr6_Stresses_T7	OK	11.9543	0	#NAME?	#NAME?	0.0005	0.0290994	yes
GRMZM2G583113	GRMZM2G583113	-	6:107276658-107276755	rmr6_Control_T7	rmr6_Stresses_T7	OK	38.9883	0	#NAME?	#NAME?	0.0005	0.0290994	yes
GRMZM2G584541	GRMZM2G584541	-	5:136879813-136879982	rmr6_Control_T7	rmr6_Stresses_T7	OK	0	3.24378	inf	#NAME?	0.0002	0.0312387	yes
GRMZM2G584604	GRMZM2G584604	-	1:107343494-107343601	rmr6_Control_T7	rmr6_Stresses_T7	OK	0	25.9414	inf	#NAME?	5e-05	0.0116914	yes
GRMZM2G586782	GRMZM2G586782	-	2:212439749-212439857	rmr6_Control_T7	rmr6_Stresses_T7	OK	0	15.8195	inf	#NAME?	0.00095	0.0446918	yes
GRMZM2G588232	GRMZM2G588232	-	5:175696247-175696328	rmr6_Control_T7	rmr6_Stresses_T7	OK	60.4888	0	#NAME?	#NAME?	0.0005	0.0290994	yes
GRMZM2G589777	GRMZM2G589777	-	10:83680269-83680384	rmr6_Control_T7	rmr6_Stresses_T7	OK	29.043	0	#NAME?	#NAME?	0.0003	0.0211698	yes
GRMZM2G590505	GRMZM2G590505	-	1:155646166-155646256	rmr6_Control_T7	rmr6_Stresses_T7	OK	0	28.052	inf	#NAME?	0.00095	0.0446918	yes
GRMZM2G590740	GRMZM2G590740	-	6:116236781-116236856	rmr6_Control_T7	rmr6_Stresses_T7	OK	0	43.1202	inf	#NAME?	0.00025	0.0359245	yes
GRMZM2G591073	GRMZM2G591073	-	6:6906254-6906383	rmr6_Control_T7	rmr6_Stresses_T7	OK	5.53142	0	#NAME?	#NAME?	0.00015	0.0256604	yes
GRMZM2G591555	GRMZM2G591555	-	5:196814206-196814307	rmr6_Control_T7	rmr6_Stresses_T7	OK	0	19.9156	inf	#NAME?	0.00015	0.0256604	yes
GRMZM2G701087	GRMZM2G701087	-	6:119355106-119355430	rmr6_Control_T7	rmr6_Stresses_T7	OK	0	1.0711	inf	#NAME?	5e-05	0.0116914	yes
GRMZM2G704242	GRMZM2G704242	-	10:11404659-11404979	rmr6_Control_T7	rmr6_Stresses_T7	OK	0	0.600157	inf	#NAME?	5e-05	0.0116914	yes
GRMZM5G802801	GRMZM5G802801	-	8:116144911-116148059	rmr6_Control_T7	rmr6_Stresses_T7	OK	3.12595	8.72012	1.48005	2.92669	5e-05	0.00625269	yes
GRMZM5G803308	GRMZM5G803308	-	9:97396867-97398308	rmr6_Control_T7	rmr6_Stresses_T7	OK	4.62165	10.5185	1.18645	2.52276	0.0009	0.0434253	yes
GRMZM5G804718	GRMZM5G804718	-	2:141477085-141478256	rmr6_Control_T7	rmr6_Stresses_T7	OK	0	0.506864	inf	#NAME?	5e-05	0.0116914	yes
GRMZM5G805609	GRMZM5G805609	-	8:166330889-166332902	rmr6_Control_T7	rmr6_Stresses_T7	OK	1.63025	4.36892	1.42219	2.63949	0.0009	0.0434253	yes
GRMZM5G805773	GRMZM5G805773	-	5:124842835-124843150	rmr6_Control_T7	rmr6_Stresses_T7	OK	0	0.491921	inf	#NAME?	0.0002	0.0312387	yes
GRMZM5G806661	GRMZM5G806661	-	9:4067713-4067895	rmr6_Control_T7	rmr6_Stresses_T7	OK	0	2.86107	inf	#NAME?	0.0004	0.0486363	yes
GRMZM5G806839	GRMZM5G806839	-	1:90116606-90117418	rmr6_Control_T7	rmr6_Stresses_T7	OK	2.8043	8.17778	1.54407	2.83793	0.0004	0.0259553	yes
GRMZM5G807063	GRMZM5G807063	-	4:128310536-128310758	rmr6_Control_T7	rmr6_Stresses_T7	OK	0	2.07529	inf	#NAME?	5e-05	0.0116914	yes
GRMZM5G807821	GRMZM5G807821	-	9:148494317-148494518	rmr6_Control_T7	rmr6_Stresses_T7	OK	0	2.00659	inf	#NAME?	0.0001	0.0201617	yes
GRMZM5G809334	GRMZM5G809334	-	4:171554009-171554201	rmr6_Control_T7	rmr6_Stresses_T7	OK	2.63491	0	#NAME?	#NAME?	0.0005	0.0290994	yes
GRMZM5G809790	GRMZM5G809790	-	6:18590756-18591029	rmr6_Control_T7	rmr6_Stresses_T7	OK	7.2693	0	#NAME?	#NAME?	0.0005	0.0290994	yes
GRMZM5G810312	GRMZM5G810312	-	2:215242949-215243491	rmr6_Control_T7	rmr6_Stresses_T7	OK	0	1.20199	inf	#NAME?	0.00035	0.045052	yes
GRMZM5G811042	GRMZM5G811042	-	5:181071495-181071712	rmr6_Control_T7	rmr6_Stresses_T7	OK	0	1.2682	inf	#NAME?	0.0004	0.0486363	yes
GRMZM5G811782	GRMZM5G811782	-	10:144892213-144893108	rmr6_Control_T7	rmr6_Stresses_T7	OK	3.81181	10.2557	1.42788	2.54075	0.0005	0.0290994	yes
GRMZM5G812811	GRMZM5G812811	-	2:43746149-43747663	rmr6_Control_T7	rmr6_Stresses_T7	OK	15.8268	37.7656	1.25471	2.40097	0.0005	0.0290994	yes
GRMZM5G813011	GRMZM5G813011	-	7:154224695-154225653	rmr6_Control_T7	rmr6_Stresses_T7	OK	2.39193	17.1218	2.83959	4.19359	5e-05	0.0116914	yes
GRMZM5G813661	GRMZM5G813661	-	4:63072296-63073080	rmr6_Control_T7	rmr6_Stresses_T7	OK	2.20614	6.33128	1.52097	2.65209	0.00085	0.0418821	yes
GRMZM5G819464	GRMZM5G819464	-	5:21385919-21387869	rmr6_Control_T7	rmr6_Stresses_T7	OK	4.77006	22.5767	2.24276	4.78823	0.0001	0.0201617	yes
GRMZM5G819544	GRMZM5G819544	-	9:92324956-92325142	rmr6_Control_T7	rmr6_Stresses_T7	OK	4.05492	0	#NAME?	#NAME?	0.0003	0.0211698	yes
GRMZM5G819965	GRMZM5G819965	-	1:47910537-47911634	rmr6_Control_T7	rmr6_Stresses_T7	OK	1.01985	7.05283	2.78985	4.72612	0.0001	0.0201617	yes
GRMZM5G820696	GRMZM5G820696	-	8:106153812-106156418	rmr6_Control_T7	rmr6_Stresses_T7	OK	0.591061	2.32891	1.97828	3.16681	5e-05	0.00625269	yes
GRMZM5G821975	GRMZM5G821975	-	9:92965859-92966099	rmr6_Control_T7	rmr6_Stresses_T7	OK	0.873073	0	#NAME?	#NAME?	0.0002	0.0166387	yes
GRMZM5G822180	GRMZM5G822180	-	5:14610995-14626616	rmr6_Control_T7	rmr6_Stresses_T7	OK	3.8684	14.1402	1.87	3.00314	0.00025	0.0191458	yes
GRMZM5G825898	GRMZM5G825898	-	7:143856269-143858096	rmr6_Control_T7	rmr6_Stresses_T7	OK	25.0358	62.9793	1.33089	2.10863	0.00035	0.023522	yes
GRMZM5G826899	GRMZM5G826899	-	3:9581837-9583728	rmr6_Control_T7	rmr6_Stresses_T7	OK	0.600917	3.37997	2.49177	5.20286	0.0001	0.0201617	yes
GRMZM5G827496	GRMZM5G827496	-	6:146857762-146888880	rmr6_Control_T7	rmr6_Stresses_T7	OK	2.02554	5.47335	1.43411	2.68352	0.0005	0.0290994	yes
GRMZM5G829371	GRMZM5G829371	-	1:4046389-4049199	rmr6_Control_T7	rmr6_Stresses_T7	OK	3.88678	8.67119	1.15765	2.9188	0.00075	0.0386411	yes
GRMZM5G829376	GRMZM5G829376	-	6:38791920-38793588	rmr6_Control_T7	rmr6_Stresses_T7	OK	0.386448	1.51144	1.96757	2.52397	0.0003	0.0211698	yes
GRMZM5G830054	GRMZM5G830054	-	10:5924645-5925580	rmr6_Control_T7	rmr6_Stresses_T7	OK	0	1.48041	inf	#NAME?	5e-05	0.0116914	yes
GRMZM5G830977	GRMZM5G830977	-	5:153415793-153417481	rmr6_Control_T7	rmr6_Stresses_T7	OK	0.712427	2.06845	1.53774	2.38738	0.0004	0.0259553	yes
GRMZM5G833699	GRMZM5G833699	-	10:93697765-93700740	rmr6_Control_T7	rmr6_Stresses_T7	OK	0.280915	0.806986	1.52241	1.56609	0.00105	0.047529	yes
GRMZM5G834837	GRMZM5G834837	-	8:3797777-3799488	rmr6_Control_T7	rmr6_Stresses_T7	OK	5.86381	15.9978	1.44796	2.56712	5e-05	0.00625269	yes
GRMZM5G835217	GRMZM5G835217	-	10:55527927-55528295	rmr6_Control_T7	rmr6_Stresses_T7	OK	0	0.623886	inf	#NAME?	5e-05	0.0116914	yes
GRMZM5G835955	GRMZM5G835955	-	4:34257659-34257809	rmr6_Control_T7	rmr6_Stresses_T7	OK	0	3.32686	inf	#NAME?	5e-05	0.0116914	yes
GRMZM5G836069	GRMZM5G836069	-	5:36334372-36335324	rmr6_Control_T7	rmr6_Stresses_T7	OK	0	1.33135	inf	#NAME?	5e-05	0.0116914	yes
GRMZM5G837732	GRMZM5G837732	-	1:253331833-253333633	rmr6_Control_T7	rmr6_Stresses_T7	OK	6.45473	17.5312	1.4415	3.10982	5e-05	0.00625269	yes
GRMZM5G838098	GRMZM5G838098	-	1:16782462-16783895	rmr6_Control_T7	rmr6_Stresses_T7	OK	3.14813	10.8097	1.77975	3.29016	0.0001	0.0201617	yes
GRMZM5G841343	GRMZM5G841343	-	6:146227620-146228260	rmr6_Control_T7	rmr6_Stresses_T7	OK	11.648	41.807	1.84366	2.86653	5e-05	0.0116914	yes
GRMZM5G841693	GRMZM5G841693	-	9:13342718-13342904	rmr6_Control_T7	rmr6_Stresses_T7	OK	0	2.71288	inf	#NAME?	0.0002	0.0312387	yes
GRMZM5G842071	GRMZM5G842071	-	3:179165467-179169287	rmr6_Control_T7	rmr6_Stresses_T7	OK	3.26291	8.23774	1.33609	2.103	0.001	0.0462187	yes
GRMZM5G842366	GRMZM5G842366	-	8:91126488-91127653	rmr6_Control_T7	rmr6_Stresses_T7	OK	3.42514	16.7237	2.28766	3.84461	5e-05	0.0116914	yes
GRMZM5G844471	GRMZM5G844471	-	1:274783710-274783786	rmr6_Control_T7	rmr6_Stresses_T7	OK	68.1499	0	#NAME?	#NAME?	0.0005	0.0290994	yes
GRMZM5G846082	GRMZM5G846082	-	1:91197242-91201937	rmr6_Control_T7	rmr6_Stresses_T7	OK	3.29004	9.68113	1.55707	3.0265	0.0001	0.0104542	yes
GRMZM5G847466	GRMZM5G847466	-	6:166188863-166189789	rmr6_Control_T7	rmr6_Stresses_T7	OK	0.88731	3.72068	2.06805	3.09689	0.00015	0.0141132	yes
GRMZM5G847982	GRMZM5G847982	-	6:161998677-162000549	rmr6_Control_T7	rmr6_Stresses_T7	OK	4.96903	12.2945	1.30697	2.72798	0.00035	0.023522	yes
GRMZM5G851266	GRMZM5G851266	-	10:59669630-59671907	rmr6_Control_T7	rmr6_Stresses_T7	OK	6.28409	21.7324	1.79007	2.98353	0.0002	0.0312387	yes
GRMZM5G852969	GRMZM5G852969	-	1:141200326-141200566	rmr6_Control_T7	rmr6_Stresses_T7	OK	0	1.59319	inf	#NAME?	5e-05	0.0116914	yes
GRMZM5G853183	GRMZM5G853183	-	3:186296669-186297010	rmr6_Control_T7	rmr6_Stresses_T7	OK	1.21538	0	#NAME?	#NAME?	0.0005	0.0290994	yes
GRMZM5G853245	GRMZM5G853245	-	3:6682999-6684904	rmr6_Control_T7	rmr6_Stresses_T7	OK	2.89113	7.05525	1.28706	2.24735	0.00105	0.047529	yes
GRMZM5G859576	GRMZM5G859576	-	4:207290215-207290476	rmr6_Control_T7	rmr6_Stresses_T7	OK	0.967662	0	#NAME?	#NAME?	0.0005	0.0290994	yes
GRMZM5G861332	GRMZM5G861332	-	4:52930377-52930603	rmr6_Control_T7	rmr6_Stresses_T7	OK	0	1.52988	inf	#NAME?	5e-05	0.0116914	yes
GRMZM5G862325	GRMZM5G862325	-	4:4553311-4555397	rmr6_Control_T7	rmr6_Stresses_T7	OK	1.74425	4.51696	1.37274	2.4588	0.0008	0.0405303	yes
GRMZM5G867530	GRMZM5G867530	-	8:159242021-159243697	rmr6_Control_T7	rmr6_Stresses_T7	OK	3.81443	14.1745	1.89375	3.59296	5e-05	0.0116914	yes
GRMZM5G868730	GRMZM5G868730	-	4:197165237-197166809	rmr6_Control_T7	rmr6_Stresses_T7	OK	1.3667	3.73111	1.4489	2.78469	0.00105	0.047529	yes
GRMZM5G870077	GRMZM5G870077	-	4:11719856-11721809	rmr6_Control_T7	rmr6_Stresses_T7	OK	15.2238	37.4834	1.29993	2.62573	0.0003	0.0211698	yes
GRMZM5G875250	GRMZM5G875250	-	5:123285717-123286058	rmr6_Control_T7	rmr6_Stresses_T7	OK	0	0.579996	inf	#NAME?	0.0008	0.0405303	yes
GRMZM5G876379	GRMZM5G876379	-	2:177589-179372	rmr6_Control_T7	rmr6_Stresses_T7	OK	4.17774	11.4117	1.44972	3.17688	5e-05	0.00625269	yes
GRMZM5G876930	GRMZM5G876930	-	5:27787705-27788723	rmr6_Control_T7	rmr6_Stresses_T7	OK	6.89206	19.4493	1.49671	2.96931	0.0002	0.0166387	yes
GRMZM5G878080	GRMZM5G878080	-	6:22002186-22003149	rmr6_Control_T7	rmr6_Stresses_T7	OK	1.1224	9.36187	3.06021	5.18238	5e-05	0.0116914	yes
GRMZM5G879570	GRMZM5G879570	-	7:143429576-143434186	rmr6_Control_T7	rmr6_Stresses_T7	OK	0.990323	2.68195	1.43731	2.51893	0.00095	0.0446918	yes
GRMZM5G880028	GRMZM5G880028	-	9:127192291-127195117	rmr6_Control_T7	rmr6_Stresses_T7	OK	0.592682	1.79999	1.60266	2.32499	0.0007	0.0370307	yes
GRMZM5G883759	GRMZM5G883759	-	3:28919067-28925016	rmr6_Control_T7	rmr6_Stresses_T7	OK	3.77805	11.7809	1.64073	3.29786	0.00055	0.031138	yes
GRMZM5G884126	GRMZM5G884126	-	8:100647287-100647547	rmr6_Control_T7	rmr6_Stresses_T7	OK	0	1.57247	inf	#NAME?	5e-05	0.0116914	yes
GRMZM5G885126	GRMZM5G885126	-	1:287653693-287655495	rmr6_Control_T7	rmr6_Stresses_T7	OK	0.172121	0.848818	2.30204	2.47871	0.00105	0.047529	yes
GRMZM5G887949	GRMZM5G887949	-	2:199047826-199049991	rmr6_Control_T7	rmr6_Stresses_T7	OK	2.40025	8.5907	1.83959	3.7844	0.0001	0.0201617	yes
GRMZM5G888450	GRMZM5G888450	-	10:68737988-68739253	rmr6_Control_T7	rmr6_Stresses_T7	OK	1.87232	7.46254	1.99484	4.00397	0.0001	0.0201617	yes
GRMZM5G889052	GRMZM5G889052	-	7:160189920-160192923	rmr6_Control_T7	rmr6_Stresses_T7	OK	1.51183	4.24765	1.49037	2.9404	0.00025	0.0191458	yes
GRMZM5G890274	GRMZM5G890274	-	1:224437175-224438294	rmr6_Control_T7	rmr6_Stresses_T7	OK	2.91589	8.08688	1.47165	2.63101	0.0003	0.0211698	yes
GRMZM5G893392	GRMZM5G893392	-	5:211332254-211333042	rmr6_Control_T7	rmr6_Stresses_T7	OK	3.69914	9.02184	1.28623	2.42895	0.00085	0.0418821	yes
GRMZM5G894432	GRMZM5G894432	-	1:219389481-219392032	rmr6_Control_T7	rmr6_Stresses_T7	OK	0.217242	1.428	2.71662	1.9894	0.0003	0.0211698	yes
GRMZM5G895190	GRMZM5G895190	-	2:59161498-59161805	rmr6_Control_T7	rmr6_Stresses_T7	OK	0	0.55146	inf	#NAME?	0.0001	0.0201617	yes
GRMZM5G897673	GRMZM5G897673	-	6:163824121-163828344	rmr6_Control_T7	rmr6_Stresses_T7	OK	1.11873	3.37301	1.59218	2.98055	0.00045	0.0279601	yes
GRMZM5G897896	GRMZM5G897896	-	10:60329999-60331092	rmr6_Control_T7	rmr6_Stresses_T7	OK	0	0.527571	inf	#NAME?	5e-05	0.0116914	yes
GRMZM5G898274_O_1	GRMZM5G898274_O_1	-	6:137586668-137588160	rmr6_Control_T7	rmr6_Stresses_T7	OK	2.65576	16.338	2.62104	3.04495	5e-05	0.0116914	yes
GRMZM5G898668	GRMZM5G898668	-	3:157059956-157062248	rmr6_Control_T7	rmr6_Stresses_T7	OK	14.538	34.7698	1.25801	2.24779	0.00035	0.023522	yes
GRMZM6G198866	GRMZM6G198866	-	8:133538648-133539428	rmr6_Control_T7	rmr6_Stresses_T7	OK	5.70863	17.1595	1.58779	2.56196	0.00065	0.0352346	yes
XLOC_003494	XLOC_003494	-	1:130769533-130769624	rmr6_Control_T7	rmr6_Stresses_T7	OK	0	85.4288	inf	#NAME?	5e-05	0.0116914	yes
XLOC_008157	XLOC_008157	-	1:296163518-296163594	rmr6_Control_T7	rmr6_Stresses_T7	OK	4194.88	931.766	-2.17059	-4.71298	0.00045	0.0279601	yes
XLOC_013733	XLOC_013733	-	1:210518034-210518284	rmr6_Control_T7	rmr6_Stresses_T7	OK	0	1.3103	inf	#NAME?	5e-05	0.0116914	yes
XLOC_015646	XLOC_015646	-	1:272708471-272708589	rmr6_Control_T7	rmr6_Stresses_T7	OK	0	23.0033	inf	#NAME?	5e-05	0.0116914	yes
XLOC_019134	XLOC_019134	-	10:108762676-108762844	rmr6_Control_T7	rmr6_Stresses_T7	OK	0	5.8767	inf	#NAME?	5e-05	0.0116914	yes
XLOC_021726	XLOC_021726	-	10:52740375-52740496	rmr6_Control_T7	rmr6_Stresses_T7	OK	0	29.1733	inf	#NAME?	5e-05	0.0116914	yes
XLOC_022049	XLOC_022049	-	10:69608739-69608892	rmr6_Control_T7	rmr6_Stresses_T7	OK	0	14.4904	inf	#NAME?	5e-05	0.0116914	yes
XLOC_024716	XLOC_024716	-	2:4165640-4165803	rmr6_Control_T7	rmr6_Stresses_T7	OK	0	7.86029	inf	#NAME?	5e-05	0.0116914	yes
XLOC_026476	XLOC_026476	-	2:56257531-56257705	rmr6_Control_T7	rmr6_Stresses_T7	OK	0	7.11926	inf	#NAME?	5e-05	0.0116914	yes
XLOC_037228	XLOC_037228	-	2:216173156-216173311	rmr6_Control_T7	rmr6_Stresses_T7	OK	0	7.99412	inf	#NAME?	0.00015	0.0256604	yes
XLOC_046293	XLOC_046293	-	3:99284023-99284277	rmr6_Control_T7	rmr6_Stresses_T7	OK	0	2.66362	inf	#NAME?	5e-05	0.0116914	yes
XLOC_054666	XLOC_054666	-	4:185888182-185889820	rmr6_Control_T7	rmr6_Stresses_T7	OK	0	3.93941	inf	#NAME?	5e-05	0.0116914	yes
XLOC_056227	XLOC_056227	-	4:237492972-237493319	rmr6_Control_T7	rmr6_Stresses_T7	OK	400.574	144.813	-1.46788	-2.248	0.00015	0.0256604	yes
XLOC_056440	XLOC_056440	-	4:548106-548439	rmr6_Control_T7	rmr6_Stresses_T7	OK	0	1.42463	inf	#NAME?	5e-05	0.0116914	yes
XLOC_057493	XLOC_057493	-	4:32623058-32623207	rmr6_Control_T7	rmr6_Stresses_T7	OK	0	10.9883	inf	#NAME?	5e-05	0.0116914	yes
XLOC_061848	XLOC_061848	-	4:213859946-213860139	rmr6_Control_T7	rmr6_Stresses_T7	OK	0	5.9277	inf	#NAME?	5e-05	0.0116914	yes
XLOC_061849	XLOC_061849	-	4:213862641-213862898	rmr6_Control_T7	rmr6_Stresses_T7	OK	0	1.39359	inf	#NAME?	5e-05	0.0116914	yes
XLOC_062510	XLOC_062510	-	4:235867966-235868212	rmr6_Control_T7	rmr6_Stresses_T7	OK	0	5.39007	inf	#NAME?	5e-05	0.0116914	yes
XLOC_062671	XLOC_062671	-	4:238857244-238857453	rmr6_Control_T7	rmr6_Stresses_T7	OK	0	2.35642	inf	#NAME?	5e-05	0.0116914	yes
XLOC_066714	XLOC_066714	-	5:154097700-154098063	rmr6_Control_T7	rmr6_Stresses_T7	OK	0	0.941546	inf	#NAME?	5e-05	0.0116914	yes
XLOC_067705	XLOC_067705	-	5:188811316-188811537	rmr6_Control_T7	rmr6_Stresses_T7	OK	374.957	128.477	-1.54522	-2.42611	0.00015	0.0256604	yes
XLOC_069794	XLOC_069794	-	5:23079671-23079819	rmr6_Control_T7	rmr6_Stresses_T7	OK	0	15.128	inf	#NAME?	5e-05	0.0116914	yes
XLOC_075456	XLOC_075456	-	6:27116425-27116637	rmr6_Control_T7	rmr6_Stresses_T7	OK	0	3.38303	inf	#NAME?	5e-05	0.0116914	yes
XLOC_085076	XLOC_085076	-	7:25177009-25177230	rmr6_Control_T7	rmr6_Stresses_T7	OK	0	1.37122	inf	#NAME?	0.00015	0.0256604	yes
XLOC_085493	XLOC_085493	-	7:45545996-45546228	rmr6_Control_T7	rmr6_Stresses_T7	OK	0	2.87524	inf	#NAME?	5e-05	0.0116914	yes
XLOC_100478	XLOC_100478	-	8:103690479-103690681	rmr6_Control_T7	rmr6_Stresses_T7	OK	0	2.63225	inf	#NAME?	5e-05	0.0116914	yes
XLOC_104239	XLOC_104239	-	9:40288230-40288467	rmr6_Control_T7	rmr6_Stresses_T7	OK	0	2.39106	inf	#NAME?	5e-05	0.0116914	yes
XLOC_105104	XLOC_105104	-	9:81713957-81714263	rmr6_Control_T7	rmr6_Stresses_T7	OK	0	0.912688	inf	#NAME?	5e-05	0.0116914	yes

## Sheet: Stresses vS Control rmr6_Isof
test_id	gene_id	gene	locus	sample_1	sample_2	status	value_1	value_2	log2(fold_change)	test_stat	p_value	q_value	significant
AC159612.1_FGT007_j_1	AC159612.1_FG007	-	5:4583058-4585274	rmr6_Control_T7	rmr6_Stresses_T7	OK	1.27342	4.86248	1.93298	3.34328	5e-05	0.01143	yes
AC183661.3_FGT004	AC183661.3_FG004	-	2:164430867-164431122	rmr6_Control_T7	rmr6_Stresses_T7	OK	0	1.05583	inf	#NAME?	5e-05	0.0205003	yes
AC184131.5_FGT010	AC184131.5_FG010	-	5:195628887-195629334	rmr6_Control_T7	rmr6_Stresses_T7	OK	0	1.64043	inf	#NAME?	0.00015	0.0447542	yes
AC185276.2_FGT003	AC185276.2_FG003	-	3:228666418-228666670	rmr6_Control_T7	rmr6_Stresses_T7	OK	0	1.20481	inf	#NAME?	5e-05	0.0205003	yes
AC186223.3_FGT004	AC186223.3_FG004	-	1:101781420-101782136	rmr6_Control_T7	rmr6_Stresses_T7	OK	0	2.01825	inf	#NAME?	0.0001	0.0349181	yes
AC186321.5_FGT002	AC186321.5_FG002	-	1:117564654-117564864	rmr6_Control_T7	rmr6_Stresses_T7	OK	2.3472	0	#NAME?	#NAME?	5e-05	0.01143	yes
AC189062.2_FGT005	AC189062.2_FG005	-	3:182951167-182951585	rmr6_Control_T7	rmr6_Stresses_T7	OK	0	0.602832	inf	#NAME?	5e-05	0.0205003	yes
AC194042.3_FGT001	AC194042.3_FG001	-	9:48050789-48051125	rmr6_Control_T7	rmr6_Stresses_T7	OK	0	0.825232	inf	#NAME?	5e-05	0.0205003	yes
AC194106.3_FGT001	AC194106.3_FG001	-	4:49434560-49435526	rmr6_Control_T7	rmr6_Stresses_T7	OK	0	0.830028	inf	#NAME?	5e-05	0.0205003	yes
AC194109.3_FGT002	AC194109.3_FG002	-	8:115306997-115307602	rmr6_Control_T7	rmr6_Stresses_T7	OK	0	0.624876	inf	#NAME?	0.0001	0.0349181	yes
AC194158.3_FGT005	AC194158.3_FG005	-	5:17912795-17913389	rmr6_Control_T7	rmr6_Stresses_T7	OK	1.07214	6.18143	2.52745	4.31229	0.0002	0.0303346	yes
AC196099.3_FGT002	AC196099.3_FG002	-	10:24121002-24121335	rmr6_Control_T7	rmr6_Stresses_T7	OK	0	0.466863	inf	#NAME?	0.0003	0.0385937	yes
AC206641.3_FGT003	AC206641.3_FG003	-	5:138393839-138394055	rmr6_Control_T7	rmr6_Stresses_T7	OK	0	2.69366	inf	#NAME?	5e-05	0.0205003	yes
AC206666.2_FGT004	AC206666.2_FG004	-	6:25335833-25336534	rmr6_Control_T7	rmr6_Stresses_T7	OK	14.3396	43.3814	1.59707	3.03635	5e-05	0.01143	yes
AC206951.3_FGT017	AC206951.3_FG017	-	1:17525174-17527172	rmr6_Control_T7	rmr6_Stresses_T7	OK	6.03723	56.3599	3.22271	4.93653	5e-05	0.0205003	yes
AC208201.3_FGT002	AC208201.3_FG002	-	1:45370668-45372107	rmr6_Control_T7	rmr6_Stresses_T7	OK	5.56699	19.4277	1.80315	3.0458	0.00015	0.0447542	yes
AC208213.3_FGT003	AC208213.3_FG003	-	1:267407379-267407754	rmr6_Control_T7	rmr6_Stresses_T7	OK	0	0.561161	inf	#NAME?	5e-05	0.0205003	yes
AC208665.3_FGT004	AC208665.3_FG004	-	1:18772697-18773650	rmr6_Control_T7	rmr6_Stresses_T7	OK	0	1.1104	inf	#NAME?	5e-05	0.0205003	yes
AC209246.3_FGT001	AC209246.3_FG001	-	4:122991210-122991492	rmr6_Control_T7	rmr6_Stresses_T7	OK	0	0.728335	inf	#NAME?	0.00035	0.04319	yes
AC209784.3_FGT007	AC209784.3_FG007	-	3:181162936-181166123	rmr6_Control_T7	rmr6_Stresses_T7	OK	3.71066	13.4088	1.85343	2.97865	5e-05	0.01143	yes
AC209944.5_FGT013	AC209944.5_FG013	-	1:196288232-196288803	rmr6_Control_T7	rmr6_Stresses_T7	OK	0	0.491623	inf	#NAME?	5e-05	0.0205003	yes
AC211376.4_FGT003	AC211376.4_FG003	-	7:152500353-152500662	rmr6_Control_T7	rmr6_Stresses_T7	OK	0.627581	0	#NAME?	#NAME?	5e-05	0.0205003	yes
AC211442.3_FGT009	AC211442.3_FG009	-	3:155904093-155904291	rmr6_Control_T7	rmr6_Stresses_T7	OK	0	1.63964	inf	#NAME?	5e-05	0.0205003	yes
AC220927.3_FGT001	AC220927.3_FG001	-	5:208937133-208937685	rmr6_Control_T7	rmr6_Stresses_T7	OK	0	0.742411	inf	#NAME?	5e-05	0.0205003	yes
AC225718.2_FGT006_O_1	AC225718.2_FG006_O_1	-	5:48530892-48532209	rmr6_Control_T7	rmr6_Stresses_T7	OK	6.69634	42.8089	2.67647	4.25569	5e-05	0.0205003	yes
AC233850.1_FGT002	AC233850.1_FG002	-	5:169860840-169861380	rmr6_Control_T7	rmr6_Stresses_T7	OK	1.10829	5.30325	2.25854	3.10943	0.0003	0.0385937	yes
AC233898.1_FGT003	AC233898.1_FG003	-	10:10452306-10452669	rmr6_Control_T7	rmr6_Stresses_T7	OK	0	1.00678	inf	#NAME?	5e-05	0.0205003	yes
AC234091.1_FGT001	AC234091.1_FG001	-	2:119321953-119325349	rmr6_Control_T7	rmr6_Stresses_T7	OK	7.63831	22.5722	1.56322	2.76903	0.0001	0.0191419	yes
GRMZM2G000166_T01	GRMZM2G000166	-	2:13719531-13721175	rmr6_Control_T7	rmr6_Stresses_T7	OK	1.17433	4.32666	1.88142	2.87556	5e-05	0.01143	yes
GRMZM2G000191_T01	GRMZM2G000191	-	1:15520275-15520749	rmr6_Control_T7	rmr6_Stresses_T7	OK	0	0.76063	inf	#NAME?	5e-05	0.0205003	yes
GRMZM2G001508_T01	GRMZM2G001508	-	6:129975716-129977955	rmr6_Control_T7	rmr6_Stresses_T7	OK	5.55306	17.2083	1.63175	2.75768	5e-05	0.01143	yes
GRMZM2G001514_T01	GRMZM2G001514	-	8:69108350-69110464	rmr6_Control_T7	rmr6_Stresses_T7	OK	15.4972	37.7979	1.2863	2.49363	0.0003	0.0385937	yes
GRMZM2G001930_T01	GRMZM2G001930	-	1:98363080-98365897	rmr6_Control_T7	rmr6_Stresses_T7	OK	5.69637	15.3293	1.42817	3.30273	5e-05	0.01143	yes
GRMZM2G002130_T01	GRMZM2G002130	-	8:89870868-89874340	rmr6_Control_T7	rmr6_Stresses_T7	OK	2.65934	6.55266	1.30101	2.38991	0.0004	0.0476931	yes
GRMZM2G002260_T01	GRMZM2G002260	-	5:13981220-13984157	rmr6_Control_T7	rmr6_Stresses_T7	OK	3.61553	12.6433	1.80609	3.49076	5e-05	0.0205003	yes
GRMZM2G003014_T01	GRMZM2G003014	-	5:3258467-3258708	rmr6_Control_T7	rmr6_Stresses_T7	OK	0	1.30386	inf	#NAME?	5e-05	0.0205003	yes
GRMZM2G003466_T01	GRMZM2G003466	-	1:20094143-20095477	rmr6_Control_T7	rmr6_Stresses_T7	OK	0.356476	2.2005	2.62595	3.42593	5e-05	0.01143	yes
GRMZM2G004060_T01	GRMZM2G004060	-	10:12108515-12110506	rmr6_Control_T7	rmr6_Stresses_T7	OK	6.31942	27.8699	2.14084	3.33196	0.0001	0.0191419	yes
GRMZM2G004895_T01	GRMZM2G004895	-	8:163576773-163577194	rmr6_Control_T7	rmr6_Stresses_T7	OK	0	0.720694	inf	#NAME?	0.0001	0.0349181	yes
GRMZM2G005207_T01	GRMZM2G005207	-	10:3995049-3997492	rmr6_Control_T7	rmr6_Stresses_T7	OK	8.97596	34.8763	1.95811	2.99561	5e-05	0.01143	yes
GRMZM2G005840_T01	GRMZM2G005840	-	1:183336452-183337346	rmr6_Control_T7	rmr6_Stresses_T7	OK	12.7523	40.1134	1.65333	2.63585	5e-05	0.01143	yes
GRMZM2G007372_T01	GRMZM2G007372	-	5:84876426-84879655	rmr6_Control_T7	rmr6_Stresses_T7	OK	3.19055	8.66048	1.44064	2.58326	5e-05	0.01143	yes
GRMZM2G007729_T02	GRMZM2G007729	-	4:179852642-179853912	rmr6_Control_T7	rmr6_Stresses_T7	OK	8.35662	34.3022	2.03731	2.82797	0.0001	0.0349181	yes
GRMZM2G008309_T01	GRMZM2G008309	-	7:157718340-157719866	rmr6_Control_T7	rmr6_Stresses_T7	OK	2.21384	5.79856	1.38914	2.67054	0.0004	0.0476931	yes
GRMZM2G008819_T01	GRMZM2G008819	-	4:179823337-179824412	rmr6_Control_T7	rmr6_Stresses_T7	OK	1.88921	8.56678	2.18097	2.84272	5e-05	0.01143	yes
GRMZM2G009232_T01	GRMZM2G009232	-	1:60678271-60680917	rmr6_Control_T7	rmr6_Stresses_T7	OK	2.44639	7.48217	1.6128	2.26988	0.0003	0.0385937	yes
GRMZM2G009387_T01	GRMZM2G009387	-	4:18044673-18045748	rmr6_Control_T7	rmr6_Stresses_T7	OK	4.00792	10.5465	1.39584	2.57374	0.0002	0.0303346	yes
GRMZM2G009406_T01	GRMZM2G009406	-	2:189176443-189178274	rmr6_Control_T7	rmr6_Stresses_T7	OK	2.01455	5.80857	1.52772	2.89536	5e-05	0.01143	yes
GRMZM2G009787_T01	GRMZM2G009787	-	6:14766969-14767157	rmr6_Control_T7	rmr6_Stresses_T7	OK	1.18071	0	#NAME?	#NAME?	0.0003	0.0385937	yes
GRMZM2G010987_T01	GRMZM2G010987	-	8:152285573-152287645	rmr6_Control_T7	rmr6_Stresses_T7	OK	7.00324	18.5475	1.40513	2.79185	0.0002	0.0303346	yes
GRMZM2G011006_T01	GRMZM2G011006	-	5:196852725-196853684	rmr6_Control_T7	rmr6_Stresses_T7	OK	6.09835	28.1773	2.20804	3.50353	5e-05	0.0205003	yes
GRMZM2G011908_T01	GRMZM2G011908	-	7:36561529-36562168	rmr6_Control_T7	rmr6_Stresses_T7	OK	0	0.484736	inf	#NAME?	5e-05	0.0205003	yes
GRMZM2G012891_T01	GRMZM2G012891	-	7:137860953-137862395	rmr6_Control_T7	rmr6_Stresses_T7	OK	12.6163	33.3527	1.40251	2.39264	0.0002	0.0303346	yes
GRMZM2G013430_T01	GRMZM2G013430	-	1:24049835-24051294	rmr6_Control_T7	rmr6_Stresses_T7	OK	0.770429	4.02529	2.38536	3.66872	5e-05	0.01143	yes
GRMZM2G015727_T01	GRMZM2G015727	-	2:33149913-33152035	rmr6_Control_T7	rmr6_Stresses_T7	OK	0.481358	1.67366	1.79782	2.33443	0.0003	0.0385937	yes
GRMZM2G018806_T01	GRMZM2G018806	-	3:25224051-25224791	rmr6_Control_T7	rmr6_Stresses_T7	OK	1.67794	6.78877	2.01646	3.29726	0.0004	0.0476931	yes
GRMZM2G019373_T01	GRMZM2G019373	-	7:163614448-163615650	rmr6_Control_T7	rmr6_Stresses_T7	OK	1.71867	7.19551	2.0658	3.28572	0.0002	0.0303346	yes
GRMZM2G020054_T01	GRMZM2G020054	-	10:65437298-65438594	rmr6_Control_T7	rmr6_Stresses_T7	OK	2.2456	17.094	2.92831	3.99493	5e-05	0.0205003	yes
GRMZM2G020150_T01	GRMZM2G020150	-	6:156591968-156593826	rmr6_Control_T7	rmr6_Stresses_T7	OK	1.18904	6.79281	2.51421	3.70248	5e-05	0.0205003	yes
GRMZM2G021106_T01	GRMZM2G021106	-	5:152605125-152606848	rmr6_Control_T7	rmr6_Stresses_T7	OK	0.250662	1.98845	2.98783	3.75896	0.0001	0.0191419	yes
GRMZM2G022931_T01	GRMZM2G022931	-	3:210588268-210590012	rmr6_Control_T7	rmr6_Stresses_T7	OK	8.80506	25.0331	1.50743	2.75257	5e-05	0.01143	yes
GRMZM2G023237_T01	GRMZM2G023237	-	3:210603646-210604747	rmr6_Control_T7	rmr6_Stresses_T7	OK	4.71076	13.4878	1.51762	3.01857	0.00015	0.0256945	yes
GRMZM2G023325_T01	GRMZM2G023325	-	1:66506456-66507471	rmr6_Control_T7	rmr6_Stresses_T7	OK	0.769036	3.59528	2.22498	3.64957	0.0002	0.0303346	yes
GRMZM2G024150_T01	GRMZM2G024150	-	5:3530017-3531150	rmr6_Control_T7	rmr6_Stresses_T7	OK	71.0334	186.018	1.38888	2.20593	0.00025	0.0346894	yes
GRMZM2G024517_T01	GRMZM2G024517	-	2:14240963-14241724	rmr6_Control_T7	rmr6_Stresses_T7	OK	4.24379	12.7061	1.5821	2.70914	0.00035	0.04319	yes
GRMZM2G025833_T01	GRMZM2G025833	-	5:30794883-30797302	rmr6_Control_T7	rmr6_Stresses_T7	OK	3.32867	12.3961	1.89687	2.67491	0.00015	0.0256945	yes
GRMZM2G027767_T01	GRMZM2G027767	-	8:66904427-66904730	rmr6_Control_T7	rmr6_Stresses_T7	OK	0	0.703756	inf	#NAME?	0.00015	0.0447542	yes
GRMZM2G027958_T01	GRMZM2G027958	-	9:38545466-38547347	rmr6_Control_T7	rmr6_Stresses_T7	OK	1.68346	4.48087	1.41235	3.02798	0.0002	0.0303346	yes
GRMZM2G028110_T01	GRMZM2G028110	-	6:128763786-128766946	rmr6_Control_T7	rmr6_Stresses_T7	OK	1.00986	3.19786	1.66295	2.34987	0.0004	0.0476931	yes
GRMZM2G028218_T01	GRMZM2G028218	-	5:4684603-4688560	rmr6_Control_T7	rmr6_Stresses_T7	OK	1.76526	6.11357	1.79213	2.61393	0.00015	0.0256945	yes
GRMZM2G031447_T01	GRMZM2G031447	-	9:141795428-141797022	rmr6_Control_T7	rmr6_Stresses_T7	OK	2.45115	6.65941	1.44193	2.97113	0.0001	0.0191419	yes
GRMZM2G031580_T01	GRMZM2G031580	-	6:160327058-160328898	rmr6_Control_T7	rmr6_Stresses_T7	OK	2.92158	11.4599	1.97178	3.0709	5e-05	0.0205003	yes
GRMZM2G032062_T01_O_1	GRMZM2G032062_O_1	-	6:46084273-46089244	rmr6_Control_T7	rmr6_Stresses_T7	OK	0.695272	2.09626	1.59217	2.79052	0.0001	0.0191419	yes
GRMZM2G032225_T01	GRMZM2G032225	-	2:62920632-62921858	rmr6_Control_T7	rmr6_Stresses_T7	OK	0.760828	3.56324	2.22754	2.46372	5e-05	0.01143	yes
GRMZM2G032602_T01	GRMZM2G032602	-	2:29557867-29562262	rmr6_Control_T7	rmr6_Stresses_T7	OK	0.925065	4.33403	2.22808	2.92188	5e-05	0.0205003	yes
GRMZM2G032766_T01	GRMZM2G032766	-	7:54381360-54382953	rmr6_Control_T7	rmr6_Stresses_T7	OK	1.74468	4.74599	1.44374	2.4376	0.00015	0.0256945	yes
GRMZM2G034157_T01	GRMZM2G034157	-	8:21620000-21621116	rmr6_Control_T7	rmr6_Stresses_T7	OK	1.07128	4.53705	2.08241	3.01693	0.0001	0.0191419	yes
GRMZM2G034603_T01	GRMZM2G034603	-	3:171200410-171201099	rmr6_Control_T7	rmr6_Stresses_T7	OK	0	0.556732	inf	#NAME?	5e-05	0.0205003	yes
GRMZM2G035073_T01	GRMZM2G035073	-	5:68336720-68338639	rmr6_Control_T7	rmr6_Stresses_T7	OK	1.087	3.79654	1.80433	2.57824	5e-05	0.01143	yes
GRMZM2G035103_T01	GRMZM2G035103	-	5:6321177-6322741	rmr6_Control_T7	rmr6_Stresses_T7	OK	1.10525	5.39435	2.28707	3.71497	0.0001	0.0349181	yes
GRMZM2G035557_T01	GRMZM2G035557	-	1:71803250-71804133	rmr6_Control_T7	rmr6_Stresses_T7	OK	27.9087	75.8772	1.44295	2.63726	5e-05	0.01143	yes
GRMZM2G036203_T02	GRMZM2G036203	-	7:162879250-162880761	rmr6_Control_T7	rmr6_Stresses_T7	OK	2.92148	9.40902	1.68734	2.90186	0.0001	0.0191419	yes
GRMZM2G036351_T01	GRMZM2G036351	-	9:150514711-150515694	rmr6_Control_T7	rmr6_Stresses_T7	OK	4.50648	25.7138	2.51247	4.81676	5e-05	0.0205003	yes
GRMZM2G036711_T01	GRMZM2G036711	-	4:235658047-235659604	rmr6_Control_T7	rmr6_Stresses_T7	OK	2.41728	15.978	2.72463	4.8645	5e-05	0.0205003	yes
GRMZM2G037015_T01	GRMZM2G037015	-	3:220851574-220853637	rmr6_Control_T7	rmr6_Stresses_T7	OK	2.14337	9.47328	2.14398	3.91896	5e-05	0.0205003	yes
GRMZM2G039278_T01	GRMZM2G039278	-	1:279058328-279074785	rmr6_Control_T7	rmr6_Stresses_T7	OK	2.35055	7.01698	1.57785	2.9606	0.0001	0.0191419	yes
GRMZM2G040224_T01	GRMZM2G040224	-	1:281041330-281041897	rmr6_Control_T7	rmr6_Stresses_T7	OK	0	0.43884	inf	#NAME?	5e-05	0.0205003	yes
GRMZM2G041774_T01	GRMZM2G041774	-	3:205438137-205439773	rmr6_Control_T7	rmr6_Stresses_T7	OK	0.476467	2.66284	2.48252	3.85336	5e-05	0.01143	yes
GRMZM2G043857_T01	GRMZM2G043857	-	1:41432156-41435979	rmr6_Control_T7	rmr6_Stresses_T7	OK	1.15587	3.50836	1.60181	3.16651	0.0001	0.0191419	yes
GRMZM2G044537_T01	GRMZM2G044537	-	4:155937504-155938986	rmr6_Control_T7	rmr6_Stresses_T7	OK	0.690037	3.49757	2.34161	3.56542	5e-05	0.01143	yes
GRMZM2G044627_T01	GRMZM2G044627	-	4:155934840-155936072	rmr6_Control_T7	rmr6_Stresses_T7	OK	0.731153	5.24647	2.8431	3.13637	5e-05	0.0205003	yes
GRMZM2G045473_T01	GRMZM2G045473	-	2:99381967-99383837	rmr6_Control_T7	rmr6_Stresses_T7	OK	0.515449	2.45344	2.25091	2.54398	5e-05	0.01143	yes
GRMZM2G045638_T01	GRMZM2G045638	-	7:108562825-108563609	rmr6_Control_T7	rmr6_Stresses_T7	OK	24.7846	71.0004	1.51838	2.63476	0.00015	0.0256945	yes
GRMZM2G046382_T01	GRMZM2G046382	-	1:38723647-38725514	rmr6_Control_T7	rmr6_Stresses_T7	OK	11.6614	31.5916	1.4378	2.18251	0.0003	0.0385937	yes
GRMZM2G046750_T01	GRMZM2G046750	-	7:9206237-9207523	rmr6_Control_T7	rmr6_Stresses_T7	OK	10.0742	28.7152	1.51115	3.50129	5e-05	0.01143	yes
GRMZM2G047011_T01	GRMZM2G047011	-	4:50886211-50886428	rmr6_Control_T7	rmr6_Stresses_T7	OK	0	1.81805	inf	#NAME?	5e-05	0.0205003	yes
GRMZM2G047422_T01	GRMZM2G047422	-	1:279637739-279638655	rmr6_Control_T7	rmr6_Stresses_T7	OK	2.18291	10.5449	2.27223	3.0566	5e-05	0.0205003	yes
GRMZM2G048129_T01	GRMZM2G048129	-	1:196085034-196086934	rmr6_Control_T7	rmr6_Stresses_T7	OK	3.36698	8.56755	1.34743	2.49742	0.0003	0.0385937	yes
GRMZM2G049185_T01	GRMZM2G049185	-	4:36941405-36944215	rmr6_Control_T7	rmr6_Stresses_T7	OK	5.62391	14.128	1.32892	2.69808	0.0002	0.0303346	yes
GRMZM2G049229_T01	GRMZM2G049229	-	9:112025168-112028072	rmr6_Control_T7	rmr6_Stresses_T7	OK	1.44068	4.02868	1.48356	3.21542	0.0001	0.0191419	yes
GRMZM2G049349_T01	GRMZM2G049349	-	1:272284843-272287578	rmr6_Control_T7	rmr6_Stresses_T7	OK	5.21983	17.3172	1.73013	2.31527	0.0001	0.0191419	yes
GRMZM2G049675_T01	GRMZM2G049675	-	5:175629507-175630860	rmr6_Control_T7	rmr6_Stresses_T7	OK	3.79633	10.6466	1.48772	2.89639	0.0002	0.0303346	yes
GRMZM2G049877_T01	GRMZM2G049877	-	3:181871278-181874059	rmr6_Control_T7	rmr6_Stresses_T7	OK	0.531745	2.46105	2.21047	3.79399	0.00015	0.0447542	yes
GRMZM2G050216_T01	GRMZM2G050216	-	2:15143944-15144725	rmr6_Control_T7	rmr6_Stresses_T7	OK	17.2866	51.6537	1.57921	3.26316	5e-05	0.01143	yes
GRMZM2G050234_T01	GRMZM2G050234	-	2:15139188-15141339	rmr6_Control_T7	rmr6_Stresses_T7	OK	2.93797	13.2592	2.17411	2.53833	0.00015	0.0447542	yes
GRMZM2G050307_T01_j_1	GRMZM2G050307	-	4:197928238-197930898	rmr6_Control_T7	rmr6_Stresses_T7	OK	6.28099	27.4399	2.12721	3.01096	5e-05	0.0205003	yes
GRMZM2G050764_T01	GRMZM2G050764	-	3:20711670-20712814	rmr6_Control_T7	rmr6_Stresses_T7	OK	4.09872	14.3794	1.81076	3.66619	0.00015	0.0447542	yes
GRMZM2G053121_T01	GRMZM2G053121	-	7:147099300-147099545	rmr6_Control_T7	rmr6_Stresses_T7	OK	0	1.08143	inf	#NAME?	0.00015	0.0447542	yes
GRMZM2G054807_T01	GRMZM2G054807	-	3:180252598-180254787	rmr6_Control_T7	rmr6_Stresses_T7	OK	0.657074	2.892	2.13794	3.15132	5e-05	0.01143	yes
GRMZM2G055180_T01	GRMZM2G055180	-	2:21347525-21348862	rmr6_Control_T7	rmr6_Stresses_T7	OK	2.85206	11.0167	1.94961	3.41969	5e-05	0.0205003	yes
GRMZM2G057086_T01	GRMZM2G057086	-	2:59394765-59397105	rmr6_Control_T7	rmr6_Stresses_T7	OK	3.76936	9.64228	1.35505	2.91455	5e-05	0.01143	yes
GRMZM2G057509_T01	GRMZM2G057509	-	6:2882013-2885585	rmr6_Control_T7	rmr6_Stresses_T7	OK	1.88285	4.75668	1.33703	2.29719	0.0004	0.0476931	yes
GRMZM2G057514_T01	GRMZM2G057514	-	9:152329312-152332084	rmr6_Control_T7	rmr6_Stresses_T7	OK	1.55946	4.63626	1.57191	2.67547	0.0002	0.0303346	yes
GRMZM2G057672_T01	GRMZM2G057672	-	9:2215418-2216139	rmr6_Control_T7	rmr6_Stresses_T7	OK	4.9969	14.5569	1.5426	2.9313	0.0002	0.0303346	yes
GRMZM2G058079_T01	GRMZM2G058079	-	10:44454285-44454532	rmr6_Control_T7	rmr6_Stresses_T7	OK	0	1.12564	inf	#NAME?	0.00025	0.0346894	yes
GRMZM2G059397_T01	GRMZM2G059397	-	1:210787421-210788637	rmr6_Control_T7	rmr6_Stresses_T7	OK	0.691939	4.25423	2.62018	3.63808	5e-05	0.0205003	yes
GRMZM2G059562_T01	GRMZM2G059562	-	3:184872990-184874285	rmr6_Control_T7	rmr6_Stresses_T7	OK	0.0602755	1.49459	4.63204	2.73596	0.00025	0.0346894	yes
GRMZM2G059637_T01	GRMZM2G059637	-	6:151656065-151659268	rmr6_Control_T7	rmr6_Stresses_T7	OK	1.11009	3.40403	1.61657	2.94158	5e-05	0.01143	yes
GRMZM2G059845_T01	GRMZM2G059845	-	6:162756481-162759383	rmr6_Control_T7	rmr6_Stresses_T7	OK	7.29872	18.3898	1.33319	2.39929	0.00015	0.0256945	yes
GRMZM2G059964_T01	GRMZM2G059964	-	1:269184122-269184774	rmr6_Control_T7	rmr6_Stresses_T7	OK	5.38743	17.6215	1.70967	2.25502	0.0001	0.0191419	yes
GRMZM2G060525_T01	GRMZM2G060525	-	10:89081617-89081980	rmr6_Control_T7	rmr6_Stresses_T7	OK	0	1.04293	inf	#NAME?	5e-05	0.0205003	yes
GRMZM2G062254_T01	GRMZM2G062254	-	1:234334537-234334898	rmr6_Control_T7	rmr6_Stresses_T7	OK	0	0.574816	inf	#NAME?	5e-05	0.0205003	yes
GRMZM2G063048_T01	GRMZM2G063048	-	1:59865303-59866740	rmr6_Control_T7	rmr6_Stresses_T7	OK	3.82358	10.4449	1.44981	2.41246	0.00015	0.0256945	yes
GRMZM2G063055_T01	GRMZM2G063055	-	1:62229258-62230399	rmr6_Control_T7	rmr6_Stresses_T7	OK	1.10967	3.81757	1.78253	2.11388	0.00025	0.0346894	yes
GRMZM2G064605_T01	GRMZM2G064605	-	1:241529894-241531128	rmr6_Control_T7	rmr6_Stresses_T7	OK	11.0368	28.7206	1.37976	2.72734	0.0001	0.0191419	yes
GRMZM2G064744_T01	GRMZM2G064744	-	3:227482799-227485105	rmr6_Control_T7	rmr6_Stresses_T7	OK	1.08419	3.75106	1.79068	2.60158	0.00035	0.04319	yes
GRMZM2G066213_T01	GRMZM2G066213	-	2:140277027-140278736	rmr6_Control_T7	rmr6_Stresses_T7	OK	0.658082	2.86245	2.12091	3.14493	0.0001	0.0191419	yes
GRMZM2G066428_T01	GRMZM2G066428	-	3:223036123-223037874	rmr6_Control_T7	rmr6_Stresses_T7	OK	1.16894	8.5023	2.86265	4.06354	5e-05	0.0205003	yes
GRMZM2G066618_T01	GRMZM2G066618	-	4:141909302-141912941	rmr6_Control_T7	rmr6_Stresses_T7	OK	2.05514	5.02735	1.29056	2.79621	0.00025	0.0346894	yes
GRMZM2G066636_T01	GRMZM2G066636	-	7:168240252-168242149	rmr6_Control_T7	rmr6_Stresses_T7	OK	2.76605	11.3602	2.03809	2.81023	5e-05	0.01143	yes
GRMZM2G068239_T01	GRMZM2G068239	-	4:92085373-92086981	rmr6_Control_T7	rmr6_Stresses_T7	OK	1.00845	3.43063	1.76633	2.94064	0.0001	0.0191419	yes
GRMZM2G068967_T01	GRMZM2G068967	-	2:10793566-10794323	rmr6_Control_T7	rmr6_Stresses_T7	OK	0.970345	7.00606	2.85203	4.44663	5e-05	0.0205003	yes
GRMZM2G069082_T01	GRMZM2G069082	-	7:141162776-141163747	rmr6_Control_T7	rmr6_Stresses_T7	OK	0.219778	4.43733	4.33557	3.97433	5e-05	0.01143	yes
GRMZM2G069126_T01	GRMZM2G069126	-	7:141170322-141171382	rmr6_Control_T7	rmr6_Stresses_T7	OK	0.0930399	4.13221	5.47292	3.64594	0.00025	0.0346894	yes
GRMZM2G069237_T01	GRMZM2G069237	-	7:141178322-141178950	rmr6_Control_T7	rmr6_Stresses_T7	OK	0	0.946443	inf	#NAME?	5e-05	0.0205003	yes
GRMZM2G070863_T01	GRMZM2G070863	-	2:23128164-23137499	rmr6_Control_T7	rmr6_Stresses_T7	OK	3.24464	9.43636	1.54017	2.77406	5e-05	0.01143	yes
GRMZM2G071277_T01	GRMZM2G071277	-	5:196464512-196465575	rmr6_Control_T7	rmr6_Stresses_T7	OK	2.24946	11.6485	2.3725	5.01565	5e-05	0.0205003	yes
GRMZM2G071720_T01	GRMZM2G071720	-	2:220149766-220151003	rmr6_Control_T7	rmr6_Stresses_T7	OK	1.76217	7.45241	2.08036	3.11408	5e-05	0.01143	yes
GRMZM2G072406_T02	GRMZM2G072406	-	7:119954449-119956191	rmr6_Control_T7	rmr6_Stresses_T7	OK	1.33376	4.30471	1.69042	2.94447	0.0004	0.0476931	yes
GRMZM2G072808_T01	GRMZM2G072808	-	3:180720547-180723394	rmr6_Control_T7	rmr6_Stresses_T7	OK	4.25607	14.5903	1.77741	2.97299	0.0001	0.0349181	yes
GRMZM2G073310_T01	GRMZM2G073310	-	6:149280693-149282368	rmr6_Control_T7	rmr6_Stresses_T7	OK	4.08858	9.83151	1.26581	2.84285	0.0003	0.0385937	yes
GRMZM2G073764_T01	GRMZM2G073764	-	1:178315457-178316812	rmr6_Control_T7	rmr6_Stresses_T7	OK	5.64475	18.7124	1.72902	3.58418	5e-05	0.01143	yes
GRMZM2G075461_T01	GRMZM2G075461	-	2:213866058-213868082	rmr6_Control_T7	rmr6_Stresses_T7	OK	0.188149	1.38365	2.87853	3.5471	5e-05	0.01143	yes
GRMZM2G075712_T01	GRMZM2G075712	-	1:19260434-19261579	rmr6_Control_T7	rmr6_Stresses_T7	OK	2.53972	6.90331	1.44262	2.82464	0.0003	0.0385937	yes
GRMZM2G076844_T01	GRMZM2G076844	-	2:14809965-14811030	rmr6_Control_T7	rmr6_Stresses_T7	OK	5.57852	28.546	2.35533	3.65633	0.0001	0.0349181	yes
GRMZM2G077316_T01	GRMZM2G077316	-	1:76740124-76741716	rmr6_Control_T7	rmr6_Stresses_T7	OK	4.16823	11.0809	1.41057	2.49497	0.00015	0.0256945	yes
GRMZM2G078072_T01	GRMZM2G078072	-	3:208699004-208699199	rmr6_Control_T7	rmr6_Stresses_T7	OK	0	2.40393	inf	#NAME?	5e-05	0.0205003	yes
GRMZM2G078500_T01	GRMZM2G078500	-	3:172376581-172379604	rmr6_Control_T7	rmr6_Stresses_T7	OK	20.7715	46.765	1.17082	2.75929	0.0003	0.0385937	yes
GRMZM2G078820_T01	GRMZM2G078820	-	6:97484060-97485484	rmr6_Control_T7	rmr6_Stresses_T7	OK	0.70764	3.08127	2.12244	2.8978	5e-05	0.01143	yes
GRMZM2G079490_T01	GRMZM2G079490	-	10:120691470-120693146	rmr6_Control_T7	rmr6_Stresses_T7	OK	4.78894	11.8973	1.31286	2.8374	0.00025	0.0346894	yes
GRMZM2G080516_T01	GRMZM2G080516	-	10:139299145-139301101	rmr6_Control_T7	rmr6_Stresses_T7	OK	0.761647	2.75871	1.8568	2.63926	0.0001	0.0191419	yes
GRMZM2G080567_T01_O_1	GRMZM2G080567_O_1	-	7:165382467-165384037	rmr6_Control_T7	rmr6_Stresses_T7	OK	3.06603	7.83531	1.35362	2.50164	0.0004	0.0476931	yes
GRMZM2G081582_T01	GRMZM2G081582	-	4:143491904-143496980	rmr6_Control_T7	rmr6_Stresses_T7	OK	6.99941	19.2872	1.46234	2.77495	0.00015	0.0256945	yes
GRMZM2G082520_T01	GRMZM2G082520	-	9:116378673-116380544	rmr6_Control_T7	rmr6_Stresses_T7	OK	10.6627	28.8985	1.43843	2.49725	0.00035	0.04319	yes
GRMZM2G083456_T01	GRMZM2G083456	-	9:129302848-129303035	rmr6_Control_T7	rmr6_Stresses_T7	OK	0	3.20966	inf	#NAME?	5e-05	0.01143	yes
GRMZM2G083810_T01	GRMZM2G083810	-	3:8887554-8888747	rmr6_Control_T7	rmr6_Stresses_T7	OK	1.71352	8.08489	2.23826	2.72998	5e-05	0.0205003	yes
GRMZM2G084407_T01	GRMZM2G084407	-	1:64153929-64156413	rmr6_Control_T7	rmr6_Stresses_T7	OK	16.7308	39.7602	1.24882	2.39263	0.00015	0.0256945	yes
GRMZM2G084786_T01	GRMZM2G084786	-	3:135467281-135467562	rmr6_Control_T7	rmr6_Stresses_T7	OK	0	1.07196	inf	#NAME?	5e-05	0.0205003	yes
GRMZM2G084947_T01	GRMZM2G084947	-	9:75927880-75929175	rmr6_Control_T7	rmr6_Stresses_T7	OK	1.61918	4.85183	1.58327	2.33461	0.00025	0.0346894	yes
GRMZM2G085086_T01	GRMZM2G085086	-	2:84121510-84122601	rmr6_Control_T7	rmr6_Stresses_T7	OK	18.5368	51.4234	1.47203	2.71682	5e-05	0.01143	yes
GRMZM2G086163_T01	GRMZM2G086163	-	1:11473517-11475856	rmr6_Control_T7	rmr6_Stresses_T7	OK	1.36429	6.01292	2.13992	3.48034	5e-05	0.0205003	yes
GRMZM2G086746_T01	GRMZM2G086746	-	8:966738-967222	rmr6_Control_T7	rmr6_Stresses_T7	OK	0	0.594268	inf	#NAME?	5e-05	0.0205003	yes
GRMZM2G087069_T01	GRMZM2G087069	-	1:157265893-157267721	rmr6_Control_T7	rmr6_Stresses_T7	OK	4.43912	11.0678	1.31802	2.7157	0.00025	0.0346894	yes
GRMZM2G090568_T02	GRMZM2G090568	-	1:7153869-7156146	rmr6_Control_T7	rmr6_Stresses_T7	OK	3.33639	9.60904	1.52611	2.54095	5e-05	0.01143	yes
GRMZM2G090584_T01	GRMZM2G090584	-	3:26258972-26261493	rmr6_Control_T7	rmr6_Stresses_T7	OK	1.79888	6.31504	1.81169	3.3584	5e-05	0.01143	yes
GRMZM2G091857_T01	GRMZM2G091857	-	2:175208054-175209178	rmr6_Control_T7	rmr6_Stresses_T7	OK	1.96877	6.81058	1.79049	3.6564	0.00015	0.0256945	yes
GRMZM2G093276_T01	GRMZM2G093276	-	7:21809954-21811964	rmr6_Control_T7	rmr6_Stresses_T7	OK	2.6926	7.38084	1.45478	3.24872	0.0002	0.0303346	yes
GRMZM2G095873_T01	GRMZM2G095873	-	4:202250463-202252939	rmr6_Control_T7	rmr6_Stresses_T7	OK	3.06419	9.91775	1.69451	3.60655	0.0001	0.0191419	yes
GRMZM2G097074_T01	GRMZM2G097074	-	2:134248794-134249000	rmr6_Control_T7	rmr6_Stresses_T7	OK	2.14812	0	#NAME?	#NAME?	5e-05	0.01143	yes
GRMZM2G097135_T01	GRMZM2G097135	-	4:21342653-21344213	rmr6_Control_T7	rmr6_Stresses_T7	OK	0.955112	3.25667	1.76965	2.15117	0.0001	0.0191419	yes
GRMZM2G097704_T01	GRMZM2G097704	-	5:191140732-191142771	rmr6_Control_T7	rmr6_Stresses_T7	OK	2.06368	7.65767	1.89169	4.10288	5e-05	0.01143	yes
GRMZM2G097900_T01	GRMZM2G097900	-	8:12992174-12993622	rmr6_Control_T7	rmr6_Stresses_T7	OK	8.74379	26.4593	1.59745	3.53467	0.0001	0.0349181	yes
GRMZM2G098696_T01	GRMZM2G098696	-	4:195298839-195300584	rmr6_Control_T7	rmr6_Stresses_T7	OK	1.29535	4.73672	1.87054	2.49073	0.00025	0.0346894	yes
GRMZM2G099467_T01	GRMZM2G099467	-	1:83410151-83414307	rmr6_Control_T7	rmr6_Stresses_T7	OK	9.59048	35.132	1.87311	3.08708	0.00015	0.0447542	yes
GRMZM2G099483_T01	GRMZM2G099483	-	8:23892721-23895045	rmr6_Control_T7	rmr6_Stresses_T7	OK	5.11014	13.7899	1.43218	2.88894	0.0001	0.0191419	yes
GRMZM2G100158_T01	GRMZM2G100158	-	5:22675579-22678984	rmr6_Control_T7	rmr6_Stresses_T7	OK	3.90304	9.35984	1.26188	2.70075	0.0004	0.0476931	yes
GRMZM2G100754_T01_j_1	GRMZM2G100754	-	4:193199882-193201794	rmr6_Control_T7	rmr6_Stresses_T7	OK	0.890662	3.16544	1.82946	2.78118	5e-05	0.01143	yes
GRMZM2G101245_T01	GRMZM2G101245	-	1:208322939-208325557	rmr6_Control_T7	rmr6_Stresses_T7	OK	1.52311	4.54571	1.57749	2.61173	0.00015	0.0256945	yes
GRMZM2G102352_T01	GRMZM2G102352	-	5:88951423-88951717	rmr6_Control_T7	rmr6_Stresses_T7	OK	0	2.46175	inf	#NAME?	5e-05	0.0205003	yes
GRMZM2G102737_T01	GRMZM2G102737	-	6:41107873-41110664	rmr6_Control_T7	rmr6_Stresses_T7	OK	3.69594	9.14522	1.30708	2.46839	0.0003	0.0385937	yes
GRMZM2G103013_T01	GRMZM2G103013	-	4:205984468-205985341	rmr6_Control_T7	rmr6_Stresses_T7	OK	1.64977	5.65589	1.77749	2.28992	0.00035	0.04319	yes
GRMZM2G103197_T01	GRMZM2G103197	-	1:204480366-204481910	rmr6_Control_T7	rmr6_Stresses_T7	OK	10.6887	35.3417	1.72528	2.90871	5e-05	0.01143	yes
GRMZM2G104783_T01	GRMZM2G104783	-	4:216113548-216116085	rmr6_Control_T7	rmr6_Stresses_T7	OK	3.98155	10.3674	1.38065	2.51549	0.00025	0.0346894	yes
GRMZM2G105987_T01	GRMZM2G105987	-	5:25048331-25050001	rmr6_Control_T7	rmr6_Stresses_T7	OK	0.52696	2.57045	2.28625	3.41558	5e-05	0.0205003	yes
GRMZM2G106792_T01_O_1	GRMZM2G106792_O_1	-	10:148253984-148256272	rmr6_Control_T7	rmr6_Stresses_T7	OK	4.32322	14.4704	1.74293	2.50845	5e-05	0.01143	yes
GRMZM2G106945_T01	GRMZM2G106945	-	3:149591736-149593176	rmr6_Control_T7	rmr6_Stresses_T7	OK	10.0795	25.1318	1.31809	2.84675	0.00035	0.04319	yes
GRMZM2G106950_T01	GRMZM2G106950	-	7:82352130-82358119	rmr6_Control_T7	rmr6_Stresses_T7	OK	1.54639	4.20728	1.44399	2.52504	0.00025	0.0346894	yes
GRMZM2G107027_T01	GRMZM2G107027	-	6:103485513-103487765	rmr6_Control_T7	rmr6_Stresses_T7	OK	2.33961	6.36218	1.44325	2.8153	0.0004	0.0476931	yes
GRMZM2G109130_T01	GRMZM2G109130	-	1:264266380-264271190	rmr6_Control_T7	rmr6_Stresses_T7	OK	0.333457	1.77266	2.41035	2.2231	5e-05	0.0205003	yes
GRMZM2G110135_T01	GRMZM2G110135	-	1:182569439-182570779	rmr6_Control_T7	rmr6_Stresses_T7	OK	0.308102	1.43142	2.21597	2.55327	0.0004	0.0476931	yes
GRMZM2G110192_T01	GRMZM2G110192	-	4:159750699-159753203	rmr6_Control_T7	rmr6_Stresses_T7	OK	7.17252	26.8564	1.90472	2.28698	0.00015	0.0256945	yes
GRMZM2G112629_T01	GRMZM2G112629	-	3:29613766-29617374	rmr6_Control_T7	rmr6_Stresses_T7	OK	2.14782	8.27732	1.94629	3.35048	0.00015	0.0256945	yes
GRMZM2G113060_T01	GRMZM2G113060	-	9:149648094-149649451	rmr6_Control_T7	rmr6_Stresses_T7	OK	0.69006	2.61721	1.92323	3.01713	0.0002	0.0303346	yes
GRMZM2G113724_T01	GRMZM2G113724	-	1:183830202-183830358	rmr6_Control_T7	rmr6_Stresses_T7	OK	0	4.03537	inf	#NAME?	0.00035	0.04319	yes
GRMZM2G114588_T01	GRMZM2G114588	-	8:29383487-29384652	rmr6_Control_T7	rmr6_Stresses_T7	OK	1.53058	6.62319	2.11345	3.16761	5e-05	0.01143	yes
GRMZM2G115462_T01	GRMZM2G115462	-	1:188419946-188420395	rmr6_Control_T7	rmr6_Stresses_T7	OK	0	0.842015	inf	#NAME?	0.00025	0.0346894	yes
GRMZM2G115773_T01	GRMZM2G115773	-	7:82965086-82967426	rmr6_Control_T7	rmr6_Stresses_T7	OK	0.962832	2.97096	1.62557	2.6995	5e-05	0.01143	yes
GRMZM2G116685_T01	GRMZM2G116685	-	6:2592674-2595500	rmr6_Control_T7	rmr6_Stresses_T7	OK	0.179171	0.844398	2.23659	3.18294	0.0002	0.0303346	yes
GRMZM2G117007_T01_O_1	GRMZM2G117007_O_1	-	8:130574123-130576060	rmr6_Control_T7	rmr6_Stresses_T7	OK	3.84593	13.7812	1.84129	3.51098	5e-05	0.01143	yes
GRMZM2G117164_T01	GRMZM2G117164	-	5:190526952-190528628	rmr6_Control_T7	rmr6_Stresses_T7	OK	2.72884	8.08761	1.56742	2.30734	0.0002	0.0303346	yes
GRMZM2G117963_T01	GRMZM2G117963	-	5:27080629-27082543	rmr6_Control_T7	rmr6_Stresses_T7	OK	0.444259	2.04666	2.2038	3.17274	5e-05	0.01143	yes
GRMZM2G119583_T02	GRMZM2G119583	-	6:24318396-24320624	rmr6_Control_T7	rmr6_Stresses_T7	OK	3.95883	11.397	1.5255	2.50296	0.00015	0.0256945	yes
GRMZM2G122028_T01	GRMZM2G122028	-	3:215559622-215561400	rmr6_Control_T7	rmr6_Stresses_T7	OK	0.264097	1.41125	2.41784	3.05189	0.0001	0.0191419	yes
GRMZM2G122073_T01	GRMZM2G122073	-	4:1047703-1049444	rmr6_Control_T7	rmr6_Stresses_T7	OK	1.94605	6.74724	1.79375	2.93298	5e-05	0.01143	yes
GRMZM2G122231_T01	GRMZM2G122231	-	5:213103735-213107678	rmr6_Control_T7	rmr6_Stresses_T7	OK	2.60268	6.83211	1.39233	2.71501	5e-05	0.01143	yes
GRMZM2G122584_T01	GRMZM2G122584	-	3:209159594-209160447	rmr6_Control_T7	rmr6_Stresses_T7	OK	6.70255	18.3799	1.45535	2.77823	5e-05	0.01143	yes
GRMZM2G122762_T01	GRMZM2G122762	-	3:222705613-222707543	rmr6_Control_T7	rmr6_Stresses_T7	OK	0.624827	2.3192	1.8921	3.10477	0.0001	0.0191419	yes
GRMZM2G123212_T01	GRMZM2G123212	-	2:214245871-214246716	rmr6_Control_T7	rmr6_Stresses_T7	OK	3.59544	17.4661	2.28032	2.51025	0.00015	0.0256945	yes
GRMZM2G124759_T01	GRMZM2G124759	-	8:133098809-133100443	rmr6_Control_T7	rmr6_Stresses_T7	OK	22.5629	74.4424	1.72217	2.6624	5e-05	0.01143	yes
GRMZM2G125034_T01	GRMZM2G125034	-	6:153977979-153980913	rmr6_Control_T7	rmr6_Stresses_T7	OK	2.51531	13.9334	2.46974	4.65256	5e-05	0.0205003	yes
GRMZM2G125314_T01	GRMZM2G125314	-	1:67134760-67136668	rmr6_Control_T7	rmr6_Stresses_T7	OK	1.854	5.02593	1.43875	2.71656	0.0003	0.0385937	yes
GRMZM2G125482_T01	GRMZM2G125482	-	2:184907574-184909958	rmr6_Control_T7	rmr6_Stresses_T7	OK	1.95916	8.62097	2.13762	2.64817	0.00015	0.0447542	yes
GRMZM2G126682_T01	GRMZM2G126682	-	9:151998324-152000204	rmr6_Control_T7	rmr6_Stresses_T7	OK	4.43735	10.9926	1.30876	2.60399	0.00025	0.0346894	yes
GRMZM2G126749_T01	GRMZM2G126749	-	3:21375546-21378108	rmr6_Control_T7	rmr6_Stresses_T7	OK	1.83721	5.83598	1.66746	3.21796	5e-05	0.01143	yes
GRMZM2G126772_T01	GRMZM2G126772	-	5:77690006-77692090	rmr6_Control_T7	rmr6_Stresses_T7	OK	1.46795	4.31197	1.55454	2.05597	0.00025	0.0346894	yes
GRMZM2G127690_T01	GRMZM2G127690	-	4:111918727-111920284	rmr6_Control_T7	rmr6_Stresses_T7	OK	0.0954156	1.33688	3.8085	3.50522	0.00025	0.0346894	yes
GRMZM2G129357_T01	GRMZM2G129357	-	7:5520894-5524522	rmr6_Control_T7	rmr6_Stresses_T7	OK	4.1507	10.628	1.35644	2.37674	0.00035	0.04319	yes
GRMZM2G131055_T01	GRMZM2G131055	-	8:55451580-55453873	rmr6_Control_T7	rmr6_Stresses_T7	OK	1.25254	7.78612	2.63604	4.31332	5e-05	0.0205003	yes
GRMZM2G131179_T01	GRMZM2G131179	-	10:143198823-143199018	rmr6_Control_T7	rmr6_Stresses_T7	OK	1.77944	0	#NAME?	#NAME?	0.0002	0.0303346	yes
GRMZM2G131409_T01	GRMZM2G131409	-	4:2060576-2061511	rmr6_Control_T7	rmr6_Stresses_T7	OK	0.700247	3.03306	2.11484	2.69892	0.0001	0.0191419	yes
GRMZM2G132169_T01	GRMZM2G132169	-	3:183701012-183703536	rmr6_Control_T7	rmr6_Stresses_T7	OK	2.35296	7.55206	1.68239	2.69491	5e-05	0.01143	yes
GRMZM2G132185_T01	GRMZM2G132185	-	8:171200008-171201130	rmr6_Control_T7	rmr6_Stresses_T7	OK	7.94265	19.822	1.31941	2.70512	0.00025	0.0346894	yes
GRMZM2G132886_T01	GRMZM2G132886	-	3:147000238-147002051	rmr6_Control_T7	rmr6_Stresses_T7	OK	2.77705	7.34393	1.403	2.47037	0.00025	0.0346894	yes
GRMZM2G134023_T01	GRMZM2G134023	-	4:156218330-156219514	rmr6_Control_T7	rmr6_Stresses_T7	OK	4.1212	11.6887	1.50398	3.00105	0.00015	0.0256945	yes
GRMZM2G134334_T01	GRMZM2G134334	-	2:190221216-190222430	rmr6_Control_T7	rmr6_Stresses_T7	OK	4.21915	18.9563	2.16765	3.33478	5e-05	0.0205003	yes
GRMZM2G134476_T01	GRMZM2G134476	-	9:137023002-137024849	rmr6_Control_T7	rmr6_Stresses_T7	OK	3.06164	10.262	1.74493	2.42282	0.00035	0.04319	yes
GRMZM2G135108_T01	GRMZM2G135108	-	6:125194485-125196087	rmr6_Control_T7	rmr6_Stresses_T7	OK	5.04132	14.0634	1.48007	2.93785	5e-05	0.01143	yes
GRMZM2G136081_T01	GRMZM2G136081	-	1:12850923-12852768	rmr6_Control_T7	rmr6_Stresses_T7	OK	5.12227	12.9445	1.33749	2.86794	0.0002	0.0303346	yes
GRMZM2G136580_T01	GRMZM2G136580	-	7:170874734-170877109	rmr6_Control_T7	rmr6_Stresses_T7	OK	2.42116	9.76668	2.01217	3.22714	0.0001	0.0191419	yes
GRMZM2G137341_T01	GRMZM2G137341	-	5:195885969-195887098	rmr6_Control_T7	rmr6_Stresses_T7	OK	0.414266	2.75709	2.73452	4.51712	5e-05	0.01143	yes
GRMZM2G137821_T01	GRMZM2G137821	-	1:43673573-43674188	rmr6_Control_T7	rmr6_Stresses_T7	OK	3.8689	12.4931	1.69114	2.69239	0.0001	0.0191419	yes
GRMZM2G138248_T01	GRMZM2G138248	-	9:79214247-79216270	rmr6_Control_T7	rmr6_Stresses_T7	OK	1.04009	3.97822	1.93541	3.35932	0.00015	0.0447542	yes
GRMZM2G138396_T01	GRMZM2G138396	-	2:186957471-186958546	rmr6_Control_T7	rmr6_Stresses_T7	OK	0.120779	3.16698	4.71266	4.11914	5e-05	0.01143	yes
GRMZM2G138541_T01	GRMZM2G138541	-	1:266578802-266585351	rmr6_Control_T7	rmr6_Stresses_T7	OK	0	1.31341	inf	#NAME?	5e-05	0.0205003	yes
GRMZM2G140909_T01	GRMZM2G140909	-	7:126864349-126866304	rmr6_Control_T7	rmr6_Stresses_T7	OK	0.463912	1.86361	2.00618	2.13881	0.00015	0.0256945	yes
GRMZM2G141299_T01	GRMZM2G141299	-	3:198284413-198286315	rmr6_Control_T7	rmr6_Stresses_T7	OK	3.02986	8.64127	1.51199	2.71359	0.0004	0.0476931	yes
GRMZM2G142709_T01	GRMZM2G142709	-	5:205803520-205805374	rmr6_Control_T7	rmr6_Stresses_T7	OK	1.75579	9.23516	2.39502	3.48796	0.0002	0.0303346	yes
GRMZM2G142891_T01	GRMZM2G142891	-	10:8609825-8611615	rmr6_Control_T7	rmr6_Stresses_T7	OK	21.5433	81.5187	1.91989	2.75588	0.0003	0.0385937	yes
GRMZM2G144024_T01	GRMZM2G144024	-	5:2269176-2269949	rmr6_Control_T7	rmr6_Stresses_T7	OK	1.24249	4.59266	1.88609	2.76876	0.0003	0.0385937	yes
GRMZM2G144997_T01	GRMZM2G144997	-	1:52759071-52760172	rmr6_Control_T7	rmr6_Stresses_T7	OK	4.73892	16.8123	1.82689	3.28366	5e-05	0.01143	yes
GRMZM2G145374_T01	GRMZM2G145374	-	3:161608124-161609667	rmr6_Control_T7	rmr6_Stresses_T7	OK	2.88426	7.33588	1.34677	2.84899	0.00015	0.0256945	yes
GRMZM2G145412_T01	GRMZM2G145412	-	1:244885426-244886628	rmr6_Control_T7	rmr6_Stresses_T7	OK	2.07659	15.647	2.9136	3.98058	5e-05	0.0205003	yes
GRMZM2G145444_T01	GRMZM2G145444	-	5:98692286-98694146	rmr6_Control_T7	rmr6_Stresses_T7	OK	2.45305	8.52506	1.79713	3.61312	0.0001	0.0349181	yes
GRMZM2G145458_T01	GRMZM2G145458	-	1:244892946-244893692	rmr6_Control_T7	rmr6_Stresses_T7	OK	0.869487	10.9136	3.64982	3.999	5e-05	0.0205003	yes
GRMZM2G146028_T01	GRMZM2G146028	-	4:234986413-234987698	rmr6_Control_T7	rmr6_Stresses_T7	OK	0.584846	2.32553	1.99143	2.24263	0.0001	0.0191419	yes
GRMZM2G146614_T01	GRMZM2G146614	-	5:87758519-87759788	rmr6_Control_T7	rmr6_Stresses_T7	OK	3.62461	19.261	2.40978	4.85487	5e-05	0.0205003	yes
GRMZM2G149024_T01	GRMZM2G149024	-	1:256720151-256721893	rmr6_Control_T7	rmr6_Stresses_T7	OK	0.679723	3.15727	2.21566	3.18729	0.0001	0.0191419	yes
GRMZM2G149636_T01	GRMZM2G149636	-	1:33427558-33429776	rmr6_Control_T7	rmr6_Stresses_T7	OK	3.44334	9.82246	1.51228	3.12313	5e-05	0.01143	yes
GRMZM2G150688_T01	GRMZM2G150688	-	1:256145756-256146645	rmr6_Control_T7	rmr6_Stresses_T7	OK	23.427	69.5396	1.56966	2.73861	0.00015	0.0447542	yes
GRMZM2G151249_T01	GRMZM2G151249	-	1:289917885-289918878	rmr6_Control_T7	rmr6_Stresses_T7	OK	0.241903	1.92866	2.9951	3.27663	0.00015	0.0256945	yes
GRMZM2G151496_T01	GRMZM2G151496	-	9:108316371-108318255	rmr6_Control_T7	rmr6_Stresses_T7	OK	10.8599	28.8992	1.41202	3.12911	5e-05	0.01143	yes
GRMZM2G151992_T01	GRMZM2G151992	-	9:140100466-140102777	rmr6_Control_T7	rmr6_Stresses_T7	OK	10.0099	24.6685	1.30124	2.17906	0.0004	0.0476931	yes
GRMZM2G152189_T01	GRMZM2G152189	-	2:210201018-210202214	rmr6_Control_T7	rmr6_Stresses_T7	OK	4.05328	15.723	1.95571	3.21501	0.00015	0.0447542	yes
GRMZM2G153527_T01	GRMZM2G153527	-	7:108508254-108510532	rmr6_Control_T7	rmr6_Stresses_T7	OK	1.54597	5.14947	1.73591	2.60343	0.00025	0.0346894	yes
GRMZM2G154678_T01	GRMZM2G154678	-	9:1328456-1332036	rmr6_Control_T7	rmr6_Stresses_T7	OK	2.17166	6.30683	1.53812	3.50655	0.0001	0.0191419	yes
GRMZM2G156004_T01	GRMZM2G156004	-	10:141037087-141038968	rmr6_Control_T7	rmr6_Stresses_T7	OK	6.00502	15.1458	1.33468	2.64459	0.0002	0.0303346	yes
GRMZM2G158328_T01	GRMZM2G158328	-	3:184905731-184908623	rmr6_Control_T7	rmr6_Stresses_T7	OK	1.19999	3.99473	1.73507	3.46397	5e-05	0.01143	yes
GRMZM2G159937_T01	GRMZM2G159937	-	3:204715843-204717904	rmr6_Control_T7	rmr6_Stresses_T7	OK	0.973093	3.83061	1.97693	4.26484	0.0001	0.0349181	yes
GRMZM2G160601_T01	GRMZM2G160601	-	1:301325207-301325413	rmr6_Control_T7	rmr6_Stresses_T7	OK	3.58921	0	#NAME?	#NAME?	5e-05	0.0205003	yes
GRMZM2G161405_T01	GRMZM2G161405	-	5:168447016-168447252	rmr6_Control_T7	rmr6_Stresses_T7	OK	0	1.47474	inf	#NAME?	0.0001	0.0349181	yes
GRMZM2G161905_T01	GRMZM2G161905	-	9:155866675-155867611	rmr6_Control_T7	rmr6_Stresses_T7	OK	1.01118	4.8394	2.25878	2.65413	0.0002	0.0303346	yes
GRMZM2G163925_T01	GRMZM2G163925	-	4:153345586-153348155	rmr6_Control_T7	rmr6_Stresses_T7	OK	2.79358	7.82886	1.48669	3.25546	5e-05	0.01143	yes
GRMZM2G164036_T01	GRMZM2G164036	-	2:32667634-32669660	rmr6_Control_T7	rmr6_Stresses_T7	OK	1.27755	3.53977	1.47027	2.59634	0.00025	0.0346894	yes
GRMZM2G164405_T01	GRMZM2G164405	-	2:15900747-15904400	rmr6_Control_T7	rmr6_Stresses_T7	OK	0.474002	1.99067	2.07029	3.05914	0.00015	0.0256945	yes
GRMZM2G164591_T01	GRMZM2G164591	-	10:146788915-146790031	rmr6_Control_T7	rmr6_Stresses_T7	OK	3.58817	14.5692	2.02161	4.60771	0.00015	0.0447542	yes
GRMZM2G164909_T01	GRMZM2G164909	-	1:197781322-197783002	rmr6_Control_T7	rmr6_Stresses_T7	OK	0.571873	2.6302	2.20141	3.2877	0.0001	0.0191419	yes
GRMZM2G165099_T01	GRMZM2G165099	-	3:205449652-205451359	rmr6_Control_T7	rmr6_Stresses_T7	OK	0.371575	2.07885	2.48406	3.43778	0.00015	0.0256945	yes
GRMZM2G166176_T01	GRMZM2G166176	-	8:115645734-115648165	rmr6_Control_T7	rmr6_Stresses_T7	OK	0.770151	3.02969	1.97596	3.27007	5e-05	0.01143	yes
GRMZM2G168744_T01	GRMZM2G168744	-	1:224981379-224983651	rmr6_Control_T7	rmr6_Stresses_T7	OK	7.73344	22.0466	1.51137	2.69693	0.00025	0.0346894	yes
GRMZM2G168898_T01	GRMZM2G168898	-	6:159342530-159343955	rmr6_Control_T7	rmr6_Stresses_T7	OK	4.50956	12.5021	1.47111	2.75889	5e-05	0.01143	yes
GRMZM2G169149_T01	GRMZM2G169149	-	7:115576478-115577711	rmr6_Control_T7	rmr6_Stresses_T7	OK	3.36709	17.7014	2.39429	3.23294	0.00015	0.0447542	yes
GRMZM2G170969_T01	GRMZM2G170969	-	8:162305490-162306120	rmr6_Control_T7	rmr6_Stresses_T7	OK	3.21985	10.9393	1.76445	2.42136	0.0001	0.0191419	yes
GRMZM2G172065_T01	GRMZM2G172065	-	7:103333158-103334928	rmr6_Control_T7	rmr6_Stresses_T7	OK	2.04536	5.65778	1.46788	3.00486	5e-05	0.01143	yes
GRMZM2G172204_T02	GRMZM2G172204	-	7:26167429-26169874	rmr6_Control_T7	rmr6_Stresses_T7	OK	20.0061	53.5624	1.42078	2.22967	0.00025	0.0346894	yes
GRMZM2G172485_T01	GRMZM2G172485	-	2:217679509-217682041	rmr6_Control_T7	rmr6_Stresses_T7	OK	1.22883	3.59435	1.54845	2.98151	0.00025	0.0346894	yes
GRMZM2G173596_T01	GRMZM2G173596	-	5:36976139-36977007	rmr6_Control_T7	rmr6_Stresses_T7	OK	1.35355	17.9522	3.72934	5.27254	5e-05	0.0205003	yes
GRMZM2G173630_T01	GRMZM2G173630	-	6:146310946-146313512	rmr6_Control_T7	rmr6_Stresses_T7	OK	6.02731	14.9724	1.31272	2.76907	0.00025	0.0346894	yes
GRMZM2G173965_T01	GRMZM2G173965	-	8:152553219-152554740	rmr6_Control_T7	rmr6_Stresses_T7	OK	0.285216	2.72968	3.25861	5.2293	5e-05	0.01143	yes
GRMZM2G174310_T01	GRMZM2G174310	-	1:217304139-217305140	rmr6_Control_T7	rmr6_Stresses_T7	OK	0.334558	2.2384	2.74214	3.50136	0.0003	0.0385937	yes
GRMZM2G174347_T01	GRMZM2G174347	-	8:120487037-120488230	rmr6_Control_T7	rmr6_Stresses_T7	OK	6.74405	22.0987	1.71227	3.86278	5e-05	0.01143	yes
GRMZM2G176182_T01	GRMZM2G176182	-	8:146017486-146018993	rmr6_Control_T7	rmr6_Stresses_T7	OK	0.534514	3.95533	2.8875	3.80442	5e-05	0.0205003	yes
GRMZM2G176998_T01	GRMZM2G176998	-	10:92146424-92149043	rmr6_Control_T7	rmr6_Stresses_T7	OK	6.54195	22.8459	1.80414	3.37387	5e-05	0.01143	yes
GRMZM2G177050_T01	GRMZM2G177050	-	7:172920910-172923332	rmr6_Control_T7	rmr6_Stresses_T7	OK	3.95103	14.7487	1.90029	4.13982	5e-05	0.0205003	yes
GRMZM2G177356_T01	GRMZM2G177356	-	5:166974022-166975418	rmr6_Control_T7	rmr6_Stresses_T7	OK	0.209017	1.83569	3.13463	3.49997	5e-05	0.01143	yes
GRMZM2G178025_T01	GRMZM2G178025	-	10:149528586-149531493	rmr6_Control_T7	rmr6_Stresses_T7	OK	1.56053	4.10179	1.39422	2.28575	0.0002	0.0303346	yes
GRMZM2G178756_T01	GRMZM2G178756	-	6:62895991-62899068	rmr6_Control_T7	rmr6_Stresses_T7	OK	3.08024	7.81458	1.34313	2.58633	0.0003	0.0385937	yes
GRMZM2G178886_T01	GRMZM2G178886	-	8:149145777-149147213	rmr6_Control_T7	rmr6_Stresses_T7	OK	4.24574	13.4736	1.66605	2.88942	5e-05	0.01143	yes
GRMZM2G179024_T01	GRMZM2G179024	-	7:143149747-143155381	rmr6_Control_T7	rmr6_Stresses_T7	OK	8.47337	20.7875	1.29471	2.29376	0.0003	0.0385937	yes
GRMZM2G300133_T01	GRMZM2G300133	-	5:61698660-61702214	rmr6_Control_T7	rmr6_Stresses_T7	OK	0.563803	1.98172	1.81349	3.52531	5e-05	0.01143	yes
GRMZM2G300801_T01	GRMZM2G300801	-	1:12138054-12140659	rmr6_Control_T7	rmr6_Stresses_T7	OK	10.4369	26.9697	1.36965	2.72231	5e-05	0.01143	yes
GRMZM2G301089_T01	GRMZM2G301089	-	1:274801583-274803327	rmr6_Control_T7	rmr6_Stresses_T7	OK	1.80817	16.8144	3.21709	4.68777	5e-05	0.0205003	yes
GRMZM2G303964_T01	GRMZM2G303964	-	5:170544068-170545731	rmr6_Control_T7	rmr6_Stresses_T7	OK	2.51772	19.7718	2.97325	4.49063	5e-05	0.0205003	yes
GRMZM2G305401_T01	GRMZM2G305401	-	2:42631875-42632196	rmr6_Control_T7	rmr6_Stresses_T7	OK	0	1.09486	inf	#NAME?	5e-05	0.0205003	yes
GRMZM2G305783_T01	GRMZM2G305783	-	3:178149613-178151478	rmr6_Control_T7	rmr6_Stresses_T7	OK	2.3273	8.35025	1.84316	3.31778	0.00015	0.0447542	yes
GRMZM2G308590_T01	GRMZM2G308590	-	9:31218250-31220027	rmr6_Control_T7	rmr6_Stresses_T7	OK	19.0175	71.9985	1.92064	3.75499	0.0001	0.0191419	yes
GRMZM2G309071_T01_j_4	GRMZM2G309071	-	6:137681580-137683754	rmr6_Control_T7	rmr6_Stresses_T7	OK	2.11806	11.9033	2.49055	2.58592	5e-05	0.01143	yes
GRMZM2G310431_T01	GRMZM2G310431	-	8:168506538-168509902	rmr6_Control_T7	rmr6_Stresses_T7	OK	19.0428	64.1471	1.75214	2.65692	0.00015	0.0447542	yes
GRMZM2G310433_T01	GRMZM2G310433	-	10:84169055-84169409	rmr6_Control_T7	rmr6_Stresses_T7	OK	0	0.524716	inf	#NAME?	5e-05	0.0205003	yes
GRMZM2G311898_T01	GRMZM2G311898	-	8:69273805-69274643	rmr6_Control_T7	rmr6_Stresses_T7	OK	3.00355	8.99382	1.58227	3.03045	0.0002	0.0303346	yes
GRMZM2G312732_T01	GRMZM2G312732	-	9:11254806-11255791	rmr6_Control_T7	rmr6_Stresses_T7	OK	0.580068	2.75249	2.24644	2.51771	5e-05	0.01143	yes
GRMZM2G312736_T01	GRMZM2G312736	-	9:11259772-11260743	rmr6_Control_T7	rmr6_Stresses_T7	OK	0.570377	2.41552	2.08235	2.53689	0.00025	0.0346894	yes
GRMZM2G315431_T01	GRMZM2G315431	-	7:103904513-103907063	rmr6_Control_T7	rmr6_Stresses_T7	OK	1.57252	5.418	1.78468	2.68317	5e-05	0.01143	yes
GRMZM2G317679_T01	GRMZM2G317679	-	4:205443359-205443597	rmr6_Control_T7	rmr6_Stresses_T7	OK	0	0.916213	inf	#NAME?	0.0004	0.0476931	yes
GRMZM2G320506_T01	GRMZM2G320506	-	5:4670692-4674066	rmr6_Control_T7	rmr6_Stresses_T7	OK	0.689562	2.05664	1.57654	2.64922	0.00025	0.0346894	yes
GRMZM2G323060_T01	GRMZM2G323060	-	5:208973868-208978095	rmr6_Control_T7	rmr6_Stresses_T7	OK	4.20251	10.9575	1.38259	2.69493	0.00025	0.0346894	yes
GRMZM2G323387_T01	GRMZM2G323387	-	8:65489935-65490995	rmr6_Control_T7	rmr6_Stresses_T7	OK	2.06392	6.30644	1.61144	3.09094	0.0002	0.0303346	yes
GRMZM2G324248_T01	GRMZM2G324248	-	9:94151595-94153283	rmr6_Control_T7	rmr6_Stresses_T7	OK	12.2646	35.9038	1.54964	2.71291	0.00015	0.0256945	yes
GRMZM2G325650_T01	GRMZM2G325650	-	6:103523305-103525146	rmr6_Control_T7	rmr6_Stresses_T7	OK	6.40215	24.7253	1.94936	3.24725	5e-05	0.01143	yes
GRMZM2G333049_T01	GRMZM2G333049	-	9:110340191-110341243	rmr6_Control_T7	rmr6_Stresses_T7	OK	7.74199	24.4668	1.66005	3.71159	0.0001	0.0191419	yes
GRMZM2G334181_T01	GRMZM2G334181	-	6:36482961-36484116	rmr6_Control_T7	rmr6_Stresses_T7	OK	0.717692	3.56608	2.3129	4.07368	0.0002	0.0303346	yes
GRMZM2G335618_T01	GRMZM2G335618	-	6:104021615-104022697	rmr6_Control_T7	rmr6_Stresses_T7	OK	6.64448	20.8485	1.64972	2.72314	5e-05	0.01143	yes
GRMZM2G337293_T01	GRMZM2G337293	-	1:240340584-240340785	rmr6_Control_T7	rmr6_Stresses_T7	OK	0	1.59382	inf	#NAME?	5e-05	0.0205003	yes
GRMZM2G338160_T01	GRMZM2G338160	-	3:137741649-137742777	rmr6_Control_T7	rmr6_Stresses_T7	OK	5.00248	28.8184	2.52628	3.16156	5e-05	0.0205003	yes
GRMZM2G339645_T01	GRMZM2G339645	-	7:156324057-156327322	rmr6_Control_T7	rmr6_Stresses_T7	OK	3.04036	9.47733	1.64024	2.50788	5e-05	0.01143	yes
GRMZM2G340578_T01	GRMZM2G340578	-	5:15464411-15466298	rmr6_Control_T7	rmr6_Stresses_T7	OK	0.347134	2.08134	2.58395	3.67135	5e-05	0.01143	yes
GRMZM2G340663_T01	GRMZM2G340663	-	4:163047482-163047918	rmr6_Control_T7	rmr6_Stresses_T7	OK	0	1.73372	inf	#NAME?	5e-05	0.0205003	yes
GRMZM2G340807_T01	GRMZM2G340807	-	6:142752578-142753820	rmr6_Control_T7	rmr6_Stresses_T7	OK	1.22656	5.40172	2.1388	3.60809	5e-05	0.01143	yes
GRMZM2G341159_T01	GRMZM2G341159	-	8:166110823-166111927	rmr6_Control_T7	rmr6_Stresses_T7	OK	0.457207	3.63186	2.98979	4.16524	5e-05	0.0205003	yes
GRMZM2G341410_T01	GRMZM2G341410	-	1:253167717-253169558	rmr6_Control_T7	rmr6_Stresses_T7	OK	1.86912	4.90443	1.39173	2.38015	0.0003	0.0385937	yes
GRMZM2G347043_T01	GRMZM2G347043	-	1:292162440-292164227	rmr6_Control_T7	rmr6_Stresses_T7	OK	13.7534	47.9224	1.80091	3.27494	5e-05	0.0205003	yes
GRMZM2G349258_T01	GRMZM2G349258	-	10:73440757-73441118	rmr6_Control_T7	rmr6_Stresses_T7	OK	0	4.6206	inf	#NAME?	5e-05	0.0205003	yes
GRMZM2G351832_T01	GRMZM2G351832	-	5:206611850-206612867	rmr6_Control_T7	rmr6_Stresses_T7	OK	1.49899	6.11517	2.02841	3.22796	5e-05	0.01143	yes
GRMZM2G355572_T01	GRMZM2G355572	-	3:7938774-7940982	rmr6_Control_T7	rmr6_Stresses_T7	OK	3.52599	25.283	2.84207	4.54406	5e-05	0.0205003	yes
GRMZM2G356076_T01	GRMZM2G356076	-	7:163095801-163099649	rmr6_Control_T7	rmr6_Stresses_T7	OK	0.324275	1.30059	2.00388	3.14312	5e-05	0.01143	yes
GRMZM2G359298_T01	GRMZM2G359298	-	10:103645936-103651521	rmr6_Control_T7	rmr6_Stresses_T7	OK	0.12468	0.667295	2.42009	2.30961	0.0003	0.0385937	yes
GRMZM2G360490_T01	GRMZM2G360490	-	1:94099454-94101276	rmr6_Control_T7	rmr6_Stresses_T7	OK	0.397897	2.18538	2.45741	3.66045	0.0001	0.0191419	yes
GRMZM2G361210_T01	GRMZM2G361210	-	1:293235243-293236062	rmr6_Control_T7	rmr6_Stresses_T7	OK	0.308665	3.64965	3.56364	3.1298	5e-05	0.01143	yes
GRMZM2G364612_T01	GRMZM2G364612	-	8:133761540-133763190	rmr6_Control_T7	rmr6_Stresses_T7	OK	0.814388	3.4705	2.09136	3.39288	5e-05	0.01143	yes
GRMZM2G365961_T01	GRMZM2G365961	-	6:85959825-85961557	rmr6_Control_T7	rmr6_Stresses_T7	OK	3.37613	8.78235	1.37924	2.76156	0.0001	0.0191419	yes
GRMZM2G367668_T01	GRMZM2G367668	-	3:180569044-180571815	rmr6_Control_T7	rmr6_Stresses_T7	OK	0.499061	1.70091	1.76902	2.56275	0.00025	0.0346894	yes
GRMZM2G369472_T01	GRMZM2G369472	-	1:199674462-199675600	rmr6_Control_T7	rmr6_Stresses_T7	OK	0.805681	8.43078	3.38739	5.20521	5e-05	0.0205003	yes
GRMZM2G370455_T01	GRMZM2G370455	-	7:141174420-141175307	rmr6_Control_T7	rmr6_Stresses_T7	OK	1.33676	13.5142	3.33766	5.55852	5e-05	0.0205003	yes
GRMZM2G372440_T01	GRMZM2G372440	-	3:188294236-188295382	rmr6_Control_T7	rmr6_Stresses_T7	OK	1.01738	4.19769	2.04474	3.31841	0.0002	0.0303346	yes
GRMZM2G374629_T01	GRMZM2G374629	-	4:215038154-215040440	rmr6_Control_T7	rmr6_Stresses_T7	OK	1.65679	5.89782	1.83179	3.29519	5e-05	0.01143	yes
GRMZM2G375224_T01	GRMZM2G375224	-	8:18444420-18446528	rmr6_Control_T7	rmr6_Stresses_T7	OK	3.27329	9.94091	1.60264	3.51618	0.00025	0.0346894	yes
GRMZM2G377904_T01	GRMZM2G377904	-	5:6442412-6445177	rmr6_Control_T7	rmr6_Stresses_T7	OK	2.90843	7.60675	1.38704	2.58116	0.00015	0.0256945	yes
GRMZM2G378922_T01	GRMZM2G378922	-	2:111385047-111385217	rmr6_Control_T7	rmr6_Stresses_T7	OK	0	2.4412	inf	#NAME?	5e-05	0.0205003	yes
GRMZM2G380377_T01	GRMZM2G380377	-	6:62712929-62714535	rmr6_Control_T7	rmr6_Stresses_T7	OK	0.135994	1.93617	3.83159	2.94424	5e-05	0.01143	yes
GRMZM2G381378_T01	GRMZM2G381378	-	7:173263216-173265322	rmr6_Control_T7	rmr6_Stresses_T7	OK	0.266521	3.17849	3.57602	4.37593	0.0001	0.0191419	yes
GRMZM2G382035_T01	GRMZM2G382035	-	8:109435717-109436570	rmr6_Control_T7	rmr6_Stresses_T7	OK	0.932268	5.1091	2.45425	3.17065	0.00015	0.0256945	yes
GRMZM2G382785_T01	GRMZM2G382785	-	5:50372118-50374054	rmr6_Control_T7	rmr6_Stresses_T7	OK	0.931058	2.83641	1.60713	2.90774	0.00035	0.04319	yes
GRMZM2G385880_T01	GRMZM2G385880	-	5:205204190-205205428	rmr6_Control_T7	rmr6_Stresses_T7	OK	6.87491	16.9289	1.30008	2.67119	0.0002	0.0303346	yes
GRMZM2G386674_T01	GRMZM2G386674	-	6:159313181-159314828	rmr6_Control_T7	rmr6_Stresses_T7	OK	5.80636	17.0038	1.55015	3.18694	5e-05	0.01143	yes
GRMZM2G388684_T01	GRMZM2G388684	-	1:2690771-2692141	rmr6_Control_T7	rmr6_Stresses_T7	OK	3.77539	10.7905	1.51506	2.30246	5e-05	0.01143	yes
GRMZM2G389301_T01	GRMZM2G389301	-	6:155933101-155934135	rmr6_Control_T7	rmr6_Stresses_T7	OK	1.36233	7.57104	2.47441	2.67673	0.00015	0.0447542	yes
GRMZM2G395508_T01	GRMZM2G395508	-	7:151118483-151120483	rmr6_Control_T7	rmr6_Stresses_T7	OK	1.40773	8.97239	2.67212	3.04256	5e-05	0.01143	yes
GRMZM2G396248_T01	GRMZM2G396248	-	8:166450673-166452870	rmr6_Control_T7	rmr6_Stresses_T7	OK	4.52224	11.0226	1.28535	2.84796	0.00035	0.04319	yes
GRMZM2G396541_T01	GRMZM2G396541	-	8:8617272-8618487	rmr6_Control_T7	rmr6_Stresses_T7	OK	7.93901	21.6626	1.44817	2.89654	5e-05	0.01143	yes
GRMZM2G398807_T01	GRMZM2G398807	-	5:192666528-192667408	rmr6_Control_T7	rmr6_Stresses_T7	OK	5.10982	19.4169	1.92597	2.52135	5e-05	0.01143	yes
GRMZM2G399136_T01	GRMZM2G399136	-	5:61552108-61553070	rmr6_Control_T7	rmr6_Stresses_T7	OK	7.1466	25.5262	1.83665	2.9799	0.0001	0.0349181	yes
GRMZM2G400714_T01	GRMZM2G400714	-	1:279979291-279981056	rmr6_Control_T7	rmr6_Stresses_T7	OK	2.80763	15.3104	2.44709	4.52346	5e-05	0.0205003	yes
GRMZM2G401009_T01	GRMZM2G401009	-	3:175981586-175982312	rmr6_Control_T7	rmr6_Stresses_T7	OK	0.517554	3.90115	2.91412	4.32956	0.00025	0.0346894	yes
GRMZM2G402564_T01	GRMZM2G402564	-	1:84824228-84824959	rmr6_Control_T7	rmr6_Stresses_T7	OK	3.76666	12.9809	1.78504	2.45728	5e-05	0.01143	yes
GRMZM2G405017_T01	GRMZM2G405017	-	7:158192940-158193826	rmr6_Control_T7	rmr6_Stresses_T7	OK	1.33256	6.34356	2.25109	3.46411	0.00015	0.0256945	yes
GRMZM2G408972_T01	GRMZM2G408972	-	2:41305027-41306591	rmr6_Control_T7	rmr6_Stresses_T7	OK	3.28308	11.4207	1.79852	2.76317	0.0001	0.0191419	yes
GRMZM2G412436_T01	GRMZM2G412436	-	5:142442259-142444173	rmr6_Control_T7	rmr6_Stresses_T7	OK	0.0705025	0.545203	2.95105	2.0644	0.00015	0.0256945	yes
GRMZM2G413113_T01	GRMZM2G413113	-	3:10615468-10620379	rmr6_Control_T7	rmr6_Stresses_T7	OK	1.85456	5.4867	1.56486	3.19872	0.0002	0.0303346	yes
GRMZM2G413337_T01	GRMZM2G413337	-	9:155047085-155048057	rmr6_Control_T7	rmr6_Stresses_T7	OK	2.47697	8.83952	1.83539	2.86663	0.00015	0.0447542	yes
GRMZM2G413829_T01	GRMZM2G413829	-	5:198928568-198929823	rmr6_Control_T7	rmr6_Stresses_T7	OK	1.79931	5.33774	1.56879	3.0426	5e-05	0.01143	yes
GRMZM2G414047_T01	GRMZM2G414047	-	1:252053769-252055538	rmr6_Control_T7	rmr6_Stresses_T7	OK	1.67514	7.45137	2.15323	4.15276	5e-05	0.0205003	yes
GRMZM2G414540_T01	GRMZM2G414540	-	1:285855400-285856824	rmr6_Control_T7	rmr6_Stresses_T7	OK	3.39261	9.00245	1.40792	2.9261	0.00035	0.04319	yes
GRMZM2G417945_T01	GRMZM2G417945	-	5:99445551-99447164	rmr6_Control_T7	rmr6_Stresses_T7	OK	1.2752	4.79295	1.91019	3.59949	5e-05	0.01143	yes
GRMZM2G417954_T01	GRMZM2G417954	-	7:5981140-5983425	rmr6_Control_T7	rmr6_Stresses_T7	OK	0.17556	0.930059	2.40536	2.53582	0.00015	0.0256945	yes
GRMZM2G419239_T01	GRMZM2G419239	-	4:217140380-217141824	rmr6_Control_T7	rmr6_Stresses_T7	OK	1.1125	4.33408	1.96192	3.34766	5e-05	0.01143	yes
GRMZM2G420715_T01	GRMZM2G420715	-	6:93749501-93750683	rmr6_Control_T7	rmr6_Stresses_T7	OK	1.57102	6.43512	2.03426	3.65749	5e-05	0.01143	yes
GRMZM2G420883_T01	GRMZM2G420883	-	6:121259760-121260572	rmr6_Control_T7	rmr6_Stresses_T7	OK	6.47832	22.115	1.77133	2.68864	0.0001	0.0349181	yes
GRMZM2G422671_T01	GRMZM2G422671	-	1:299041579-299042851	rmr6_Control_T7	rmr6_Stresses_T7	OK	0.701387	2.68765	1.93806	3.00537	0.00015	0.0256945	yes
GRMZM2G424599_T01	GRMZM2G424599	-	8:166704449-166706350	rmr6_Control_T7	rmr6_Stresses_T7	OK	0.905898	8.15219	3.16977	4.03013	5e-05	0.01143	yes
GRMZM2G424670_T01	GRMZM2G424670	-	9:133879887-133880151	rmr6_Control_T7	rmr6_Stresses_T7	OK	0.752126	0	#NAME?	#NAME?	0.0002	0.0303346	yes
GRMZM2G425004_T01_O_1	GRMZM2G425004_O_1	-	3:154780351-154782898	rmr6_Control_T7	rmr6_Stresses_T7	OK	1.66598	7.77562	2.22258	2.76097	0.00015	0.0447542	yes
GRMZM2G426046_T01	GRMZM2G426046	-	3:147659494-147660806	rmr6_Control_T7	rmr6_Stresses_T7	OK	1.78608	5.98485	1.74452	3.35978	0.0002	0.0303346	yes
GRMZM2G427722_T01	GRMZM2G427722	-	5:42893992-42896194	rmr6_Control_T7	rmr6_Stresses_T7	OK	3.7966	10.3887	1.45224	3.09255	0.0001	0.0191419	yes
GRMZM2G428216_T01	GRMZM2G428216	-	1:165420889-165421476	rmr6_Control_T7	rmr6_Stresses_T7	OK	14.1372	66.6989	2.23817	3.67242	5e-05	0.0205003	yes
GRMZM2G432060_T01	GRMZM2G432060	-	4:149088914-149090206	rmr6_Control_T7	rmr6_Stresses_T7	OK	2.45487	14.3047	2.54277	4.29834	5e-05	0.0205003	yes
GRMZM2G432583_T01	GRMZM2G432583	-	8:118562817-118564187	rmr6_Control_T7	rmr6_Stresses_T7	OK	0.476283	3.71709	2.96428	2.788	5e-05	0.01143	yes
GRMZM2G432782_T01	GRMZM2G432782	-	7:72560791-72560992	rmr6_Control_T7	rmr6_Stresses_T7	OK	0.870623	0	#NAME?	#NAME?	0.0003	0.0385937	yes
GRMZM2G436593_T01	GRMZM2G436593	-	1:200669880-200671661	rmr6_Control_T7	rmr6_Stresses_T7	OK	15.509	43.7218	1.49524	3.05677	0.0002	0.0303346	yes
GRMZM2G437912_T01	GRMZM2G437912	-	2:59667645-59669581	rmr6_Control_T7	rmr6_Stresses_T7	OK	5.16694	12.7987	1.30862	2.88718	0.00035	0.04319	yes
GRMZM2G439350_T01	GRMZM2G439350	-	8:152497206-152498645	rmr6_Control_T7	rmr6_Stresses_T7	OK	0.127687	1.99619	3.96656	3.65373	0.00015	0.0256945	yes
GRMZM2G444567_T01	GRMZM2G444567	-	8:11802323-11803211	rmr6_Control_T7	rmr6_Stresses_T7	OK	2.28294	7.99385	1.808	3.07446	5e-05	0.01143	yes
GRMZM2G444801_T01	GRMZM2G444801	-	9:20343119-20348157	rmr6_Control_T7	rmr6_Stresses_T7	OK	1.64807	4.08923	1.31106	2.54082	0.00035	0.04319	yes
GRMZM2G445634_T01	GRMZM2G445634	-	1:16791539-16792462	rmr6_Control_T7	rmr6_Stresses_T7	OK	11.4778	89.2581	2.95914	5.20304	5e-05	0.0205003	yes
GRMZM2G449951_T01	GRMZM2G449951	-	4:164205528-164206749	rmr6_Control_T7	rmr6_Stresses_T7	OK	3.77898	13.3419	1.8199	3.065	5e-05	0.01143	yes
GRMZM2G450512_T01	GRMZM2G450512	-	10:93390801-93391432	rmr6_Control_T7	rmr6_Stresses_T7	OK	26.8564	85.3462	1.66806	2.17824	0.00015	0.0256945	yes
GRMZM2G454056_T01	GRMZM2G454056	-	3:54254032-54254798	rmr6_Control_T7	rmr6_Stresses_T7	OK	4.52935	12.8151	1.50047	2.31007	0.0002	0.0303346	yes
GRMZM2G454901_T01	GRMZM2G454901	-	1:283930072-283930855	rmr6_Control_T7	rmr6_Stresses_T7	OK	3.84366	13.0149	1.75961	3.41622	5e-05	0.01143	yes
GRMZM2G457411_T01	GRMZM2G457411	-	3:115024881-115027254	rmr6_Control_T7	rmr6_Stresses_T7	OK	1.20268	5.26866	2.13118	4.31802	5e-05	0.0205003	yes
GRMZM2G458494_T01	GRMZM2G458494	-	7:13624622-13626638	rmr6_Control_T7	rmr6_Stresses_T7	OK	0.79114	2.5228	1.67302	3.17303	0.0002	0.0303346	yes
GRMZM2G459663_T01	GRMZM2G459663	-	7:167856951-167858362	rmr6_Control_T7	rmr6_Stresses_T7	OK	1.07203	4.40131	2.03759	3.27142	5e-05	0.01143	yes
GRMZM2G460684_T01	GRMZM2G460684	-	4:121772791-121773408	rmr6_Control_T7	rmr6_Stresses_T7	OK	0	0.86196	inf	#NAME?	5e-05	0.0205003	yes
GRMZM2G461671_T01_j_1	GRMZM2G461671	-	4:166376542-166381567	rmr6_Control_T7	rmr6_Stresses_T7	OK	0.480503	1.77707	1.88688	2.4768	0.0003	0.0385937	yes
GRMZM2G465287_T01	GRMZM2G465287	-	9:137848842-137850807	rmr6_Control_T7	rmr6_Stresses_T7	OK	1.69737	4.70432	1.47069	2.3221	0.00025	0.0346894	yes
GRMZM2G465685_T01	GRMZM2G465685	-	7:142270317-142272208	rmr6_Control_T7	rmr6_Stresses_T7	OK	6.93863	18.1886	1.39031	2.64916	0.00025	0.0346894	yes
GRMZM2G466309_T01	GRMZM2G466309	-	5:202361001-202362043	rmr6_Control_T7	rmr6_Stresses_T7	OK	0.509746	2.31832	2.18523	3.20757	0.00035	0.04319	yes
GRMZM2G467184_T01	GRMZM2G467184	-	3:149602953-149604353	rmr6_Control_T7	rmr6_Stresses_T7	OK	7.87486	19.0578	1.27506	2.98894	0.00025	0.0346894	yes
GRMZM2G469499_T01	GRMZM2G469499	-	4:22129475-22130618	rmr6_Control_T7	rmr6_Stresses_T7	OK	1.62638	5.05245	1.63532	3.2056	0.0002	0.0303346	yes
GRMZM2G471517_T01	GRMZM2G471517	-	3:22963599-22965029	rmr6_Control_T7	rmr6_Stresses_T7	OK	2.38151	12.4713	2.38867	3.23301	5e-05	0.01143	yes
GRMZM2G475702_T01	GRMZM2G475702	-	4:77507996-77510091	rmr6_Control_T7	rmr6_Stresses_T7	OK	0.198579	1.5685	2.9816	2.74845	0.0001	0.0191419	yes
GRMZM2G476477_T01	GRMZM2G476477	-	6:162351591-162353219	rmr6_Control_T7	rmr6_Stresses_T7	OK	0.388504	1.96269	2.33683	3.56651	5e-05	0.01143	yes
GRMZM2G476492_T01	GRMZM2G476492	-	6:162337746-162339260	rmr6_Control_T7	rmr6_Stresses_T7	OK	0.206894	1.54035	2.89629	3.57703	0.00025	0.0346894	yes
GRMZM2G478568_T01	GRMZM2G478568	-	1:259836587-259838272	rmr6_Control_T7	rmr6_Stresses_T7	OK	5.34217	14.593	1.44977	3.07838	5e-05	0.01143	yes
GRMZM2G478570_T01	GRMZM2G478570	-	1:134376965-134377828	rmr6_Control_T7	rmr6_Stresses_T7	OK	0	0.790382	inf	#NAME?	5e-05	0.0205003	yes
GRMZM2G481163_T01	GRMZM2G481163	-	1:94888972-94890564	rmr6_Control_T7	rmr6_Stresses_T7	OK	4.75404	13.039	1.45561	3.22285	5e-05	0.01143	yes
GRMZM2G481395_T01	GRMZM2G481395	-	4:71072123-71073216	rmr6_Control_T7	rmr6_Stresses_T7	OK	0.890408	0	#NAME?	#NAME?	5e-05	0.01143	yes
GRMZM2G482771_T01	GRMZM2G482771	-	10:143574838-143574930	rmr6_Control_T7	rmr6_Stresses_T7	OK	0	60.0601	inf	#NAME?	5e-05	0.0205003	yes
GRMZM2G483017_T01	GRMZM2G483017	-	1:15521511-15521602	rmr6_Control_T7	rmr6_Stresses_T7	OK	0	39.3059	inf	#NAME?	5e-05	0.0205003	yes
GRMZM2G484246_T01	GRMZM2G484246	-	1:83880892-83881039	rmr6_Control_T7	rmr6_Stresses_T7	OK	0	10.1159	inf	#NAME?	0.0001	0.0349181	yes
GRMZM2G485073_T01	GRMZM2G485073	-	1:19160583-19160911	rmr6_Control_T7	rmr6_Stresses_T7	OK	0.545073	0	#NAME?	#NAME?	0.0002	0.0303346	yes
GRMZM2G486529_T01	GRMZM2G486529	-	8:3530660-3530800	rmr6_Control_T7	rmr6_Stresses_T7	OK	9.20024	0	#NAME?	#NAME?	0.0002	0.0303346	yes
GRMZM2G487027_T01	GRMZM2G487027	-	1:6420683-6420987	rmr6_Control_T7	rmr6_Stresses_T7	OK	0	0.632222	inf	#NAME?	0.00015	0.0447542	yes
GRMZM2G489235_T01	GRMZM2G489235	-	1:224564380-224564470	rmr6_Control_T7	rmr6_Stresses_T7	OK	0	50.6663	inf	#NAME?	5e-05	0.0205003	yes
GRMZM2G490763_T01	GRMZM2G490763	-	2:75769503-75769648	rmr6_Control_T7	rmr6_Stresses_T7	OK	14.6864	0	#NAME?	#NAME?	0.0003	0.0385937	yes
GRMZM2G491225_T01	GRMZM2G491225	-	1:104535959-104536118	rmr6_Control_T7	rmr6_Stresses_T7	OK	4.86932	0	#NAME?	#NAME?	0.0002	0.0303346	yes
GRMZM2G494369_T01	GRMZM2G494369	-	10:66458153-66458293	rmr6_Control_T7	rmr6_Stresses_T7	OK	9.19971	0	#NAME?	#NAME?	0.0002	0.0303346	yes
GRMZM2G496391_T01	GRMZM2G496391	-	6:13374977-13375221	rmr6_Control_T7	rmr6_Stresses_T7	OK	1.2407	0	#NAME?	#NAME?	0.00015	0.0447542	yes
GRMZM2G498033_T01	GRMZM2G498033	-	7:149009767-149009860	rmr6_Control_T7	rmr6_Stresses_T7	OK	0	57.9949	inf	#NAME?	5e-05	0.0205003	yes
GRMZM2G498224_T01	GRMZM2G498224	-	6:95538537-95538659	rmr6_Control_T7	rmr6_Stresses_T7	OK	12.3169	0	#NAME?	#NAME?	0.0003	0.0385937	yes
GRMZM2G500099_T01	GRMZM2G500099	-	2:32868650-32869013	rmr6_Control_T7	rmr6_Stresses_T7	OK	0	0.668869	inf	#NAME?	5e-05	0.0205003	yes
GRMZM2G500108_T01	GRMZM2G500108	-	2:32869348-32869927	rmr6_Control_T7	rmr6_Stresses_T7	OK	0	1.77765	inf	#NAME?	5e-05	0.0205003	yes
GRMZM2G501273_T01	GRMZM2G501273	-	1:58296217-58296308	rmr6_Control_T7	rmr6_Stresses_T7	OK	0	17.7077	inf	#NAME?	5e-05	0.0205003	yes
GRMZM2G502164_T01	GRMZM2G502164	-	5:6338103-6338255	rmr6_Control_T7	rmr6_Stresses_T7	OK	0	5.83366	inf	#NAME?	5e-05	0.0205003	yes
GRMZM2G502847_T01	GRMZM2G502847	-	4:186370786-186370887	rmr6_Control_T7	rmr6_Stresses_T7	OK	23.698	0	#NAME?	#NAME?	5e-05	0.01143	yes
GRMZM2G505852_T01	GRMZM2G505852	-	10:39831088-39831182	rmr6_Control_T7	rmr6_Stresses_T7	OK	0	73.7142	inf	#NAME?	5e-05	0.0205003	yes
GRMZM2G506430_T01	GRMZM2G506430	-	3:32466460-32466583	rmr6_Control_T7	rmr6_Stresses_T7	OK	6.40988	0	#NAME?	#NAME?	0.0003	0.0385937	yes
GRMZM2G510866_T01	GRMZM2G510866	-	1:179693067-179693159	rmr6_Control_T7	rmr6_Stresses_T7	OK	35.3341	0	#NAME?	#NAME?	0.0002	0.0303346	yes
GRMZM2G511759_T01	GRMZM2G511759	-	4:4093237-4093404	rmr6_Control_T7	rmr6_Stresses_T7	OK	0	3.21869	inf	#NAME?	5e-05	0.0205003	yes
GRMZM2G515383_T01	GRMZM2G515383	-	10:140954107-140954221	rmr6_Control_T7	rmr6_Stresses_T7	OK	37.8581	0	#NAME?	#NAME?	0.00015	0.0447542	yes
GRMZM2G516210_T01	GRMZM2G516210	-	2:176987238-176987446	rmr6_Control_T7	rmr6_Stresses_T7	OK	2.86073	0	#NAME?	#NAME?	0.0002	0.0303346	yes
GRMZM2G517012_T01	GRMZM2G517012	-	5:208480171-208480265	rmr6_Control_T7	rmr6_Stresses_T7	OK	39.139	0	#NAME?	#NAME?	0.0001	0.0349181	yes
GRMZM2G520442_T01	GRMZM2G520442	-	5:92759533-92759645	rmr6_Control_T7	rmr6_Stresses_T7	OK	0	24.7472	inf	#NAME?	5e-05	0.0205003	yes
GRMZM2G521084_T01	GRMZM2G521084	-	6:51593994-51594096	rmr6_Control_T7	rmr6_Stresses_T7	OK	0	26.821	inf	#NAME?	5e-05	0.0205003	yes
GRMZM2G526302_T01	GRMZM2G526302	-	4:151314720-151314816	rmr6_Control_T7	rmr6_Stresses_T7	OK	0	32.2909	inf	#NAME?	5e-05	0.0205003	yes
GRMZM2G528584_T01	GRMZM2G528584	-	3:202068757-202068889	rmr6_Control_T7	rmr6_Stresses_T7	OK	0	8.05315	inf	#NAME?	5e-05	0.0205003	yes
GRMZM2G529917_T01	GRMZM2G529917	-	2:188512594-188512693	rmr6_Control_T7	rmr6_Stresses_T7	OK	0	24.0292	inf	#NAME?	5e-05	0.0205003	yes
GRMZM2G529987_T01	GRMZM2G529987	-	2:190176879-190176983	rmr6_Control_T7	rmr6_Stresses_T7	OK	0	19.7617	inf	#NAME?	0.00015	0.0256945	yes
GRMZM2G535190_T01	GRMZM2G535190	-	2:201446653-201446764	rmr6_Control_T7	rmr6_Stresses_T7	OK	0	11.7937	inf	#NAME?	5e-05	0.0205003	yes
GRMZM2G535294_T01	GRMZM2G535294	-	9:8431925-8432190	rmr6_Control_T7	rmr6_Stresses_T7	OK	0	2.93108	inf	#NAME?	5e-05	0.0205003	yes
GRMZM2G535629_T01	GRMZM2G535629	-	2:3881828-3881917	rmr6_Control_T7	rmr6_Stresses_T7	OK	0	29.9562	inf	#NAME?	5e-05	0.0205003	yes
GRMZM2G536132_T01	GRMZM2G536132	-	2:167306694-167306883	rmr6_Control_T7	rmr6_Stresses_T7	OK	0	11.3397	inf	#NAME?	5e-05	0.0205003	yes
GRMZM2G538761_T01	GRMZM2G538761	-	9:138760100-138760309	rmr6_Control_T7	rmr6_Stresses_T7	OK	0	2.33928	inf	#NAME?	0.0001	0.0349181	yes
GRMZM2G541405_T01	GRMZM2G541405	-	7:145020872-145021119	rmr6_Control_T7	rmr6_Stresses_T7	OK	0	1.13599	inf	#NAME?	0.00015	0.0447542	yes
GRMZM2G543660_T01_j_1	GRMZM2G543660	-	5:12295922-12300751	rmr6_Control_T7	rmr6_Stresses_T7	OK	0.537478	2.39919	2.15827	2.59553	0.00015	0.0256945	yes
GRMZM2G546656_T01	GRMZM2G546656	-	1:67860942-67861054	rmr6_Control_T7	rmr6_Stresses_T7	OK	16.6798	0	#NAME?	#NAME?	0.0003	0.0385937	yes
GRMZM2G547449_T01	GRMZM2G547449	-	8:145594296-145594527	rmr6_Control_T7	rmr6_Stresses_T7	OK	0	1.97095	inf	#NAME?	5e-05	0.0205003	yes
GRMZM2G549101_T01	GRMZM2G549101	-	5:67216139-67216237	rmr6_Control_T7	rmr6_Stresses_T7	OK	0	49.9165	inf	#NAME?	5e-05	0.0205003	yes
GRMZM2G549454_T01	GRMZM2G549454	-	1:24622403-24622800	rmr6_Control_T7	rmr6_Stresses_T7	OK	0.463824	0	#NAME?	#NAME?	5e-05	0.01143	yes
GRMZM2G550578_T01	GRMZM2G550578	-	10:11611660-11611769	rmr6_Control_T7	rmr6_Stresses_T7	OK	0	17.9397	inf	#NAME?	0.00015	0.0447542	yes
GRMZM2G550722_T01	GRMZM2G550722	-	7:174561253-174561399	rmr6_Control_T7	rmr6_Stresses_T7	OK	0	5.88295	inf	#NAME?	0.00015	0.0447542	yes
GRMZM2G551102_T01	GRMZM2G551102	-	2:58462453-58462556	rmr6_Control_T7	rmr6_Stresses_T7	OK	0	28.2664	inf	#NAME?	0.0004	0.0476931	yes
GRMZM2G552317_T01	GRMZM2G552317	-	5:29429840-29429952	rmr6_Control_T7	rmr6_Stresses_T7	OK	0	14.8625	inf	#NAME?	5e-05	0.0205003	yes
GRMZM2G552410_T01	GRMZM2G552410	-	4:199128838-199128941	rmr6_Control_T7	rmr6_Stresses_T7	OK	46.4959	0	#NAME?	#NAME?	0.0003	0.0385937	yes
GRMZM2G552942_T01	GRMZM2G552942	-	2:140954255-140954682	rmr6_Control_T7	rmr6_Stresses_T7	OK	0	0.507322	inf	#NAME?	5e-05	0.0205003	yes
GRMZM2G554845_T01	GRMZM2G554845	-	10:43288385-43288505	rmr6_Control_T7	rmr6_Stresses_T7	OK	0	10.8836	inf	#NAME?	0.0002	0.0303346	yes
GRMZM2G556698_T01	GRMZM2G556698	-	1:125125330-125125531	rmr6_Control_T7	rmr6_Stresses_T7	OK	0	1.82292	inf	#NAME?	0.0003	0.0385937	yes
GRMZM2G557240_T01	GRMZM2G557240	-	2:82850873-82850990	rmr6_Control_T7	rmr6_Stresses_T7	OK	0	20.6256	inf	#NAME?	5e-05	0.0205003	yes
GRMZM2G559270_T01	GRMZM2G559270	-	6:91807514-91807609	rmr6_Control_T7	rmr6_Stresses_T7	OK	28.7967	0	#NAME?	#NAME?	5e-05	0.01143	yes
GRMZM2G563433_T01	GRMZM2G563433	-	2:124572081-124572390	rmr6_Control_T7	rmr6_Stresses_T7	OK	0	1.26158	inf	#NAME?	5e-05	0.0205003	yes
GRMZM2G565522_T01	GRMZM2G565522	-	8:82582092-82582196	rmr6_Control_T7	rmr6_Stresses_T7	OK	0	23.3823	inf	#NAME?	5e-05	0.0205003	yes
GRMZM2G566238_T01	GRMZM2G566238	-	4:73616515-73616860	rmr6_Control_T7	rmr6_Stresses_T7	OK	0	1.00343	inf	#NAME?	5e-05	0.0205003	yes
GRMZM2G569010_T01	GRMZM2G569010	-	7:13181303-13181555	rmr6_Control_T7	rmr6_Stresses_T7	OK	0	1.37837	inf	#NAME?	5e-05	0.0205003	yes
GRMZM2G569149_T01	GRMZM2G569149	-	2:233169168-233169297	rmr6_Control_T7	rmr6_Stresses_T7	OK	0	12.6125	inf	#NAME?	0.0001	0.0349181	yes
GRMZM2G569226_T01	GRMZM2G569226	-	8:16769708-16769804	rmr6_Control_T7	rmr6_Stresses_T7	OK	0	38.8089	inf	#NAME?	5e-05	0.0205003	yes
GRMZM2G569564_T01	GRMZM2G569564	-	3:187113121-187113525	rmr6_Control_T7	rmr6_Stresses_T7	OK	0	0.619069	inf	#NAME?	5e-05	0.0205003	yes
GRMZM2G569995_T01	GRMZM2G569995	-	4:135956113-135956355	rmr6_Control_T7	rmr6_Stresses_T7	OK	0	0.944076	inf	#NAME?	5e-05	0.0205003	yes
GRMZM2G572331_T01	GRMZM2G572331	-	1:231338848-231339075	rmr6_Control_T7	rmr6_Stresses_T7	OK	2.54928	0	#NAME?	#NAME?	0.0001	0.0349181	yes
GRMZM2G574867_T01	GRMZM2G574867	-	9:101512380-101512493	rmr6_Control_T7	rmr6_Stresses_T7	OK	49.6469	0	#NAME?	#NAME?	5e-05	0.0205003	yes
GRMZM2G575399_T01	GRMZM2G575399	-	8:112870472-112870582	rmr6_Control_T7	rmr6_Stresses_T7	OK	0	21.5605	inf	#NAME?	0.0001	0.0349181	yes
GRMZM2G576133_T01	GRMZM2G576133	-	10:97846528-97846637	rmr6_Control_T7	rmr6_Stresses_T7	OK	0	19.2959	inf	#NAME?	5e-05	0.0205003	yes
GRMZM2G578822_T01	GRMZM2G578822	-	1:107903559-107903679	rmr6_Control_T7	rmr6_Stresses_T7	OK	19.1334	0	#NAME?	#NAME?	0.0003	0.0385937	yes
GRMZM2G584604_T01	GRMZM2G584604	-	1:107343494-107343601	rmr6_Control_T7	rmr6_Stresses_T7	OK	0	25.9414	inf	#NAME?	5e-05	0.0205003	yes
GRMZM2G589777_T01	GRMZM2G589777	-	10:83680269-83680384	rmr6_Control_T7	rmr6_Stresses_T7	OK	29.043	0	#NAME?	#NAME?	0.0003	0.0385937	yes
GRMZM2G590740_T01	GRMZM2G590740	-	6:116236781-116236856	rmr6_Control_T7	rmr6_Stresses_T7	OK	0	43.1202	inf	#NAME?	0.00035	0.04319	yes
GRMZM2G591073_T01	GRMZM2G591073	-	6:6906254-6906383	rmr6_Control_T7	rmr6_Stresses_T7	OK	5.53142	0	#NAME?	#NAME?	0.00015	0.0447542	yes
GRMZM2G591555_T01	GRMZM2G591555	-	5:196814206-196814307	rmr6_Control_T7	rmr6_Stresses_T7	OK	0	19.9156	inf	#NAME?	0.00015	0.0447542	yes
GRMZM2G701087_T01	GRMZM2G701087	-	6:119355106-119355430	rmr6_Control_T7	rmr6_Stresses_T7	OK	0	1.0711	inf	#NAME?	5e-05	0.0205003	yes
GRMZM2G704242_T01	GRMZM2G704242	-	10:11404659-11404979	rmr6_Control_T7	rmr6_Stresses_T7	OK	0	0.600157	inf	#NAME?	5e-05	0.0205003	yes
GRMZM5G804718_T01	GRMZM5G804718	-	2:141477085-141478256	rmr6_Control_T7	rmr6_Stresses_T7	OK	0	0.506864	inf	#NAME?	0.0001	0.0349181	yes
GRMZM5G805773_T01	GRMZM5G805773	-	5:124842835-124843150	rmr6_Control_T7	rmr6_Stresses_T7	OK	0	0.491921	inf	#NAME?	0.0002	0.0303346	yes
GRMZM5G806661_T01	GRMZM5G806661	-	9:4067713-4067895	rmr6_Control_T7	rmr6_Stresses_T7	OK	0	2.86107	inf	#NAME?	0.0004	0.0476931	yes
GRMZM5G806839_T01	GRMZM5G806839	-	1:90116606-90117418	rmr6_Control_T7	rmr6_Stresses_T7	OK	2.8043	8.17778	1.54407	2.83793	0.0004	0.0476931	yes
GRMZM5G807063_T01	GRMZM5G807063	-	4:128310536-128310758	rmr6_Control_T7	rmr6_Stresses_T7	OK	0	2.07529	inf	#NAME?	5e-05	0.0205003	yes
GRMZM5G807821_T01	GRMZM5G807821	-	9:148494317-148494518	rmr6_Control_T7	rmr6_Stresses_T7	OK	0	2.00659	inf	#NAME?	0.0001	0.0349181	yes
GRMZM5G813011_T01	GRMZM5G813011	-	7:154224695-154225653	rmr6_Control_T7	rmr6_Stresses_T7	OK	2.39193	17.1218	2.83959	4.19359	5e-05	0.0205003	yes
GRMZM5G819464_T01	GRMZM5G819464	-	5:21385919-21387869	rmr6_Control_T7	rmr6_Stresses_T7	OK	4.77006	22.5767	2.24276	4.78823	0.0001	0.0349181	yes
GRMZM5G819544_T01	GRMZM5G819544	-	9:92324956-92325142	rmr6_Control_T7	rmr6_Stresses_T7	OK	4.05492	0	#NAME?	#NAME?	0.0003	0.0385937	yes
GRMZM5G819965_T01	GRMZM5G819965	-	1:47910537-47911634	rmr6_Control_T7	rmr6_Stresses_T7	OK	1.01985	7.05283	2.78985	4.72612	0.0001	0.0349181	yes
GRMZM5G821975_T01	GRMZM5G821975	-	9:92965859-92966099	rmr6_Control_T7	rmr6_Stresses_T7	OK	0.873073	0	#NAME?	#NAME?	0.0002	0.0303346	yes
GRMZM5G822180_T01	GRMZM5G822180	-	5:14610995-14626616	rmr6_Control_T7	rmr6_Stresses_T7	OK	3.8684	14.1402	1.87	3.00314	0.00025	0.0346894	yes
GRMZM5G825898_T01	GRMZM5G825898	-	7:143856269-143858096	rmr6_Control_T7	rmr6_Stresses_T7	OK	25.0358	62.9793	1.33089	2.10863	0.00035	0.04319	yes
GRMZM5G826899_T01	GRMZM5G826899	-	3:9581837-9583728	rmr6_Control_T7	rmr6_Stresses_T7	OK	0.600917	3.37997	2.49177	5.20286	0.0001	0.0349181	yes
GRMZM5G829376_T01	GRMZM5G829376	-	6:38791920-38793588	rmr6_Control_T7	rmr6_Stresses_T7	OK	0.386448	1.51144	1.96757	2.52397	0.0003	0.0385937	yes
GRMZM5G830054_T01	GRMZM5G830054	-	10:5924645-5925580	rmr6_Control_T7	rmr6_Stresses_T7	OK	0	1.48041	inf	#NAME?	5e-05	0.0205003	yes
GRMZM5G830977_T01	GRMZM5G830977	-	5:153415793-153417481	rmr6_Control_T7	rmr6_Stresses_T7	OK	0.712427	2.06845	1.53774	2.38738	0.0004	0.0476931	yes
GRMZM5G834837_T01	GRMZM5G834837	-	8:3797777-3799488	rmr6_Control_T7	rmr6_Stresses_T7	OK	5.86381	15.9978	1.44796	2.56712	5e-05	0.01143	yes
GRMZM5G835217_T01	GRMZM5G835217	-	10:55527927-55528295	rmr6_Control_T7	rmr6_Stresses_T7	OK	0	0.623886	inf	#NAME?	5e-05	0.0205003	yes
GRMZM5G835955_T01	GRMZM5G835955	-	4:34257659-34257809	rmr6_Control_T7	rmr6_Stresses_T7	OK	0	3.32686	inf	#NAME?	5e-05	0.0205003	yes
GRMZM5G836069_T01	GRMZM5G836069	-	5:36334372-36335324	rmr6_Control_T7	rmr6_Stresses_T7	OK	0	1.33135	inf	#NAME?	5e-05	0.0205003	yes
GRMZM5G837732_T01	GRMZM5G837732	-	1:253331833-253333633	rmr6_Control_T7	rmr6_Stresses_T7	OK	6.45473	17.5312	1.4415	3.10982	5e-05	0.01143	yes
GRMZM5G842366_T01	GRMZM5G842366	-	8:91126488-91127653	rmr6_Control_T7	rmr6_Stresses_T7	OK	3.42514	16.7237	2.28766	3.84461	5e-05	0.0205003	yes
GRMZM5G847466_T01	GRMZM5G847466	-	6:166188863-166189789	rmr6_Control_T7	rmr6_Stresses_T7	OK	0.88731	3.72068	2.06805	3.09689	0.00015	0.0256945	yes
GRMZM5G847982_T01	GRMZM5G847982	-	6:161998677-162000549	rmr6_Control_T7	rmr6_Stresses_T7	OK	4.96903	12.2945	1.30697	2.72798	0.00035	0.04319	yes
GRMZM5G851266_T01	GRMZM5G851266	-	10:59669630-59671907	rmr6_Control_T7	rmr6_Stresses_T7	OK	6.28409	21.7324	1.79007	3.29364	5e-05	0.01143	yes
GRMZM5G852969_T01	GRMZM5G852969	-	1:141200326-141200566	rmr6_Control_T7	rmr6_Stresses_T7	OK	0	1.59319	inf	#NAME?	5e-05	0.0205003	yes
GRMZM5G861332_T01	GRMZM5G861332	-	4:52930377-52930603	rmr6_Control_T7	rmr6_Stresses_T7	OK	0	1.52988	inf	#NAME?	5e-05	0.0205003	yes
GRMZM5G867530_T01	GRMZM5G867530	-	8:159242021-159243697	rmr6_Control_T7	rmr6_Stresses_T7	OK	3.81443	14.1745	1.89375	3.59296	5e-05	0.0205003	yes
GRMZM5G870077_T01	GRMZM5G870077	-	4:11719856-11721809	rmr6_Control_T7	rmr6_Stresses_T7	OK	15.2238	37.4834	1.29993	2.62573	0.0003	0.0385937	yes
GRMZM5G876379_T01	GRMZM5G876379	-	2:177589-179372	rmr6_Control_T7	rmr6_Stresses_T7	OK	4.17774	11.4117	1.44972	3.17688	5e-05	0.01143	yes
GRMZM5G876930_T01	GRMZM5G876930	-	5:27787705-27788723	rmr6_Control_T7	rmr6_Stresses_T7	OK	6.89206	19.4493	1.49671	2.96931	0.0002	0.0303346	yes
GRMZM5G878080_T01	GRMZM5G878080	-	6:22002186-22003149	rmr6_Control_T7	rmr6_Stresses_T7	OK	1.1224	9.36187	3.06021	5.18238	5e-05	0.0205003	yes
GRMZM5G884126_T01	GRMZM5G884126	-	8:100647287-100647547	rmr6_Control_T7	rmr6_Stresses_T7	OK	0	1.57247	inf	#NAME?	5e-05	0.0205003	yes
GRMZM5G887949_T01	GRMZM5G887949	-	2:199047826-199049991	rmr6_Control_T7	rmr6_Stresses_T7	OK	2.40025	8.5907	1.83959	3.7844	0.0001	0.0349181	yes
GRMZM5G888450_T01	GRMZM5G888450	-	10:68737988-68739253	rmr6_Control_T7	rmr6_Stresses_T7	OK	1.87232	7.46254	1.99484	4.00397	0.0001	0.0349181	yes
GRMZM5G889052_T01	GRMZM5G889052	-	7:160189920-160192923	rmr6_Control_T7	rmr6_Stresses_T7	OK	1.51183	4.24765	1.49037	2.9404	0.00025	0.0346894	yes
GRMZM5G890274_T01	GRMZM5G890274	-	1:224437175-224438294	rmr6_Control_T7	rmr6_Stresses_T7	OK	2.91589	8.08688	1.47165	2.63101	0.0003	0.0385937	yes
GRMZM5G895190_T01	GRMZM5G895190	-	2:59161498-59161805	rmr6_Control_T7	rmr6_Stresses_T7	OK	0	0.55146	inf	#NAME?	0.0001	0.0349181	yes
GRMZM5G897896_T01	GRMZM5G897896	-	10:60329999-60331092	rmr6_Control_T7	rmr6_Stresses_T7	OK	0	0.527571	inf	#NAME?	5e-05	0.0205003	yes
GRMZM5G898274_T01_O_2	GRMZM5G898274_O_1	-	6:137586668-137588160	rmr6_Control_T7	rmr6_Stresses_T7	OK	2.31462	14.0172	2.59836	2.75328	5e-05	0.0205003	yes
GRMZM5G898668_T01	GRMZM5G898668	-	3:157059956-157062248	rmr6_Control_T7	rmr6_Stresses_T7	OK	14.538	34.7698	1.25801	2.24779	0.00035	0.04319	yes
TCONS_00005265	XLOC_003494	-	1:130769533-130769624	rmr6_Control_T7	rmr6_Stresses_T7	OK	0	85.4288	inf	#NAME?	5e-05	0.0205003	yes
TCONS_00020348	XLOC_013733	-	1:210518034-210518284	rmr6_Control_T7	rmr6_Stresses_T7	OK	0	1.3103	inf	#NAME?	5e-05	0.0205003	yes
TCONS_00023288	XLOC_015646	-	1:272708471-272708589	rmr6_Control_T7	rmr6_Stresses_T7	OK	0	23.0033	inf	#NAME?	5e-05	0.0205003	yes
TCONS_00028400	XLOC_019134	-	10:108762676-108762844	rmr6_Control_T7	rmr6_Stresses_T7	OK	0	5.8767	inf	#NAME?	5e-05	0.0205003	yes
TCONS_00032324	XLOC_021726	-	10:52740375-52740496	rmr6_Control_T7	rmr6_Stresses_T7	OK	0	29.1733	inf	#NAME?	5e-05	0.0205003	yes
TCONS_00032714	XLOC_022049	-	10:69608739-69608892	rmr6_Control_T7	rmr6_Stresses_T7	OK	0	14.4904	inf	#NAME?	5e-05	0.0205003	yes
TCONS_00036799	XLOC_024716	-	2:4165640-4165803	rmr6_Control_T7	rmr6_Stresses_T7	OK	0	7.86029	inf	#NAME?	5e-05	0.0205003	yes
TCONS_00039511	XLOC_026476	-	2:56257531-56257705	rmr6_Control_T7	rmr6_Stresses_T7	OK	0	7.11926	inf	#NAME?	5e-05	0.0205003	yes
TCONS_00055013	XLOC_037228	-	2:216173156-216173311	rmr6_Control_T7	rmr6_Stresses_T7	OK	0	7.99412	inf	#NAME?	0.00015	0.0447542	yes
TCONS_00068428	XLOC_046293	-	3:99284023-99284277	rmr6_Control_T7	rmr6_Stresses_T7	OK	0	2.66362	inf	#NAME?	5e-05	0.0205003	yes
TCONS_00080627	XLOC_054666	-	4:185888182-185889820	rmr6_Control_T7	rmr6_Stresses_T7	OK	0	3.93941	inf	#NAME?	5e-05	0.0205003	yes
TCONS_00083013	XLOC_056227	-	4:237492972-237493319	rmr6_Control_T7	rmr6_Stresses_T7	OK	400.574	144.813	-1.46788	-2.248	0.00015	0.0447542	yes
TCONS_00083376	XLOC_056440	-	4:548106-548439	rmr6_Control_T7	rmr6_Stresses_T7	OK	0	1.42463	inf	#NAME?	5e-05	0.0205003	yes
TCONS_00084836	XLOC_057493	-	4:32623058-32623207	rmr6_Control_T7	rmr6_Stresses_T7	OK	0	10.9883	inf	#NAME?	5e-05	0.0205003	yes
TCONS_00090953	XLOC_061848	-	4:213859946-213860139	rmr6_Control_T7	rmr6_Stresses_T7	OK	0	5.9277	inf	#NAME?	5e-05	0.0205003	yes
TCONS_00090954	XLOC_061849	-	4:213862641-213862898	rmr6_Control_T7	rmr6_Stresses_T7	OK	0	1.39359	inf	#NAME?	5e-05	0.0205003	yes
TCONS_00091924	XLOC_062510	-	4:235867966-235868212	rmr6_Control_T7	rmr6_Stresses_T7	OK	0	5.39007	inf	#NAME?	5e-05	0.0205003	yes
TCONS_00092225	XLOC_062671	-	4:238857244-238857453	rmr6_Control_T7	rmr6_Stresses_T7	OK	0	2.35642	inf	#NAME?	5e-05	0.0205003	yes
TCONS_00098438	XLOC_066714	-	5:154097700-154098063	rmr6_Control_T7	rmr6_Stresses_T7	OK	0	0.941546	inf	#NAME?	5e-05	0.0205003	yes
TCONS_00099896	XLOC_067705	-	5:188811316-188811537	rmr6_Control_T7	rmr6_Stresses_T7	OK	374.957	128.477	-1.54522	-2.42611	0.00015	0.0447542	yes
TCONS_00103417	XLOC_069794	-	5:23079671-23079819	rmr6_Control_T7	rmr6_Stresses_T7	OK	0	15.128	inf	#NAME?	5e-05	0.0205003	yes
TCONS_00111768	XLOC_075456	-	6:27116425-27116637	rmr6_Control_T7	rmr6_Stresses_T7	OK	0	3.38303	inf	#NAME?	5e-05	0.0205003	yes
TCONS_00126169	XLOC_085076	-	7:25177009-25177230	rmr6_Control_T7	rmr6_Stresses_T7	OK	0	1.37122	inf	#NAME?	0.00015	0.0447542	yes
TCONS_00126758	XLOC_085493	-	7:45545996-45546228	rmr6_Control_T7	rmr6_Stresses_T7	OK	0	2.87524	inf	#NAME?	5e-05	0.0205003	yes
TCONS_00148966	XLOC_100478	-	8:103690479-103690681	rmr6_Control_T7	rmr6_Stresses_T7	OK	0	2.63225	inf	#NAME?	5e-05	0.0205003	yes
TCONS_00154651	XLOC_104239	-	9:40288230-40288467	rmr6_Control_T7	rmr6_Stresses_T7	OK	0	2.39106	inf	#NAME?	5e-05	0.0205003	yes
TCONS_00155760	XLOC_105104	-	9:81713957-81714263	rmr6_Control_T7	rmr6_Stresses_T7	OK	0	0.912688	inf	#NAME?	5e-05	0.0205003	yes
